# Supplementary material for: UID-Dual Transcriptome Sequencing Analysis of the Molecular Interactions between Streptococcus agalactiae ATCC 27956 and Mammary Epithelial Cells
Source: Animals (Basel). 2024 Sep 5;14(17):2587. doi: 10.3390/ani14172587 (PMC11393856; doi:10.3390/ani14172587)
Supplement: Supplementary file 1 [file animals-14-02587-s001.zip]

Archive with 7 entries (7 files):
- Supplementary Figure S1.tif
- Supplementary File S1 .xls
- Supplementary File S2.xls
- Supplementary File S3.xls
- Supplementary File S4.xls
- Supplementary File S5.txt
- Supplementary File S6.xls
