# Supplementary material for: UID-Dual Transcriptome Sequencing Analysis of the Molecular Interactions between Streptococcus agalactiae ATCC 27956 and Mammary Epithelial Cells
Source: Animals (Basel). 2024 Sep 5;14(17):2587. doi: 10.3390/ani14172587 (PMC11393856; doi:10.3390/ani14172587)
Supplement: Supplementary file 1 [file animals-14-02587-s001.zip › Supplementary File S1 .xls]

Geneid	S1	S2	S3	S4	S5	M1	M2	M3	M4	M5	logFC	logCPM	F	PValue	FDR	Ensembl_ID	uniprot_ID	uniprot_Description	NR_ID	NR_Description	Refseq_ID	Symbol	Refseq_Description	Nomenclature_status	pfam_ID	pfam_Description	interpro_ID	interpro_Description	eggNOG_ID	eggNOG_Description	GO_term	GO_class	GO_description	KEGG_KO	KEGG_pathway	KEGG_description
SNORA78	7.73629366793293	6.62574104337668	8.64540421414495	8.11436120510429	8.30315925004126	1.21326461180949	0	0.530490233946736	1.4997173699382	0.268318196325738	3.35583573104942	-0.972989267987701	77.3487726178596	1.19454432049562e-07	2.93021880536302e-07	-	-	-	-	-	-	-	-	-	-	-	-	-	-	-	-	-	-	-	-	-
SDE2	44.4114050386665	50.9272972974625	49.1681894212533	49.2343144025885	41.9605629685281	119.623090771827	131.718012441851	125.217129160276	122.538321114712	130.006670803367	-1.54402472275639	7.03929700830777	732.640587298212	3.67394873688273e-15	7.84050104152189e-14	ENSBTAG00000012787	F1MWF8	SDE2 telomere maintenance homolog	-	-	-	-	-	-	PF13019;PF13297	Telomere stability and silencing;Telomere stability C-terminal	IPR024974	Sde2 N-terminal domain	ENOG4111WBQ;KOG2827	-;Uncharacterized conserved protein	GO:0005634	cellular_component	nucleus	-	-	-
5S_rRNA	0.2900889219794	0.296341575700032	0.291077034413002	0.318420854702167	0.315888742837386	0.0294786771915175	0.0231424024747235	0.0303956992255322	0.0269754536067558	0.0237420169377683	3.36791273337525	2.72769443111977	1322.39699182699	2.963885561217e-17	1.71989337344052e-15	-	-	-	-	-	-	-	-	-	-	-	-	-	-	-	-	-	-	-	-	-
PPP1R36	1.25027694060761	1.20836630242741	1.24093421263199	1.26536391176321	1.18177737759372	2.76755886430589	3.13173812517907	3.16142363968416	3.58508789096839	2.82765552018675	-1.45890430625709	2.1232872883787	222.009673342606	4.96889766913702e-11	2.62255286720642e-10	ENSBTAG00000007809	F1MPJ2	Protein phosphatase 1 regulatory subunit 36	-	-	-	-	-	-	PF14895	Protein phosphatase 1 inhibitor	IPR026142	Protein phosphatase 1 regulatory subunit 36	ENOG4111MKX;ENOG410IECE	-;-	GO:0010923;GO:0019902	biological_process;molecular_function	negative regulation of phosphatase activity;phosphatase binding	-	-	-
RILPL2	0.843278614022857	0.973211172246647	1.0341845839188	1.14894438193069	1.0853820960028	1.67422097135471	1.7592831587913	1.91929739133541	1.83646910077751	2.6136034682277	-1.07609099763403	1.13558626090591	52.3308489783914	1.61449234415651e-06	3.25117355701298e-06	-	C5IJ96	RILPL2	NP_001155345.1	RILP-like protein 2	100302076	RILPL2	Rab interacting lysosomal protein like 2	-	PF11461	Rab interacting lysosomal protein	IPR021563;IPR034743;IPR034744	Rab interacting lysosomal protein, dimerization domain;RH1 domain;RH2 domain	-	-	GO:0046983	molecular_function	protein dimerization activity	-	-	-
MTPN	60.0566205487921	60.0898500273003	65.7509167914463	62.4677498346263	62.5316050071349	26.8168708526864	21.3889459358657	25.5055749772768	24.3817003139803	21.0539873274315	1.2563255371333	5.80280228585062	377.067143495507	1.0616157676038e-12	9.29923485562727e-12	ENSECAG00000024284	F6YKL4	Myotrophin	XP_001499940.1	-	100064934	MTPN	myotrophin	O	PF12796	Ankyrin repeats (3 copies)	IPR020683;IPR002110;IPR036770	Ankyrin repeat-containing domain;Ankyrin repeat;Ankyrin repeat-containing domain superfamily	KOG4214;ENOG4111U90	Myotrophin and similar proteins;-	GO:0008361;GO:0010613;GO:0008290;GO:2000812	biological_process;biological_process;cellular_component;biological_process	regulation of cell size;positive regulation of cardiac muscle hypertrophy;F-actin capping protein complex;regulation of barbed-end actin filament capping	-	-	-
U6	0.480678259966934	0.475440568954551	0.470861052362362	0.485646663383588	0.47257583011161	0.0641929767363685	0.0604740719143698	0.0621682261995054	0.0697323666369181	0.0539044246413995	2.8148594596414	4.68790513603926	2125.8557987603	5.99692232740427e-19	8.99119959180822e-17	-	-	-	-	-	-	-	-	-	-	-	-	-	-	-	-	-	-	-	-	-
SNORD18	10.3786193221213	9.71179140023894	10.0382392889219	6.36597401191157	9.22632313592934	1.98935523790828	2.9614403183812	2.68856435467371	4.29214886720342	3.19966299843838	1.46255643113201	0.306608687602273	55.3393835923997	1.12629047235199e-06	2.32618762622242e-06	-	-	-	-	-	-	-	-	-	-	-	-	-	-	-	-	-	-	-	-	-
U5	0.762940861019727	0.749594308238678	0.734293105426358	0.754826301355905	0.763739014592248	0.0233084821046498	0.0154213401741952	0.0747372788244846	0.0537817160901599	0.0756031706871836	3.7642558673451	-0.165086053429453	214.084185347192	6.58311864190061e-11	3.37812616629885e-10	-	-	-	-	-	-	-	-	-	-	-	-	-	-	-	-	-	-	-	-	-
SNORD45C	69.3353079017495	37.2802771364675	47.9125882447467	63.8499135199779	53.6958333664205	9.02077596660252	4.83917750529494	7.67532072659644	13.2601592772384	7.33289855528188	2.57280755210405	1.19754899093066	147.627715346557	2.12835566763723e-09	7.41703188608499e-09	-	-	-	-	-	-	-	-	-	-	-	-	-	-	-	-	-	-	-	-	-
SNORA24	67.5006386446362	62.8960691601708	63.7429230357096	60.2415522412695	73.7272716128317	18.084357348355	15.0291554811393	15.5573347806479	19.0464105982152	17.8185812895859	1.81326446468986	2.35526752149625	392.995624928938	5.54626408010336e-13	5.40540657965629e-12	-	-	-	-	-	-	-	-	-	-	-	-	-	-	-	-	-	-	-	-	-
bta-mir-2375	10.6217221170539	11.3712042230924	16.3992126878553	16.4913137578844	9.87785238176746	0	0	0.22760898551093	0.257383927002908	0	6.67321719716188	-0.248447269493868	240.314708716072	2.68527576662352e-11	1.53679297535924e-10	-	-	-	-	-	-	-	-	-	-	-	-	-	-	-	-	-	-	-	-	-
FZD6	11.6946587634955	12.2561245333644	11.8853667911948	12.3761026505987	12.3627685660013	29.6738497655688	28.0443340193167	29.5701397124876	29.0333089435816	28.3357018337762	-1.38351816287696	6.51441765724989	1231.80871136863	5.30099988936475e-17	2.66996455365114e-15	-	L8IC75	Frizzled-6	XP_005899429.1	frizzled-6 isoform X1	102265247	FZD6	frizzled class receptor 6	-	PF01534;PF01392	rizzled/Smoothened family membrane region;z domain	IPR036790;IPR026543;IPR020067;IPR017981;IPR000539;IPR015526	Frizzled cysteine-rich domain superfamily;Frizzled-6;Frizzled domain;GPCR, family 2-like;Frizzled/Smoothened, transmembrane domain;Frizzled/secreted frizzled-related protein	-	-	GO:0042813;GO:0004888;GO:0016021;GO:0016020;GO:0007166;GO:0007275;GO:0016055	molecular_function;molecular_function;cellular_component;cellular_component;biological_process;biological_process;biological_process	Wnt-activated receptor activity;transmembrane signaling receptor activity;integral component of membrane;membrane;cell surface receptor signaling pathway;multicellular organism development;Wnt signaling pathway	K02376;K02376;K02376;K02376;K02376;K02376;K02376;K02376;K02376	ko04310;ko04150;ko04390;ko05205;ko04550;ko05217;ko05200;ko05166;ko04916	Wnt signaling pathway;mTOR signaling pathway;Hippo signaling pathway;Proteoglycans in cancer;Signaling pathways regulating pluripotency of stem cells;Basal cell carcinoma;Pathways in cancer;HTLV-I infection;Melanogenesis
ALKBH2	2.76496447939114	1.93282708636539	2.65101639184297	2.33136005853344	2.62387281690692	10.0386655216912	11.4364278251581	11.7589786369552	11.4983342316133	11.1201549171537	-2.30206114853937	4.2191301838095	868.185124745501	9.23659775574981e-16	2.54480109962902e-14	ENSBTAG00000019846	F1N437	DNA oxidative demethylase ALKBH2	XP_005217848.1;XP_005217847.1;XP_005217849.1	-;DNA oxidative demethylase ALKBH2 isoform X1;-	511380	ALKBH2	alkB homolog 2, alpha-ketoglutarate dependent dioxygenase	O	PF13532	2OG-Fe(II) oxygenase superfamily	IPR027450;IPR037151;IPR005123	Alpha-ketoglutarate-dependent dioxygenase AlkB-like;Alpha-ketoglutarate-dependent dioxygenase AlkB-like superfamily;Oxoglutarate/iron-dependent dioxygenase	COG3145;ENOG410IIVX	Alkylated DNA repair protein;-	GO:0055114;GO:0015630;GO:0005654;GO:0008198;GO:0006307;GO:0043734;GO:0035511;GO:0051747;GO:0016491;GO:0005634;GO:0016706	biological_process;cellular_component;cellular_component;molecular_function;biological_process;molecular_function;biological_process;molecular_function;molecular_function;cellular_component;molecular_function	oxidation-reduction process;microtubule cytoskeleton;nucleoplasm;ferrous iron binding;DNA dealkylation involved in DNA repair;DNA-N1-methyladenine dioxygenase activity;oxidative DNA demethylation;cytosine C-5 DNA demethylase activity;oxidoreductase activity;nucleus;oxidoreductase activity, acting on paired donors, with incorporation or reduction of molecular oxygen, 2-oxoglutarate as one donor, a…	-	-	-
CPEB2	10.1341917040803	12.4280380449792	10.9496870224729	10.2771036937543	10.498047299109	2.87706006079728	1.56994353792097	2.15998959448846	2.08577407127429	1.27663787358442	2.31820169265983	3.65955517172317	177.476366824294	4.75523091616369e-08	1.26004824153339e-07	ENSG00000137449;ENSG00000283087	J3KN18	Cytoplasmic polyadenylation element-binding protein 2	-	-	-	-	-	-	PF16367;PF16366	RNA recognition motif;Cytoplasmic polyadenylation element-binding protein ZZ domain	IPR035979;IPR032296;IPR038446;IPR012677;IPR000504;IPR034819	RNA-binding domain superfamily;Cytoplasmic polyadenylation element-binding protein, ZZ domain;CEBP, ZZ domain superfamily;Nucleotide-binding alpha-beta plait domain superfamily;RNA recognition motif domain;Cytoplasmic polyadenylation element-binding protein	ENOG410Y1XZ;KOG0129	-;Predicted RNA-binding protein (RRM superfamily)	GO:0003723;GO:0003676;GO:0006417;GO:0045182;GO:0003730	molecular_function;molecular_function;biological_process;molecular_function;molecular_function	RNA binding;nucleic acid binding;regulation of translation;translation regulator activity;mRNA 3'-UTR binding	-	-	-
ENSBTAG00000054668	1.24948864086238	0.85790476162631	0.967469573833552	1.22236538979526	1.1882660291833	0.446478252188747	0.320015151187244	0.368747075045397	0.416985164416817	0.197480810302845	1.53455215869505	0.113933799988109	57.1057491883866	9.18147064814196e-07	1.92873708923334e-06	-	B6F238	p97Bcnt protein	NP_001272622.1	p97Bcnt protein	100860830	P97BCNT	p97Bcnt protein	-	PF03372	ndonuclease/Exonuclease/phosphatase family	IPR027124;IPR005135;IPR036691	SWR1-complex protein 5/Craniofacial development protein;Endonuclease/exonuclease/phosphatase;Endonuclease/exonuclease/phosphatase superfamily	-	-	-	-	-	-	-	-
CDC37	146.162878428383	158.505900533349	163.26745645394	158.90471501076	155.450484931789	527.051896817816	602.808708608168	570.207927243529	561.99382128817	616.69176179326	-2.00649145690352	9.30319230224098	1513.29129860528	9.80634266135844e-18	7.30884290610149e-16	-	L8I4R0	Hsp90 co-chaperone Cdc37	XP_005902974.1	hsp90 co-chaperone Cdc37	102287555	CDC37	cell division cycle 37, HSP90 cochaperone	-	PF08564;PF08565;PF03234	Cdc37 C terminal domain;Cdc37 Hsp90 binding domain;Cdc37 N terminal kinase binding	IPR013874;IPR013855;IPR004918;IPR038189;IPR013873	Cdc37, Hsp90 binding;Cdc37, N-terminal domain;Cdc37;Cdc37, Hsp90-binding domain superfamily;Cdc37, C-terminal	-	-	GO:0019901	molecular_function	protein kinase binding	K09554	ko04151	PI3K-Akt signaling pathway
ENSBTAG00000049042	2.45376939324906	2.18015697685351	2.00283574208262	2.04567752040265	1.92997861077898	4.79060191013666	5.00763613098894	4.06911966145841	4.93148653613319	4.7588871537936	-1.27689647201042	1.83801453129939	156.223178161806	7.30651363658181e-10	2.85831877518465e-09	ENSBTAG00000040046	G3X6J9	Uncharacterized protein	-	-	-	-	-	-	PF14915;PF13637;PF00023;PF12796	CCDC144C protein coiled-coil region;Ankyrin repeats (many copies);Ankyrin repeat;Ankyrin repeats (3 copies)	IPR020683;IPR002110;IPR036770	Ankyrin repeat-containing domain;Ankyrin repeat;Ankyrin repeat-containing domain superfamily	KOG0504;COG0666	FOG: Ankyrin repeat;FOG: Ankyrin repeat	-	-	-	-	-	-
ENSBTAG00000052625	3.34946350850278	3.32019062700773	3.94007058084836	4.41711787690137	4.08510288515718	0.875480714203439	1.23087412682028	1.27598976725825	0.577163957521672	0.709925227778515	1.89382309234032	-0.71746766901786	61.6218800542427	5.56584738932571e-07	1.20981180441615e-06	-	S9WF50	Uncharacterized protein	-	-	-	-	-	-	PF03999;PF06413;PF00995;PF03133	Microtubule associated protein (MAP65/ASE1 family);Neugrin;Sec1 family;Tubulin-tyrosine ligase family	IPR013815;IPR027482;IPR001619;IPR036045;IPR004344;IPR010487	ATP-grasp fold, subdomain 1;Sec1-like, domain 2;Sec1-like protein;Sec1-like superfamily;Tubulin-tyrosine ligase/Tubulin polyglutamylase;Neugrin/Rrg9	-	-	GO:0006904;GO:0005524;GO:0006464;GO:0016192	biological_process;molecular_function;biological_process;biological_process	vesicle docking involved in exocytosis;ATP binding;cellular protein modification process;vesicle-mediated transport	-	-	-
ENSBTAG00000052620	1.86278217462882	1.60774521790342	1.19754055867055	1.19572527736963	1.18350305808669	0	0.0337120831497619	0.103969536591413	0	0	5.37020298741104	-0.471004986971111	145.33225257761	1.2576347661676e-09	4.6225606257027e-09	ENSOARG00000014454	W5PYH4	Uncharacterized protein	-	-	-	-	-	-	PF00078	Reverse transcriptase (RNA-dependent DNA polymerase)	IPR000477	Reverse transcriptase domain	-	-	-	-	-	-	-	-
ENSBTAG00000051859	1.04383457724035	1.16405089711825	1.41975097512641	1.36855760032968	1.24126366550327	0.358098353219999	0.355387139499084	0.313151273558199	0.682939025434011	0.79194846126687	1.17942639119625	-0.610247795324545	20.5450178710647	0.000311986617768032	0.000469125999941808	ENSBTAG00000005708	F1MT49	Uncharacterized protein	-	-	-	-	-	-	PF00225	Kinesin motor domain	IPR027640;IPR027417;IPR036961;IPR001752;IPR028828	Kinesin-like protein;P-loop containing nucleoside triphosphate hydrolase;Kinesin motor domain superfamily;Kinesin motor domain;Kinesin-like protein KIF20B	KOG0247;COG5059	Kinesin-like protein;Kinesin-like protein	GO:0003774;GO:0000166;GO:0008017;GO:0007088;GO:0005524;GO:0007018;GO:0003777	molecular_function;molecular_function;molecular_function;biological_process;molecular_function;biological_process;molecular_function	motor activity;nucleotide binding;microtubule binding;regulation of mitotic nuclear division;ATP binding;microtubule-based movement;microtubule motor activity	-	-	-
ENSBTAG00000051851	1.35956083370962	1.44902430198324	2.11106364700805	2.04143396874968	1.29115379750306	0.312717834446099	0.338563857935026	0.720957760747538	0.576312055001345	0.47782421234982	1.62104485490163	0.451485702655909	50.5812656755704	2.00547813500122e-06	3.97336125886689e-06	ENSBTAG00000001136	F1MIM6	KIAA1324	-	-	-	-	-	-	-	-	IPR011641;IPR009030	Tyrosine-protein kinase ephrin type A/B receptor-like;Growth factor receptor cysteine-rich domain superfamily	ENOG410KD9Q;ENOG410ZI6Z	-;-	GO:0005770;GO:2000786;GO:0005886;GO:0005887;GO:0005802;GO:0005764;GO:0016021;GO:0009267;GO:0016020;GO:0000045;GO:0044090	cellular_component;biological_process;cellular_component;cellular_component;cellular_component;cellular_component;cellular_component;biological_process;cellular_component;biological_process;biological_process	late endosome;positive regulation of autophagosome assembly;plasma membrane;integral component of plasma membrane;trans-Golgi network;lysosome;integral component of membrane;cellular response to starvation;membrane;autophagosome assembly;positive regulation of vacuole organization	-	-	-
ENSBTAG00000051850	1.28574465973345	1.38242716195084	1.94458955927662	1.56704227716736	1.92248848218773	0.104748202379201	0.0259887846987287	0.114500781290339	0.129479337853264	0.0926618924088885	3.95909592568001	0.169452365464252	241.806580980603	2.55891463928224e-11	1.47297523923684e-10	-	F1AXJ9	PP287	-	-	-	-	-	-	-	-	IPR007960	Taste receptor type 2	-	-	GO:0016021;GO:0004930;GO:0007186	cellular_component;molecular_function;biological_process	integral component of membrane;G-protein coupled receptor activity;G-protein coupled receptor signaling pathway	-	-	-
SNORD14	16.2956638871063	14.1266052464065	11.6416972178464	14.305517910651	12.5258861281238	3.83341555442477	4.63950270531917	4.38791820934826	4.25308197824223	4.46632570485901	1.54453235533052	2.41076012839848	249.721876843697	1.99059857266254e-11	1.18827675906994e-10	-	-	-	-	-	-	-	-	-	-	-	-	-	-	-	-	-	-	-	-	-
ACYP1	4.91254647913741	6.41965872219184	6.47059478488618	6.8752519328645	5.5357938815576	27.7515055688206	29.0490373048483	29.1551081637705	30.5547347484044	29.516891160594	-2.40716531974876	3.73137867010547	839.124004031612	1.21879863430816e-15	3.17478577591302e-14	-	L8I8U3	Acylphosphatase	XP_014335353.1;XP_014335352.1;XP_005901048.1	-;-;-	102274307	ACYP1	acylphosphatase 1	-	PF00708	Acylphosphatase	IPR017968;IPR020456;IPR001792;IPR036046	Acylphosphatase, conserved site;Acylphosphatase;Acylphosphatase-like domain;Acylphosphatase-like domain superfamily	-	-	GO:0003998;GO:0016787	molecular_function;molecular_function	acylphosphatase activity;hydrolase activity	K01512;K01512	ko00627;ko00620	Aminobenzoate degradation;Pyruvate metabolism
ENSBTAG00000053172	2.95809250356661	1.73421053653255	2.17480598369408	1.63297501105551	1.95850667354346	0.579888301020772	0.986567801079483	0.434659740072487	0.65536036466977	0.622902135341149	1.55765729242807	-0.668157125998131	38.7669410230651	1.02949029560836e-05	1.84852358607077e-05	ENSCJAG00000004570	F7E5F5	tRNA methyltransferase 2 homolog B	XP_008987846.1	tRNA (uracil(54)-C(5))-methyltransferase homolog isoform X4	100404273	TRMT2B	tRNA methyltransferase 2 homolog B	-	PF05958;PF05175;PF13847;PF13649	tRNA (Uracil-5-)-methyltransferase;Methyltransferase small domain;Methyltransferase domain;Methyltransferase domain	IPR010280;IPR029063;IPR025714;IPR025823	(Uracil-5)-methyltransferase family;S-adenosyl-L-methionine-dependent methyltransferase;Methyltransferase domain;tRNA (uracil-5-)-methyltransferase, metazoa	-	-	GO:0008168;GO:0032259;GO:0008173;GO:0006396;GO:0016740;GO:0001510	molecular_function;biological_process;molecular_function;biological_process;molecular_function;biological_process	methyltransferase activity;methylation;RNA methyltransferase activity;RNA processing;transferase activity;RNA methylation	-	-	-
ZNF148	36.7050642592154	34.6789943467566	35.5206586648557	34.7146572262639	35.3409644317151	15.0289020548919	10.6593790457304	13.3190861441709	12.9851000556385	9.1942014405127	1.40437260357988	5.79116949722443	159.110810180076	7.41622099053921e-08	1.89430969595904e-07	ENSBTAG00000040031	F1MS30	Zinc finger protein 148	XP_010799489.1;XP_005201476.1;XP_005201475.1;XP_005201474.1;XP_010799488.1;XP_005201480.1;XP_005201479.1;XP_005201473.1	-;-;-;-;-;-;-;-	613265	ZNF148	zinc finger protein 148	O	PF00096	Zinc finger, C2H2 type	IPR013087;IPR036236	Zinc finger C2H2-type;Zinc finger C2H2 superfamily	COG5048;KOG1721	FOG: Zn-finger;FOG: Zn-finger	GO:0045892;GO:0000978;GO:0043565;GO:0000122;GO:0010629;GO:0003676;GO:0003700;GO:0005794;GO:0003677;GO:0007276;GO:0045944;GO:0001078;GO:0005634	biological_process;molecular_function;molecular_function;biological_process;biological_process;molecular_function;molecular_function;cellular_component;molecular_function;biological_process;biological_process;molecular_function;cellular_component	negative regulation of transcription, DNA-templated;RNA polymerase II proximal promoter sequence-specific DNA binding;sequence-specific DNA binding;negative regulation of transcription by RNA polymerase II;negative regulation of gene expression;nucleic acid binding;DNA binding transcription factor activity;Golgi apparatus;DNA binding;gamete generation;positive regulation of transcription by RNA p…	-	-	-
TMEM79	8.0507377304341	7.82936093927482	7.87404386893774	8.23391747267694	8.93437667213702	15.9878873602166	17.0293442195965	16.2096906199386	16.2964413799956	17.0461154970774	-1.13917423582347	4.77076420279871	546.937109810627	3.91310271631076e-14	5.63119937769095e-13	-	L8IGP7	Transmembrane protein 79	XP_005898788.1	transmembrane protein 79	102282468	TMEM79	transmembrane protein 79	-	-	-	IPR033582	Transmembrane protein 79	-	-	GO:0032588;GO:0016021;GO:0016020;GO:0070268;GO:0061436	cellular_component;cellular_component;cellular_component;biological_process;biological_process	trans-Golgi network membrane;integral component of membrane;membrane;cornification;establishment of skin barrier	-	-	-
ENSBTAG00000053287	0.810960053698874	0.934965680565376	0.953955713119687	0.671519315770786	0.791256330263673	0	0.0242726998678286	0	0.0241859182199558	0.0216358164656309	5.61126957997551	-0.757697055237301	219.090769871928	5.50521544540116e-11	2.87385619242925e-10	ENSOARG00000014454	W5PYH4	Uncharacterized protein	-	-	-	-	-	-	PF00078	Reverse transcriptase (RNA-dependent DNA polymerase)	IPR000477	Reverse transcriptase domain	-	-	-	-	-	-	-	-
NOL7	52.4742750009675	52.9303274398479	54.6261160577068	54.0635464795567	53.7375484502112	217.061842142938	266.622257353026	245.136076038262	242.09782178176	263.927684797856	-2.33225701707974	8.04923213280083	1881.66822016756	1.63679815309282e-18	1.80383550307512e-16	ENSBTAG00000021554	Q3SZ46	Nucleolar protein 7	NP_001029556.1	nucleolar protein 7	510511	NOL7	nucleolar protein 7	O	PF08157	NUC129 domain	IPR012579	Nucleolar protein 7, C-terminal	ENOG410J0GQ;ENOG410YNFM	-;-	GO:0005739;GO:0005730;GO:0005634	cellular_component;cellular_component;cellular_component	mitochondrion;nucleolus;nucleus	-	-	-
LCP2	0.187399593209601	0.496780130000676	0.598346776673792	0.679823578950513	0.679143716711327	0	0.0208335162353297	0	0	0	6.48521307496565	-1.17388204484756	99.8466423761581	1.97743910490243e-08	5.65722205871133e-08	-	Q08DS6	Lymphocyte cytosolic protein 2	NP_001070312.1	lymphocyte cytosolic protein 2	513244	LCP2	lymphocyte cytosolic protein 2	O	PF00017;PF07647	SH2 domain;SAM domain (Sterile alpha motif)	IPR000980;IPR001660;IPR036860;IPR013761	SH2 domain;Sterile alpha motif domain;SH2 domain superfamily;Sterile alpha motif/pointed domain superfamily	ENOG410IFFN;ENOG4111KZ2	-;-	-	-	-	K07361;K07361;K07361;K07361;K07361;K07361	ko04015;ko04380;ko04650;ko04664;ko04611;ko04660	Rap1 signaling pathway;Osteoclast differentiation;Natural killer cell mediated cytotoxicity;Fc epsilon RI signaling pathway;Platelet activation;T cell receptor signaling pathway
KIF11	54.2788904943825	54.8151732099502	53.7758022306735	55.107544763368	52.9713872278574	21.140320725433	19.0246297355146	21.552134942986	19.0958001589366	18.2471870427032	1.32372607485477	7.26348479504228	712.712306370262	4.59573533861144e-15	9.45094281595788e-14	ENSBTAG00000009383	E1BF29	Uncharacterized protein	-	-	-	-	-	-	PF00225;PF13931	Kinesin motor domain;Kinesin-associated microtubule-binding	IPR027640;IPR019821;IPR027417;IPR036961;IPR001752;IPR025901	Kinesin-like protein;Kinesin motor domain, conserved site;P-loop containing nucleoside triphosphate hydrolase;Kinesin motor domain superfamily;Kinesin motor domain;Kinesin-associated microtubule-binding domain	KOG0243;COG5059	Kinesin-like protein;Kinesin-like protein	GO:0000922;GO:0005871;GO:0019901;GO:0008017;GO:0005876;GO:0005874;GO:0046602;GO:0044877;GO:0003774;GO:0090307;GO:0000166;GO:0005819;GO:0008574;GO:0007051;GO:0007059;GO:0072686;GO:0005524;GO:0051225;GO:0003777;GO:0005829;GO:0007100;GO:0007018	cellular_component;cellular_component;molecular_function;molecular_function;cellular_component;cellular_component;biological_process;molecular_function;molecular_function;biological_process;molecular_function;cellular_component;molecular_function;biological_process;biological_process;cellular_component;molecular_function;biological_process;molecular_function;cellular_component;biological_process;…	spindle pole;kinesin complex;protein kinase binding;microtubule binding;spindle microtubule;microtubule;regulation of mitotic centrosome separation;protein-containing complex binding;motor activity;mitotic spindle assembly;nucleotide binding;spindle;ATP-dependent microtubule motor activity, plus-end-directed;spindle organization;chromosome segregation;mitotic spindle;ATP binding;spindle assembly;…	-	-	-
C7H19orf53	9.44921267506771	8.53243122407563	8.04483415799147	8.73227623283233	9.83087317060001	18.6055933290546	20.9023155463831	22.0517066855053	21.6372082141254	22.7055362967292	-1.37319238865141	3.87969635398996	407.170888411138	4.18001976335768e-13	4.23675202363428e-12	ENSOARG00000008176	W5PEA8	Chromosome 19 open reading frame 53	XP_004008527.1	leydig cell tumor 10 kDa protein homolog	101102725	C5H19orf53	chromosome 5 C19orf53 homolog	-	PF09495	Protein of unknown function (DUF2462)	IPR019034	Uncharacterised protein family UPF0390	-	-	GO:0005730;GO:0005634	cellular_component;cellular_component	nucleolus;nucleus	-	-	-
ULK4	5.38346826257606	5.96258673081983	5.48382116013421	5.66458374634012	5.69467255292538	2.2222152548385	2.33246695304002	2.38396372557449	2.25877440720845	2.19600289201744	1.17803851066317	4.16517159629667	476.763666493651	1.18133627472772e-13	1.44243843999424e-12	ENSOARG00000002993	W5NYF0	Unc-51 like kinase 4	XP_011954813.1;XP_011954814.1;XP_011954812.1	-;-;serine/threonine-protein kinase ULK4 isoform X1	101115658	LOC101115658	serine/threonine-protein kinase ULK4	-	PF00069	Protein kinase domain	IPR000719;IPR016024;IPR011989;IPR011009	Protein kinase domain;Armadillo-type fold;Armadillo-like helical;Protein kinase-like domain superfamily	-	-	GO:0006468;GO:0010975;GO:1900744;GO:0090036;GO:0043408;GO:2001222;GO:0005524;GO:0004672;GO:0000226;GO:0046328	biological_process;biological_process;biological_process;biological_process;biological_process;biological_process;molecular_function;molecular_function;biological_process;biological_process	protein phosphorylation;regulation of neuron projection development;regulation of p38MAPK cascade;regulation of protein kinase C signaling;regulation of MAPK cascade;regulation of neuron migration;ATP binding;protein kinase activity;microtubule cytoskeleton organization;regulation of JNK cascade	-	-	-
CELF1	49.6657291331488	50.6041911947796	49.98734565843	47.3003370844831	49.3375742640012	21.8276438029837	16.7673255665921	20.653593363951	18.2334844585166	16.2173021396695	1.26969950535844	6.99295293951759	305.116280605591	4.5064669301857e-11	2.41405835470771e-10	ENSCSAG00000005786	A0A0D9R0F6	CUGBP Elav-like family member 1	XP_007997625.1;XP_007997629.1	CUGBP Elav-like family member 1 isoform X2;-	103236028	CELF1	CUGBP Elav-like family member 1	-	PF00076	RNA recognition motif. (a.k.a. RRM, RBD, or RNP domain)	IPR035979;IPR012677;IPR034198;IPR034196;IPR000504;IPR034199	RNA-binding domain superfamily;Nucleotide-binding alpha-beta plait domain superfamily;CELF1/2, RNA recognition motif 2;CELF1/2, RNA recognition motif 1;RNA recognition motif domain;CELF1/2, RNA recognition motif 3	-	-	GO:0005654;GO:0003723;GO:0003676;GO:0031369;GO:0006376;GO:0040018;GO:0005737;GO:0007286;GO:0005634	cellular_component;molecular_function;molecular_function;molecular_function;biological_process;biological_process;cellular_component;biological_process;cellular_component	nucleoplasm;RNA binding;nucleic acid binding;translation initiation factor binding;mRNA splice site selection;positive regulation of multicellular organism growth;cytoplasm;spermatid development;nucleus	-	-	-
SYT5	2.69377810283382	1.87854134228288	2.12863866178943	1.87301931057875	2.59823259267483	4.22458839402982	4.43263798025823	4.2090036676023	4.37692734132279	5.02088599771695	-1.11414111118206	3.0594158398049	133.260788402382	2.40100078125434e-09	8.28432006248154e-09	ENSBTAG00000002522	A4IFJ2	SYT5 protein	NP_001077213.1	synaptotagmin-5	539616	SYT5	synaptotagmin 5	O	PF00168	C2 domain	IPR035892;IPR000008;IPR001565;IPR028689	C2 domain superfamily;C2 domain;Synaptotagmin;Synaptotagmin-5	KOG1028;ENOG410XRME	Ca2+-dependent phospholipid-binding protein Synaptotagmin, required for synaptic vesicle and secretory granule exocytosis;-	GO:0017158;GO:0030276;GO:0000149;GO:0005544;GO:0030672;GO:0005509;GO:0043005;GO:1990769;GO:0043025;GO:0016021;GO:0019905;GO:0001786;GO:0005886;GO:0031045;GO:0016020;GO:0006906;GO:0046982;GO:0048488;GO:0048471;GO:0005546;GO:0048791	biological_process;molecular_function;molecular_function;molecular_function;cellular_component;molecular_function;cellular_component;cellular_component;cellular_component;cellular_component;molecular_function;molecular_function;cellular_component;cellular_component;cellular_component;biological_process;molecular_function;biological_process;cellular_component;molecular_function;biological_process	regulation of calcium ion-dependent exocytosis;clathrin binding;SNARE binding;calcium-dependent phospholipid binding;synaptic vesicle membrane;calcium ion binding;neuron projection;proximal neuron projection;neuronal cell body;integral component of membrane;syntaxin binding;phosphatidylserine binding;plasma membrane;dense core granule;membrane;vesicle fusion;protein heterodimerization activity;sy…	-	-	-
EIF3A	328.39349343462	347.132055209292	357.023297484772	352.122331711133	347.471466867253	886.554840662218	860.234801467253	872.530544671303	851.633169880822	843.057157080584	-1.4436148320524	11.5455088650121	1158.54327785443	8.75718808025272e-17	3.88024684215734e-15	ENSBTAG00000002528	E1B7R4	Eukaryotic translation initiation factor 3 subunit A	-	-	-	-	-	-	PF01399	PCI domain	IPR000717;IPR027512	Proteasome component (PCI) domain;Eukaryotic translation initiation factor 3 subunit A	KOG2072;ENOG410XQ37	Translation initiation factor 3, subunit a (eIF-3a);-	GO:0005737;GO:0005634;GO:0071541;GO:0003743;GO:0075522;GO:0003723;GO:0002183;GO:0016282;GO:0043614;GO:0006412;GO:0005852;GO:0003729;GO:0033290;GO:0005829;GO:0001732;GO:0006413;GO:0075525;GO:0071540;GO:0002188;GO:0005730	cellular_component;cellular_component;cellular_component;molecular_function;biological_process;molecular_function;biological_process;cellular_component;cellular_component;biological_process;cellular_component;molecular_function;cellular_component;cellular_component;biological_process;biological_process;biological_process;cellular_component;biological_process;cellular_component	cytoplasm;nucleus;eukaryotic translation initiation factor 3 complex, eIF3m;translation initiation factor activity;IRES-dependent viral translational initiation;RNA binding;cytoplasmic translational initiation;eukaryotic 43S preinitiation complex;multi-eIF complex;translation;eukaryotic translation initiation factor 3 complex;mRNA binding;eukaryotic 48S preinitiation complex;cytosol;formation of …	-	-	-
ZBTB41	10.9871815330998	10.714564008296	10.8771909736792	11.3521601682181	11.4256210927497	4.33222978416513	2.479638865949	3.99655574050116	3.19055061256439	2.29074710126207	1.63717350458736	4.24866255979857	105.663230617169	9.62825982306476e-07	2.01373531481909e-06	-	L8IFQ7	Zinc finger and BTB domain-containing protein 41	-	-	102269369	ZBTB41	zinc finger and BTB domain containing 41	-	PF00651;PF12874;PF00096	BTB/POZ domain;Zinc-finger of C2H2 type;Zinc finger, C2H2 type	IPR013087;IPR036236;IPR000210;IPR011333	Zinc finger C2H2-type;Zinc finger C2H2 superfamily;BTB/POZ domain;SKP1/BTB/POZ domain superfamily	-	-	GO:0003676	molecular_function	nucleic acid binding	-	-	-
MYRF	0.463818598606349	0.493740877878979	0.462375594914727	0.568506234131441	0.502406423001995	0.0184931115818297	0.0122353983971291	0	0	0.00545309824505821	5.94272501842358	0.462383396022303	327.492528487337	2.36181635745784e-12	1.85464434306098e-11	ENSBTAG00000006990	F1MZP7	Myelin regulatory factor	-	-	-	-	-	-	PF13887;PF05224;PF13888;PF13884	Myelin gene regulatory factor -C-terminal domain 1;NDT80 / PhoG like DNA-binding family;Myelin gene regulatory factor C-terminal domain 2;Chaperone of endosialidase	IPR026933;IPR030392;IPR024061;IPR008967;IPR026932;IPR025719	Myelin gene regulatory factor;Intramolecular chaperone auto-processing domain;NDT80 DNA-binding domain;p53-like transcription factor, DNA-binding;Myelin gene regulatory factor C-terminal domain 1;Myelin gene regulatory factor C-terminal domain 2	ENOG410XPRK;KOG3661	-;Uncharacterized conserved protein	GO:0032286;GO:0005829;GO:0048709;GO:0005654;GO:0014003;GO:0003700;GO:0005794;GO:0022010;GO:0045893;GO:0006355;GO:0003677;GO:0031643;GO:0005634	biological_process;cellular_component;biological_process;cellular_component;biological_process;molecular_function;cellular_component;biological_process;biological_process;biological_process;molecular_function;biological_process;cellular_component	central nervous system myelin maintenance;cytosol;oligodendrocyte differentiation;nucleoplasm;oligodendrocyte development;DNA binding transcription factor activity;Golgi apparatus;central nervous system myelination;positive regulation of transcription, DNA-templated;regulation of transcription, DNA-templated;DNA binding;positive regulation of myelination;nucleus	-	-	-
RASGRP4	0.597202858787528	0.50515930512312	0.871629001376329	0.854720148740221	0.701389419273573	0.251488831905355	0.232372031039939	0.235090055273334	0.428780067496965	0.322199292931447	1.14206353772035	0.118869944368215	29.0640563160918	5.30260631618898e-05	8.69649018582303e-05	ENSOARG00000005647	W5P6L1	RAS guanyl releasing protein 4	-	-	-	-	-	-	PF00130;PF00617	Phorbol esters/diacylglycerol binding domain (C1 domain);RasGEF domain	IPR001895;IPR002219;IPR002048;IPR023578;IPR036964;IPR020454;IPR000651	Ras guanine-nucleotide exchange factors catalytic domain;Protein kinase C-like, phorbol ester/diacylglycerol-binding domain;EF-hand domain;Ras guanine nucleotide exchange factor domain superfamily;Ras guanine-nucleotide exchange factor catalytic domain superfamily;Diacylglycerol/phorbol-ester binding;Ras-like guanine nucleotide exchange factor, N-terminal	-	-	GO:0046579;GO:0005088;GO:0065009;GO:0008283;GO:0005085;GO:0009991;GO:0005622;GO:0007264;GO:0046872;GO:0016020;GO:0035556;GO:0005509	biological_process;molecular_function;biological_process;biological_process;molecular_function;biological_process;cellular_component;biological_process;molecular_function;cellular_component;biological_process;molecular_function	positive regulation of Ras protein signal transduction;Ras guanyl-nucleotide exchange factor activity;regulation of molecular function;cell proliferation;guanyl-nucleotide exchange factor activity;response to extracellular stimulus;intracellular;small GTPase mediated signal transduction;metal ion binding;membrane;intracellular signal transduction;calcium ion binding	-	-	-
XIAP	18.1873307946223	18.4049032313697	18.1125632671835	18.0168419933042	17.1696264546308	10.7345982583911	6.70094843593598	9.13584519200407	7.6407515395825	4.83793238588053	1.07480914432762	5.1148399185888	35.9220381069489	0.000156352206866494	0.00024248320367291	ENSBTAG00000040350	G3MWG5	Uncharacterized protein	XP_010819648.1;NP_001192521.1	-;E3 ubiquitin-protein ligase XIAP	281647	XIAP	X-linked inhibitor of apoptosis	-	PF13920;PF00653	Zinc finger, C3HC4 type (RING finger);Inhibitor of Apoptosis domain	IPR001841;IPR001370;IPR013083	Zinc finger, RING-type;BIR repeat;Zinc finger, RING/FYVE/PHD-type	KOG1101;ENOG410YPNM	Apoptosis inhibitor IAP1 and related BIR domain proteins;-	GO:0090307;GO:0043066;GO:0051402;GO:0016567;GO:0043154;GO:0043027;GO:1990001;GO:0090263;GO:0004842;GO:0005737;GO:0005634	biological_process;biological_process;biological_process;biological_process;biological_process;molecular_function;biological_process;biological_process;molecular_function;cellular_component;cellular_component	mitotic spindle assembly;negative regulation of apoptotic process;neuron apoptotic process;protein ubiquitination;negative regulation of cysteine-type endopeptidase activity involved in apoptotic process;cysteine-type endopeptidase inhibitor activity involved in apoptotic process;inhibition of cysteine-type endopeptidase activity involved in apoptotic process;positive regulation of canonical Wnt …	K04725;K04725;K04725;K04725;K04725;K04725;K04725;K04725;K04725;K04725;K04725	ko05200;ko01524;ko04120;ko04215;ko05166;ko04210;ko04510;ko04214;ko05145;ko05222;ko04064	Pathways in cancer;Platinum drug resistance;Ubiquitin mediated proteolysis;Apoptosis - multiple species;HTLV-I infection;Apoptosis;Focal adhesion;Apoptosis - fly;Toxoplasmosis;Small cell lung cancer;NF-kappa B signaling pathway
PRMT2	2.48027590966221	2.74094173455648	2.72938656957791	2.97396740321941	2.83635952764587	5.18634394863623	5.86656133613316	5.22421521647926	5.65257209212322	5.64856902189029	-1.13067619507532	3.56468403816984	275.347458140077	9.26718419530198e-12	6.05938504128924e-11	-	L8I658	Protein arginine N-methyltransferase 2	-	-	102275349	PRMT2	protein arginine methyltransferase 2	-	PF00018;PF05175;PF06325	SH3 domain;Methyltransferase small domain;Ribosomal protein L11 methyltransferase (PrmA)	IPR036028;IPR029063;IPR001452;IPR007848;IPR025799	SH3-like domain superfamily;S-adenosyl-L-methionine-dependent methyltransferase;SH3 domain;Methyltransferase small domain;Protein arginine N-methyltransferase	-	-	GO:0032259;GO:0006479;GO:0016740;GO:0008168	biological_process;biological_process;molecular_function;molecular_function	methylation;protein methylation;transferase activity;methyltransferase activity	-	-	-
RRAS2	222.26587594187	247.002009339236	253.162003397294	269.692547722214	253.021275408436	54.4017066585403	55.5295618732594	53.4365132404707	54.3776118459976	56.3594034683363	2.0568901553409	8.00328265878706	1548.57337817727	8.11587533660171e-18	6.19207672131021e-16	ENSRNOG00000012258	Q5BJU0	RAS-related 2	NP_001013452.1	-	365355	Rras2	RAS related 2	O	PF00071	Ras family	IPR020849;IPR027417;IPR001806;IPR005225	Small GTPase superfamily, Ras type;P-loop containing nucleoside triphosphate hydrolase;Small GTPase superfamily;Small GTP-binding protein domain	COG1100;KOG0395	GTPase SAR1 and related small G proteins;Ras-related GTPase	GO:0030335;GO:0009987;GO:0000166;GO:0070062;GO:0007265;GO:0005622;GO:0008150;GO:0001649;GO:0005525;GO:0007165;GO:0003924;GO:0003674;GO:0016020;GO:0005925;GO:0005575;GO:1901214	biological_process;biological_process;molecular_function;cellular_component;biological_process;cellular_component;biological_process;biological_process;molecular_function;biological_process;molecular_function;molecular_function;cellular_component;cellular_component;cellular_component;biological_process	positive regulation of cell migration;cellular process;nucleotide binding;extracellular exosome;Ras protein signal transduction;intracellular;biological_process;osteoblast differentiation;GTP binding;signal transduction;GTPase activity;molecular_function;membrane;focal adhesion;cellular_component;regulation of neuron death	K07830;K07830;K07830;K07830;K07830;K07830;K07830;K07830	ko04024;ko05166;ko04072;ko05205;ko04014;ko04530;ko04810;ko04010	cAMP signaling pathway;HTLV-I infection;Phospholipase D signaling pathway;Proteoglycans in cancer;Ras signaling pathway;Tight junction;Regulation of actin cytoskeleton;MAPK signaling pathway
HCFC1	14.4911144032469	13.2526851017727	14.3453867685428	13.9597917490444	14.6140335094316	5.17929172588782	4.1297965295574	5.04534317699756	4.76294130646961	4.24398370634871	1.46905075540371	6.02680115258637	597.650246482857	1.912747531507e-14	3.10225995864796e-13	-	L8HQM0	Host cell factor 1	-	-	102277262	HCFC1	host cell factor C1	-	PF01344;PF13415	Kelch motif;alactose oxidase, central domain	IPR015915;IPR006652;IPR003961;IPR037854;IPR013783;IPR036116	Kelch-type beta propeller;Kelch repeat type 1;Fibronectin type III;Host cell factor 1;Immunoglobulin-like fold;Fibronectin type III superfamily	-	-	GO:0071339;GO:0048188	cellular_component;cellular_component	MLL1 complex;Set1C/COMPASS complex	-	-	-
bta-mir-2424	610.997968342715	618.830409824208	662.391532483623	617.975335712813	650.974761759414	1.20378598202973	1.43360633594362	1.05269155798805	0	1.27786541000133	9.12963109509393	4.56500959676823	4280.27054410361	1.86410551922617e-21	8.28819881548354e-19	-	-	-	-	-	-	-	-	-	-	-	-	-	-	-	-	-	-	-	-	-
KCNRG	2.1101367694863	1.79665597998622	2.41689333293938	1.88014509023993	2.14916842066647	0.0870862503955192	0.0288089693231575	0.0888481194383286	0.0430589538768995	0.0898774968099402	4.75390060500729	0.325487008275743	428.896939979653	2.75869542024569e-13	2.96669047111326e-12	-	M0QSV0	Putative potassium channel regulatory protein	-	-	102264896	KCNRG	potassium channel regulator	-	PF02214	BTB/POZ domain	IPR003131;IPR000210;IPR011333	Potassium channel tetramerisation-type BTB domain;BTB/POZ domain;SKP1/BTB/POZ domain superfamily	-	-	GO:0051260	biological_process	protein homooligomerization	-	-	-
OR8I15P	3.96630050218707	3.47781351767397	4.69899997762076	3.81605999246907	4.11871349713041	0.710886300806483	0.308658034651453	0.349683008881845	0.307554496395632	0.314430550711592	3.20917588460885	0.784857948809976	260.046455687851	1.45045013943932e-11	9.01306221587018e-11	ENSBTAG00000046285	F1MG53	Olfactory receptor	-	-	-	-	-	-	PF13853	Olfactory receptor	IPR017452;IPR000725;IPR000276	GPCR, rhodopsin-like, 7TM;Olfactory receptor;G protein-coupled receptor, rhodopsin-like	ENOG4111BJM;ENOG410IIU6	-;-	GO:0007186;GO:0005886;GO:0004930;GO:0004984;GO:0007608;GO:0004871;GO:0007165;GO:0016021;GO:0016020;GO:0005549;GO:0050911;GO:0050896	biological_process;cellular_component;molecular_function;molecular_function;biological_process;molecular_function;biological_process;cellular_component;cellular_component;molecular_function;biological_process;biological_process	G-protein coupled receptor signaling pathway;plasma membrane;G-protein coupled receptor activity;olfactory receptor activity;sensory perception of smell;signal transducer activity;signal transduction;integral component of membrane;membrane;odorant binding;detection of chemical stimulus involved in sensory perception of smell;response to stimulus	-	-	-
POLA1	14.6127599834718	14.9787248748728	14.9018748042406	15.0428923977741	15.0821426767481	6.9715148209315	6.23217762162247	6.70782995544076	6.49895229467365	6.58083716899634	1.04987829390453	6.38413641636316	683.192665534904	6.47695682251121e-15	1.25963621824222e-13	-	L8IUV3	DNA polymerase	-	-	102277453	POLA1	DNA polymerase alpha 1, catalytic subunit	-	PF12254;PF08996;PF03104;PF00136	NA polymerase alpha subunit p180 N terminal;NA Polymerase alpha zinc finger;NA polymerase family B, exonuclease domain;NA polymerase family B	IPR038256;IPR006172;IPR023211;IPR024647;IPR015088;IPR036397;IPR006134;IPR012337;IPR006133;IPR017964	DNA polymerase alpha, zinc finger domain superfamily;DNA-directed DNA polymerase, family B;DNA polymerase, palm domain superfamily;DNA polymerase alpha catalytic subunit, N-terminal domain;Zinc finger, DNA-directed DNA polymerase, family B, alpha;Ribonuclease H superfamily;DNA-directed DNA polymerase, family B, multifunctional domain;Ribonuclease H-like superfamily;DNA-directed DNA polymerase, fa…	-	-	GO:0000166;GO:0051536;GO:0001882;GO:0003676;GO:0046872;GO:0071897;GO:0003677;GO:0016740;GO:0016779;GO:0003887;GO:0051539;GO:0005634;GO:0006260	molecular_function;molecular_function;molecular_function;molecular_function;molecular_function;biological_process;molecular_function;molecular_function;molecular_function;molecular_function;molecular_function;cellular_component;biological_process	nucleotide binding;iron-sulfur cluster binding;nucleoside binding;nucleic acid binding;metal ion binding;DNA biosynthetic process;DNA binding;transferase activity;nucleotidyltransferase activity;DNA-directed DNA polymerase activity;4 iron, 4 sulfur cluster binding;nucleus;DNA replication	-	-	-
EGLN3	8.43360811812506	8.65303828749852	7.15941232309818	7.57463100879382	6.70573998724784	1.51807493300301	1.29001029901003	1.16159068467647	1.32292802677258	1.38487876945957	2.39909244728878	3.10262803083131	684.192988156952	6.400576858037e-15	1.2466622055518e-13	-	L8IFR3	Egl nine-like protein 3	XP_005898623.1	-	102280498	EGLN3	egl-9 family hypoxia inducible factor 3	-	PF13640	2OG-Fe(II) oxygenase superfamily	IPR005123;IPR006620	Oxoglutarate/iron-dependent dioxygenase;Prolyl 4-hydroxylase, alpha subunit	-	-	GO:0016705;GO:0055114;GO:0005506;GO:0046872;GO:0031418;GO:0016491	molecular_function;biological_process;molecular_function;molecular_function;molecular_function;molecular_function	oxidoreductase activity, acting on paired donors, with incorporation or reduction of molecular oxygen;oxidation-reduction process;iron ion binding;metal ion binding;L-ascorbic acid binding;oxidoreductase activity	K09592;K09592;K09592	ko05200;ko05211;ko04066	Pathways in cancer;Renal cell carcinoma;HIF-1 signaling pathway
SORBS1	1.1894785663771	1.32434606084926	1.06340565152195	0.897401953930973	0.955542602225198	0.208306468561077	0.175874223618588	0.209348829611183	0.166021981001391	0.198022726973571	2.36488586866812	1.86145874174349	352.207278441675	1.32660663275825e-12	1.12682911217292e-11	ENSECAG00000018511	F7DYX5	Sorbin and SH3 domain containing 1	-	-	-	-	-	-	PF02208;PF00018;PF14604;PF07653	Sorbin homologous domain;SH3 domain;Variant SH3 domain;Variant SH3 domain	IPR036028;IPR003127;IPR001452;IPR035606;IPR035610;IPR035611;IPR028506	SH3-like domain superfamily;SoHo domain;SH3 domain;c-Cbl associated protein, SH3 domain;c-Cbl associated protein, SH3 domain 1;c-Cbl associated protein, SH3 domain 2;Sorbin and SH3 domain-containing protein	ENOG410XNVJ;KOG4225	-;Sorbin and SH3 domain-containing protein	GO:0007015	biological_process	actin filament organization	-	-	-
TMTC2	1.09505680030308	0.738130800446349	0.840873680205821	0.688471220384195	1.06103064410357	0.244484087991177	0.236715184469536	0.255513988068927	0.336113128203797	0.23737437956681	1.6351399077389	0.817390064134701	100.506593188634	1.88610720357569e-08	5.41998357096167e-08	ENSAMEG00000016881	G1MEQ3	Transmembrane and tetratricopeptide repeat containing 2	XP_002920031.1	transmembrane and TPR repeat-containing protein 2 isoform X1	100466662	TMTC2	transmembrane O-mannosyltransferase targeting cadherins 2	-	PF13181;PF00515;PF08409;PF13432;PF13424	Tetratricopeptide repeat;Tetratricopeptide repeat;omain of unknown function (DUF1736);Tetratricopeptide repeat;Tetratricopeptide repeat	IPR011990;IPR001440;IPR013026;IPR013618;IPR019734	Tetratricopeptide-like helical domain superfamily;Tetratricopeptide repeat 1;Tetratricopeptide repeat-containing domain;Domain of unknown function DUF1736;Tetratricopeptide repeat	ENOG410IQRH;ENOG410XP5Q	-;-	GO:0005783;GO:0005789;GO:0016021;GO:0016020;GO:0055074	cellular_component;cellular_component;cellular_component;cellular_component;biological_process	endoplasmic reticulum;endoplasmic reticulum membrane;integral component of membrane;membrane;calcium ion homeostasis	-	-	-
LPAR2	0.597223543286655	0.874344464369117	0.630476797018544	0.760821208281452	0.694773109146434	1.27283106329328	1.34065430418668	1.23907834256948	1.31211245081221	1.4711916815061	-1.0372995533222	1.78843488246366	85.6203456222011	5.88784030841488e-08	1.53152739432523e-07	ENSBTAG00000004652	E1BLD8	Lysophosphatidic acid receptor 2	XP_005208499.1;XP_010804827.1;NP_001179164.1	-;-;lysophosphatidic acid receptor 2	509748	LPAR2	lysophosphatidic acid receptor 2	O	PF00001	7 transmembrane receptor (rhodopsin family)	IPR004065;IPR017452;IPR000276;IPR004066	Lysophosphatidic acid receptor;GPCR, rhodopsin-like, 7TM;G protein-coupled receptor, rhodopsin-like;Lysophosphatidic acid receptor EDG-4	ENOG410XRW9;KOG3656	-;FOG: 7 transmembrane receptor	GO:0030139;GO:0007186;GO:0009986;GO:0004930;GO:0004871;GO:0007165;GO:0016021;GO:0016020;GO:0070915	cellular_component;biological_process;cellular_component;molecular_function;molecular_function;biological_process;cellular_component;cellular_component;molecular_function	endocytic vesicle;G-protein coupled receptor signaling pathway;cell surface;G-protein coupled receptor activity;signal transducer activity;signal transduction;integral component of membrane;membrane;lysophosphatidic acid receptor activity	K04291;K04291;K04291;K04291;K04291	ko04072;ko05200;ko04151;ko04015;ko04080	Phospholipase D signaling pathway;Pathways in cancer;PI3K-Akt signaling pathway;Rap1 signaling pathway;Neuroactive ligand-receptor interaction
TMEM95	3.4335002273541	2.57618231876212	2.74439802704252	3.01322769897148	3.95137311328943	0.828411858601104	0.239790784984597	0.392401154232106	0.580266989551359	0.732826041577822	2.37710570490601	-0.0483262234229676	95.1805221191157	2.78452254198775e-08	7.71291807870894e-08	-	A0A0N9GZ96	TMEM95 variant 1	-	-	614631	TMEM95	transmembrane protein 95	-	PF15203	TMEM95 family	IPR027984	TMEM95 family	-	-	GO:0016021;GO:0016020	cellular_component;cellular_component	integral component of membrane;membrane	-	-	-
ATXN1	12.2937341396339	11.6046848066146	11.5420216858689	10.8876747068577	11.7456421323709	3.31677587797919	2.04044674870794	2.77042692669565	2.36561662347755	1.79590349665622	2.11319902711061	4.32539905178852	250.39266969857	4.14121875656321e-09	1.36286050656269e-08	ENSBTAG00000019675	E1BDF7	Ataxin 1	XP_015324518.1;XP_005223892.1	-;ataxin-1 isoform X2	616399	ATXN1	ataxin 1	O	PF12547;PF08517	Capicua transcriptional repressor modulator;Ataxin-1 and HBP1 module (AXH)	IPR003652;IPR020997;IPR036096	Ataxin, AXH domain;Capicua transcriptional repressor modulator, Ataxin-1;Ataxin, AXH domain superfamily	ENOG410XSNX;KOG4053	-;Ataxin-1, involved in Ca2+ homeostasis	GO:0045892;GO:0051168;GO:0005829;GO:0008022;GO:0016363;GO:0005654;GO:0008266;GO:0034046;GO:0003723;GO:0042802;GO:0043621;GO:0042272;GO:0042405;GO:0005737;GO:0005730;GO:0005634	biological_process;biological_process;cellular_component;molecular_function;cellular_component;cellular_component;molecular_function;molecular_function;molecular_function;molecular_function;molecular_function;cellular_component;cellular_component;cellular_component;cellular_component;cellular_component	negative regulation of transcription, DNA-templated;nuclear export;cytosol;protein C-terminus binding;nuclear matrix;nucleoplasm;poly(U) RNA binding;poly(G) binding;RNA binding;identical protein binding;protein self-association;nuclear RNA export factor complex;nuclear inclusion body;cytoplasm;nucleolus;nucleus	-	-	-
SYNE4	1.24931138909098	1.26945771283661	1.8432284211555	1.23906001069775	1.28093800812745	0.730573561507698	0.576738181126746	0.508195924545957	0.75528869613612	0.484707569310848	1.04619927046202	0.167015629869579	31.1573879344087	3.61767010006913e-05	6.04617475959707e-05	ENSBTAG00000019679	E1BAH1	Spectrin repeat containing nuclear envelope family member 4	-	-	-	-	-	-	PF10541	Nuclear envelope localisation domain	IPR012315;IPR030268	KASH domain;Nesprin-4	ENOG4111B09;ENOG410IIPP	-;-	GO:0016021;GO:0016020;GO:0034993;GO:0005635;GO:0031309;GO:0045198	cellular_component;cellular_component;cellular_component;cellular_component;cellular_component;biological_process	integral component of membrane;membrane;meiotic nuclear membrane microtubule tethering complex;nuclear envelope;integral component of nuclear outer membrane;establishment of epithelial cell apical/basal polarity	-	-	-
U8	1.56135198174135	1.52203715440875	0.940730030156042	1.84998165704295	1.82066807656824	0.388197650018889	0.533434915699953	0.678945252903923	0.561057056381533	0.343405691576584	1.48821656677595	-0.623532695739634	36.3971215641003	1.49220916949673e-05	2.62132766096605e-05	-	-	-	-	-	-	-	-	-	-	-	-	-	-	-	-	-	-	-	-	-
SMAD3	19.5228395886634	19.4870098733831	21.213367705499	20.72057412856	19.7750569189401	6.2114510425998	5.33298197612303	7.00807666372363	6.01685818107062	5.40491403644381	1.62020606665355	4.84777292918693	542.961451012352	4.15015554454866e-14	5.88692030708585e-13	-	L8IRK1	Mothers against decapentaplegic homolog	XP_005893353.1	-	102282627	SMAD3	SMAD family member 3	-	PF03166;PF03165	MH2 domain;MH1 domain	IPR013019;IPR013790;IPR036578;IPR008984;IPR003619;IPR017855;IPR001132	MAD homology, MH1;Dwarfin;SMAD MH1 domain superfamily;SMAD/FHA domain superfamily;MAD homology 1, Dwarfin-type;SMAD-like domain superfamily;SMAD domain, Dwarfin-type	-	-	GO:0005622;GO:0003700;GO:0006355;GO:0003677;GO:0005667;GO:0007179;GO:0005737;GO:0006351;GO:0005634	cellular_component;molecular_function;biological_process;molecular_function;cellular_component;biological_process;cellular_component;biological_process;cellular_component	intracellular;DNA binding transcription factor activity;regulation of transcription, DNA-templated;DNA binding;transcription factor complex;transforming growth factor beta receptor signaling pathway;cytoplasm;transcription, DNA-templated;nucleus	K04500;K04500;K04500;K04500;K04500;K04500;K04500;K04500;K04500;K04500;K04500;K04500;K04500;K04500	ko04110;ko05200;ko05212;ko04144;ko04520;ko05321;ko05142;ko04350;ko05166;ko04390;ko04068;ko04550;ko04933;ko05210	Cell cycle;Pathways in cancer;Pancreatic cancer;Endocytosis;Adherens junction;Inflammatory bowel disease (IBD);Chagas disease (American trypanosomiasis);TGF-beta signaling pathway;HTLV-I infection;Hippo signaling pathway;FoxO signaling pathway;Signaling pathways regulating pluripotency of stem cells;AGE-RAGE signaling pathway in diabetic complications;Colorectal cancer
RIDA	34.4401877679837	33.8721214943197	35.1093886254666	34.5032090297926	33.6034018723756	106.67970036096	122.041759012048	115.028993809299	120.036680746891	122.371297402194	-1.90038135258374	6.33261185517784	1760.23647734662	2.83286916507837e-18	2.83155155151322e-16	-	L8I1S8	Ribonuclease UK114	XP_005904442.1	ribonuclease UK114	102267249	RIDA	reactive intermediate imine deaminase A homolog	-	PF01042	ndoribonuclease L-PSP	IPR006175;IPR006056;IPR019897;IPR035959	YjgF/YER057c/UK114 family;RidA family;RidA, conserved site;RutC-like superfamily	-	-	-	-	-	-	-	-
AK5	0.825571991532375	0.84173846881886	0.767666333827262	0.850725617955456	0.866885682671853	0.0369921428536664	0.0183560350312884	0.0431320484707013	0.0121936047363734	0.0218158840802617	4.78449199579482	0.237279364587682	446.810533445766	1.98798649471616e-13	2.24036227926202e-12	-	L8IKG0	Adenylate kinase isoenzyme 5	-	-	102280126	AK5	adenylate kinase 5	-	PF00406	Adenylate kinase	IPR006267;IPR000850;IPR027417;IPR033690	Adenylate kinase, isozyme 1/5;Adenylate kinase/UMP-CMP kinase;P-loop containing nucleoside triphosphate hydrolase;Adenylate kinase, conserved site	-	-	GO:0046939;GO:0006139;GO:0016301;GO:0004017;GO:0046034;GO:0005524;GO:0019205;GO:0016740;GO:0005737;GO:0016310	biological_process;biological_process;molecular_function;molecular_function;biological_process;molecular_function;molecular_function;molecular_function;cellular_component;biological_process	nucleotide phosphorylation;nucleobase-containing compound metabolic process;kinase activity;adenylate kinase activity;ATP metabolic process;ATP binding;nucleobase-containing compound kinase activity;transferase activity;cytoplasm;phosphorylation	-	-	-
SNORA50B	5.58243918083796	9.03091850546101	6.56678430141393	9.45057778313782	7.08084500093912	0	0	0	0	0	8.42580248059861	-1.16549421437217	182.988343649536	7.20430641815014e-09	2.24866441432166e-08	-	-	-	-	-	-	-	-	-	-	-	-	-	-	-	-	-	-	-	-	-
SNORA70	0.798738474329156	1.00523026038197	0.853510800600802	0.976110747711997	0.859644504367361	0.174509374085978	0.196912541282232	0.163058094125492	0.125289780526921	0.13534133670942	2.36750929350854	1.97243227831993	356.210035421025	1.21272271212741e-12	1.04315187793e-11	-	-	-	-	-	-	-	-	-	-	-	-	-	-	-	-	-	-	-	-	-
NLRP5	1.54508622764221	1.47688344655441	1.11972800556544	1.30226268708708	1.44697456870119	0.16226264290207	0.0858848689510362	0.108786996163888	0.128366710013245	0.162678737957672	3.27382234007019	1.27352012109815	430.285623996364	2.68825201936649e-13	2.90304200483346e-12	ENSBTAG00000013247	F1MT67	NACHT, LRR and PYD domains-containing protein 5	-	-	-	-	-	-	PF02758;PF13516;PF05729	PAAD/DAPIN/Pyrin domain;Leucine Rich repeat;NACHT domain	IPR027417;IPR001611;IPR007111;IPR011029;IPR004020;IPR032675	P-loop containing nucleoside triphosphate hydrolase;Leucine-rich repeat;NACHT nucleoside triphosphatase;Death-like domain superfamily;DAPIN domain;Leucine-rich repeat domain superfamily	ENOG4111BJJ;ENOG410IIY8	-;-	GO:0000166;GO:0005829;GO:0048471;GO:0042585;GO:0070997;GO:0005938;GO:0005524;GO:0005737	molecular_function;cellular_component;cellular_component;cellular_component;biological_process;cellular_component;molecular_function;cellular_component	nucleotide binding;cytosol;perinuclear region of cytoplasm;germinal vesicle;neuron death;cell cortex;ATP binding;cytoplasm	-	-	-
SLC3A2	32.7689179915189	31.1088580988116	31.0214890398794	33.159201178227	30.5674631886695	70.3974042290985	79.4304795345249	74.8521117269033	75.527675481286	81.5433024357817	-1.39453158516646	6.92502260571466	965.746349086433	3.87599999779854e-16	1.26845543075164e-14	ENSBTAG00000013240	Q08DL0	SLC3A2 protein	NP_001019659.2	4F2 cell-surface antigen heavy chain	507107	SLC3A2	solute carrier family 3 member 2	O	PF00128;PF16028	Alpha amylase, catalytic domain;Solute carrier family 3 member 2 N-terminus	IPR031984;IPR006047;IPR013780;IPR017853	Solute carrier family 3 member 2, N-terminal domain;Glycosyl hydrolase, family 13, catalytic domain;Glycosyl hydrolase, all-beta;Glycoside hydrolase superfamily	COG0366;KOG0471	Glycosidases;Alpha-amylase	GO:0005829;GO:0005886;GO:0016021;GO:0016020;GO:0003824;GO:0005975;GO:0005634	cellular_component;cellular_component;cellular_component;cellular_component;molecular_function;biological_process;cellular_component	cytosol;plasma membrane;integral component of membrane;membrane;catalytic activity;carbohydrate metabolic process;nucleus	K06519;K06519	ko04150;ko04974	mTOR signaling pathway;Protein digestion and absorption
ENSBTAG00000015811	0.16375154930458	0.0779138067137813	0.0642085576138251	0.241058215917718	0.053257637613901	1.1984358221096	0.8920217201427	1.3100161610518	1.01580856523814	0.643665539852521	-3.15157052526841	-0.665052002398761	77.4773977977564	1.18091289702321e-07	2.89976973799606e-07	-	L8IAM0	Developmental pluripotency-associated protein 4	-	-	102264686	LOC102264686	developmental pluripotency-associated protein 4	-	PF14047	ppa2/4 conserved region	IPR025891	Developmental pluripotency-associated protein 2/4, C-terminal domain	-	-	-	-	-	-	-	-
SH3RF2	7.6403623256866	7.0888791354342	6.84999240117226	7.27278413093494	6.15518598652463	2.6231301096436	2.20956560114612	3.18595175179234	2.33776876615336	3.07246328087751	1.25000712017282	3.47753245030382	170.174209051718	3.989335101449e-10	1.66467594815804e-09	ENSBTAG00000006762	A4IFR5	SH3 domain containing ring finger 2	XP_005209596.1;NP_001077222.1	-;putative E3 ubiquitin-protein ligase SH3RF2	540718	SH3RF2	SH3 domain containing ring finger 2	O	PF00018;PF14604;PF13639;PF07653	SH3 domain;Variant SH3 domain;Ring finger domain;Variant SH3 domain	IPR036028;IPR028511;IPR001452;IPR035792;IPR035794;IPR017907;IPR035822;IPR001841;IPR013083	SH3-like domain superfamily;Putative E3 ubiquitin-protein ligase SH3RF2;SH3 domain;Putative E3 ubiquitin-protein ligase SH3RF2, first SH3 domain;Putative E3 ubiquitin-protein ligase SH3RF2, second SH3 domain;Zinc finger, RING-type, conserved site;SH3RF2, third SH3 domain;Zinc finger, RING-type;Zinc finger, RING/FYVE/PHD-type	ENOG4111G04;KOG2177	-;Predicted E3 ubiquitin ligase	GO:0005654;GO:0019902;GO:0010923;GO:0008157	cellular_component;molecular_function;biological_process;molecular_function	nucleoplasm;phosphatase binding;negative regulation of phosphatase activity;protein phosphatase 1 binding	-	-	-
ZNF391	0.158104944156147	0.20956127323017	0.239121524906659	0.236902039781206	0.154263502054058	0.531326226551053	0.430631175241303	0.549819590746864	0.639258838468832	0.376015568919931	-1.4770558488437	-0.200079595301779	44.0446203102043	4.7616696720195e-06	8.97616502207887e-06	ENSBTAG00000009152	A6QPV7	ZNF391 protein	XP_005223779.1;XP_010816732.1;NP_001093822.1	-;-;zinc finger protein 391	513014	ZNF391	zinc finger protein 391	O	PF00096;PF13912	Zinc finger, C2H2 type;C2H2-type zinc finger	IPR013087;IPR036236	Zinc finger C2H2-type;Zinc finger C2H2 superfamily	COG5048;KOG1721	FOG: Zn-finger;FOG: Zn-finger	GO:0006355;GO:0003700;GO:0003676	biological_process;molecular_function;molecular_function	regulation of transcription, DNA-templated;DNA binding transcription factor activity;nucleic acid binding	-	-	-
ENSBTAG00000051148	20.1833304956808	15.2203715440875	22.6223173918477	15.7668891225252	20.8076351607799	6.12157832722095	6.66793644624942	6.78945252903923	5.90586375138455	8.84930051370428	1.33299241244099	0.679831909194127	69.9357270365226	2.38130539556465e-07	5.52538271916692e-07	-	-	-	-	-	-	-	-	-	-	-	-	-	-	-	-	-	-	-	-	-
FOXP2	4.53677333427802	4.68355009760827	3.69798166704996	4.46250027508127	4.22980901720852	1.9188707892653	1.5833861023855	1.66545231562289	1.35030522897794	1.34779834288697	1.32897809772459	2.9227304179352	176.052913531918	2.95360274651502e-10	1.27285273441058e-09	-	A9UCL9	Forkhead box P2	NP_001272583.1;XP_017902100.1	forkhead box protein P2;-	100860795	FOXP2	forkhead box P2	-	PF16159;PF00250	OXP coiled-coil domain;orkhead domain	IPR036390;IPR032354;IPR036388;IPR001766;IPR030456	Winged helix DNA-binding domain superfamily;FOXP, coiled-coil domain;Winged helix-like DNA-binding domain superfamily;Fork head domain;Fork head domain conserved site 2	-	-	GO:0043565;GO:0003700;GO:0006355;GO:0003677;GO:0006351;GO:0005634	molecular_function;molecular_function;biological_process;molecular_function;biological_process;cellular_component	sequence-specific DNA binding;DNA binding transcription factor activity;regulation of transcription, DNA-templated;DNA binding;transcription, DNA-templated;nucleus	-	-	-
ENSBTAG00000051140	3.63892331787956	3.8285232609358	2.93366685649373	3.01322769897148	3.35155822915067	0.209086709522405	0.219709783286379	0.204353916748639	0.243249177499555	0.0979207210728987	3.97458652819183	1.30239048407859	545.446285207635	4.00016955350327e-14	5.73728434069758e-13	ENSOARG00000002520	W5NWY3	Uncharacterized protein	-	-	-	-	-	-	PF00607;PF14787;PF02337	gag gene protein p24 (core nucleocapsid protein);AG-polyprotein viral zinc-finger;Retroviral GAG p10 protein	IPR038124;IPR001878;IPR003322;IPR010999;IPR000721;IPR036875;IPR008919;IPR008916	Beta-retroviral matrix superfamily;Zinc finger, CCHC-type;Beta-retroviral matrix protein;Retroviral matrix protein;Retroviral nucleocapsid protein Gag;Zinc finger, CCHC-type superfamily;Retrovirus capsid, N-terminal;Retrovirus capsid, C-terminal	-	-	GO:0016032;GO:0008270;GO:0005198;GO:0003676	biological_process;molecular_function;molecular_function;molecular_function	viral process;zinc ion binding;structural molecule activity;nucleic acid binding	-	-	-
7SK	471.731645259558	578.822672752468	506.520361819152	553.362455797156	546.024232007665	1.67790087281733	1.90887053078661	1.97781698077344	1.79362110402572	1.79436422749821	8.05394698007552	13.0412276416606	9490.20081517486	2.56865012302512e-24	4.14002183578573e-21	-	-	-	-	-	-	-	-	-	-	-	-	-	-	-	-	-	-	-	-	-
ENSBTAG00000052980	10.9247036527329	9.37683604055391	10.4152253338705	9.1447956910646	9.7257116130967	4.55758971801023	3.71181795507884	3.74072721071104	3.70962066883842	3.13027495783271	1.26933167801185	3.50836759649928	214.887074274595	6.39535611329343e-11	3.29057149739846e-10	ENSMPUG00000001954	M3XS87	Uncharacterized protein	-	-	-	-	-	-	-	-	-	-	-	-	-	-	-	-	-	-
FZD8	0.533199690210283	0.710357427347065	0.864167273239614	0.758757770797449	0.72834251150704	0.445975703906817	0.313507737077236	0.259999072691695	0.220508371614648	0.378078847789426	1.01851899622945	0.0793944641378555	24.5299952547677	0.000129783705936855	0.000203357771825229	ENSSSCG00000033001	A0A287BE59	Frizzled class receptor 8	-	-	-	-	-	-	-	-	IPR036790;IPR020067;IPR017981;IPR000539;IPR015526	Frizzled cysteine-rich domain superfamily;Frizzled domain;GPCR, family 2-like;Frizzled/Smoothened, transmembrane domain;Frizzled/secreted frizzled-related protein	-	-	GO:0004888;GO:0016021;GO:0016020;GO:0007166;GO:0007275;GO:0016055	molecular_function;cellular_component;cellular_component;biological_process;biological_process;biological_process	transmembrane signaling receptor activity;integral component of membrane;membrane;cell surface receptor signaling pathway;multicellular organism development;Wnt signaling pathway	-	-	-
SNORD34	67.4610255937884	65.6780469270396	54.9390123245053	55.7659323443454	67.8472298898218	25.2286414262005	30.1528468780631	26.8065681245409	28.7037455494229	31.4366889596571	1.00157811526586	1.64152486487942	91.7581346017718	3.61259802451643e-08	9.80442831574718e-08	-	-	-	-	-	-	-	-	-	-	-	-	-	-	-	-	-	-	-	-	-
TM6SF1	2.61922011295533	2.37761542846478	2.31434776460642	2.11888394949788	2.2140521582978	0.804495791430187	0.817190835230764	0.645581849812821	0.720674995608142	1.03820023482499	1.401413296878	1.6007642545443	132.019692458154	2.57364180392001e-09	8.83037185198100e-09	ENSBTAG00000012926	F1MH69	Transmembrane 6 superfamily member 1	-	-	-	-	-	-	PF10914	Protein of unknown function (DUF2781)	IPR033118	EXPERA domain	ENOG410IJ78;ENOG41113JR	-;-	GO:0005765;GO:0016021;GO:0016020	cellular_component;cellular_component;cellular_component	lysosomal membrane;integral component of membrane;membrane	-	-	-
CEP85L	2.37729087815628	2.47806090121195	2.82407266295764	2.24481146628248	2.14403956583183	1.36130143526571	0.699839663094627	0.93840699215745	0.873187878428203	0.688905474138464	1.27572577084528	2.32005936910963	64.0557027757881	1.09219951701122e-06	2.25903441968922e-06	ENSBTAG00000012929	F1MH68	Centrosomal protein 85 like	-	-	-	-	-	-	-	-	IPR029778	Centrosomal protein of 85kDa-like	ENOG410IGFN;ENOG410ZR9W	-;-	GO:0005813	cellular_component	centrosome	-	-	-
ENSBTAG00000053715	1.78049460528868	1.41515604451308	1.57083538808122	1.42966981433902	1.44111482340745	0	0	0	0.031377941677455	0	7.42356950706368	-0.28785894894118	346.978137568874	1.4938600027128e-12	1.25320955595178e-11	-	-	-	-	-	-	-	-	-	-	-	-	-	-	-	-	-	-	-	-	-
GSTA1	0.317817239870258	0.216027190518802	0.0890137120339534	0.20051053080032	0.265795973304127	1.0917886417423	1.21307416391204	0.830218850415717	0.774530560371043	1.32274423216404	-2.35870425208149	0.254916409448341	88.9934913354964	4.48566337314297e-08	1.19648621293557e-07	ENSBTAG00000021516	A0A140T854	Glutathione S-transferase	-	-	777644	GSTA1	glutathione S-transferase alpha 1	-	PF00043;PF02798	lutathione S-transferase, C-terminal domain;lutathione S-transferase, N-terminal domain	IPR004046;IPR010987;IPR036282;IPR003080;IPR004045;IPR036249	Glutathione S-transferase, C-terminal;Glutathione S-transferase, C-terminal-like;Glutathione S-transferase, C-terminal domain superfamily;Glutathione S-transferase, alpha class;Glutathione S-transferase, N-terminal;Thioredoxin-like superfamily	-	-	GO:0004364;GO:0016740;GO:0008152	molecular_function;molecular_function;biological_process	glutathione transferase activity;transferase activity;metabolic process	-	-	-
CAMLG	4.39155375070707	4.45874647055168	3.87782325898606	3.84324396330571	4.37482377490069	10.6290178497754	13.0870116949273	11.3736135293838	10.9487813152574	12.0570689083811	-1.60063037469341	4.13206966521975	541.322743002324	4.25251470775018e-14	6.01757777246787e-13	ENSBTAG00000021519	Q32LF9	Calcium signal-modulating cyclophilin ligand	NP_001032714.1	calcium signal-modulating cyclophilin ligand	615658	CAMLG	calcium modulating ligand	O	PF14963	Calcium signal-modulating cyclophilin ligand	IPR016719	Calcium signal-modulating cyclophilin ligand	ENOG410IEK3;ENOG4111HUY	-;-	GO:0016020;GO:0005783;GO:0001881;GO:0007173	cellular_component;cellular_component;biological_process;biological_process	membrane;endoplasmic reticulum;receptor recycling;epidermal growth factor receptor signaling pathway	-	-	-
CIITA	1.79553624677522	1.88774391913697	1.74715354534202	1.79146339278259	1.90576098150385	0.191449085566128	0.154374672746052	0.195322351616752	0.141990221895992	0.19405700987112	3.24203873397095	2.1374295279126	976.063706333333	3.5539885297026e-16	1.19026306758403e-14	-	M5FMX0	Class II transactivator-like	-	-	508720	CIITA	class II major histocompatibility complex transactivator	O	PF13516;PF05729	Leucine Rich repeat;NACHT domain	IPR008095;IPR027417;IPR001611;IPR007111;IPR032675	MHC class II transactivator;P-loop containing nucleoside triphosphate hydrolase;Leucine-rich repeat;NACHT nucleoside triphosphatase;Leucine-rich repeat domain superfamily	KOG4308;ENOG410ZBX3	LRR-containing protein;-	GO:0006355;GO:0000166;GO:0005524	biological_process;molecular_function;molecular_function	regulation of transcription, DNA-templated;nucleotide binding;ATP binding	-	-	-
ENSBTAG00000053522	12.9058424451915	9.21099664116313	6.12157858606383	10.801655225974	12.7953731046957	0.163225217902336	0	0	0.322820518613817	0.144391571751562	6.04184137843916	-0.824647446246997	184.570184772348	2.05946627123793e-10	9.24523024846175e-10	-	-	-	-	-	-	-	-	-	-	-	-	-	-	-	-	-	-	-	-	-
ENSBTAG00000050671	0.927967530754561	0.973171679848309	0.980207741521771	0.919998588120821	0.776075058521765	0.0891005815534726	0.0589506588925674	0.0129861718795751	0.0440549204276373	0.0656831359548357	3.91605598434899	-0.811715965898492	176.699378934395	2.87226457534095e-10	1.24361918853077e-09	-	-	-	-	-	-	-	-	-	-	-	-	-	-	-	-	-	-	-	-	-
ENSBTAG00000032217	11.9758595760066	15.9083712812616	18.3713141710004	18.673017024074	18.2665748114544	5.97940260924618	5.89609239326731	6.20092937640724	5.79920561497895	5.11993835914296	1.39377441108212	3.44101031805486	147.479875166927	3.70674998093774e-09	1.2321431877858e-08	-	G0Z2N1	L-lactate dehydrogenase	-	-	-	-	-	-	PF02866;PF00056	lactate/malate dehydrogenase, alpha/beta C-terminal domain;lactate/malate dehydrogenase, NAD binding domain	IPR018177;IPR015955;IPR022383;IPR011304;IPR036291;IPR001236;IPR001557	L-lactate dehydrogenase, active site;Lactate dehydrogenase/glycoside hydrolase, family 4, C-terminal;Lactate/malate dehydrogenase, C-terminal;L-lactate dehydrogenase;NAD(P)-binding domain superfamily;Lactate/malate dehydrogenase, N-terminal;L-lactate/malate dehydrogenase	-	-	GO:0055114;GO:0019752;GO:0016491;GO:0016616;GO:0003824;GO:0005975;GO:0005737;GO:0004459	biological_process;biological_process;molecular_function;molecular_function;molecular_function;biological_process;cellular_component;molecular_function	oxidation-reduction process;carboxylic acid metabolic process;oxidoreductase activity;oxidoreductase activity, acting on the CH-OH group of donors, NAD or NADP as acceptor;catalytic activity;carbohydrate metabolic process;cytoplasm;L-lactate dehydrogenase activity	-	-	-
ITPR2	11.6738404726838	11.3068409571797	10.9698781436976	11.041622047601	11.1097803121806	5.11563236198935	3.47309500463258	4.53923163436858	3.66904313749865	3.02447597039888	1.37247389187947	6.28436187715222	115.823501837536	8.58236736982517e-07	1.81322374023473e-06	ENSOARG00000019909	W5QF81	Inositol 1,4,5-trisphosphate receptor type 2	XP_004006819.1	inositol 1,4,5-trisphosphate receptor type 2 isoform X2	101113317	LOC101113317	inositol 1,4,5-trisphosphate receptor type 2	-	PF08454;PF00520;PF02815;PF08709;PF01365	RyR and IP3R Homology associated;Ion transport protein;MIR domain;Inositol 1,4,5-trisphosphate/ryanodine receptor;RIH domain	IPR005821;IPR014821;IPR016093;IPR013662;IPR035910;IPR000493;IPR016024;IPR036300;IPR000699;IPR015925	Ion transport domain;Inositol 1,4,5-trisphosphate/ryanodine receptor;MIR motif;RyR/IP3R Homology associated domain;RyR/IP3 receptor binding core, RIH domain superfamily;Inositol 1,4,5-trisphosphate receptor;Armadillo-type fold;Mir domain superfamily;RIH domain;Ryanodine receptor-related	-	-	GO:0071361;GO:0070588;GO:0016529;GO:0035091;GO:0006816;GO:0005737;GO:0005634;GO:0055085;GO:0016021;GO:0048016;GO:0051209;GO:0033017;GO:0005783;GO:0005886;GO:0006811;GO:0070679;GO:0015278;GO:0016020;GO:0005220;GO:0043235;GO:0071320;GO:0005262;GO:0097110;GO:0005938;GO:0005216;GO:0001666	biological_process;biological_process;cellular_component;molecular_function;biological_process;cellular_component;cellular_component;biological_process;cellular_component;biological_process;biological_process;cellular_component;cellular_component;cellular_component;biological_process;molecular_function;molecular_function;cellular_component;molecular_function;cellular_component;biological_process;…	cellular response to ethanol;calcium ion transmembrane transport;sarcoplasmic reticulum;phosphatidylinositol binding;calcium ion transport;cytoplasm;nucleus;transmembrane transport;integral component of membrane;inositol phosphate-mediated signaling;release of sequestered calcium ion into cytosol;sarcoplasmic reticulum membrane;endoplasmic reticulum;plasma membrane;ion transport;inositol 1,4,5 tr…	K04959;K04959;K04959;K04959;K04959;K04959;K04959;K04959;K04959;K04959;K04959;K04959;K04959;K04959;K04959;K04959;K04959;K04959;K04959;K04959;K04959;K04959;K04959;K04959;K04959;K04959;K04959;K04959	ko04918;ko05205;ko04540;ko04915;ko04725;ko04970;ko04728;ko04922;ko04921;ko04723;ko04720;ko04925;ko04750;ko04726;ko04912;ko04114;ko04611;ko04972;ko04724;ko04270;ko05010;ko04924;ko04971;ko04730;ko04210;ko04020;ko04070;ko04022	Thyroid hormone synthesis;Proteoglycans in cancer;Gap junction;Estrogen signaling pathway;Cholinergic synapse;Salivary secretion;Dopaminergic synapse;Glucagon signaling pathway;Oxytocin signaling pathway;Retrograde endocannabinoid signaling;Long-term potentiation;Aldosterone synthesis and secretion;Inflammatory mediator regulation of TRP channels;Serotonergic synapse;GnRH signaling pathway;Oocyte…
RNF34	1.01617655962099	0.893745923231632	0.917648420556965	0.895279938975646	1.14171199732266	3.11485282103138	3.39480536440195	3.5685056073544	3.25532049087757	4.1509710769231	-1.96619291431048	2.52806635475142	372.68103020119	8.46558404968294e-13	7.64902493399699e-12	ENSOARG00000014491	W5PYL3	Ring finger protein 34	XP_011953163.1	E3 ubiquitin-protein ligase RNF34	101102266	RNF34	ring finger protein 34	-	PF13920	Zinc finger, C3HC4 type (RING finger)	IPR011011;IPR001841;IPR036361;IPR013083	Zinc finger, FYVE/PHD-type;Zinc finger, RING-type;SAP domain superfamily;Zinc finger, RING/FYVE/PHD-type	-	-	GO:1901797;GO:0043161;GO:0070936;GO:0061630;GO:0005737;GO:0005634;GO:0006511;GO:0035872;GO:2001271;GO:0005886;GO:0070417;GO:0016604;GO:0016567;GO:0046872;GO:1902042;GO:0031625;GO:1901981;GO:0002039;GO:0005654;GO:2000374	biological_process;biological_process;biological_process;molecular_function;cellular_component;cellular_component;biological_process;biological_process;biological_process;cellular_component;biological_process;cellular_component;biological_process;molecular_function;biological_process;molecular_function;molecular_function;molecular_function;cellular_component;biological_process	negative regulation of signal transduction by p53 class mediator;proteasome-mediated ubiquitin-dependent protein catabolic process;protein K48-linked ubiquitination;ubiquitin protein ligase activity;cytoplasm;nucleus;ubiquitin-dependent protein catabolic process;nucleotide-binding domain, leucine rich repeat containing receptor signaling pathway;negative regulation of cysteine-type endopeptidase …	-	-	-
ENSBTAG00000048977	0.054192459780887	0.19338782692334	0.0637481542773774	0	0.0528757571456271	0.807393135216851	0.822366568881064	0.891855616695891	0.861448245479121	0.845801705461441	-3.75855783346459	0.00130877190803582	127.033911475858	3.42218485492258e-09	1.14433743566835e-08	-	-	-	-	-	-	-	-	-	-	-	-	-	-	-	-	-	-	-	-	-
DYNLT3	27.0111076505626	26.1066726262599	26.2792029554057	28.6388122735043	28.9088426129292	55.1894677512279	62.8846337652932	54.1345545704541	60.4025809692594	62.1499263256502	-1.23300859283051	6.58355761504467	605.655269755778	1.71771140957997e-14	2.86152079006772e-13	ENSBTAG00000038156	A6QLR8	DYNLT3 protein	NP_001094690.1	-	613349	DYNLT3	dynein light chain Tctex-type 3	O	PF03645	Tctex-1 family	IPR005334;IPR038586	Tctex-1;Tctex-1-like superfamily	KOG4081;ENOG4111NHR	Dynein light chain;-	GO:0005868;GO:0042802;GO:0000776	cellular_component;molecular_function;cellular_component	cytoplasmic dynein complex;identical protein binding;kinetochore	-	-	-
POU2F1	5.77334737092909	5.74454496032922	5.85830857847684	6.13731793107081	5.96928180190746	1.47844546231285	0.905648611730753	1.45337193395068	1.06877687845993	0.73510521203535	2.25770056375779	3.65293666694307	202.495789097456	1.41707753473952e-08	4.14985185848997e-08	ENSBTAG00000024534	F1MMF9	POU domain protein	XP_010801023.1	POU domain, class 2, transcription factor 1 isoform X3	512840	POU2F1	POU class 2 homeobox 1	O	PF00046;PF00157	Homeobox domain;Pou domain - N-terminal to homeobox domain	IPR000972;IPR017970;IPR013847;IPR009057;IPR001356;IPR000327;IPR010982	Octamer-binding transcription factor;Homeobox, conserved site;POU domain;Homeobox-like domain superfamily;Homeobox domain;POU-specific domain;Lambda repressor-like, DNA-binding domain superfamily	ENOG410XQ7X;KOG3802	-;Transcription factor OCT-1, contains POU and HOX domains	GO:0045892;GO:0005783;GO:0005654;GO:0043565;GO:0000983;GO:0003700;GO:0006355;GO:0003677;GO:0043231;GO:0045944;GO:0090575;GO:0000979;GO:0006351;GO:0005634	biological_process;cellular_component;cellular_component;molecular_function;molecular_function;molecular_function;biological_process;molecular_function;cellular_component;biological_process;cellular_component;molecular_function;biological_process;cellular_component	negative regulation of transcription, DNA-templated;endoplasmic reticulum;nucleoplasm;sequence-specific DNA binding;transcription factor activity, RNA polymerase II core promoter sequence-specific DNA binding;DNA binding transcription factor activity;regulation of transcription, DNA-templated;DNA binding;intracellular membrane-bounded organelle;positive regulation of transcription by RNA polymera…	-	-	-
RASGEF1B	2.56124218143062	3.16449922652896	3.26969731848863	2.84634124179767	2.3843034685608	0.711159718614486	0.829939622403831	0.886780170558141	0.853018731065364	0.675703191157397	1.71289724720918	2.32277800781023	219.244035185282	5.47549306060533e-11	2.85949807709377e-10	-	L8I4K6	Ras-GEF domain-containing family member 1B	XP_014336065.1;XP_005903154.1	-;-	102269294	RASGEF1B	RasGEF domain family member 1B	-	PF00618;PF00617	RasGEF N-terminal motif;RasGEF domain	IPR001895;IPR019804;IPR023578;IPR036964;IPR030710;IPR000651	Ras guanine-nucleotide exchange factors catalytic domain;Ras guanine-nucleotide exchange factor, conserved site;Ras guanine nucleotide exchange factor domain superfamily;Ras guanine-nucleotide exchange factor catalytic domain superfamily;Ras-GEF domain-containing family member 1B;Ras-like guanine nucleotide exchange factor, N-terminal	-	-	GO:0005622;GO:0007264;GO:0043547;GO:0005085	cellular_component;biological_process;biological_process;molecular_function	intracellular;small GTPase mediated signal transduction;positive regulation of GTPase activity;guanyl-nucleotide exchange factor activity	-	-	-
ACOT11	1.38499102502855	0.702653385954787	0.981448740700451	1.01327969496663	1.00129423978581	0.516842894458416	0.441509197663797	0.549230378080724	0.511095936568954	0.324096299638018	1.00118529596649	1.09592101087702	34.0546658193173	2.19110693309629e-05	3.76143426911778e-05	ENSBTAG00000039686	E1BMF5	Acyl-CoA thioesterase 11	-	-	-	-	-	-	PF03061;PF01852	Thioesterase superfamily;START domain	IPR029069;IPR023393;IPR033120;IPR002913;IPR006683	HotDog domain superfamily;START-like domain superfamily;Hotdog acyl-CoA thioesterase (ACOT)-type domain;START domain;Thioesterase domain	KOG2763;COG1607	Acyl-CoA thioesterase;Acyl-CoA hydrolase	GO:0008289;GO:0006631;GO:0006637;GO:0005829;GO:0016787;GO:0047617	molecular_function;biological_process;biological_process;cellular_component;molecular_function;molecular_function	lipid binding;fatty acid metabolic process;acyl-CoA metabolic process;cytosol;hydrolase activity;acyl-CoA hydrolase activity	-	-	-
MTUS1	0.919952524183036	1.23811667169572	0.958490506915848	0.652946612136677	1.10276649312893	3.90570261906275	4.5102221804968	3.88408827388208	3.72979469178532	4.20257502415275	-2.19130193518701	2.34787442259086	310.855262824301	3.56662398464867e-12	2.66752028179002e-11	ENSBTAG00000039682	E1BML2	Microtubule-associated tumor suppressor 1 homolog	XP_015316333.1;XP_015316332.1;XP_005226037.1	-;-;microtubule-associated tumor suppressor 1 homolog isoform X1	515016	MTUS1	microtubule associated scaffold protein 1	O	-	-	IPR029786	Microtubule-associated tumour suppressor 1	ENOG410IEXM;ENOG41118DX	-;-	GO:0005730;GO:0015630	cellular_component;cellular_component	nucleolus;microtubule cytoskeleton	-	-	-
PYGM	0.37072845940825	0.495405707428667	0.51960682462055	0.435437528753104	0.477163805211252	0.0494812478162509	0	0	0.0611638105273449	0.0875437660459056	3.37237608434151	-0.507096401447831	60.1384512325598	1.42320168577227e-06	2.89261704545203e-06	ENSBTAG00000001032	F1MJ28	Alpha-1,4 glucan phosphorylase	-	-	-	-	-	-	PF00343	Carbohydrate phosphorylase	IPR000811;IPR011833;IPR035090	Glycosyl transferase, family 35;Glycogen/starch/alpha-glucan phosphorylase;Phosphorylase pyridoxal-phosphate attachment site	COG0058;KOG2099	Glucan phosphorylase;Glycogen phosphorylase	GO:0030170;GO:0102499;GO:0005980;GO:0016757;GO:0004645;GO:0016740;GO:0005975;GO:0008184;GO:0102250	molecular_function;molecular_function;biological_process;molecular_function;molecular_function;molecular_function;biological_process;molecular_function;molecular_function	pyridoxal phosphate binding;SHG alpha-glucan phosphorylase activity;glycogen catabolic process;transferase activity, transferring glycosyl groups;phosphorylase activity;transferase activity;carbohydrate metabolic process;glycogen phosphorylase activity;linear malto-oligosaccharide phosphorylase activity	-	-	-
SH3PXD2A	22.6141413874202	22.8752275634592	22.3667803683591	21.070083120236	22.4227727200469	6.331117736865	3.37279137971321	5.28480372334664	4.76329656725197	3.19428469617313	2.15120396114297	5.18256043288125	156.801898452561	2.86456025376169e-07	6.54075436727523e-07	-	L8J2U9	SH3 and PX domain-containing protein 2A	-	-	102266800	SH3PXD2A	SH3 and PX domains 2A	-	PF00787;PF00018	PX domain;SH3 domain	IPR035453;IPR035449;IPR036028;IPR001452;IPR036871;IPR034917;IPR001683;IPR035450;IPR037961;IPR035452;IPR035454	SH3PXD2A, SH3 domain 4;SH3PXD2A, SH3 domain 3;SH3-like domain superfamily;SH3 domain;PX domain superfamily;SH3 and PX domain-containing protein 2A;Phox homologous domain;SH3PXD2A, SH3 domain 1;SH3PXD2, PX domain;SH3PXD2A, SH3 domain 2;SH3PXD2A, SH3 domain 5	-	-	GO:0035091	molecular_function	phosphatidylinositol binding	-	-	-
DNAH17	0.550784910843889	0.373386380236371	0.420468792417561	0.382084766432618	0.415337708339657	0.164348079568022	0.158046295359133	0.200539204061754	0.175119134353215	0.190465453358226	1.14141865789759	2.14661024885581	105.383419175536	1.34070977791355e-08	3.94142997638332e-08	ENSBTAG00000000920	E1BLB4	Uncharacterized protein	-	-	-	-	-	-	PF08393;PF12774;PF08385;PF12777;PF12781;PF12780;PF03028;PF12775;PF07728	ynein heavy chain, N-terminal region 2;Hydrolytic ATP binding site of dynein motor region D1;ynein heavy chain, N-terminal region 1;Microtubule-binding stalk of dynein motor;ATP-binding dynein motor region D5;P-loop containing dynein motor region D4;ynein heavy chain and region D6 of dynein motor;P-loop containing dynein motor region D3;AAA domain (dynein-related subfamily)	IPR024317;IPR024743;IPR004273;IPR013602;IPR026983;IPR011704;IPR035699;IPR027417;IPR035706;IPR013594	Dynein heavy chain, AAA module D4;Dynein heavy chain, coiled coil stalk;Dynein heavy chain domain;Dynein heavy chain, domain-2;Dynein heavy chain;ATPase, dynein-related, AAA domain;Dynein heavy chain, hydrolytic ATP-binding dynein motor region D1;P-loop containing nucleoside triphosphate hydrolase;Dynein heavy chain, ATP-binding dynein motor region D5;Dynein heavy chain, domain-1	KOG3595;COG5245	Dyneins, heavy chain;Dynein, heavy chain	GO:0016887;GO:0045505;GO:0045503;GO:0030286;GO:0003341;GO:0005524;GO:0031514;GO:0008569;GO:0007018;GO:0051959;GO:0005930;GO:0003777	molecular_function;molecular_function;molecular_function;cellular_component;biological_process;molecular_function;cellular_component;molecular_function;biological_process;molecular_function;cellular_component;molecular_function	ATPase activity;dynein intermediate chain binding;dynein light chain binding;dynein complex;cilium movement;ATP binding;motile cilium;ATP-dependent microtubule motor activity, minus-end-directed;microtubule-based movement;dynein light intermediate chain binding;axoneme;microtubule motor activity	-	-	-
U2	32.6733161852439	34.3943081357801	36.8073944102889	37.9718853234248	40.0900594831805	0.277856136053026	0.275752447606168	0.224982166699734	0.215742629131311	0.242154448286923	7.07524005169418	7.35338883257001	6918.54819898185	8.88064919461492e-23	9.54225755961373e-20	-	-	-	-	-	-	-	-	-	-	-	-	-	-	-	-	-	-	-	-	-
BSPRY	13.8153310253825	14.5422784565549	16.1832802124083	16.2330837074206	12.5006929450382	38.3244605496472	40.6920468228041	39.7723905522336	38.2574013351424	40.8488633812417	-1.56213030522221	5.15435005077909	529.89222700656	5.0504771007808e-14	6.96479697726927e-13	ENSBTAG00000044155	F1MKU3	B-box and SPRY domain containing	-	-	-	-	-	-	PF13765;PF00622	SPRY-associated domain;SPRY domain	IPR001870;IPR003879;IPR003877;IPR013320;IPR006574;IPR000315	B30.2/SPRY domain;Butyrophylin-like, SPRY domain;SPRY domain;Concanavalin A-like lectin/glucanase domain superfamily;SPRY-associated;B-box-type zinc finger	ENOG410ITF8;ENOG4111EI7	-;-	GO:1990830;GO:0005622;GO:0008270	biological_process;cellular_component;molecular_function	cellular response to leukemia inhibitory factor;intracellular;zinc ion binding	-	-	-
ATP6V1E1	42.105867126767	44.4454403613228	43.5061991999782	43.4732851225656	43.312485246496	120.231570907458	124.902496037429	122.666691852577	123.02927151204	124.55123290102	-1.63237598257429	7.48148760526663	1882.92997494522	1.6277984458665e-18	1.80383550307512e-16	-	L8IKD8	V-type proton ATPase subunit E 1	-	-	102278885	ATP6V1E1	ATPase H+ transporting V1 subunit E1	-	PF01991	ATP synthase (E/31 kDa) subunit	IPR038495;IPR002842	V-type ATPase subunit E, C-terminal domain superfamily;V-type ATPase subunit E	-	-	GO:0015991;GO:0046961;GO:0033178	biological_process;molecular_function;cellular_component	ATP hydrolysis coupled proton transport;proton-transporting ATPase activity, rotational mechanism;proton-transporting two-sector ATPase complex, catalytic domain	-	-	-
C17H4orf33	2.84169909364996	3.17042883702355	2.30536044624106	2.81288011260369	2.35835017625386	7.04342861825905	5.13454751525908	6.33854704065147	6.1799523749528	5.93618328759482	-1.31822048083719	1.82522251036529	127.417073886779	3.34688140913759e-09	1.12177512059839e-08	ENSBTAG00000044159	E1BMH3	Chromosome 4 open reading frame 33	XP_015322517.1;XP_005217644.1;XP_003587179.1;XP_015322516.1	-;-;UPF0462 protein C4orf33 homolog;-	513251	C17H4orf33	chromosome 17 C4orf33 homolog	O	-	-	IPR029674	UPF0462 protein C4orf33	ENOG4111M8H;ENOG410IHBZ	-;-	-	-	-	-	-	-
ENSBTAG00000032979	13.5824928492946	16.1263460407594	13.9616282253317	17.5187656916946	16.9062035681337	6.56949869262736	5.97644674071244	7.31171810819609	7.03782097039993	6.20771827080748	1.10854949919298	2.05148334841838	115.468849906325	6.90069100331728e-09	2.16332384626241e-08	-	A0A151N501	Dynein light chain 1, cytoplasmic	-	-	102577119	DYNLL1	dynein light chain LC8-type 1	-	PF01221	ynein light chain type 1	IPR037177;IPR019763;IPR001372	Dynein light chain superfamily;Dynein light chain, type 1/2, conserved site;Dynein light chain, type 1/2	-	-	GO:0005875;GO:0007017;GO:0030286	cellular_component;biological_process;cellular_component	microtubule associated complex;microtubule-based process;dynein complex	-	-	-
bta-mir-2416	15.2768213680493	11.9721215194347	10.2185570348831	17.1974458916909	11.3984334161459	0	0	0.205403230826937	0	0	7.31311537105398	-1.0210946349384	219.401091954141	5.4452218266702e-11	2.84599473988997e-10	-	-	-	-	-	-	-	-	-	-	-	-	-	-	-	-	-	-	-	-	-
H2BC3	3.35239392277094	2.39262871010824	3.94351771171524	4.69778806611301	3.58545513069964	0	0	0	0	0	8.90717165906796	-0.704081331067372	235.914886816393	1.58578259985698e-09	5.70828610903292e-09	ENSBTAG00000031780	G8JL06	Histone H2B	-	-	-	-	-	-	PF00125	Core histone H2A/H2B/H3/H4	IPR007125;IPR000558;IPR009072	Histone H2A/H2B/H3;Histone H2B;Histone-fold	ENOG4111NV5;KOG1744	-;Histone H2B	GO:0000786;GO:0005829;GO:0006334;GO:0005654;GO:0005694;GO:0003677;GO:0046982;GO:0005634	cellular_component;cellular_component;biological_process;cellular_component;cellular_component;molecular_function;molecular_function;cellular_component	nucleosome;cytosol;nucleosome assembly;nucleoplasm;chromosome;DNA binding;protein heterodimerization activity;nucleus	-	-	-
BASP1	6.76405025590709	6.60716072637338	7.56782298516284	7.63531281208813	7.27177334666529	23.6895359155688	24.8716896570515	25.5905007792676	26.3744182652795	24.9027276759279	-1.93324498419849	4.90194961836519	1207.96571820435	6.22108943965514e-17	2.94907085422476e-15	-	-	-	-	-	-	-	-	-	-	-	-	-	-	-	-	-	-	-	-	-
NFIA	7.98926244011966	7.43079341712317	6.92352656277102	7.19616640997881	7.35978166853001	3.10318531699705	1.87675108569321	2.58983978453116	2.24487322145919	2.09292835317403	1.50351267729432	4.44836174069172	196.125124216949	3.39219696561212e-09	1.13548773817764e-08	ENSOCUG00000005893	G1SPW5	Nuclear factor 1	-	-	-	-	-	-	PF00859;PF10524;PF03165	CTF/NF-I family transcription modulation region;Nuclear factor I protein pre-N-terminus;MH1 domain	IPR000647;IPR019739;IPR019548;IPR020604;IPR003619	CTF transcription factor/nuclear factor 1;CTF transcription factor/nuclear factor 1, conserved site;CTF transcription factor/nuclear factor 1, N-terminal;CTF transcription factor/nuclear factor 1, DNA-binding domain;MAD homology 1, Dwarfin-type	KOG3663;ENOG410Y16G	Nuclear factor I;-	GO:0030054;GO:0060074;GO:0000978;GO:0006366;GO:0005622;GO:0005654;GO:0072189;GO:0008134;GO:0001077;GO:0003700;GO:0006355;GO:0003677;GO:0045944;GO:0003682;GO:0006351;GO:0005634;GO:0006260	cellular_component;biological_process;molecular_function;biological_process;cellular_component;cellular_component;biological_process;molecular_function;molecular_function;molecular_function;biological_process;molecular_function;biological_process;molecular_function;biological_process;cellular_component;biological_process	cell junction;synapse maturation;RNA polymerase II proximal promoter sequence-specific DNA binding;transcription by RNA polymerase II;intracellular;nucleoplasm;ureter development;transcription factor binding;transcriptional activator activity, RNA polymerase II proximal promoter sequence-specific DNA binding;DNA binding transcription factor activity;regulation of transcription, DNA-templated;DNA …	-	-	-
LRPAP1	23.9794297439505	23.6076803574555	26.0069761594833	24.5037456667012	24.4517798410652	61.9763268871466	75.6784717393003	67.0113020498807	64.7235974397501	72.9884550429178	-1.60947492011198	7.36165666020386	842.198758429108	1.18303893844735e-15	3.1130824637429e-14	-	Q148K7	Low density lipoprotein receptor-related protein associated protein 1	NP_001073694.1	alpha-2-macroglobulin receptor-associated protein precursor	504957	LRPAP1	LDL receptor related protein associated protein 1	O	PF06400;PF06401	Alpha-2-macroglobulin RAP, N-terminal domain;Alpha-2-macroglobulin RAP, C-terminal domain	IPR036744;IPR037999;IPR009066;IPR010483;IPR038001;IPR038003	RAP domain superfamily;Alpha-2-macroglobulin RAP, domain 3;Alpha-2-macroglobulin receptor-associated protein, domain 1;Alpha-2-macroglobulin RAP, C-terminal;Alpha-2-macroglobulin RAP, domain 2;Alpha-2-macroglobulin receptor-associated protein	ENOG410YJFP;KOG3956	-;Alpha 2-macroglobulin receptor-associated protein	GO:0050750;GO:0005576;GO:0005783;GO:0048019;GO:0008201;GO:1900116	molecular_function;cellular_component;cellular_component;molecular_function;molecular_function;biological_process	low-density lipoprotein particle receptor binding;extracellular region;endoplasmic reticulum;receptor antagonist activity;heparin binding;extracellular negative regulation of signal transduction	-	-	-
PBXIP1	17.3667538833537	16.2380498769344	16.7352666144023	16.6120332773407	16.4677632201436	45.9078818916367	47.7734809267822	46.340857639898	46.4119430669152	48.1292285624647	-1.61914557448942	6.86185498095396	2023.38060934282	9.0062436713441e-19	1.19692518112295e-16	-	L8IDH9	Pre-B-cell leukemia transcription factor-interacting protein 1	-	-	102265055	PBXIP1	PBX homeobox interacting protein 1	-	-	-	IPR033589	Pre-B-cell leukemia transcription factor-interacting protein 1	-	-	GO:0003714;GO:0045892;GO:0030154	molecular_function;biological_process;biological_process	transcription corepressor activity;negative regulation of transcription, DNA-templated;cell differentiation	-	-	-
ENSBTAG00000048692	2.0585909055433	1.80314809823322	2.09136444799316	1.1364173036121	1.46078091740986	0.403554919689966	0.473317647422657	0.769968682414119	0.399067650629271	0.584167044572035	1.54245188065368	-0.791313130006262	36.1563285482689	1.55104466420572e-05	2.71506515072883e-05	-	L8J5Y6	NAD	-	-	102274037	LOC102274037	ecto-ADP-ribosyltransferase 5	-	PF01129	NAD:arginine ADP-ribosyltransferase	IPR000768	NAD:arginine ADP-ribosyltransferase, ART	-	-	GO:0016757;GO:0006471;GO:0003956;GO:0016740	molecular_function;biological_process;molecular_function;molecular_function	transferase activity, transferring glycosyl groups;protein ADP-ribosylation;NAD(P)+-protein-arginine ADP-ribosyltransferase activity;transferase activity	-	-	-
ENSBTAG00000048699	13538.0806120498	13443.2781772446	13043.0732637818	13209.0630853067	13124.5766509419	281.871117638346	306.938792439212	282.445242635564	315.730883378106	306.196211704164	5.34629250426441	9.40052522547477	12155.0560532934	3.30817981980983e-25	7.10927843277133e-22	-	-	-	-	-	-	-	-	-	-	-	-	-	-	-	-	-	-	-	-	-
SYNE3	0.630138968140043	0.525193790090313	0.59698039103763	0.59299574034511	0.610702249498245	0.192340459938634	0.161264257257203	0.159498720907281	0.163967033386839	0.146678766069941	1.71906279930307	1.04823784279942	206.783857840565	8.60510237223473e-11	4.28064004581769e-10	ENSBTAG00000003526	E1BJU6	Spectrin repeat containing nuclear envelope family member 3	XP_010815552.1;NP_001192798.1	-;nesprin-3	520207	SYNE3	spectrin repeat containing nuclear envelope family member 3	O	PF10541	Nuclear envelope localisation domain	IPR030267;IPR018159;IPR012315	Nesprin-3;Spectrin/alpha-actinin;KASH domain	ENOG410KD4G;ENOG4111CQ9	-;-	GO:0007010;GO:0005640;GO:0051015;GO:0008360;GO:0008092;GO:0016020;GO:0090286;GO:0016021;GO:0034993;GO:0090150;GO:0031965;GO:0005635	biological_process;cellular_component;molecular_function;biological_process;molecular_function;cellular_component;biological_process;cellular_component;cellular_component;biological_process;cellular_component;cellular_component	cytoskeleton organization;nuclear outer membrane;actin filament binding;regulation of cell shape;cytoskeletal protein binding;membrane;cytoskeletal anchoring at nuclear membrane;integral component of membrane;meiotic nuclear membrane microtubule tethering complex;establishment of protein localization to membrane;nuclear membrane;nuclear envelope	-	-	-
SNORD116	2.03763240084885	1.45427354160338	1.6124773518404	1.69749705213552	1.87968132754945	0.246930457852252	0.158568825494016	0.27944753273891	0.287276177951964	0.14134257928622	2.83287758621331	0.252154592973177	202.834224927661	9.98372120506489e-11	4.88724757851582e-10	-	-	-	-	-	-	-	-	-	-	-	-	-	-	-	-	-	-	-	-	-
5_8S_rRNA	111.94739011962	103.266920101134	105.150288442186	103.618032739989	101.023781223206	0.437372198685318	0.450137116976972	0.609126822452297	0.544640841328273	0.630513911298665	7.4748547893196	5.89291980808398	10446.6583834894	1.15980681087153e-24	2.13636414562535e-21	-	V4UD02	Uncharacterized protein	XP_006423776.1;XP_006423924.1	hypothetical protein CICLE_v10029531mg;-	-	-	-	-	-	-	-	-	-	-	-	-	-	-	-	-
ENSBTAG00000047761	1.25851455737619	1.21826358554234	0.986951327279644	1.11798200845232	1.10090876339689	0.374322142821965	0.168858225670627	0.19838710162319	0.280424184308233	0.331131201649343	1.93739408263139	0.162351365225859	97.6996328437675	2.31067003238428e-08	6.5208534466104e-08	ENSBTAG00000047761	G3N3S0	Uncharacterized protein	-	-	-	-	-	-	PF00096;PF01352	Zinc finger, C2H2 type;KRAB box	IPR013087;IPR036236;IPR036051;IPR001909	Zinc finger C2H2-type;Zinc finger C2H2 superfamily;KRAB domain superfamily;Krueppel-associated box	COG5048;KOG1721	FOG: Zn-finger;FOG: Zn-finger	GO:0005622;GO:0003700;GO:0003676;GO:0046872;GO:0006355	cellular_component;molecular_function;molecular_function;molecular_function;biological_process	intracellular;DNA binding transcription factor activity;nucleic acid binding;metal ion binding;regulation of transcription, DNA-templated	-	-	-
TTF1	22.7747530685547	23.2765173159847	22.7564935695776	21.5312738203356	24.1184647666771	54.2038874963267	54.6906941100106	56.7398237365208	53.1238787250139	51.7923493144001	-1.36916795701618	6.62902664240776	1047.02578098002	2.00351653462932e-16	7.40210378152162e-15	ENSBTAG00000018710	E1B9V4	Transcription termination factor 1	-	-	-	-	-	-	PF13921	Myb-like DNA-binding domain	IPR009057;IPR017877;IPR001005	Homeobox-like domain superfamily;Myb-like domain;SANT/Myb domain	COG5147;KOG0051	Myb superfamily proteins, including transcription factors and mRNA splicing factors;RNA polymerase I termination factor, Myb superfamily	GO:0005829;GO:0000981;GO:0005886;GO:0043565;GO:0044212;GO:0001135;GO:0003677;GO:0006357;GO:0030154;GO:0005730;GO:0005634	cellular_component;molecular_function;cellular_component;molecular_function;molecular_function;molecular_function;molecular_function;biological_process;biological_process;cellular_component;cellular_component	cytosol;RNA polymerase II transcription factor activity, sequence-specific DNA binding;plasma membrane;sequence-specific DNA binding;transcription regulatory region DNA binding;transcription factor activity, RNA polymerase II transcription factor recruiting;DNA binding;regulation of transcription by RNA polymerase II;cell differentiation;nucleolus;nucleus	-	-	-
MTERF1	3.34572693609258	3.22685193468221	3.58755645703752	3.24012737509885	3.84192897847268	7.46443998495543	8.13080612665929	7.50835424492684	7.58541787546053	8.29101430674668	-1.30237985146145	4.11996313490805	449.456075464486	1.89612905237452e-13	2.15028038709913e-12	-	Q08DU7	mTERF protein	-	-	522191	MTERF1	mitochondrial transcription termination factor 1	O	PF02536	mTERF	IPR003690;IPR038538	Transcription termination factor, mitochondrial/chloroplastic;MTERF superfamily, mitochondrial/chloroplastic	KOG1267;ENOG410XT49	Mitochondrial transcription termination factor, mTERF;-	GO:0003690;GO:0006355	molecular_function;biological_process	double-stranded DNA binding;regulation of transcription, DNA-templated	-	-	-
PRSS8	19.6815220815294	17.255346742034	17.8920705931753	17.7112142325708	17.8509775535112	5.44361708066044	5.58060693416066	4.7272979090808	5.58869162793557	5.74349713229252	1.61179363547798	4.53174459969118	802.437822302528	1.75360899335515e-15	4.2904344994413e-14	ENSBTAG00000016973	F1MUB9	Protease, serine 8	-	-	-	-	-	-	PF00089	Trypsin	IPR009003;IPR001254;IPR018114;IPR033116;IPR001314	Peptidase S1, PA clan;Serine proteases, trypsin domain;Serine proteases, trypsin family, histidine active site;Serine proteases, trypsin family, serine active site;Peptidase S1A, chymotrypsin family	KOG3627;COG5640	Trypsin;Secreted trypsin-like serine protease	GO:0065009;GO:0010765;GO:0005886;GO:0019897;GO:0046658;GO:0008233;GO:0008236;GO:0004252;GO:0017080;GO:0016787;GO:0006508	biological_process;biological_process;cellular_component;cellular_component;cellular_component;molecular_function;molecular_function;molecular_function;molecular_function;molecular_function;biological_process	regulation of molecular function;positive regulation of sodium ion transport;plasma membrane;extrinsic component of plasma membrane;anchored component of plasma membrane;peptidase activity;serine-type peptidase activity;serine-type endopeptidase activity;sodium channel regulator activity;hydrolase activity;proteolysis	-	-	-
RAB11FIP4	5.0086018572211	4.83805565152893	4.51970852477204	5.30260740321796	5.27518388209199	11.0613809119693	9.6961977879837	11.4325831772557	9.89562114879337	8.65236244090284	-1.15089425290719	3.80887664061503	207.921989470117	8.24843989028846e-11	4.12549976514272e-10	-	L8IGS9	Rab11 family-interacting protein 4	-	-	102268426	RAB11FIP4	RAB11 family interacting protein 4	-	PF09457	IP domain	IPR002048;IPR037245;IPR019018	EF-hand domain;FIP-RBD, C-terminal domain superfamily;Rab-binding domain FIP-RBD	-	-	GO:0005509	molecular_function	calcium ion binding	-	-	-
URB1	3.5516787408345	3.05416220555307	2.84912989655286	2.76949576822821	2.98237007603882	1.0316769893332	0.992839772762256	1.09355757680891	0.973832436916724	1.0947041250744	1.42223202120611	3.86339755315265	437.94675717616	2.33408816107606e-13	2.58776721830737e-12	ENSBTAG00000012412	F1MZA7	Uncharacterized protein	-	-	-	-	-	-	PF16201;PF11707	Nucleolar pre-ribosomal-associated protein 1;Ribosome 60S biogenesis N-terminal	IPR021714;IPR032436;IPR016024	Nucleolar pre-ribosomal-associated protein 1, N-terminal;Nucleolar pre-ribosomal-associated protein 1, C-terminal domain;Armadillo-type fold	KOG1791;ENOG410XR9W	Uncharacterized conserved protein;-	GO:0005730;GO:0001650	cellular_component;cellular_component	nucleolus;fibrillar center	-	-	-
DOP1A	2.207754808125	1.96752972845169	2.06458261879194	1.93454162102556	2.31652677696418	1.12893399432297	0.781770823230859	1.05131483617877	0.948810609993124	0.796102098253116	1.0295453453076	3.63840800681298	117.998283630098	7.06495994329484e-09	2.20837802445682e-08	ENSBTAG00000000676	F1MPE2	Dopey family member 1	XP_002690094.1;XP_878102.3	-;protein dopey-1 isoform X3	541096	DOP1A	DOP1 leucine zipper like protein A	O	PF04118	opey, N-terminal	IPR007249	Dopey, N-terminal	COG5221;KOG3613	Dopey and related predicted leucine zipper transcription factors;Dopey and related predicted leucine zipper transcription factors	GO:0006895;GO:0005768;GO:0005829;GO:0005802	biological_process;cellular_component;cellular_component;cellular_component	Golgi to endosome transport;endosome;cytosol;trans-Golgi network	-	-	-
RRP9	12.3852055738437	11.8712254695152	13.1143881413787	12.8924919187738	13.115870170249	42.6219811500518	43.44528757761	44.9169975150137	42.4774483864115	44.6581711309713	-1.9099376779514	6.23919665286097	1984.83169970418	1.05509168290614e-18	1.30600126366196e-16	ENSBTAG00000000670	F1MRM3	Ribosomal RNA processing 9, U3 small nucleolar RNA binding protein	-	-	-	-	-	-	PF00400	WD domain, G-beta repeat	IPR019775;IPR017986;IPR015943;IPR001680;IPR020472;IPR036322	WD40 repeat, conserved site;WD40-repeat-containing domain;WD40/YVTN repeat-like-containing domain superfamily;WD40 repeat;G-protein beta WD-40 repeat;WD40-repeat-containing domain superfamily	ENOG410XP9U;KOG0299	-;U3 snoRNP-associated protein (contains WD40 repeats)	GO:0006364;GO:0032040;GO:0030515;GO:0031428;GO:0034511;GO:0005730	biological_process;cellular_component;molecular_function;cellular_component;molecular_function;cellular_component	rRNA processing;small-subunit processome;snoRNA binding;box C/D snoRNP complex;U3 snoRNA binding;nucleolus	-	-	-
C19H17orf97	0.456745023886743	0.108660784156616	0.716376469245156	0.364202108243453	0.544680384687624	2.38767467510029	2.88300998688387	2.73177809263016	2.59723780884753	2.93944247204162	-2.70926105389954	0.812438055794252	148.964915561307	1.04510317398976e-09	3.92644531626572e-09	ENSBTAG00000046148	G3N027	Uncharacterized protein	-	-	-	-	-	-	-	-	-	-	ENOG410Y2T8;ENOG410J0KE	-;-	GO:0016598	biological_process	protein arginylation	-	-	-
HS2ST1	44.2393298524471	46.8739514584523	44.1433833595047	46.8022302275731	46.9440305741886	9.4577020523626	5.51518805464572	8.18005483053082	6.70720373216718	3.92367276428126	2.63428344264565	4.80637285508382	187.098768950447	1.27697927067884e-07	3.11431259998732e-07	ENSOARG00000014907	W5PZV5	Uncharacterized protein	XP_004002214.1	heparan sulfate 2-O-sulfotransferase 1 isoform X2	101117803	HS2ST1	heparan sulfate 2-O-sulfotransferase 1	-	PF03567	Sulfotransferase family	IPR007734;IPR027417;IPR005331	Heparan sulphate 2-O-sulfotransferase;P-loop containing nucleoside triphosphate hydrolase;Sulfotransferase	-	-	GO:0060676;GO:0015014;GO:0016021;GO:0004394;GO:0030202;GO:0008146	biological_process;biological_process;cellular_component;molecular_function;biological_process;molecular_function	ureteric bud formation;heparan sulfate proteoglycan biosynthetic process, polysaccharide chain biosynthetic process;integral component of membrane;heparan sulfate 2-O-sulfotransferase activity;heparin metabolic process;sulfotransferase activity	K02513	ko00534	Glycosaminoglycan biosynthesis - heparan sulfate / heparin
NR2F1	0.557512913389667	0.933537317456699	0.580147159583666	0.615534946799935	0.669498019764448	2.11857925776686	2.38621511467992	2.41875528644658	2.60215037854271	2.42446747365304	-1.97842610846022	1.93189020230078	249.621578745153	1.99684945609e-11	1.19090549892805e-10	ENSPTRG00000017073	H2R404	Uncharacterized protein	-	-	461753	NR2F1	nuclear receptor subfamily 2 group F member 1	O	PF00105;PF00104	Zinc finger, C4 type (two domains);Ligand-binding domain of nuclear hormone receptor	IPR001628;IPR000536;IPR001723;IPR035500;IPR013088;IPR003068	Zinc finger, nuclear hormone receptor-type;Nuclear hormone receptor, ligand-binding domain;Nuclear hormone receptor;Nuclear hormone receptor-like domain superfamily;Zinc finger, NHR/GATA-type;Transcription factor COUP	KOG3575;ENOG410XRZC	FOG: Hormone receptors;-	GO:0043401;GO:0004879;GO:0043565;GO:0008270;GO:0030522;GO:0003700;GO:0046872;GO:0006355;GO:0003677;GO:0003707;GO:0006351;GO:0005634	biological_process;molecular_function;molecular_function;molecular_function;biological_process;molecular_function;molecular_function;biological_process;molecular_function;molecular_function;biological_process;cellular_component	steroid hormone mediated signaling pathway;nuclear receptor activity;sequence-specific DNA binding;zinc ion binding;intracellular receptor signaling pathway;DNA binding transcription factor activity;metal ion binding;regulation of transcription, DNA-templated;DNA binding;steroid hormone receptor activity;transcription, DNA-templated;nucleus	-	-	-
GFPT1	50.37236001182	49.2841579260286	44.3791897200137	43.8217521557968	47.7811446894527	16.1716154567013	10.304448057097	13.7937589233583	11.6023956743845	9.25390404726927	1.81803071303305	6.00117685333475	171.255107745667	1.64888532775959e-07	3.94155124511162e-07	ENSSSCG00000008339	A0A286ZUW0	Uncharacterized protein	-	-	-	-	-	-	-	-	IPR035466;IPR001347;IPR005855;IPR035490;IPR017932;IPR029055	GlmS/AgaS, SIS domain 1;Sugar isomerase (SIS);Glucosamine-fructose-6-phosphate aminotransferase, isomerising;GlmS/FrlB, SIS domain 2;Glutamine amidotransferase type 2 domain;Nucleophile aminohydrolases, N-terminal	-	-	GO:0004360;GO:1901135;GO:0097367;GO:1901137	molecular_function;biological_process;molecular_function;biological_process	glutamine-fructose-6-phosphate transaminase (isomerizing) activity;carbohydrate derivative metabolic process;carbohydrate derivative binding;carbohydrate derivative biosynthetic process	-	-	-
ENSBTAG00000015666	26.5843564611757	25.7692701464469	27.9782844565427	27.6156738559442	27.5460336769677	11.5563454274854	10.4501839083737	10.594495778665	10.338360320595	10.0265982787484	1.22770257372992	6.48693913489049	701.923393425333	5.20122423695433e-15	1.05116904876629e-13	-	A2VBC7	Multidrug resistance protein 1	-	-	443367	ABCB1	ATP-binding cassette, sub-family B (MDR/TAP), member 1	-	PF00005;PF00664	ABC transporter;ABC transporter transmembrane region	IPR036640;IPR027417;IPR030258;IPR003593;IPR003439;IPR017871;IPR011527	ABC transporter type 1, transmembrane domain superfamily;P-loop containing nucleoside triphosphate hydrolase;Multidrug resistance protein 1;AAA+ ATPase domain;ABC transporter-like;ABC transporter, conserved site;ABC transporter type 1, transmembrane domain	-	-	GO:0016887;GO:0000166;GO:0042626;GO:0055085;GO:0016021;GO:0016020;GO:0005524	molecular_function;molecular_function;molecular_function;biological_process;cellular_component;cellular_component;molecular_function	ATPase activity;nucleotide binding;ATPase activity, coupled to transmembrane movement of substances;transmembrane transport;integral component of membrane;membrane;ATP binding	-	-	-
IMPG2	1.70819961504778	1.70961949983477	1.52437582824189	1.54635666086306	1.55175131177194	0.774939230637843	0.422734970719676	0.596889857553578	0.598847975110416	0.376810832330083	1.41017888916082	1.94708947844367	88.7986146261019	5.44033940200337e-08	1.4227474561739e-07	ENSBTAG00000015662	E1BBU2	Interphotoreceptor matrix proteoglycan 2	-	-	-	-	-	-	PF01390	SEA domain	IPR000082;IPR000742;IPR036364;IPR032975	SEA domain;EGF-like domain;SEA domain superfamily;Interphotoreceptor matrix proteoglycan 2	ENOG410Y9FF;ENOG410IH0G	-;-	GO:0033165;GO:0008201;GO:0005540;GO:0007601;GO:0016021;GO:0016020;GO:0005201;GO:0043235	cellular_component;molecular_function;molecular_function;biological_process;cellular_component;cellular_component;molecular_function;cellular_component	interphotoreceptor matrix;heparin binding;hyaluronic acid binding;visual perception;integral component of membrane;membrane;extracellular matrix structural constituent;receptor complex	-	-	-
ATP7A	11.6961853852099	11.407755136682	11.433416128119	11.1003096930497	11.5461366071886	5.35485375276513	2.68317789493407	4.54770396250776	3.40824440140502	1.96128790805427	1.54290483057374	5.59399837846305	43.5022729375612	7.34674759213369e-05	0.000118396404765619	ENSBTAG00000010018	G3X6T7	ATPase copper transporting alpha	XP_005228029.1;NP_001179781.1	-;copper-transporting ATPase 1	541275	ATP7A	ATPase copper transporting alpha	O	PF00702;PF00122;PF00403	haloacid dehalogenase-like hydrolase;1-E2 ATPase;Heavy-metal-associated domain	IPR023299;IPR023298;IPR006122;IPR036412;IPR027256;IPR008250;IPR006121;IPR001757;IPR017969;IPR036163;IPR018303	P-type ATPase, cytoplasmic domain N;P-type ATPase, transmembrane domain superfamily;Heavy metal-associated domain, copper ion-binding;HAD-like superfamily;P-type ATPase, subfamily IB;P-type ATPase, A domain superfamily;Heavy metal-associated domain, HMA;P-type ATPase;Heavy-metal-associated, conserved site;Heavy metal-associated domain superfamily;P-type ATPase, phosphorylation site	KOG0207;COG2217	Cation transport ATPase;Cation transport ATPase	GO:1903136;GO:0016323;GO:0019829;GO:0000166;GO:0016021;GO:0032767;GO:0030140;GO:0006812;GO:0005770;GO:0005886;GO:0005794;GO:0046872;GO:0016020;GO:0016787;GO:0099132;GO:0030001;GO:0048471;GO:0005507;GO:0051353;GO:0005802;GO:0006825;GO:0006878	molecular_function;cellular_component;molecular_function;molecular_function;cellular_component;molecular_function;cellular_component;biological_process;cellular_component;cellular_component;cellular_component;molecular_function;cellular_component;molecular_function;biological_process;biological_process;cellular_component;molecular_function;biological_process;cellular_component;biological_process;…	cuprous ion binding;basolateral plasma membrane;cation-transporting ATPase activity;nucleotide binding;integral component of membrane;copper-dependent protein binding;trans-Golgi network transport vesicle;cation transport;late endosome;plasma membrane;Golgi apparatus;metal ion binding;membrane;hydrolase activity;ATP hydrolysis coupled cation transmembrane transport;metal ion transport;perinuclear…	K17686	ko01524	Platinum drug resistance
ENSBTAG00000054178	3.5016054568275	3.96919392692848	3.7555948792992	4.49141487205183	3.4165276959861	1.2921140939187	0.881602778218302	1.87145165864543	1.9565495163785	1.50021934926781	1.21075202853748	0.295063381474063	39.236540750204	9.58347633428656e-06	1.72896801251282e-05	ENSCPOG00000035983	A0A286Y071	Ubiquitin conjugating enzyme E2 I	XP_005007427.1;XP_003478486.1	-;-	100722207	Ube2i	ubiquitin conjugating enzyme E2 I	-	-	-	IPR023313;IPR000608;IPR016135;IPR027230	Ubiquitin-conjugating enzyme, active site;Ubiquitin-conjugating enzyme E2;Ubiquitin-conjugating enzyme/RWD-like;SUMO-conjugating enzyme Ubc9	-	-	GO:0016925;GO:0019789;GO:0000166;GO:0005524	biological_process;molecular_function;molecular_function;molecular_function	protein sumoylation;SUMO transferase activity;nucleotide binding;ATP binding	-	-	-
GCA	29.3770279452417	30.8538674586574	28.3930241768334	27.6614302765582	30.580535517902	11.9929184769682	11.0610693297695	12.0820919082149	11.8849602132863	11.3815212517452	1.20157882967978	3.90058395521078	464.581742579463	1.45411669359731e-13	1.72328866243048e-12	ENSBTAG00000018446	F1N7I6	Grancalcin	XP_015317767.1;XP_015331044.1	-;-	507139	GCA	grancalcin	O	PF13833;PF13202	-hand domain pair;hand	IPR002048;IPR018247;IPR011992	EF-hand domain;EF-Hand 1, calcium-binding site;EF-hand domain pair	ENOG410YKQK;KOG0037	-;Ca2+-binding protein, EF-Hand protein superfamily	GO:0005509;GO:0042803;GO:0005829;GO:0005886;GO:0004198;GO:0046982;GO:0005737;GO:0006508	molecular_function;molecular_function;cellular_component;cellular_component;molecular_function;molecular_function;cellular_component;biological_process	calcium ion binding;protein homodimerization activity;cytosol;plasma membrane;calcium-dependent cysteine-type endopeptidase activity;protein heterodimerization activity;cytoplasm;proteolysis	-	-	-
SNORD33	19.05928999571	17.4479149704564	16.1505723337605	16.2458455656811	18.4831636200131	4.90599570034757	5.63524503122494	5.16414726560177	5.79478058294755	6.02766702830815	1.53796313133204	2.21155918654012	302.285752221142	4.44687726917002e-12	3.20503272826597e-11	-	-	-	-	-	-	-	-	-	-	-	-	-	-	-	-	-	-	-	-	-
PDSS1	5.94511994290515	5.33937407329242	4.66785431871207	5.27620183074102	5.27333875621139	1.72865618728068	2.03654557663483	1.78476020948988	2.07337880281671	2.0619484322739	1.32424858080279	2.58358627930928	243.681006070254	2.40949630401903e-11	1.40072341496941e-10	-	A6QPD2	PDSS1 protein	NP_001093801.1	decaprenyl-diphosphate synthase subunit 1	509696	PDSS1	decaprenyl diphosphate synthase subunit 1	O	PF00348	Polyprenyl synthetase	IPR000092;IPR008949;IPR033749	Polyprenyl synthetase;Isoprenoid synthase domain superfamily;Polyprenyl synthetase, conserved site	COG0142;KOG0776	Geranylgeranyl pyrophosphate synthase;Geranylgeranyl pyrophosphate synthase/Polyprenyl synthetase	GO:0008299;GO:0016740	biological_process;molecular_function	isoprenoid biosynthetic process;transferase activity	K12504	ko00900	Terpenoid backbone biosynthesis
SLC30A1	31.323777330371	32.3918380913297	31.0936755941034	32.1021249656895	31.9662789748444	13.2187333312196	10.2710302643496	13.2179836036684	11.1406164480043	10.4274815301231	1.31872052849903	5.85622396787333	362.295032675535	3.09117987040562e-12	2.35565444734102e-11	ENSBTAG00000010909	E1BN60	Solute carrier family 30 member 1	NP_001192822.1	zinc transporter 1	522265	SLC30A1	solute carrier family 30 member 1	O	PF01545	Cation efflux family	IPR036837;IPR027469;IPR002524	Cation efflux protein, cytoplasmic domain superfamily;Cation efflux transmembrane domain superfamily;Cation efflux protein	COG1230;KOG1483	Co/Zn/Cd efflux system component;Zn2+ transporter ZNT1 and related Cd2+/Zn2+ transporters (cation diffusion facilitator superfamily)	GO:0065009;GO:0006882;GO:0008324;GO:0071584;GO:0031965;GO:0005737;GO:0006874;GO:0098655;GO:0055085;GO:0016021;GO:0019855;GO:0006829;GO:0006812;GO:0090281;GO:0010043;GO:0005783;GO:0005886;GO:0005794;GO:0016020;GO:0061088;GO:0001701;GO:0071577;GO:0005385	biological_process;biological_process;molecular_function;biological_process;cellular_component;cellular_component;biological_process;biological_process;biological_process;cellular_component;molecular_function;biological_process;biological_process;biological_process;biological_process;cellular_component;cellular_component;cellular_component;cellular_component;biological_process;biological_process;…	regulation of molecular function;cellular zinc ion homeostasis;cation transmembrane transporter activity;negative regulation of zinc ion transmembrane import;nuclear membrane;cytoplasm;cellular calcium ion homeostasis;cation transmembrane transport;transmembrane transport;integral component of membrane;calcium channel inhibitor activity;zinc ion transport;cation transport;negative regulation of c…	K14688	ko04978	Mineral absorption
SNORA17A	20.3150418310194	18.1896518681422	19.9867239489651	21.2058731296038	22.5243768103905	7.09600157828051	5.31763753683349	5.31886260878174	7.58992302034139	6.91776763308989	1.54099922920983	0.76541387186595	121.900505561683	4.63800598446756e-09	1.50711817448903e-08	-	-	-	-	-	-	-	-	-	-	-	-	-	-	-	-	-	-	-	-	-
AGAP1	8.82509740134251	9.46405750071737	9.92054355123504	9.11006995083924	9.07275550675077	3.73499484524463	3.78467820241698	3.17251649363252	3.46747779151786	3.13978054020843	1.29621051396505	4.05671299309931	364.265279210643	1.01524771158776e-12	8.93556586567414e-12	ENSSSCG00000016317	A0A287AHL9	Uncharacterized protein	-	-	-	-	-	-	-	-	IPR001806;IPR037278;IPR002110;IPR036770;IPR027417;IPR001164;IPR011993;IPR020849;IPR001849;IPR020683;IPR038508	Small GTPase superfamily;ARFGAP/RecO-like zinc finger;Ankyrin repeat;Ankyrin repeat-containing domain superfamily;P-loop containing nucleoside triphosphate hydrolase;Arf GTPase activating protein;PH-like domain superfamily;Small GTPase superfamily, Ras type;Pleckstrin homology domain;Ankyrin repeat-containing domain;ArfGAP domain superfamily	-	-	GO:0005096;GO:0046872;GO:0007165;GO:0005525;GO:0003924;GO:0016020;GO:0043547	molecular_function;molecular_function;biological_process;molecular_function;molecular_function;cellular_component;biological_process	GTPase activator activity;metal ion binding;signal transduction;GTP binding;GTPase activity;membrane;positive regulation of GTPase activity	-	-	-
TMC7	6.89177491597996	6.82389724503551	6.901093320395	6.1970389494963	7.00161876316637	1.71912576607221	1.73770464962864	2.03230370203313	1.84167771900097	1.42923789658551	1.81969713080504	3.29388475696037	469.474899957865	1.33685999319729e-13	1.60647462742646e-12	ENSOARG00000011650	W5PPW6	Transmembrane channel-like protein	XP_004020849.1	transmembrane channel-like protein 7	101116696	TMC7	transmembrane channel like 7	-	PF07810	TMC domain	IPR012496	TMC	-	-	GO:0016021;GO:0016020	cellular_component;cellular_component	integral component of membrane;membrane	-	-	-
TMEM175	3.23393829754147	3.44706322587269	3.36714178892713	3.26286258224825	2.85053770246971	5.54842297939313	6.00580355701832	6.02158388618811	6.60633492389107	6.34905972013952	-1.04861169335142	3.8075394459755	237.458978601682	2.94714467544644e-11	1.66668787040379e-10	-	L8IXW0	Transmembrane protein 175	-	-	102282795	TMEM175	transmembrane protein 175	-	PF06736	Protein of unknown function (DUF1211)	IPR010617	Endosomal/lysomomal potassium channel TMEM175	-	-	GO:0005267;GO:0016021;GO:0016020;GO:0071805	molecular_function;cellular_component;cellular_component;biological_process	potassium channel activity;integral component of membrane;membrane;potassium ion transmembrane transport	-	-	-
NDUFV3	16.8244534964536	15.3920524593668	16.311964794511	16.3592212065755	17.0401312294458	32.8638800747413	36.2976521957565	32.3695381241901	34.7692864611714	38.8051351509286	-1.22266599003231	6.05567339113635	602.467409602307	1.79257820611109e-14	2.95947546601747e-13	-	L8HXE3	NADH dehydrogenase [ubiquinone] flavoprotein 3, mitochondrial	XP_014337594.1	NADH dehydrogenase	102285119	NDUFV3	NADH:ubiquinone oxidoreductase subunit V3	-	PF15880	NADH dehydrogenase [ubiquinone] flavoprotein 3, mitochondrial	IPR026193	NADH-ubiquinone oxidoreductase flavoprotein 3	-	-	GO:0005747;GO:0005739	cellular_component;cellular_component	mitochondrial respiratory chain complex I;mitochondrion	-	-	-
CDH23	0.266004752223536	0.285645252631747	0.324391967676404	0.406853099145776	0.390503095470034	0.0688902857078116	0.0417808768216721	0.0485294468858874	0.0227080901320002	0.0338563446928651	2.82735747228129	0.791618079358248	168.877108142158	4.05309334518147e-10	1.68636933180929e-09	ENSBTAG00000021497	F1MXP9	Uncharacterized protein	-	-	-	-	-	-	PF00028	Cadherin domain	IPR020894;IPR002126;IPR015919;IPR033030	Cadherin conserved site;Cadherin;Cadherin-like;Cadherin-23	KOG1219;ENOG410XPEI	Uncharacterized conserved protein, contains laminin, cadherin and EGF domains;-	GO:0007156;GO:0007605;GO:0005886;GO:0007155;GO:0060122;GO:0016021;GO:0016020;GO:0032420;GO:0005509;GO:0007626	biological_process;biological_process;cellular_component;biological_process;biological_process;cellular_component;cellular_component;cellular_component;molecular_function;biological_process	homophilic cell adhesion via plasma membrane adhesion molecules;sensory perception of sound;plasma membrane;cell adhesion;inner ear receptor cell stereocilium organization;integral component of membrane;membrane;stereocilium;calcium ion binding;locomotory behavior	-	-	-
CDKL4	10.267380101091	8.48346070689845	9.61579926322798	9.24314863285785	8.41890228036466	4.93900615135027	3.16530445020779	3.8722802004448	4.36352654380332	3.4651655812469	1.09108051938692	2.98766732648912	107.028794355709	1.19858892799728e-08	3.55965127082259e-08	ENSOARG00000008315	W5PEQ7	Cyclin dependent kinase like 4	XP_012028686.1;XP_004006053.2	-;-	101117576	CDKL4	cyclin dependent kinase like 4	-	PF00069	Protein kinase domain	IPR017441;IPR000719;IPR008271;IPR011009	Protein kinase, ATP binding site;Protein kinase domain;Serine/threonine-protein kinase, active site;Protein kinase-like domain superfamily	-	-	GO:0006468;GO:0000166;GO:0005524;GO:0004674;GO:0004672	biological_process;molecular_function;molecular_function;molecular_function;molecular_function	protein phosphorylation;nucleotide binding;ATP binding;protein serine/threonine kinase activity;protein kinase activity	-	-	-
MORN2	4.76642257536703	5.1151628062093	5.32039747933253	6.45325818816555	6.85710943215808	13.8043219695647	16.5697276222379	15.674070336502	16.1327953792248	17.0140720311792	-1.59604369294981	3.00784682787225	257.097932357706	1.58574196385435e-11	9.71794528609217e-11	ENSMPUG00000010454	M3YGC1	Uncharacterized protein	-	-	-	-	-	-	PF02493	MORN repeat	IPR003409	MORN motif	ENOG410J2DM;ENOG4111Z4K	-;-	-	-	-	-	-	-
KCNJ14	0.465007554819486	0.427755648975535	0.303889891945954	0.433539702586557	0.332720201332112	0.170160744620105	0.160830888901262	0.155888695166931	0.0961535242652849	0.286717803393931	1.02758803980531	-0.564348664667188	16.4790666552898	0.000852483204913245	0.0012195626810331	ENSBTAG00000000082	E1BCI4	Potassium voltage-gated channel subfamily J member 14	XP_010813381.1;NP_001192950.1;XP_010813383.1;XP_010813382.1	-;ATP-sensitive inward rectifier potassium channel 14;-;-	540740	KCNJ14	potassium inwardly rectifying channel subfamily J member 14	O	PF01007	Inward rectifier potassium channel	IPR014756;IPR013518;IPR016449	Immunoglobulin E-set;Potassium channel, inwardly rectifying, Kir, cytoplasmic;Potassium channel, inwardly rectifying, Kir	ENOG410XQ62;KOG3827	-;Inward rectifier K+ channel	GO:0005244;GO:0005887;GO:0006811;GO:0005242;GO:0016021;GO:0016020;GO:0006813;GO:0034765;GO:0010107	molecular_function;cellular_component;biological_process;molecular_function;cellular_component;cellular_component;biological_process;biological_process;biological_process	voltage-gated ion channel activity;integral component of plasma membrane;ion transport;inward rectifier potassium channel activity;integral component of membrane;membrane;potassium ion transport;regulation of ion transmembrane transport;potassium ion import	K05007;K05007	ko04725;ko04921	Cholinergic synapse;Oxytocin signaling pathway
CDSN	0.868264028870798	0.913222292645251	1.04824203360245	1.02169441513963	0.769139371121687	0.15229292423818	0.0355623277133302	0.0783398368735296	0.0797291606436915	0.0713227205582136	3.32632937799253	-0.042578212571615	181.756249920832	2.31601664424046e-10	1.02585773311015e-09	ENSBTAG00000021721	F1MWJ0	Corneodesmosin	-	-	-	-	-	-	-	-	IPR026087	Corneodesmosin	-	-	GO:0043589;GO:0042803;GO:0005615	biological_process;molecular_function;cellular_component	skin morphogenesis;protein homodimerization activity;extracellular space	-	-	-
SYN1	3.92385787956258	3.89201515612709	4.32499152228973	3.96552135855209	4.10736969333624	1.28403838083171	1.49071015226004	1.63134087980035	1.44345438810373	1.54844068549427	1.32034234307062	3.0794776014588	305.512456193384	4.08963309582891e-12	2.99102263968338e-11	ENSOARG00000013013	W5PU14	Synapsin I	-	-	-	-	-	-	PF10581;PF02078;PF02750	Synapsin N-terminal;Synapsin, N-terminal domain;Synapsin, ATP binding domain	IPR013815;IPR001359;IPR028713;IPR019736;IPR020898;IPR020897;IPR019735;IPR016185	ATP-grasp fold, subdomain 1;Synapsin;Synapsin-1;Synapsin, phosphorylation site;Synapsin, ATP-binding domain;Synapsin, pre-ATP-grasp domain;Synapsin, conserved site;Pre-ATP-grasp domain superfamily	-	-	GO:0008021;GO:0005524;GO:0007269	cellular_component;molecular_function;biological_process	synaptic vesicle;ATP binding;neurotransmitter secretion	-	-	-
RNF17	0.905419308951076	0.941612356019632	1.24765443704589	1.07105249963441	1.02224375514834	0.35498691413199	0.171116782243578	0.25721373507449	0.280831751843089	0.305054758223943	1.78857038349462	0.230122402704882	92.2928623232593	3.46670842855758e-08	9.44427181023061e-08	ENSBTAG00000000278	E1BFJ4	Ring finger protein 17	-	-	-	-	-	-	PF00567	Tudor domain	IPR002999;IPR001841;IPR035437;IPR017907	Tudor domain;Zinc finger, RING-type;SNase-like, OB-fold superfamily;Zinc finger, RING-type, conserved site	ENOG4111N00;ENOG410IPQV	-;-	GO:0042803;GO:0005737;GO:0007286	molecular_function;cellular_component;biological_process	protein homodimerization activity;cytoplasm;spermatid development	-	-	-
ENSBTAG00000049906	1.90107339562046	2.92947690150761	2.79535936841191	2.86216879057977	2.38183893814148	0.62677335212102	0.806955193495092	0.622171263824074	0.552798196781971	0.734276225037409	1.80579144579195	0.775985434084973	121.509682861872	4.74880399453724e-09	1.54040449573744e-08	ENSBTAG00000017483	F1N0T3	Uncharacterized protein	XP_015324544.1;XP_010816933.1	-;serpin B6 isoform X1	617406	LOC617406	serpin peptidase inhibitor, clade B (ovalbumin), member 6-like	-	PF00079	Serpin (serine protease inhibitor)	IPR023796;IPR000215;IPR023795;IPR036186	Serpin domain;Serpin family;Serpin, conserved site;Serpin superfamily	COG4826;KOG2392	Serine protease inhibitor;Serpin	GO:0010951;GO:0005615;GO:0005737;GO:0004867	biological_process;cellular_component;cellular_component;molecular_function	negative regulation of endopeptidase activity;extracellular space;cytoplasm;serine-type endopeptidase inhibitor activity	K13963	ko05146	Amoebiasis
ENSBTAG00000049905	3.87935217995375	3.84003761660779	3.92130833998717	3.72348851372904	4.26061100911208	1.42161392163511	0.910226245043571	1.40358874398407	1.13371491656043	0.757253576297083	1.67439973834743	1.58421339179415	130.765765385452	2.76232283218754e-09	9.43507035714599e-09	ENSBTAG00000023258	Q2ABB1	Taste receptor type 2	NP_001040099.1	bitter taste receptor Bota-T2R65A	664647	T2R65A	bitter taste receptor Bota-T2R65A	-	PF05296	Taste receptor protein (TAS2R)	IPR007960	Taste receptor type 2	-	-	GO:0007186;GO:0050909;GO:0001580;GO:0004930;GO:0004871;GO:0007165;GO:0016021;GO:0016020;GO:0033038;GO:0050896	biological_process;biological_process;biological_process;molecular_function;molecular_function;biological_process;cellular_component;cellular_component;molecular_function;biological_process	G-protein coupled receptor signaling pathway;sensory perception of taste;detection of chemical stimulus involved in sensory perception of bitter taste;G-protein coupled receptor activity;signal transducer activity;signal transduction;integral component of membrane;membrane;bitter taste receptor activity;response to stimulus	K08474	ko04742	Taste transduction
ENSBTAG00000049901	5.91325039155429	4.22033119699649	3.69199206279494	3.96741647031245	3.37298371554707	1.10569971682731	0.67255605883775	0.623817219548476	0.952320529910759	0.410179020494253	2.37213366620259	0.310685940589711	105.399266617644	1.33925387297895e-08	3.9380477624152e-08	ENSSSCG00000031644	A0A287AEY6	Uncharacterized protein	-	-	-	-	-	-	-	-	-	-	-	-	-	-	-	-	-	-
JAZF1	1.82804402525554	1.32306464230949	1.27205633008521	1.10864037981026	1.63289926646395	0.282649958044716	0.641165656886038	0.406069699517404	0.43922540163599	0.446493853948752	1.5690170662079	-0.205440138408688	51.9870554433969	1.6840250170913e-06	3.38010874383176e-06	ENSSSCG00000016691	U5PYX6	JAZF1	NP_001302659.1	-	100517019	JAZF1	JAZF zinc finger 1	O	-	-	IPR013087;IPR036236	Zinc finger C2H2-type;Zinc finger C2H2 superfamily	COG5189;KOG4124	Putative transcriptional repressor regulating G2/M transition;Putative transcriptional repressor regulating G2/M transition	GO:0005829;GO:0001650;GO:0000122;GO:0003676;GO:0017053;GO:0003714;GO:0005634	cellular_component;cellular_component;biological_process;molecular_function;cellular_component;molecular_function;cellular_component	cytosol;fibrillar center;negative regulation of transcription by RNA polymerase II;nucleic acid binding;transcriptional repressor complex;transcription corepressor activity;nucleus	-	-	-
PNPLA7	1.49883339917222	1.35524341319737	1.16704805044021	1.74315713139197	1.3375126579908	0.807229340392574	0.726402052233469	0.588867199430451	0.566635885332352	0.562390278162003	1.00292483804064	2.20666999154031	63.6018458982285	4.51050913838282e-07	9.9468071458052e-07	ENSBTAG00000012126	G3X6Z1	Patatin like phospholipase domain containing 7	-	-	-	-	-	-	PF00027;PF01734	Cyclic nucleotide-binding domain;Patatin-like phospholipase	IPR014710;IPR016035;IPR018490;IPR002641;IPR000595	RmlC-like jelly roll fold;Acyl transferase/acyl hydrolase/lysophospholipase;Cyclic nucleotide-binding-like;Patatin-like phospholipase domain;Cyclic nucleotide-binding domain	COG0664;COG1752;KOG2968	cAMP-binding proteins - catabolite gene activator and regulatory subunit of cAMP-dependent protein kinases;Predicted esterase of the alpha-beta hydrolase superfamily;Predicted esterase of the alpha-beta hydrolase superfamily (Neuropathy target esterase), contains cAMP-binding domains	GO:0005783;GO:0016042;GO:0016021;GO:0016020;GO:0032502;GO:0016787;GO:0004622;GO:0006629;GO:0008152	cellular_component;biological_process;cellular_component;cellular_component;biological_process;molecular_function;molecular_function;biological_process;biological_process	endoplasmic reticulum;lipid catabolic process;integral component of membrane;membrane;developmental process;hydrolase activity;lysophospholipase activity;lipid metabolic process;metabolic process	-	-	-
HOOK2	9.6268000665388	9.57791991126054	8.85626628650064	9.13149237836747	8.65644648872821	21.3220592067016	22.5792997911121	20.4616921583928	21.5115319699113	22.5667481780096	-1.37032451400066	5.92353646184401	941.339258453008	4.77630549257882e-16	1.48757688457274e-14	ENSBTAG00000008654	E1BI15	Hook microtubule tethering protein 2	-	-	-	-	-	-	PF05622	HOOK protein	IPR036872;IPR008636	CH domain superfamily;Hook-like protein family	ENOG410XQ3G;ENOG410IG1M	-;-	GO:0007040;GO:0005829;GO:0051959;GO:0008333;GO:0008017;GO:0070695;GO:0045022;GO:0043231;GO:0007032;GO:0031122;GO:0030705;GO:0005813;GO:0005737;GO:0042802;GO:0030897	biological_process;cellular_component;molecular_function;biological_process;molecular_function;cellular_component;biological_process;cellular_component;biological_process;biological_process;biological_process;cellular_component;cellular_component;molecular_function;cellular_component	lysosome organization;cytosol;dynein light intermediate chain binding;endosome to lysosome transport;microtubule binding;FHF complex;early endosome to late endosome transport;intracellular membrane-bounded organelle;endosome organization;cytoplasmic microtubule organization;cytoskeleton-dependent intracellular transport;centrosome;cytoplasm;identical protein binding;HOPS complex	-	-	-
CAMK1D	18.6123804205492	16.8728512907903	16.9686563351381	17.2314350713614	16.2639963479972	6.42542860228593	4.81766566401936	5.61893438456266	5.79470730271963	4.68342189418649	1.52533944636034	3.74019228616977	362.320199136754	1.05939966764889e-12	9.28613141717521e-12	-	U3DAZ0	Calcium/calmodulin-dependent protein kinase type 1D isoform 2	-	-	-	-	-	-	PF00069	Protein kinase domain	IPR017441;IPR000719;IPR008271;IPR011009	Protein kinase, ATP binding site;Protein kinase domain;Serine/threonine-protein kinase, active site;Protein kinase-like domain superfamily	ENOG410XRMJ;KOG0032	-;Ca2+/calmodulin-dependent protein kinase, EF-Hand protein superfamily	GO:0000166;GO:0006468;GO:0016301;GO:0005524;GO:0004674;GO:0004672;GO:0016310	molecular_function;biological_process;molecular_function;molecular_function;molecular_function;molecular_function;biological_process	nucleotide binding;protein phosphorylation;kinase activity;ATP binding;protein serine/threonine kinase activity;protein kinase activity;phosphorylation	-	-	-
U3	60.4098656966479	56.0694791693696	65.0881268962062	72.2693081682543	73.1684553291437	0.503257051848045	0.455805836559109	0.593908174775604	0.53148279193396	0.531633503907199	6.83325708508041	6.95217935583294	5023.83829315041	3.49430980405387e-20	1.12639076533676e-17	-	-	-	-	-	-	-	-	-	-	-	-	-	-	-	-	-	-	-	-	-
SPA17	10.7240748067625	10.9124236492501	10.824785649593	9.06573405684791	9.63472104095861	41.3242035099082	48.5580781992048	46.2820242324661	49.8115781495109	53.2505297654732	-2.35607392214408	4.40455065695348	1010.81649055632	2.67090852302536e-16	9.35834089562202e-15	ENSBTAG00000033464	F1MI43	Sperm surface protein Sp17	-	-	-	-	-	-	PF02197;PF00612	Regulatory subunit of type II PKA R-subunit;IQ calmodulin-binding motif	IPR003117;IPR000048;IPR012105	cAMP-dependent protein kinase regulatory subunit, dimerization-anchoring domain;IQ motif, EF-hand binding site;Sperm surface protein Sp17	ENOG410XXA6;ENOG410IX7J	-;-	GO:0007339;GO:0097228;GO:0005929;GO:0009897;GO:0016020;GO:0031514;GO:0035686;GO:0005737	biological_process;cellular_component;cellular_component;cellular_component;cellular_component;cellular_component;cellular_component;cellular_component	binding of sperm to zona pellucida;sperm principal piece;cilium;external side of plasma membrane;membrane;motile cilium;sperm fibrous sheath;cytoplasm	-	-	-
OLFM2	0.826189076843718	1.25419181656194	1.61978342085063	1.21623072099436	0.921274670950557	0.0308498276227587	0.0204108394510571	0.0359702401021011	0.0406757300549176	0.0181934922228344	5.1206387111058	-0.042903288549059	269.080135530304	1.11012358668107e-11	7.10368909511945e-11	ENSSSCG00000027434	I3L7A4	Olfactomedin 2	XP_003123276.1	noelin-2 isoform X2	100512648	OLFM2	olfactomedin 2	O	PF12308;PF02191	Neurogenesis glycoprotein;Olfactomedin-like domain	IPR031219;IPR022082;IPR003112	Noelin-2;Noelin domain;Olfactomedin-like domain	ENOG410ZRHT;ENOG410INP8	-;-	-	-	-	-	-	-
IFI6	9.05697017157189	9.69604140726345	10.923696266156	10.2843535816704	10.6546347361766	3.50600911452299	4.05937538921415	3.4983262043757	3.53369811565486	4.25458106169248	1.296501658531	2.51392659615861	207.091422393453	8.50704425891393e-11	4.23840141709568e-10	-	L8ILC2	Interferon alpha-inducible protein 6	XP_014333733.1;XP_005895968.1	-;-	102278158	IFI6	interferon alpha inducible protein 6	-	PF06140	Interferon-induced 6-16 family	IPR009311;IPR036259;IPR038213	Interferon alpha-inducible protein IFI6/IFI27-like;MFS transporter superfamily;IFI6/IFI27-like domain superfamily	-	-	GO:0016021;GO:0016020	cellular_component;cellular_component	integral component of membrane;membrane	-	-	-
ZNF296	7.01566115492544	6.75906040834254	5.58875259694802	5.47276752289017	7.27785705497507	1.45292544059294	1.42960098834696	1.55290669547174	1.25256858866405	1.88947217296564	1.95030259593129	2.53580489699091	304.669213775619	4.17978381993186e-12	3.04142960351024e-11	-	L8I9E3	Zinc finger protein 296	XP_005900376.1	zinc finger protein 296	102277788	ZNF296	zinc finger protein 296	-	PF00096	Zinc finger, C2H2 type	IPR013087;IPR036236	Zinc finger C2H2-type;Zinc finger C2H2 superfamily	-	-	GO:0003676	molecular_function	nucleic acid binding	-	-	-
C5H12orf56	0.431073417818321	0.331790556807654	0.437484322351596	0.368617497241693	0.338129185814341	0.159068760185621	0.134842532171802	0.113021254677313	0.147468767536078	0.0996729156688349	1.42271893440617	0.507212756708801	76.0419531756445	1.34350423839135e-07	3.268517669777e-07	ENSBTAG00000018861	E1BMX3	Chromosome 12 open reading frame 56	-	-	-	-	-	-	PF15087	Protein of unknown function (DUF4551)	IPR027878	Protein of unknown function DUF4551	ENOG4111GBY;ENOG410IXM6	-;-	-	-	-	-	-	-
IGSF6	7.43100385135342	8.60996876723178	9.21677270051616	7.92974732425532	8.34257298065855	1.41406758395391	0.919443726006038	1.00205576152787	0.650953273609886	1.05680008590827	2.90809303916496	1.74098671152228	396.330816317839	5.18469912916425e-13	5.09151310645026e-12	ENSBTAG00000018869	E1BGP0	Immunoglobulin superfamily member 6	XP_001787796.2;XP_002698037.1	immunoglobulin superfamily member 6;-	100140740	IGSF6	immunoglobulin superfamily member 6	O	PF07686	Immunoglobulin V-set domain	IPR003599;IPR013106;IPR013783;IPR036179;IPR007110	Immunoglobulin subtype;Immunoglobulin V-set domain;Immunoglobulin-like fold;Immunoglobulin-like domain superfamily;Immunoglobulin-like domain	ENOG410Z30T;ENOG410IUPA	-;-	GO:0016021;GO:0016020	cellular_component;cellular_component	integral component of membrane;membrane	-	-	-
NCAPD2	62.7537554083255	59.0620393366053	61.9797073389057	61.4870391142814	61.4278678763412	19.9231208098291	18.7318372722918	18.3971801862226	17.9480239085164	19.1516048902128	1.57613170862966	7.5950376438178	1583.08385559375	6.77227364992907e-18	5.43766415690213e-16	ENSBTAG00000014730	F1N3G4	Condensin complex subunit 1	-	-	-	-	-	-	PF12922;PF12717	non-SMC mitotic condensation complex subunit 1, N-term;non-SMC mitotic condensation complex subunit 1	IPR016024;IPR011989;IPR007673;IPR026971;IPR032682;IPR024324	Armadillo-type fold;Armadillo-like helical;Condensin subunit 1;Condensin subunit 1/Condensin-2 complex subunit D3;Condensin complex subunit 1, C-terminal;Condensin complex subunit 1, N-terminal	KOG0414;COG5098	Chromosome condensation complex Condensin, subunit D2;Chromosome condensation complex Condensin, subunit D2	GO:0042393;GO:0007049;GO:0010032;GO:0005829;GO:0000793;GO:0000799;GO:0005654;GO:0003682;GO:0000228;GO:0000278;GO:0051301;GO:0000779;GO:0000796;GO:0030261;GO:0007076;GO:0051304;GO:0005737;GO:0005634	molecular_function;biological_process;biological_process;cellular_component;cellular_component;cellular_component;cellular_component;molecular_function;cellular_component;biological_process;biological_process;cellular_component;cellular_component;biological_process;biological_process;biological_process;cellular_component;cellular_component	histone binding;cell cycle;meiotic chromosome condensation;cytosol;condensed chromosome;nuclear condensin complex;nucleoplasm;chromatin binding;nuclear chromosome;mitotic cell cycle;cell division;condensed chromosome, centromeric region;condensin complex;chromosome condensation;mitotic chromosome condensation;chromosome separation;cytoplasm;nucleus	-	-	-
RSRC1	35.828446981957	37.6936653590285	42.2089171582721	40.1769157881904	38.1655589679814	84.3881481025933	92.5890258172368	87.1935597323728	90.5585322186085	89.5108335072384	-1.32165188247062	6.9048614467769	682.518535462803	6.52900623654644e-15	1.26403913534579e-13	-	L8HX54	Serine/Arginine-related protein 53	-	-	102267552	RSRC1	arginine and serine rich coiled-coil 1	-	-	-	IPR034604	Serine/Arginine-related protein 53	-	-	GO:0000380;GO:0000398	biological_process;biological_process	alternative mRNA splicing, via spliceosome;mRNA splicing, via spliceosome	-	-	-
TTI2	24.9590881512652	25.3623989074529	26.2695592561127	25.7687231849801	26.6840653189981	47.0458875632531	51.1577364693576	49.8536085000151	47.2779505121211	49.747789405492	-1.05292763377085	6.36863005650885	646.754854493777	1.00981335935045e-14	1.82872660891358e-13	ENSBTAG00000015463	A5PKJ9	C27H8ORF41 protein	NP_001092539.1	TELO2-interacting protein 2	535350	TTI2	TELO2 interacting protein 2	O	PF10521	Tti2 family	IPR016024;IPR018870	Armadillo-type fold;Tti2 family	ENOG4111H5A;ENOG410IDZC	-;-	GO:0005654;GO:0005813;GO:0005829	cellular_component;cellular_component;cellular_component	nucleoplasm;centrosome;cytosol	-	-	-
ENSBTAG00000053284	2.92986840667509	1.718686912804	2.50224525995054	1.99404774196642	2.54540179772321	20.5823799280377	21.1136793703244	18.5218671510055	21.1626784424613	22.0216021636394	-3.25138957414299	2.9428951188235	948.615942046511	4.48547743533393e-16	1.41407692056713e-14	ENSOANG00000003666	F7E735	Retinal pigment epithelium-derived rhodopsin homolog	-	-	-	-	-	-	PF00001	7 transmembrane receptor (rhodopsin family)	IPR002962;IPR000276;IPR032972;IPR027430;IPR017452	Peropsin;G protein-coupled receptor, rhodopsin-like;Visual pigment-like receptor peropsin;Visual pigments (opsins) retinal binding site;GPCR, rhodopsin-like, 7TM	ENOG410XRW9;KOG3656	-;FOG: 7 transmembrane receptor	GO:0008020;GO:0007186;GO:0018298;GO:0009584;GO:0004930;GO:0009881;GO:0004871;GO:0007601;GO:0007165;GO:0016021;GO:0016020;GO:0001750;GO:0050896	molecular_function;biological_process;biological_process;biological_process;molecular_function;molecular_function;molecular_function;biological_process;biological_process;cellular_component;cellular_component;cellular_component;biological_process	G-protein coupled photoreceptor activity;G-protein coupled receptor signaling pathway;protein-chromophore linkage;detection of visible light;G-protein coupled receptor activity;photoreceptor activity;signal transducer activity;visual perception;signal transduction;integral component of membrane;membrane;photoreceptor outer segment;response to stimulus	-	-	-
bta-mir-11974	22.6732914421727	24.8125507534657	19.1143936896541	22.9468878613982	22.1224033165435	6.81528063672216	4.99924260739315	5.44160559206132	7.32554253777507	6.02890347282678	1.7325256957181	-0.186029514029739	95.687916394837	2.68093267511227e-08	7.45320092990462e-08	-	-	-	-	-	-	-	-	-	-	-	-	-	-	-	-	-	-	-	-	-
ENSBTAG00000053289	5.48125929835656	5.01399222356628	4.61635648637899	5.11412139584473	6.10133334005247	1.27125853314402	1.47190592899398	1.54402114319882	1.1473741324226	1.18705150710792	1.86273189950262	2.57305618920673	333.218315318472	2.05892565856847e-12	1.64280862881076e-11	-	A0A1S3A689	puromycin-sensitive aminopeptidase	XP_007530084.1	puromycin-sensitive aminopeptidase	103119704	NPEPPS	aminopeptidase puromycin sensitive	-	-	-	IPR034016;IPR014782;IPR001930;IPR024571	Aminopeptidase N-type;Peptidase M1, membrane alanine aminopeptidase, N-terminal;Peptidase M1, alanine aminopeptidase/leukotriene A4 hydrolase;ERAP1-like C-terminal domain	-	-	GO:0004177;GO:0008237;GO:0008270;GO:0006508	molecular_function;molecular_function;molecular_function;biological_process	aminopeptidase activity;metallopeptidase activity;zinc ion binding;proteolysis	-	-	-
PCGF5	1.8785487112766	2.46587316790157	2.08764180404673	1.71969374826005	2.41317274199805	1.01410410169453	0.639117351919525	1.06159210152216	0.556313299563549	0.563138228337762	1.32684137884521	1.83513324729936	50.4166767964985	5.21988195885844e-06	9.78984116036665e-06	-	L8HYV8	Polycomb group RING finger protein 5	XP_005905356.1	polycomb group RING finger protein 5 isoform X1	102274893	PCGF5	polycomb group ring finger 5	-	PF13923;PF16207	Zinc finger, C3HC4 type (RING finger);RAWUL domain RING finger- and WD40-associated ubiquitin-like	IPR032443;IPR001841;IPR017907;IPR013083	RAWUL domain;Zinc finger, RING-type;Zinc finger, RING-type, conserved site;Zinc finger, RING/FYVE/PHD-type	-	-	-	-	-	K11489	ko04550	Signaling pathways regulating pluripotency of stem cells
ENSBTAG00000046720	2.17766075998269	1.8284856855907	2.03424765321506	1.34357740945012	1.81228727734396	0.100446287939899	0.0249214486908931	0.0219596674417325	0	0	5.72344335052757	-0.646312411813422	197.149646773587	1.24238517196527e-10	5.94850145091727e-10	ENSBTAG00000046720	B5TM84	Uncharacterized protein	NP_001162076.1	uncharacterized protein LOC782781	782781	LOC782781	uncharacterized LOC782781	-	-	-	-	-	ENOG4110SF4;ENOG410KGC3	-;-	-	-	-	-	-	-
ENSBTAG00000016347	2.99826780416837	3.73108370178671	2.75825493974882	2.92834804547932	4.08808626754592	1.47694555541676	1.22645508134979	1.42335759953314	1.46052287842339	1.03989047449247	1.18795896889948	1.50275009775946	74.0146426521178	1.6176202040583e-07	3.87255754012768e-07	ENSBTAG00000016347	E1BCL3	Uncharacterized protein	-	-	-	-	-	-	PF03066;PF16276	Nucleoplasmin/nucleophosmin domain;Nucleophosmin C-terminal domain	IPR038101;IPR024057;IPR004301;IPR032569;IPR036824	Nucleophosmin, C-terminal domain superfamily;Nucleoplasmin core domain;Nucleoplasmin family;Nucleophosmin, C-terminal;Nucleoplasmin core domain superfamily	ENOG4111IKX	-	GO:0003676	molecular_function	nucleic acid binding	-	-	-
KCNIP2	0.949342396897885	0.943427943329788	1.01778731246963	0.782790561719107	0.926276427188934	0.254420520663817	0.102868034542595	0.164804940585214	0.344773577364952	0.208392924005435	1.97416708852888	0.121795176254885	77.1847495155383	1.21218367381638e-07	2.96920522230022e-07	-	L8IZW3	Kv channel-interacting protein 2	-	-	102277642	KCNIP2	potassium voltage-gated channel interacting protein 2	-	PF13833;PF13499	-hand domain pair;-hand domain pair	IPR002048;IPR018247;IPR011992	EF-hand domain;EF-Hand 1, calcium-binding site;EF-hand domain pair	-	-	GO:0005509	molecular_function	calcium ion binding	-	-	-
bta-mir-2285l	11.3827296467818	15.8203034363958	12.6851052846825	17.8588861182944	16.6592488389825	0	0.699320163874939	0.616209692480812	0	0.415565986992302	5.13880308303938	-0.833657240250876	168.14520943796	4.18893570470289e-10	1.73449380142707e-09	-	-	-	-	-	-	-	-	-	-	-	-	-	-	-	-	-	-	-	-	-
NSRP1	58.8215298776592	55.225811780788	58.4015148307903	55.87215485393	62.6780065383066	212.015120598626	222.34095432956	211.673543281621	215.697473441355	199.838604558261	-1.99506509312262	8.49125993120255	1949.93354526324	1.22089505455456e-18	1.45761304013208e-16	ENSBTAG00000019341	F1MMV5	Nuclear speckle-splicing regulatory protein 1	-	-	-	-	-	-	PF09745	Coiled-coil domain-containing protein 55 (DUF2040)	IPR018612	Domain of unknown function DUF2040	ENOG410Z5A1;KOG2117	-;Uncharacterized conserved protein	GO:0003729;GO:0030529;GO:0006913;GO:0005654;GO:0016607;GO:0032502;GO:0005634;GO:0000381	molecular_function;;biological_process;cellular_component;cellular_component;biological_process;cellular_component;biological_process	mRNA binding;;nucleocytoplasmic transport;nucleoplasm;nuclear speck;developmental process;nucleus;regulation of alternative mRNA splicing, via spliceosome	-	-	-
OSBPL3	23.117865784176	25.8009279350136	24.5937660530837	25.5716682429774	24.6426222041733	11.4996966753899	9.91718265335119	10.9182691473208	10.537146569189	9.74184453742189	1.10605459069537	5.87650792335128	419.944722253192	3.26569909659926e-13	3.42340846760576e-12	-	L8I523	Oxysterol-binding protein	-	-	102276495	OSBPL3	oxysterol binding protein like 3	-	PF01237;PF15409	Oxysterol-binding protein;Pleckstrin homology domain	IPR000648;IPR037239;IPR018494;IPR011993;IPR001849	Oxysterol-binding protein;Oxysterol-binding protein superfamily;Oxysterol-binding protein, conserved site;PH-like domain superfamily;Pleckstrin homology domain	-	-	GO:0006869	biological_process	lipid transport	-	-	-
SLC6A4	1.20043429001478	0.994559357744269	1.194858496949	1.26048896224918	1.30231851376439	0.375206020372902	0.535683388231384	0.368406068140727	0.429618284170267	0.39596649751693	1.37856810104089	1.17253260338859	111.589758280792	8.85350740646818e-09	2.70258343984377e-08	ENSOARG00000010110	W5PK75	Transporter	-	-	-	-	-	-	PF03491;PF00209	Serotonin (5-HT) neurotransmitter transporter, N-terminus;Sodium:neurotransmitter symporter family	IPR037272;IPR000175;IPR013086	Sodium:neurotransmitter symporter superfamily;Sodium:neurotransmitter symporter;Sodium:neurotransmitter symporter, serotonin, N-terminal	-	-	GO:0005887;GO:0015844;GO:0009636;GO:0035176;GO:0005328;GO:0048854;GO:0055085;GO:0016021;GO:0008504;GO:0090067;GO:0010628;GO:0006837;GO:0006836;GO:0015222;GO:0098793;GO:0005886;GO:0051610;GO:0017137;GO:0016020;GO:0045787;GO:0071310;GO:0005829;GO:0045121;GO:0050998;GO:0012505;GO:0005335;GO:0015293;GO:0046621	cellular_component;biological_process;biological_process;biological_process;molecular_function;biological_process;biological_process;cellular_component;molecular_function;biological_process;biological_process;biological_process;biological_process;molecular_function;cellular_component;cellular_component;biological_process;molecular_function;cellular_component;biological_process;biological_process;…	integral component of plasma membrane;monoamine transport;response to toxic substance;social behavior;neurotransmitter:sodium symporter activity;brain morphogenesis;transmembrane transport;integral component of membrane;monoamine transmembrane transporter activity;regulation of thalamus size;positive regulation of gene expression;serotonin transport;neurotransmitter transport;serotonin transmembr…	-	-	-
ENSBTAG00000047132	2.18621178390932	1.89685445664441	2.16829945868676	1.60915824761828	1.17111035590777	0.605044263219131	0.300231693391335	0.411523401377529	0.0997194272157863	0.564966673415363	2.028554640183	-0.731664943610535	41.7209400995991	6.62748054515338e-06	1.22270330732877e-05	ENSBTAG00000047132	G3MXM1	Uncharacterized protein	-	-	-	-	-	-	-	-	IPR005755;IPR036899;IPR005822	Ribosomal protein L13, eukaryotic/archaeal;Ribosomal protein L13 superfamily;Ribosomal protein L13	COG0102;KOG3204	Ribosomal protein L13;60S ribosomal protein L13a	GO:0003735;GO:0005840;GO:0006412;GO:0015934	molecular_function;cellular_component;biological_process;cellular_component	structural constituent of ribosome;ribosome;translation;large ribosomal subunit	-	-	-
HSPG2	9.11401209693843	8.12488824429803	8.10380670916741	8.15583985631642	8.55703677108364	2.64057468263762	1.95666261443151	2.5372194050077	2.39701212103619	1.8966099727661	1.75137210991783	6.08473471817626	417.00499115757	3.07766978286316e-11	1.73458575892727e-10	ENSBTAG00000017122	F1MER7	Heparan sulfate proteoglycan 2	-	-	-	-	-	-	PF00008;PF07679;PF13927;PF00053;PF00054;PF00052;PF00057	-like domain;Immunoglobulin I-set domain;Immunoglobulin domain;Laminin EGF domain;Laminin G domain;Laminin B (Domain IV);Low-density lipoprotein receptor domain class A	IPR000082;IPR003599;IPR013098;IPR036055;IPR002049;IPR013320;IPR001791;IPR000742;IPR013106;IPR001881;IPR000034;IPR002172;IPR023415;IPR013783;IPR013032;IPR036179;IPR003598;IPR007110	SEA domain;Immunoglobulin subtype;Immunoglobulin I-set;LDL receptor-like superfamily;Laminin EGF domain;Concanavalin A-like lectin/glucanase domain superfamily;Laminin G domain;EGF-like domain;Immunoglobulin V-set domain;EGF-like calcium-binding domain;Laminin IV;Low-density lipoprotein (LDL) receptor class A repeat;Low-density lipoprotein (LDL) receptor class A, conserved site;Immunoglobulin-lik…	KOG3509;ENOG410XTD2	Basement membrane-specific heparan sulfate proteoglycan (HSPG) core protein;-	GO:0005576;GO:0031012;GO:0008022;GO:0005615;GO:0005509	cellular_component;cellular_component;molecular_function;cellular_component;molecular_function	extracellular region;extracellular matrix;protein C-terminus binding;extracellular space;calcium ion binding	-	-	-
NUP153	35.3920377339992	33.3598903542304	32.5245466609302	31.9899703293849	34.7924827584132	13.3181493112338	11.1684414173217	13.0706819265958	12.4148249418024	10.3284287348288	1.3502688976931	6.94642165833431	472.163613378171	2.27983548770287e-13	2.53853184615206e-12	ENSBTAG00000017128	E1BIX5	Uncharacterized protein	-	-	-	-	-	-	PF10599;PF08604;PF00641	Retro-transposon transporting motif;Nucleoporin Nup153-like;Zn-finger in Ran binding protein and others	IPR037625;IPR013913;IPR018892;IPR001876;IPR026054;IPR036443	Nuclear pore complex protein Nup153;Nucleoporin Nup153, N-terminal;Retro-transposon transporting motif;Zinc finger, RanBP2-type;Nuclear pore complex protein;Zinc finger, RanBP2-type superfamily	KOG4719;ENOG41107SV	Nuclear pore complex protein;-	GO:0005643;GO:0005730;GO:0006405;GO:0034399;GO:0005829;GO:0008139;GO:0046832;GO:0044613;GO:0017056;GO:0046872;GO:0006606;GO:0051292;GO:0043495;GO:0031965;GO:0044615;GO:0042802;GO:0042405	cellular_component;cellular_component;biological_process;cellular_component;cellular_component;molecular_function;biological_process;cellular_component;molecular_function;molecular_function;biological_process;biological_process;molecular_function;cellular_component;cellular_component;molecular_function;cellular_component	nuclear pore;nucleolus;RNA export from nucleus;nuclear periphery;cytosol;nuclear localization sequence binding;negative regulation of RNA export from nucleus;nuclear pore central transport channel;structural constituent of nuclear pore;metal ion binding;protein import into nucleus;nuclear pore complex assembly;protein membrane anchor;nuclear membrane;nuclear pore nuclear basket;identical protein …	-	-	-
ENSBTAG00000023026	13.5926433702621	16.7420876352944	15.7925046180119	15.9929695499249	12.6199549738892	1.83767419337569	1.92797580844758	1.91311505313594	2.13742090765977	1.85012771764542	2.82197339919711	4.1322330740641	1032.15809573834	2.25185682381844e-16	8.20210222777257e-15	ENSBTAG00000023026	F1MG91	Uncharacterized protein	NP_001179008.1	plasminogen activator inhibitor 2	281376	LOC281376	serpin family B member 2-like	-	PF00079	Serpin (serine protease inhibitor)	IPR000215;IPR036186;IPR015556;IPR023796;IPR023795	Serpin family;Serpin superfamily;Plasminogen activator inhibitor-2;Serpin domain;Serpin, conserved site	COG4826;KOG2392	Serine protease inhibitor;Serpin	GO:0043066;GO:0005615;GO:0010951;GO:0004867	biological_process;cellular_component;biological_process;molecular_function	negative regulation of apoptotic process;extracellular space;negative regulation of endopeptidase activity;serine-type endopeptidase inhibitor activity	K19821	ko04610	Complement and coagulation cascades
ENSBTAG00000046260	4.54865414734945	5.28700831272087	4.89208058010096	4.51984154845722	5.89638130725333	0	0	0.0891167456497823	0	0	7.45785098190527	-0.258907922460019	350.877180359122	1.36706515739812e-12	1.15662323749943e-11	ENSBTAG00000046260	G3N1R5	Uncharacterized protein	-	-	-	-	-	-	PF00125	Core histone H2A/H2B/H3/H4	IPR007125;IPR000558;IPR009072	Histone H2A/H2B/H3;Histone H2B;Histone-fold	ENOG4111NV5;KOG1744	-;Histone H2B	GO:0000786;GO:0006334;GO:0005694;GO:0003677;GO:0046982;GO:0005634	cellular_component;biological_process;cellular_component;molecular_function;molecular_function;cellular_component	nucleosome;nucleosome assembly;chromosome;DNA binding;protein heterodimerization activity;nucleus	-	-	-
TNFSF9	1.13399374300646	1.34380955830389	1.23327412489969	1.44099477938619	1.21082259731953	0.536880159232771	0.316359121752949	0.440149780343437	0.580683249945585	0.489774198955213	1.29351233221493	-0.0458891135362566	50.2243511408367	2.09767690452726e-06	4.14774513218441e-06	ENSBTAG00000046266	G3MZW3	TNF superfamily member 9	NP_001306831.1	tumor necrosis factor ligand superfamily member 9	521748	TNFSF9	TNF superfamily member 9	O	PF00229	TNF(Tumour Necrosis Factor) family	IPR008983;IPR021184;IPR006052	Tumour necrosis factor-like domain superfamily;Tumour necrosis factor, conserved site;Tumour necrosis factor domain	ENOG4111EDT;ENOG410J4ZC	-;-	GO:0005125;GO:0010469;GO:0045585;GO:0005164;GO:0005886;GO:0007267;GO:0005615;GO:0006955;GO:0016020;GO:0032813;GO:0042104	molecular_function;biological_process;biological_process;molecular_function;cellular_component;biological_process;cellular_component;biological_process;cellular_component;molecular_function;biological_process	cytokine activity;regulation of signaling receptor activity;positive regulation of cytotoxic T cell differentiation;tumor necrosis factor receptor binding;plasma membrane;cell-cell signaling;extracellular space;immune response;membrane;tumor necrosis factor receptor superfamily binding;positive regulation of activated T cell proliferation	K05472	ko04060	Cytokine-cytokine receptor interaction
DAXX	60.0539017960977	61.4637706728134	65.3888464565126	62.6297544126571	61.3215900109154	138.345529525684	147.914608341227	137.740934458954	137.583854525154	145.242157288017	-1.31226259632215	8.30145434862651	944.780209182777	4.63622740395733e-16	1.45095912977247e-14	-	Q1RMS3	DAXX protein	NP_001068623.1	death domain-associated protein 6	504336	DAXX	death domain associated protein	O	PF03344	axx N-terminal Rassf1C-interacting domain	IPR005012;IPR031333;IPR038298	Daxx protein;Daxx, N-terminal Rassf1C-interacting domain;Daxx, N-terminal domain superfamily	ENOG410IGIP;ENOG4111K0B	-;-	-	-	-	K02308;K02308;K02308;K02308	ko04010;ko05168;ko05014;ko04210	MAPK signaling pathway;Herpes simplex infection;Amyotrophic lateral sclerosis (ALS);Apoptosis
PDK1	8.02110552073391	7.51125416571241	7.40078056205965	7.50430424211989	8.25407547497368	2.83679195963564	1.86265737672814	1.70393515758642	2.29048081828276	2.11234880568861	1.7152746808227	4.26415324900222	270.767310124455	1.65295097305412e-10	7.60369241760966e-10	ENSBTAG00000016836	E1B8C5	Pyruvate dehydrogenase kinase 1	NP_001192886.1		528655	PDK1	pyruvate dehydrogenase kinase 1	O	PF10436;PF02518	Mitochondrial branched-chain alpha-ketoacid dehydrogenase kinase;Histidine kinase-, DNA gyrase B-, and HSP90-like ATPase	IPR003594;IPR036784;IPR005467;IPR036890;IPR018955	Histidine kinase/HSP90-like ATPase;Alpha-ketoacid/pyruvate dehydrogenase kinase, N-terminal domain superfamily;Histidine kinase domain;Histidine kinase/HSP90-like ATPase superfamily;Branched-chain alpha-ketoacid dehydrogenase kinase/Pyruvate dehydrogenase kinase, N-terminal	KOG0787;COG0642	Dehydrogenase kinase;Signal transduction histidine kinase	GO:0010510;GO:0008631;GO:0008283;GO:0006468;GO:0004740;GO:0005967;GO:0010906;GO:0097411;GO:0004672;GO:0005739;GO:0005730;GO:0005634	biological_process;biological_process;biological_process;biological_process;molecular_function;cellular_component;biological_process;biological_process;molecular_function;cellular_component;cellular_component;cellular_component	regulation of acetyl-CoA biosynthetic process from pyruvate;intrinsic apoptotic signaling pathway in response to oxidative stress;cell proliferation;protein phosphorylation;pyruvate dehydrogenase (acetyl-transferring) kinase activity;mitochondrial pyruvate dehydrogenase complex;regulation of glucose metabolic process;hypoxia-inducible factor-1alpha signaling pathway;protein kinase activity;mitoch…	K12077;K12077;K12077	ko05230;ko04360;ko04066	Central carbon metabolism in cancer;Axon guidance;HIF-1 signaling pathway
LHFPL5	0.753914863224953	0.850290880392915	0.799261507242953	0.770719475864247	0.726515708260871	0	0	0	0.0144345665768967	0	7.56753735572303	-0.156173623952466	387.548391417978	6.19919396384977e-13	5.93410593688782e-12	ENSSTOG00000013721	A0A287D1T3	LHFPL tetraspan subfamily member 5	-	-	-	-	-	-	-	-	IPR019372	Lipoma HMGIC fusion partner-like protein	-	-	GO:0016021;GO:0016020	cellular_component;cellular_component	integral component of membrane;membrane	-	-	-
MTO1	6.36067641866506	6.49888527963082	6.16582177086031	6.45239062174617	6.66342638837477	2.0175603063302	2.32235294296163	2.62353036258705	2.58105564181421	2.40180310706376	1.29838083729522	3.45036036723685	327.712558121791	2.34929361259684e-12	1.84818742164879e-11	ENSBTAG00000016839	Q1JQB6	Mitochondrial tRNA translation optimization 1	NP_001069537.1	protein MTO1 homolog, mitochondrial	535768	MTO1	mitochondrial tRNA translation optimization 1	O	PF01134;PF12831;PF13932;PF07992;PF00890	lucose inhibited division protein A;AD dependent oxidoreductase;idA associated domain;Pyridine nucleotide-disulphide oxidoreductase;AD binding domain	IPR036188;IPR020595;IPR026904;IPR002218;IPR004416	FAD/NAD(P)-binding domain superfamily;MnmG-related, conserved site;GidA associated domain 3;tRNA uridine 5-carboxymethylaminomethyl modification enzyme MnmG-related;tRNA uridine 5-carboxymethylaminomethyl modification enzyme MnmG	KOG2311;COG0445	NAD/FAD-utilizing protein possibly involved in translation;NAD/FAD-utilizing enzyme apparently involved in cell division	GO:0030488;GO:0002098;GO:0008033;GO:0070899;GO:0050660;GO:0005739	biological_process;biological_process;biological_process;biological_process;molecular_function;cellular_component	tRNA methylation;tRNA wobble uridine modification;tRNA processing;mitochondrial tRNA wobble uridine modification;flavin adenine dinucleotide binding;mitochondrion	-	-	-
PALM2	25.4515892643438	26.6881470805219	25.3678775654758	25.9581310848039	25.8372498095384	9.65007611895613	8.07576415422733	9.44249907082983	8.29258105269323	7.85974752178899	1.44969581324179	7.20721242036457	643.74946027787	1.04862417931815e-14	1.88840225811847e-13	ENSMMUG00000002361	F7C0F7	Uncharacterized protein	-	-	-	-	-	-	PF03285	Paralemmin	IPR029304;IPR004965	A-kinase anchor protein 2, C-terminal domain;Paralemmin	-	-	GO:0016020;GO:0008360	cellular_component;biological_process	membrane;regulation of cell shape	-	-	-
ENSBTAG00000054479	1.08412586990187	0.831491217894109	0.98977618456094	0.750329427016613	0.58414997778093	0.114193136635231	0.100736501427747	0.0221911263870999	0.0752822553289138	0.101017028458603	3.21817535486402	-0.630272431422321	113.95392279231	7.59925561558846e-09	2.35483782521984e-08	-	-	-	-	-	-	-	-	-	-	-	-	-	-	-	-	-	-	-	-	-
PUM2	25.5955146921909	25.0927524558855	24.1821284058831	24.7299183632384	25.3255173303033	13.1246147735958	8.59844868009791	12.3915496587906	10.8812419168446	8.49446461642707	1.09540633820378	6.29743028838588	85.9474529608442	2.53684345331619e-06	4.96359021047936e-06	ENSBTAG00000011155	F1N2B8	Pumilio RNA binding family member 2	-	-	-	-	-	-	PF00806	Pumilio-family RNA binding repeat	IPR033133;IPR016024;IPR011989;IPR033712;IPR001313	Pumilio homology domain;Armadillo-type fold;Armadillo-like helical;Pumilio, RNA binding domain;Pumilio RNA-binding repeat	COG5099;KOG1488	RNA-binding protein of the Puf family, translational repressor;Translational repressor Pumilio/PUF3 and related RNA-binding proteins (Puf superfamily)	GO:1900246;GO:0035196;GO:0048471;GO:0005829;GO:0003730;GO:0010494;GO:0034063;GO:0003723;GO:2000637;GO:0035198;GO:0043488;GO:0031965;GO:0010608;GO:0051983	biological_process;biological_process;cellular_component;cellular_component;molecular_function;cellular_component;biological_process;molecular_function;biological_process;molecular_function;biological_process;cellular_component;biological_process;biological_process	positive regulation of RIG-I signaling pathway;production of miRNAs involved in gene silencing by miRNA;perinuclear region of cytoplasm;cytosol;mRNA 3'-UTR binding;cytoplasmic stress granule;stress granule assembly;RNA binding;positive regulation of gene silencing by miRNA;miRNA binding;regulation of mRNA stability;nuclear membrane;posttranscriptional regulation of gene expression;regulation of c…	-	-	-
ATP8A1	1.7033210654201	1.50348254807897	1.89038426790029	1.62142808795427	1.52686684656369	0.684338024579508	0.421545602335788	0.503517255866866	0.541382903551326	0.363225649498049	1.58971008769312	2.05544828657866	133.126007654797	2.41910636555363e-09	8.34455791264004e-09	ENSCSAG00000017108	A0A0D9RX08	Phospholipid-transporting ATPase	XP_008015706.1	-	103246160	ATP8A1	ATPase phospholipid transporting 8A1	-	PF16212;PF13246;PF16209;PF00122	Phospholipid-translocating P-type ATPase C-terminal;Cation transport ATPase (P-type);Phospholipid-translocating ATPase N-terminal;1-E2 ATPase	IPR023299;IPR023298;IPR032631;IPR006539;IPR036412;IPR008250;IPR001757;IPR032630;IPR018303;IPR023214	P-type ATPase, cytoplasmic domain N;P-type ATPase, transmembrane domain superfamily;P-type ATPase, N-terminal;P-type ATPase, subfamily IV;HAD-like superfamily;P-type ATPase, A domain superfamily;P-type ATPase;P-type ATPase, C-terminal;P-type ATPase, phosphorylation site;HAD superfamily	-	-	GO:0004012;GO:0030335;GO:0000166;GO:0005783;GO:0007612;GO:0005886;GO:0005794;GO:0016021;GO:0016020;GO:0015914;GO:0005524;GO:0043231;GO:0016787;GO:0045332;GO:0000287;GO:0061092	molecular_function;biological_process;molecular_function;cellular_component;biological_process;cellular_component;cellular_component;cellular_component;cellular_component;biological_process;molecular_function;cellular_component;molecular_function;biological_process;molecular_function;biological_process	phospholipid-translocating ATPase activity;positive regulation of cell migration;nucleotide binding;endoplasmic reticulum;learning;plasma membrane;Golgi apparatus;integral component of membrane;membrane;phospholipid transport;ATP binding;intracellular membrane-bounded organelle;hydrolase activity;phospholipid translocation;magnesium ion binding;positive regulation of phospholipid translocation	-	-	-
PFN2	3.02645790976923	2.8684876104088	3.13289660116741	2.91372732645739	3.00017150284322	5.42979266019521	5.46404912007427	5.13012031808077	6.10161009799895	5.56743727176527	-1.01644293620792	3.16535401103133	222.674103817968	4.85516160266609e-11	2.57651217219297e-10	-	A0A250XV53	Profilin	XP_020011926.1	-	109681535	Pfn2	profilin 2	-	-	-	IPR027310;IPR036140;IPR005455;IPR029891;IPR005454	Profilin conserved site;Profilin superfamily;Profilin;Profilin-2;Profilin1/2/3, vertebrate	-	-	GO:0030036;GO:0030833;GO:0003779	biological_process;biological_process;molecular_function	actin cytoskeleton organization;regulation of actin filament polymerization;actin binding	K05759;K05759;K05759;K05759;K05759	ko04013;ko04810;ko04015;ko05131;ko05132	MAPK signaling pathway - fly;Regulation of actin cytoskeleton;Rap1 signaling pathway;Shigellosis;Salmonella infection
ENSBTAG00000044275	23.4202797261202	15.7639562420906	17.4707005600408	18.0793661938289	17.4635509385117	0.895840730812821	0.592705461888837	0.913964763524512	1.0335261564923	1.84910757002776	3.95920844620997	0.17288622422643	294.586154378722	5.44950432041335e-12	3.83547536612498e-11	-	-	-	-	-	-	-	-	-	-	-	-	-	-	-	-	-	-	-	-	-
OMG	3.34115807295212	3.27883819964478	2.77884538663446	3.19895267935442	3.6547417097956	0.0409363989638165	0.0406264636470032	0.0357982251388073	0.0404812127485976	0	6.52396047673796	1.44464819811087	834.462585768106	1.27534487378775e-15	3.24986102818563e-14	ENSBTAG00000025213	Q0IIH3	Oligodendrocyte myelin glycoprotein	NP_001070992.2	oligodendrocyte-myelin glycoprotein precursor	407186	OMG	oligodendrocyte myelin glycoprotein	O	PF13855;PF01462;PF00560	Leucine rich repeat;Leucine rich repeat N-terminal domain;Leucine Rich Repeat	IPR003591;IPR032675;IPR001611;IPR000372	Leucine-rich repeat, typical subtype;Leucine-rich repeat domain superfamily;Leucine-rich repeat;Leucine-rich repeat N-terminal domain	COG4886;KOG0619	Leucine-rich repeat (LRR) protein;FOG: Leucine rich repeat	GO:0005615;GO:0005578;GO:0007409	cellular_component;;biological_process	extracellular space;;axonogenesis	-	-	-
ENSBTAG00000051464	17.3633108314339	15.515594268003	16.7717180663698	14.1829510658485	15.7018207447881	5.75603412096974	3.40550164093888	3.77516972519854	4.7068715846164	1.17504865287478	1.96221777247374	0.670894961911575	65.5109524569222	5.58659637493132e-07	1.21370806501035e-06	-	-	-	-	-	-	-	-	-	-	-	-	-	-	-	-	-	-	-	-	-
ZSWIM4	5.59535722191759	5.579237353787	5.62681154025286	5.72128402767898	5.64306884499509	2.27769693248961	2.02205631956787	2.26514547113282	2.47560408226238	2.17617951114676	1.20078499733809	4.67449747811609	510.443192041888	6.82469479828599e-14	8.94284702531499e-13	ENSOARG00000008103	W5PE32	Zinc finger SWIM-type containing 4	-	-	-	-	-	-	-	-	IPR007527	Zinc finger, SWIM-type	-	-	GO:0008270	molecular_function	zinc ion binding	-	-	-
COA6	6.67093707125205	5.46915857712337	6.19728836022016	6.08101244541737	4.90667510885732	14.7539228995287	15.9733296483969	15.5059413889717	14.8551391852375	16.0652717283361	-1.52289426063798	3.01155774613293	341.762382573458	1.68458075603083e-12	1.38435564255222e-11	-	L8I735	Uncharacterized protein	-	-	102286498	LOC102286498	cytochrome c oxidase assembly factor 6 homolog	-	PF02297	Cytochrome oxidase c subunit VIb	IPR036549;IPR003213	Cytochrome c oxidase, subunit VIb superfamily;Cytochrome c oxidase, subunit VIb	-	-	GO:0005739	cellular_component	mitochondrion	-	-	-
TAF15	181.532983188756	179.976211657655	197.713807164153	196.664031962216	192.843585612418	375.306350876097	426.746151772396	379.361150419587	406.00232987252	387.228839915341	-1.1847187002472	9.21396150830109	589.945467290747	2.12418640130634e-14	3.36477388924373e-13	-	L8IBG4	TATA-binding protein-associated factor 2N	-	-	102265249	TAF15	TATA-box binding protein associated factor 15	-	PF00641;PF00076	Zn-finger in Ran binding protein and others;RNA recognition motif. (a.k.a. RRM, RBD, or RNP domain)	IPR035979;IPR034870;IPR034875;IPR012677;IPR000504;IPR001876;IPR036443	RNA-binding domain superfamily;TAF15/EWS/TLS family;TATA binding associated factor 15;Nucleotide-binding alpha-beta plait domain superfamily;RNA recognition motif domain;Zinc finger, RanBP2-type;Zinc finger, RanBP2-type superfamily	-	-	GO:0003676;GO:0006355;GO:0003723;GO:0046872	molecular_function;biological_process;molecular_function;molecular_function	nucleic acid binding;regulation of transcription, DNA-templated;RNA binding;metal ion binding	-	-	-
PJA1	40.0950484694303	43.2047560109876	42.0535503316326	45.2062352796387	42.5519771117122	77.6004596720202	78.2696146619279	79.3124774520134	78.9453947935537	81.7421172303041	-1.0206239249798	7.16083045887244	594.016982013969	2.0093630288402e-14	3.21049899552237e-13	-	Q0V7P2	Praja 1	NP_001073835.1	E3 ubiquitin-protein ligase Praja-1	786612	PJA1	praja ring finger ubiquitin ligase 1	-	PF13639	Ring finger domain	IPR001841;IPR031227;IPR013083	Zinc finger, RING-type;E3 ubiquitin-protein ligase Praja-1;Zinc finger, RING/FYVE/PHD-type	-	-	GO:0061630;GO:0016567	molecular_function;biological_process	ubiquitin protein ligase activity;protein ubiquitination	-	-	-
P3H2	4.45732981697796	4.11321031879258	4.56534858709526	4.51849915417493	4.69068976370726	1.65891504503057	1.55552177427404	1.67580242079476	1.62915540608434	1.92799414398775	1.27552465069593	3.32448299479028	337.460155207875	1.86256152405757e-12	1.50569707154849e-11	ENSBTAG00000021025	A6QLY3	LEPREL1 protein	NP_001093815.1	prolyl 3-hydroxylase 2 precursor	511799	P3H2	prolyl 3-hydroxylase 2	O	PF13640	2OG-Fe(II) oxygenase superfamily	IPR011990;IPR005123;IPR006620	Tetratricopeptide-like helical domain superfamily;Oxoglutarate/iron-dependent dioxygenase;Prolyl 4-hydroxylase, alpha subunit	ENOG410XPXF;KOG4459	-;Membrane-associated proteoglycan Leprecan	GO:0016705;GO:0055114;GO:0005783;GO:0005794;GO:0005506;GO:0008285;GO:0005604;GO:0032963;GO:0046872;GO:0019511;GO:0031418;GO:0019797;GO:0016491	molecular_function;biological_process;cellular_component;cellular_component;molecular_function;biological_process;cellular_component;biological_process;molecular_function;biological_process;molecular_function;molecular_function;molecular_function	oxidoreductase activity, acting on paired donors, with incorporation or reduction of molecular oxygen;oxidation-reduction process;endoplasmic reticulum;Golgi apparatus;iron ion binding;negative regulation of cell proliferation;basement membrane;collagen metabolic process;metal ion binding;peptidyl-proline hydroxylation;L-ascorbic acid binding;procollagen-proline 3-dioxygenase activity;oxidoreduct…	-	-	-
MACF1	188.356391092479	188.102814489059	181.797940671005	181.682967436152	181.775136794617	71.075918523303	47.3604531337421	62.7085617033991	53.7006802835079	42.2431256201122	1.6054990243321	11.3798922728069	157.448764285331	1.89839034763139e-07	4.4872310068486e-07	ENSBTAG00000021024	F1N6H4	Microtubule-actin crosslinking factor 1	-	-	-	-	-	-	PF13499;PF00307;PF00681;PF02187;PF00435	-hand domain pair;Calponin homology (CH) domain;Plectin repeat;rowth-Arrest-Specific Protein 2 Domain;Spectrin repeat	IPR003108;IPR018247;IPR036872;IPR002048;IPR035915;IPR001715;IPR001589;IPR018159;IPR001101;IPR036534;IPR002017;IPR011992	GAR domain;EF-Hand 1, calcium-binding site;CH domain superfamily;EF-hand domain;Plakin repeat superfamily;Calponin homology domain;Actinin-type actin-binding domain, conserved site;Spectrin/alpha-actinin;Plectin repeat;GAR domain superfamily;Spectrin repeat;EF-hand domain pair	COG5069;KOG0516	Ca2+-binding actin-bundling protein fimbrin/plastin (EF-Hand superfamily);Dystonin, GAS (Growth-arrest-specific protein), and related proteins	GO:0051011;GO:0005856;GO:0030334;GO:0005886;GO:0043001;GO:0008017;GO:0032886;GO:0051015;GO:0005794;GO:0032587;GO:0045296;GO:0003779;GO:0005874;GO:0005737;GO:0005509;GO:0045773;GO:0051893	molecular_function;cellular_component;biological_process;cellular_component;biological_process;molecular_function;biological_process;molecular_function;cellular_component;cellular_component;molecular_function;molecular_function;cellular_component;cellular_component;molecular_function;biological_process;biological_process	microtubule minus-end binding;cytoskeleton;regulation of cell migration;plasma membrane;Golgi to plasma membrane protein transport;microtubule binding;regulation of microtubule-based process;actin filament binding;Golgi apparatus;ruffle membrane;cadherin binding;actin binding;microtubule;cytoplasm;calcium ion binding;positive regulation of axon extension;regulation of focal adhesion assembly	-	-	-
RIF1	32.7589659491574	32.8325301266333	32.1662217791051	32.4554130272197	33.5846167789101	16.3258005312302	11.887672643409	14.428009364617	13.008041492213	10.4273727390267	1.1814662767558	7.41477339319223	137.735439430327	1.34636839950958e-07	3.27425012132714e-07	ENSBTAG00000021020	E1BCK1	Replication timing regulatory factor 1	-	-	-	-	-	-	PF12231	Rap1-interacting factor 1 N terminal	IPR022031;IPR016024;IPR028566	Telomere-associated protein Rif1, N-terminal;Armadillo-type fold;Telomere-associated protein Rif1	ENOG410YNMC;ENOG410IJ7R	-;-	GO:1990830;GO:2001034;GO:2000042;GO:0043247;GO:0031965;GO:0035861;GO:0005634;GO:0051574;GO:0006348;GO:0000790;GO:0016604;GO:0005886;GO:0006974;GO:0051233;GO:0000793;GO:0001939;GO:0000122;GO:0000723;GO:0001940;GO:0019827;GO:0000781;GO:0045830	biological_process;biological_process;biological_process;biological_process;cellular_component;cellular_component;cellular_component;biological_process;biological_process;cellular_component;cellular_component;cellular_component;biological_process;cellular_component;cellular_component;cellular_component;biological_process;biological_process;cellular_component;biological_process;cellular_component;…	cellular response to leukemia inhibitory factor;positive regulation of double-strand break repair via nonhomologous end joining;negative regulation of double-strand break repair via homologous recombination;telomere maintenance in response to DNA damage;nuclear membrane;site of double-strand break;nucleus;positive regulation of histone H3-K9 methylation;chromatin silencing at telomere;nuclear chr…	-	-	-
OR9Q6	2.31331553779487	2.96814501766786	3.24100338431689	2.15230549926534	2.73896422014348	0.326104985608054	0.0809089995594286	0.178233491299565	0.322478909599411	0.14423877643754	3.53622032743184	0.277616918916834	193.43924300175	1.43753792862048e-10	6.74267517338393e-10	ENSBTAG00000030908	F1MT09	Olfactory receptor	XP_015322137.1;XP_015330458.1	-;olfactory receptor 9Q2	510573	OR9Q2	olfactory receptor, family 9, subfamily Q, member 2	-	PF13853	Olfactory receptor	IPR017452;IPR000725;IPR000276	GPCR, rhodopsin-like, 7TM;Olfactory receptor;G protein-coupled receptor, rhodopsin-like	ENOG4111D5I;ENOG410J9HE	-;-	GO:0007186;GO:0005886;GO:0004930;GO:0004984;GO:0007608;GO:0004871;GO:0007165;GO:0016021;GO:0016020;GO:0005549;GO:0050911;GO:0050896	biological_process;cellular_component;molecular_function;molecular_function;biological_process;molecular_function;biological_process;cellular_component;cellular_component;molecular_function;biological_process;biological_process	G-protein coupled receptor signaling pathway;plasma membrane;G-protein coupled receptor activity;olfactory receptor activity;sensory perception of smell;signal transducer activity;signal transduction;integral component of membrane;membrane;odorant binding;detection of chemical stimulus involved in sensory perception of smell;response to stimulus	K04257	ko04740	Olfactory transduction
STK19	28.8622391550661	27.0300222663451	29.9344167468473	28.9247146329662	30.338788663346	68.0008014371366	76.1068064888441	66.6105130562089	70.8497761071799	75.5446061479288	-1.42648135719504	6.93828451089448	899.467808308205	6.92203449281009e-16	2.00679755940338e-14	-	A4FUB2	STK19 protein	NP_001091466.1	serine/threonine-protein kinase 19	508320	STK19	serine/threonine kinase 19	O	PF10494	Serine-threonine protein kinase 19	IPR018865	Serine-threonine protein kinase 19	-	-	-	-	-	-	-	-
KRT85	0.35641207829292	0.282637751077804	0.302797309182488	0.327920789489036	0.289793675045411	1.30422278101407	1.34057505013672	0.964012583534404	1.09012104189704	1.35976004933636	-2.0754100127776	1.07890652151911	198.696169411025	1.16996215203812e-10	5.64365581308622e-10	ENSBTAG00000000400	Q0VD04	Keratin 85	NP_001069381.1	keratin, type II cuticular Hb5	528459	KRT85	keratin 85	O	PF00038;PF16208	Intermediate filament protein;Keratin type II head	IPR003054;IPR001664;IPR018039;IPR032444	Keratin, type II;Intermediate filament protein;Intermediate filament protein, conserved site;Keratin type II head	ENOG410IH1H;ENOG41113GZ	-;-	GO:0005882;GO:0005198;GO:0045095	cellular_component;molecular_function;cellular_component	intermediate filament;structural molecule activity;keratin filament	-	-	-
GPATCH4	25.9842064027402	25.0247445332172	27.9084939707628	24.6061232627688	26.9792221408897	119.186008301382	139.163026341341	128.855538746713	130.287158683898	137.602730680818	-2.45492542869861	7.87987157923772	2228.29516943345	4.07031014804755e-19	7.04970272656469e-17	-	L8ICV2	G patch domain-containing protein 4	-	-	102285538	GPATCH4	G-patch domain containing 4	-	PF01585	-patch domain	IPR000467	G-patch domain	-	-	GO:0003676	molecular_function	nucleic acid binding	-	-	-
MLXIP	6.52794832609211	6.05107768279482	6.57086360023722	6.83011842366458	6.00038447822791	2.24468289532296	2.15024817076937	2.26772933599263	2.48464991733638	2.09152312886105	1.38159544803702	4.95992068072915	584.378309672163	2.29327594693281e-14	3.60603659265264e-13	ENSBTAG00000004189	E1BIZ7	Uncharacterized protein	-	-	-	-	-	-	PF00010	Helix-loop-helix DNA-binding domain	IPR032648;IPR036638;IPR011598	MLX-interacting protein;Helix-loop-helix DNA-binding domain superfamily;Myc-type, basic helix-loop-helix (bHLH) domain	KOG3582;ENOG410XTA5	Mlx interactors and related transcription factors;-	GO:0046983;GO:0006366;GO:0000989;GO:0000977;GO:1900402;GO:0003700;GO:0006355;GO:0006357;GO:0045944;GO:0001228;GO:0005634	molecular_function;biological_process;molecular_function;molecular_function;biological_process;molecular_function;biological_process;biological_process;biological_process;molecular_function;cellular_component	protein dimerization activity;transcription by RNA polymerase II;transcription factor activity, transcription factor binding;RNA polymerase II regulatory region sequence-specific DNA binding;regulation of carbohydrate metabolic process by regulation of transcription from RNA polymerase II promoter;DNA binding transcription factor activity;regulation of transcription, DNA-templated;regulation of t…	-	-	-
MYO16	0.433061948574097	0.251127145606403	0.342268757528241	0.354863592647467	0.409335561825851	0.0451005216407832	0.0500248308226425	0.0371197023202399	0.0472225056154096	0.0704058077135718	2.71291910632666	0.452135874547645	192.965798103766	1.46482317438378e-10	6.85320392253429e-10	ENSBTAG00000018237	F1MCA3	Myosin XVI	-	-	-	-	-	-	PF15439;PF12796;PF00063	Neuronal tyrosine-phosphorylated phosphoinositide-3-kinase adapter;Ankyrin repeats (3 copies);Myosin head (motor domain)	IPR001609;IPR036042;IPR036770;IPR002110;IPR000048;IPR027417;IPR020683	Myosin head, motor domain;Class XVI myosin, motor domain;Ankyrin repeat-containing domain superfamily;Ankyrin repeat;IQ motif, EF-hand binding site;P-loop containing nucleoside triphosphate hydrolase;Ankyrin repeat-containing domain	COG5022;ENOG410IIRW;COG0666	Myosin heavy chain;-;FOG: Ankyrin repeat	GO:0003774;GO:0048812;GO:0000166;GO:0014065;GO:0003779;GO:0005524;GO:0016459	molecular_function;biological_process;molecular_function;biological_process;molecular_function;molecular_function;cellular_component	motor activity;neuron projection morphogenesis;nucleotide binding;phosphatidylinositol 3-kinase signaling;actin binding;ATP binding;myosin complex	-	-	-
ABTB1	3.03899874066687	2.89194162118527	3.09113472546753	3.45493808848996	3.26852712673309	8.56462513306901	9.53005763542761	9.7317014589014	9.02935185975003	10.1366538852426	-1.70297092188383	4.0054215966578	667.349409780798	7.83367406721316e-15	1.48104682437898e-13	ENSBTAG00000018238	A4FV83	ABTB1 protein	NP_001076853.1	ankyrin repeat and BTB/POZ domain-containing protein 1	507417	ABTB1	ankyrin repeat and BTB domain containing 1	O	PF00651;PF12796	BTB/POZ domain;Ankyrin repeats (3 copies)	IPR002110;IPR036770;IPR020683;IPR011333;IPR000210	Ankyrin repeat;Ankyrin repeat-containing domain superfamily;Ankyrin repeat-containing domain;SKP1/BTB/POZ domain superfamily;BTB/POZ domain	KOG0511;COG0666	Ankyrin repeat protein;FOG: Ankyrin repeat	GO:0005730;GO:0005829;GO:0005886;GO:0043161;GO:0031625;GO:0030162;GO:0005737;GO:0019005	cellular_component;cellular_component;cellular_component;biological_process;molecular_function;biological_process;cellular_component;cellular_component	nucleolus;cytosol;plasma membrane;proteasome-mediated ubiquitin-dependent protein catabolic process;ubiquitin protein ligase binding;regulation of proteolysis;cytoplasm;SCF ubiquitin ligase complex	-	-	-
AIMP1	35.5911868834336	38.496605651521	37.7868286752715	37.7947326714797	39.201918730094	139.397722894269	164.199568345082	150.383814868407	150.384310538876	161.740198291811	-2.14759026213891	7.41591727426095	1790.70895513607	2.46006657223968e-18	2.51746812559193e-16	ENSBTAG00000004230	Q3ZBX5	Aminoacyl tRNA synthetase complex interacting multifunctional protein 1	NP_001030190.2	aminoacyl tRNA synthase complex-interacting multifunctional protein 1	505126	AIMP1	aminoacyl tRNA synthetase complex interacting multifunctional protein 1	O	PF01588	Putative tRNA binding domain	IPR002547;IPR012340	tRNA-binding domain;Nucleic acid-binding, OB-fold	KOG2241;COG0073	tRNA-binding protein;EMAP domain	GO:0042803;GO:0051020;GO:0005125;GO:0010469;GO:0005829;GO:0009986;GO:0006418;GO:0017102;GO:0050900;GO:0003723;GO:0007267;GO:0000049;GO:0001937;GO:0017101;GO:0006954	molecular_function;molecular_function;molecular_function;biological_process;cellular_component;cellular_component;biological_process;cellular_component;biological_process;molecular_function;biological_process;molecular_function;biological_process;cellular_component;biological_process	protein homodimerization activity;GTPase binding;cytokine activity;regulation of signaling receptor activity;cytosol;cell surface;tRNA aminoacylation for protein translation;methionyl glutamyl tRNA synthetase complex;leukocyte migration;RNA binding;cell-cell signaling;tRNA binding;negative regulation of endothelial cell proliferation;aminoacyl-tRNA synthetase multienzyme complex;inflammatory resp…	-	-	-
FLRT1	3.9247237112086	3.13723734997969	3.11098984898843	3.50654373818362	3.62906026218618	0.0189386191863084	0.0187952321985398	0.0165615191030569	0	0.0167533977056877	7.66852958630653	1.64608248966605	1323.29157935184	2.94750225779461e-17	1.71989337344052e-15	ENSBTAG00000048264	G3MY74	Fibronectin leucine rich transmembrane protein 1	XP_005227270.1;XP_015325545.1;XP_015316787.1;XP_015316788.1;XP_015325546.1;XP_005197393.1	-;-;-;-;-;leucine-rich repeat transmembrane protein FLRT1	788007	FLRT1	fibronectin leucine rich transmembrane protein 1	O	PF13855;PF01462	Leucine rich repeat;Leucine rich repeat N-terminal domain	IPR003961;IPR003591;IPR001611;IPR000483;IPR013783;IPR036116;IPR032675;IPR000372	Fibronectin type III;Leucine-rich repeat, typical subtype;Leucine-rich repeat;Cysteine-rich flanking region, C-terminal;Immunoglobulin-like fold;Fibronectin type III superfamily;Leucine-rich repeat domain superfamily;Leucine-rich repeat N-terminal domain	COG4886;ENOG410IIEA	Leucine-rich repeat (LRR) protein;-	GO:0005911;GO:0005104;GO:0031410;GO:0005887;GO:0016358;GO:0005737;GO:1990138;GO:0032809;GO:0005615;GO:0016021;GO:0006469;GO:0016020;GO:0005925;GO:0008543;GO:0051965;GO:0004860;GO:0048471;GO:0046426;GO:0044306;GO:0019221	cellular_component;molecular_function;cellular_component;cellular_component;biological_process;cellular_component;biological_process;cellular_component;cellular_component;cellular_component;biological_process;cellular_component;cellular_component;biological_process;biological_process;molecular_function;cellular_component;biological_process;cellular_component;biological_process	cell-cell junction;fibroblast growth factor receptor binding;cytoplasmic vesicle;integral component of plasma membrane;dendrite development;cytoplasm;neuron projection extension;neuronal cell body membrane;extracellular space;integral component of membrane;negative regulation of protein kinase activity;membrane;focal adhesion;fibroblast growth factor receptor signaling pathway;positive regulation…	-	-	-
TRAPPC2L	7.59278852111168	7.51813585825365	6.71680702894122	8.6411399543651	8.21277598074085	14.5901755898112	17.1132566621994	16.0076624088444	16.2314350839499	17.3540439447742	-1.19806096707359	4.62235029684925	326.762579921134	2.40389937146525e-12	1.8774002723e-11	-	L8ITH5	Trafficking protein particle complex subunit 2-like protein	XP_005892462.1	-	102268801	TRAPPC2L	trafficking protein particle complex 2 like	-	PF04628	Sedlin, N-terminal conserved region	IPR011012;IPR006722	Longin-like domain superfamily;Trafficking protein particle complex subunit 2	-	-	GO:0005622;GO:0005737;GO:0006888	cellular_component;cellular_component;biological_process	intracellular;cytoplasm;ER to Golgi vesicle-mediated transport	-	-	-
ATE1	28.2231395849466	29.9933259599123	27.1173967365391	28.7532591014233	28.3278155117751	13.4180965163053	10.039914079084	12.5568615158054	10.6321779031568	9.88576660831646	1.20453923012156	5.57758387664756	237.976669899931	1.85360550883367e-10	8.42749979933052e-10	ENSBTAG00000003178	E1BI60	Arginyl-tRNA--protein transferase 1	XP_002698593.1;XP_884911.4	arginyl-tRNA--protein transferase 1 isoform X4;-	534601	ATE1	arginyltransferase 1	O	PF04377;PF04376	Arginine-tRNA-protein transferase, C terminus;Arginine-tRNA-protein transferase, N terminus	IPR030700;IPR017137;IPR007471;IPR007472;IPR016181	N-end rule aminoacyl transferase;Arginine-tRNA-protein transferase 1, eukaryotic;N-end aminoacyl transferase, N-terminal;N-end rule aminoacyl transferase, C-terminal;Acyl-CoA N-acyltransferase	COG2935;KOG1193	Putative arginyl-tRNA:protein arginylyltransferase;Arginyl-tRNA-protein transferase	GO:0016598;GO:0004057;GO:0016740;GO:0010498;GO:0016746;GO:0005737;GO:0005634	biological_process;molecular_function;molecular_function;biological_process;molecular_function;cellular_component;cellular_component	protein arginylation;arginyltransferase activity;transferase activity;proteasomal protein catabolic process;transferase activity, transferring acyl groups;cytoplasm;nucleus	-	-	-
SUMO3	44.8170204697836	43.4435130131618	41.39287632689	44.5720704010781	45.1044318555932	83.1619239720313	90.3476252664596	90.2292030027813	86.089300338125	92.4338599943532	-1.13957842424231	6.7544736124102	800.966084913077	1.77999256559649e-15	4.33041964920776e-14	-	K9IGL4	Small ubiquitin-related modifier	-	-	112306370	SUMO3	small ubiquitin like modifier 3	-	PF11976	Ubiquitin-2 like Rad60 SUMO-like	IPR022617;IPR029071;IPR000626;IPR033950	Rad60/SUMO-like domain;Ubiquitin-like domain superfamily;Ubiquitin domain;Sumo domain	-	-	GO:0016925;GO:0005634	biological_process;cellular_component	protein sumoylation;nucleus	-	-	-
GMNN	18.0770671001966	18.5154720449042	16.5030421956882	17.9270119843303	17.3685722667806	30.4778772978313	39.5718303217397	36.3356007431382	37.6648119695042	41.7021246160233	-1.20004078391096	4.90927916409469	294.126567380778	5.516921697828e-12	3.87024963937945e-11	ENSBTAG00000017329	Q56JZ0	GMNN protein	XP_005223822.1;NP_001020508.1	-;geminin	526377	GMNN	geminin DNA replication inhibitor	O	PF07412	eminin	IPR022786;IPR029697	Geminin/Multicilin;Geminin	ENOG410XZS9;ENOG410IG0B	-;-	GO:0006275;GO:0045892;GO:0005829;GO:2000104;GO:0070491;GO:0045786;GO:0065003;GO:0035563;GO:0008156;GO:0042826;GO:0003682;GO:0003714;GO:0005737;GO:0009887;GO:0071163;GO:0005634	biological_process;biological_process;cellular_component;biological_process;molecular_function;biological_process;biological_process;biological_process;biological_process;molecular_function;molecular_function;molecular_function;cellular_component;biological_process;biological_process;cellular_component	regulation of DNA replication;negative regulation of transcription, DNA-templated;cytosol;negative regulation of DNA-dependent DNA replication;repressing transcription factor binding;negative regulation of cell cycle;protein-containing complex assembly;positive regulation of chromatin binding;negative regulation of DNA replication;histone deacetylase binding;chromatin binding;transcription corepr…	-	-	-
TBC1D10C	0.23545564029608	0.228543183036973	0.243736472537143	0.187171352466787	0.312439361768668	0.502192925018537	0.417768717529584	0.632906580876253	0.408972006710142	0.548776556442288	-1.17753581546057	0.118062837537345	37.3933087335407	1.27401850742333e-05	2.25679277850205e-05	ENSECAG00000012029	F6VEK4	TBC1 domain family member 10C	XP_001917525.1;XP_005598397.1	carabin;-	100146355	TBC1D10C	TBC1 domain family member 10C	O	PF00566	Rab-GTPase-TBC domain	IPR035969;IPR000195	Rab-GTPase-TBC domain superfamily;Rab-GTPase-TBC domain	KOG2221;ENOG410XPSR	PDZ-domain interacting protein EPI64, contains TBC domain;-	GO:0005096;GO:0042147;GO:0005829;GO:0051534;GO:0005886;GO:0005622;GO:0090630;GO:0050869;GO:0012505;GO:0031527;GO:0017137;GO:0070373;GO:0031338;GO:0006886	molecular_function;biological_process;cellular_component;-;cellular_component;cellular_component;biological_process;biological_process;cellular_component;cellular_component;molecular_function;biological_process;biological_process;biological_process	GTPase activator activity;retrograde transport, endosome to Golgi;cytosol;-;plasma membrane;intracellular;activation of GTPase activity;negative regulation of B cell activation;endomembrane system;filopodium membrane;Rab GTPase binding;negative regulation of ERK1 and ERK2 cascade;regulation of vesicle fusion;intracellular protein transport	-	-	-
ENGASE	1.54743034613468	1.14485593538617	1.31778521526865	1.33790518240047	1.50557971107266	2.69340437647397	2.92063899496589	2.95911877170023	3.00821746804109	3.06899353126613	-1.21754373633885	3.65369861962926	283.503573426484	7.36854881792137e-12	4.94686580886319e-11	ENSBTAG00000006277	E1BE05	Endo-beta-N-acetylglucosaminidase	XP_005221346.1;XP_005195889.2	cytosolic endo-beta-N-acetylglucosaminidase isoform X1;-	100847654	ENGASE	endo-beta-N-acetylglucosaminidase	O	PF03644	lycosyl hydrolase family 85	IPR032979;IPR005201;IPR008979	Cytosolic endo-beta-N-acetylglucosaminidase;Glycoside hydrolase, family 85;Galactose-binding-like domain superfamily	KOG2331;COG4724	Predicted glycosylhydrolase;Endo-beta-N-acetylglucosaminidase D	GO:0005764;GO:0006517;GO:0005737;GO:0033925	cellular_component;biological_process;cellular_component;molecular_function	lysosome;protein deglycosylation;cytoplasm;mannosyl-glycoprotein endo-beta-N-acetylglucosaminidase activity	-	-	-
HSP90AA1	370.854523683548	393.365314408043	402.100905366963	389.422358009131	368.046898811161	771.66132234765	780.993574616168	788.436846942963	792.548444320926	753.080211931277	-1.14162683094207	11.7991077767565	681.758119665837	6.58828107074934e-15	1.27360264057334e-13	ENSOARG00000003903	A8DR93	Heat shock protein 90 alpha family class A member 1	XP_004018044.1	-	100127209	HSP90AA1	heat shock protein 90 alpha family class A member 1	-	PF00183;PF02518	Hsp90 protein;Histidine kinase-, DNA gyrase B-, and HSP90-like ATPase	IPR003594;IPR036890;IPR019805;IPR020568;IPR001404;IPR037196;IPR020575	Histidine kinase/HSP90-like ATPase;Histidine kinase/HSP90-like ATPase superfamily;Heat shock protein Hsp90, conserved site;Ribosomal protein S5 domain 2-type fold;Heat shock protein Hsp90 family;HSP90, C-terminal domain;Heat shock protein Hsp90, N-terminal	-	-	GO:0051020;GO:0005622;GO:1905323;GO:0046677;GO:0005737;GO:0042802;GO:0005634;GO:0032991;GO:0051082;GO:1990782;GO:0007004;GO:0043209;GO:0042826;GO:0045040;GO:0051973;GO:0070182;GO:0016887;GO:0042803;GO:0030235;GO:0050821;GO:0045429;GO:0005524;GO:0009408;GO:0006950;GO:0051131;GO:1903364;GO:0005829;GO:0031396;GO:0097718;GO:0097110;GO:0009409;GO:0032587;GO:0030911;GO:0006457	molecular_function;cellular_component;biological_process;biological_process;cellular_component;molecular_function;cellular_component;cellular_component;molecular_function;molecular_function;biological_process;cellular_component;molecular_function;biological_process;biological_process;molecular_function;molecular_function;molecular_function;molecular_function;biological_process;biological_process;…	GTPase binding;intracellular;telomerase holoenzyme complex assembly;response to antibiotic;cytoplasm;identical protein binding;nucleus;protein-containing complex;unfolded protein binding;protein tyrosine kinase binding;telomere maintenance via telomerase;myelin sheath;histone deacetylase binding;protein import into mitochondrial outer membrane;positive regulation of telomerase activity;DNA polyme…	K04079;K04079;K04079;K04079;K04079;K04079;K04079;K04079;K04079	ko04626;ko04141;ko05200;ko04612;ko04621;ko04915;ko05215;ko04151;ko04914	Plant-pathogen interaction;Protein processing in endoplasmic reticulum;Pathways in cancer;Antigen processing and presentation;NOD-like receptor signaling pathway;Estrogen signaling pathway;Prostate cancer;PI3K-Akt signaling pathway;Progesterone-mediated oocyte maturation
NTHL1	15.5556719777823	14.8753950727684	15.6113809255934	16.429964317864	15.2626294508217	45.9763078344747	52.7560359350497	48.2466536550344	51.3696370873031	51.1447992263891	-1.80936808848967	5.2568134967453	1274.46391118481	4.0110450408259e-17	2.15493394818372e-15	-	L8J5Q8	Endonuclease III-like protein 1	-	-	102267636	NTHL1	nth like DNA glycosylase 1	-	PF00730;PF00633	HhH-GPD superfamily base excision DNA repair protein;Helix-hairpin-helix motif	IPR030841;IPR003265;IPR000445;IPR011257;IPR004035;IPR004036;IPR003651;IPR023170	Endonuclease III-like protein 1;HhH-GPD domain;Helix-hairpin-helix motif;DNA glycosylase;Endonuclease III, iron-sulphur binding site;Endonuclease III-like, conserved site-2;Endonuclease III-like, iron-sulphur cluster loop motif;Helix-turn-helix, base-excision DNA repair, C-terminal	-	-	GO:0090305;GO:0051539;GO:0006284;GO:0003677;GO:0006285;GO:0004519;GO:0003824;GO:0019104;GO:0003906;GO:0006281;GO:0005634	biological_process;molecular_function;biological_process;molecular_function;biological_process;molecular_function;molecular_function;molecular_function;molecular_function;biological_process;cellular_component	nucleic acid phosphodiester bond hydrolysis;4 iron, 4 sulfur cluster binding;base-excision repair;DNA binding;base-excision repair, AP site formation;endonuclease activity;catalytic activity;DNA N-glycosylase activity;DNA-(apurinic or apyrimidinic site) endonuclease activity;DNA repair;nucleus	-	-	-
ENSBTAG00000039440	15.4636779765554	20.5925742504562	24.1798829248224	23.7356746191534	21.987942131958	4.73196485834335	4.98964713213904	4.8492509389085	6.21475969615467	5.62489700627584	1.87635223237485	2.70209376539932	227.552209177212	5.30002272272974e-11	2.77766073287201e-10	-	L8I0C4	Cytochrome c oxidase subunit 7C, mitochondrial	XP_005905882.1;XP_014336956.1;XP_005908304.1;XP_005911413.1;XP_005903362.1;XP_005892293.1;XP_005907696.1;XP_005890155.1	-;-;-;-;-;-;-;-	102267680;102266263;102282881;102264900;102284257;102288051;102270649	LOC102267680;LOC102266263;LOC102282881;LOC102264900;LOC102284257;LOC102288051;LOC102270649	cytochrome c oxidase subunit 7C, mitochondrial;cytochrome c oxidase subunit 7C, mitochondrial;cytochrome c oxidase subunit 7C, mitochondrial;cytochrome c oxidase subunit 7C, mitochondrial;cytochrome c oxidase subunit 7C, mitochondrial;cytochrome c oxidase subunit 7C, mitochondrial;cytochrome c oxidase subunit 7C, mitochondrial	-;-;-;-;-;-;-	PF02935	Cytochrome c oxidase subunit VIIc	IPR036636;IPR004202	Cytochrome c oxidase subunit VIIc superfamily;Cytochrome c oxidase subunit VIIc	-	-	GO:0022900;GO:0004129;GO:0016021;GO:0016020;GO:1902600	biological_process;molecular_function;cellular_component;cellular_component;biological_process	electron transport chain;cytochrome-c oxidase activity;integral component of membrane;membrane;proton transmembrane transport	K02272;K02272;K02272;K02272;K02272;K02272	ko05010;ko04260;ko04932;ko00190;ko05012;ko05016	Alzheimer's disease;Cardiac muscle contraction;Non-alcoholic fatty liver disease (NAFLD);Oxidative phosphorylation;Parkinson's disease;Huntington's disease
SEC62	77.2526436887561	79.3147053042739	80.1599873439008	80.5617664214685	79.7397636164062	237.684640907819	221.942686921722	227.276134217148	220.469124667481	205.618680050507	-1.61474694587893	9.24226698724156	1259.10469537159	4.4299163334932e-17	2.30319924209925e-15	ENSSSCG00000029608	A0A286ZN56	Uncharacterized protein	-	-	-	-	-	-	-	-	IPR004728	Translocation protein Sec62	-	-	GO:0030176;GO:0016021;GO:0016020;GO:0015031	cellular_component;cellular_component;cellular_component;biological_process	integral component of endoplasmic reticulum membrane;integral component of membrane;membrane;protein transport	-	-	-
AGL	8.08193130438735	7.37150361052967	6.96851698808866	7.32780383112305	7.65363792161062	3.49760359712319	2.78923029055192	3.23757585803992	3.15874058118407	2.61230930115388	1.16228489012758	4.75966935317272	277.277660173423	8.77273475049679e-12	5.77120621800539e-11	ENSBTAG00000006491	F1MHT1	Amylo-alpha-1, 6-glucosidase, 4-alpha-glucanotransferase	XP_005204170.1;XP_005204171.1;NP_001179400.1;XP_005204172.1	-;-;glycogen debranching enzyme;-	517397	AGL	amylo-alpha-1, 6-glucosidase, 4-alpha-glucanotransferase	O	PF06202;PF14701;PF14699;PF14702	Amylo-alpha-1,6-glucosidase;lycogen debranching enzyme, glucanotransferase domain;N-terminal domain from the human glycogen debranching enzyme;Central domain of human glycogen debranching enzyme	IPR032792;IPR032790;IPR006421;IPR008928;IPR010401;IPR017853;IPR029436;IPR032788	Glycogen debranching enzyme, glucanotransferase domain;Glycogen debranching enzyme, C-terminal;Glycogen debranching enzyme, metazoa;Six-hairpin glycosidase superfamily;Glycogen debranching enzyme;Glycoside hydrolase superfamily;Eukaryotic glycogen debranching enzyme, N-terminal domain;Glycogen debranching enzyme, central domain	COG3408;KOG3625	Glycogen debranching enzyme;Alpha amylase	GO:0004133;GO:0004135;GO:0004134;GO:0005737;GO:0030247;GO:0005978;GO:0005980;GO:0005977;GO:0003824;GO:0031593;GO:0005634;GO:0016234	molecular_function;molecular_function;molecular_function;cellular_component;molecular_function;biological_process;biological_process;biological_process;molecular_function;molecular_function;cellular_component;cellular_component	glycogen debranching enzyme activity;amylo-alpha-1,6-glucosidase activity;4-alpha-glucanotransferase activity;cytoplasm;polysaccharide binding;glycogen biosynthetic process;glycogen catabolic process;glycogen metabolic process;catalytic activity;polyubiquitin modification-dependent protein binding;nucleus;inclusion body	K01196	ko00500	Starch and sucrose metabolism
DUSP10	0.763114016176685	1.4977605562455	1.02110308127617	0.947850266472581	0.698036997852101	0.396431267091732	0.163310495227235	0.36629578095429	0.325453229639405	0.344072498744694	1.47006740541378	0.64717733486218	38.9465518648873	1.27849382899139e-05	2.26409825999382e-05	-	L8I1P9	Dual specificity protein phosphatase 10	XP_005905616.1	-	102271186	DUSP10	dual specificity phosphatase 10	-	PF00581;PF00782	Rhodanese-like domain;ual specificity phosphatase, catalytic domain	IPR036873;IPR000387;IPR029021;IPR000340;IPR020417;IPR016130;IPR008343;IPR024950;IPR020422;IPR001763	Rhodanese-like domain superfamily;Tyrosine specific protein phosphatases domain;Protein-tyrosine phosphatase-like;Dual specificity phosphatase, catalytic domain;Atypical dual specificity phosphatase;Protein-tyrosine phosphatase, active site;Mitogen-activated protein (MAP) kinase phosphatase;Dual specificity phosphatase;Dual specificity protein phosphatase domain;Rhodanese-like domain	-	-	GO:0008138;GO:0016791;GO:0035335;GO:0017017;GO:0000188;GO:0006470;GO:0004725;GO:0016311	molecular_function;molecular_function;biological_process;molecular_function;biological_process;biological_process;molecular_function;biological_process	protein tyrosine/serine/threonine phosphatase activity;phosphatase activity;peptidyl-tyrosine dephosphorylation;MAP kinase tyrosine/serine/threonine phosphatase activity;inactivation of MAPK activity;protein dephosphorylation;protein tyrosine phosphatase activity;dephosphorylation	K20216;K20216;K20216	ko04214;ko04010;ko04013	Apoptosis - fly;MAPK signaling pathway;MAPK signaling pathway - fly
TMEM17	1.56271870054126	1.45850070479713	1.55546016405433	1.68111561671818	0.86011519148062	2.5607453842851	2.21394344430663	2.48661888412186	3.04494003038351	2.90455541805631	-1.02737178992884	1.40709826165793	43.6893571511971	5.00429422282587e-06	9.40740191122858e-06	-	L8HR53	Transmembrane protein 17	XP_005910229.1	-	102286071	TMEM17	transmembrane protein 17	-	PF09799	Predicted membrane protein	IPR019184	Uncharacterised protein family, transmembrane-17	-	-	GO:0016021;GO:0016020	cellular_component;cellular_component	integral component of membrane;membrane	-	-	-
F2RL2	3.0381576757768	3.28316040869393	3.27100199164769	3.2785433454218	3.55050917426007	1.0633022231206	1.36247702088283	0.988691442303245	1.27774662294106	1.32162180768831	1.32239923252736	2.62220986632963	193.593596403985	1.42876581687528e-10	6.70885158149668e-10	ENSBTAG00000000898	A4IFB7	Coagulation factor II	NP_001033622.2	proteinase-activated receptor 3 precursor	512581	F2RL2	coagulation factor II thrombin receptor like 2	O	PF00001	7 transmembrane receptor (rhodopsin family)	IPR003912;IPR017452;IPR003943;IPR000276	Protease-activated receptor;GPCR, rhodopsin-like, 7TM;Protease-activated receptor 3;G protein-coupled receptor, rhodopsin-like	ENOG410IJUX;ENOG4111GWA	-;-	GO:0016324;GO:0007186;GO:0004930;GO:0004871;GO:0007165;GO:0016021;GO:0016020;GO:0007596;GO:0015057;GO:0070493;GO:0032991	cellular_component;biological_process;molecular_function;molecular_function;biological_process;cellular_component;cellular_component;biological_process;molecular_function;biological_process;cellular_component	apical plasma membrane;G-protein coupled receptor signaling pathway;G-protein coupled receptor activity;signal transducer activity;signal transduction;integral component of membrane;membrane;blood coagulation;thrombin-activated receptor activity;thrombin-activated receptor signaling pathway;protein-containing complex	K04235;K04235;K04235	ko04080;ko04610;ko04360	Neuroactive ligand-receptor interaction;Complement and coagulation cascades;Axon guidance
TAF9B	1.79552137395373	1.94784516784453	2.21772978600383	2.41851170575342	2.27746476638393	0.535015992013213	0.866311820940592	0.861852737534079	0.849291700651408	0.809563856238658	1.31111403806638	0.933432033392808	77.1131024512156	1.21998019669435e-07	2.98660046633319e-07	ENSBTAG00000000895	G3MWV4	TATA-box binding protein associated factor 9b	NP_001179078.1	transcription initiation factor TFIID subunit 9B	538983	TAF9B	TATA-box binding protein associated factor 9b	O	PF02291	Transcription initiation factor IID, 31kD subunit	IPR003162;IPR009072	Transcription initiation factor TAFII31;Histone-fold	KOG3334;COG5094	Transcription initiation factor TFIID, subunit TAF9 (also component of histone acetyltransferase SAGA);Transcription initiation factor TFIID, subunit TAF9 (also component of histone acetyltransferase SAGA)	GO:0046982;GO:0006352	molecular_function;biological_process	protein heterodimerization activity;DNA-templated transcription, initiation	K03133;K03133	ko03022;ko05168	Basal transcription factors;Herpes simplex infection
ADNP2	9.2713036781694	8.69683877979984	8.42356093078142	8.91945931918473	8.72730445382957	3.02509358878655	2.40094509854748	2.69161919998972	2.77835544086272	2.31636147784352	1.6095093150124	4.71308393629848	605.773790524612	1.71499630768813e-14	2.86152079006772e-13	ENSBTAG00000005916	A6QLD7	ADNP homeobox 2	NP_001095310.1	ADNP homeobox protein 2	504380	ADNP2	ADNP homeobox 2	O	-	-	IPR013087;IPR009057;IPR001356	Zinc finger C2H2-type;Homeobox-like domain superfamily;Homeobox domain	ENOG410ZPT3;ENOG410IHQQ	-;-	GO:0030182;GO:0060548;GO:0034599;GO:0071300;GO:0003676;GO:0003677;GO:0030307;GO:0005575;GO:0003674	biological_process;biological_process;biological_process;biological_process;molecular_function;molecular_function;biological_process;cellular_component;molecular_function	neuron differentiation;negative regulation of cell death;cellular response to oxidative stress;cellular response to retinoic acid;nucleic acid binding;DNA binding;positive regulation of cell growth;cellular_component;molecular_function	-	-	-
HMCN1	0.123054112543175	0.0787393359338283	0.0682165085785485	0.0796424918707767	0.0855630593935183	0.0221819367873726	0.0198125947613999	0.0213375232299778	0.0197417592288307	0.0156979896042238	2.01448923813186	-0.182449490028686	95.9189553189095	2.63520038293317e-08	7.34189147310723e-08	ENSBTAG00000015235	E1BE11	Uncharacterized protein	-	-	-	-	-	-	PF07474;PF07679;PF00090;PF12662;PF13927;PF07645	2F domain;Immunoglobulin I-set domain;Thrombospondin type 1 domain;Complement Clr-like EGF-like;Immunoglobulin domain;Calcium-binding EGF domain	IPR013098;IPR009030;IPR000742;IPR018097;IPR003598;IPR036383;IPR009017;IPR036465;IPR001881;IPR013032;IPR007110;IPR003599;IPR000884;IPR013106;IPR000152;IPR026823;IPR006605;IPR013783;IPR036179	Immunoglobulin I-set;Growth factor receptor cysteine-rich domain superfamily;EGF-like domain;EGF-like calcium-binding, conserved site;Immunoglobulin subtype 2;Thrombospondin type-1 (TSP1) repeat superfamily;Green fluorescent protein;von Willebrand factor A-like domain superfamily;EGF-like calcium-binding domain;EGF-like, conserved site;Immunoglobulin-like domain;Immunoglobulin subtype;Thrombospon…	ENOG410XQFD;ENOG410KDW1	-;-	GO:0030054;GO:0005576;GO:0005604;GO:0005938;GO:0005509	cellular_component;cellular_component;cellular_component;cellular_component;molecular_function	cell junction;extracellular region;basement membrane;cell cortex;calcium ion binding	-	-	-
CARS1	74.9664470101365	76.7780436531694	77.3350498474734	80.1543514814518	74.8740655123641	157.951527908194	201.507457896306	174.690771281121	173.360632006167	206.836358261441	-1.37823934903927	8.80687296032824	458.959847758606	3.56115510265501e-13	3.69112008791268e-12	ENSBTAG00000010777	A4FUC8	CARS protein	NP_001096719.1	cysteine--tRNA ligase, cytoplasmic	515715	CARS1	cysteinyl-tRNA synthetase 1	O	PF01406	tRNA synthetases class I (C) catalytic domain	IPR032678;IPR024909;IPR015803;IPR036282;IPR009080;IPR014729	tRNA synthetases class I, catalytic domain;Cysteinyl-tRNA synthetase/mycothiol ligase;Cysteine-tRNA ligase;Glutathione S-transferase, C-terminal domain superfamily;Aminoacyl-tRNA synthetase, class Ia, anticodon-binding;Rossmann-like alpha/beta/alpha sandwich fold	KOG2007;COG0215	Cysteinyl-tRNA synthetase;Cysteinyl-tRNA synthetase	GO:0042803;GO:0000166;GO:0005829;GO:0006423;GO:0000049;GO:0005524;GO:0004812;GO:0006418;GO:0005737;GO:0004817	molecular_function;molecular_function;cellular_component;biological_process;molecular_function;molecular_function;molecular_function;biological_process;cellular_component;molecular_function	protein homodimerization activity;nucleotide binding;cytosol;cysteinyl-tRNA aminoacylation;tRNA binding;ATP binding;aminoacyl-tRNA ligase activity;tRNA aminoacylation for protein translation;cytoplasm;cysteine-tRNA ligase activity	K01883	ko00970	Aminoacyl-tRNA biosynthesis
TPGS1	1.00649382964018	1.10043911836378	1.08320452469705	0.780234199297758	0.856672549238426	3.40880285059508	3.24967434477195	3.18652579715303	3.7030074659128	3.63937257134932	-1.96785900362228	1.47466651197311	265.026864397199	1.25030236860765e-11	7.87947152533088e-11	ENSOARG00000008637	W5PFQ0	Tubulin polyglutamylase complex subunit 1	XP_004008809.2	tubulin polyglutamylase complex subunit 1	101114106	TPGS1	tubulin polyglutamylase complex subunit 1	-	-	-	-	-	-	-	GO:0030534;GO:0008017;GO:0070740;GO:0051648;GO:0018095;GO:0007288;GO:0005813;GO:0007268;GO:0015631	biological_process;molecular_function;molecular_function;biological_process;biological_process;biological_process;cellular_component;biological_process;molecular_function	adult behavior;microtubule binding;tubulin-glutamic acid ligase activity;vesicle localization;protein polyglutamylation;sperm axoneme assembly;centrosome;chemical synaptic transmission;tubulin binding	-	-	-
ENSBTAG00000003810	1.57201487332397	2.66465218961132	2.46560861237088	2.20568267564712	1.62968371098537	0.154084605699805	0.17840434402854	0.336861298556177	0.101580856523814	0.113588036444562	3.38564902490002	-0.391203918573511	131.712572200229	2.61848193948538e-09	8.97228438153719e-09	ENSBTAG00000003810	Q32KM4	Similar to EF hand calcium binding domain 1	NP_001035635.1	uncharacterized protein LOC524650	524650	LOC524650	uncharacterized LOC524650	-	-	-	IPR002048;IPR018247;IPR011992	EF-hand domain;EF-Hand 1, calcium-binding site;EF-hand domain pair	KOG0044;COG5126	Ca2+ sensor (EF-Hand superfamily);Ca2+-binding protein (EF-Hand superfamily)	GO:0005509	molecular_function	calcium ion binding	-	-	-
TPM2	4.43964567367349	4.77946525533041	3.99709617323357	4.29925015682938	5.05777261957663	11.0467926671351	12.7903484611508	11.2816220822415	11.885575647624	13.0123487727724	-1.53862651064509	4.66596142753236	543.366173858991	4.12530232314204e-14	5.88495310597415e-13	-	A0A146P1X6	Uncharacterized protein	-	-	-	-	-	-	-	-	-	-	-	-	-	-	-	-	-	-
ENSBTAG00000049674	10.3572854935147	8.7653032553004	7.99396542292122	8.452103695615	10.3852393347107	3.21009595207928	2.9309285090403	3.53704363483986	2.60300944842274	1.9593936286687	1.56394180234128	1.77781444431027	128.564122657111	3.13232285573346e-09	1.05756821448171e-08	-	S9Y5G8	Uncharacterized protein	-	-	102523261	RALGAPA1	Ral GTPase activating protein catalytic subunit alpha 1	-	-	-	IPR027107	Tuberin/Ral GTPase-activating protein subunit alpha	-	-	GO:0005096;GO:0043547;GO:0005634	molecular_function;biological_process;cellular_component	GTPase activator activity;positive regulation of GTPase activity;nucleus	-	-	-
ENSBTAG00000049677	3.69707106161888	3.75914036515976	3.15747236925717	3.57859619506716	3.80490132643644	0.357412745179961	0.118235574098443	0.138911875693269	0.157083798748166	0.245912243849053	3.98696151955437	-0.276081018615703	269.453047729436	1.09813809361513e-11	7.04097094931552e-11	ENSSSCG00000038057	I4IYB5	Tachykinin 4	NP_001274343.1	tachykinin-4 precursor	100511101	TAC4	tachykinin precursor 4	O	-	-	IPR013055;IPR008216	Tachykinin/Neurokinin-like, conserved site;Tachykinin family	ENOG41113ZV;ENOG410J2QI	-;-	GO:1902093;GO:0005615;GO:0007217	biological_process;cellular_component;biological_process	positive regulation of flagellated sperm motility;extracellular space;tachykinin receptor signaling pathway	K05241	ko04080	Neuroactive ligand-receptor interaction
ENSBTAG00000049678	59.9444554567031	59.6668693669553	62.1415698002293	64.0683967437792	67.9834585937616	104.360253228187	121.335364492088	113.837111113768	120.4600172924	127.203040812918	-1.03086955420949	6.44313914738816	372.674199287421	8.46681915739902e-13	7.64902493399699e-12	ENSBTAG00000047222	G3MZR8	Uncharacterized protein	-	-	-	-	-	-	PF01454	MAGE family	IPR002190;IPR037445	MAGE homology domain;Melanoma-associated antigen	KOG4562;ENOG4111S70	Uncharacterized conserved protein (tumor-rejection antigen MAGE in humans);-	-	-	-	-	-	-
Metazoa_SRP	1632.21396743441	1585.33065285708	1562.74832763478	1760.28660676267	1738.34244368468	3.75981839573242	4.1640542699171	4.3648865894057	3.92519001303803	3.97215844041767	8.55158329003966	12.3992379779302	15540.4635123872	4.32120864977595e-26	5.57176643302111e-22	-	A0A146WPV8	Uncharacterized protein	-	-	-	-	-	-	-	-	-	-	-	-	-	-	-	-	-	-
bta-mir-2450b	12.1131283047224	13.9284270906143	11.0825729580027	13.7452715583219	6.2377096109432	0.263843502910626	0.785537718325274	1.3843615009158	0	0.700200224658262	3.92212392737475	-1.29922186200338	82.5470405121004	7.60451068881567e-08	1.93818068435638e-07	-	-	-	-	-	-	-	-	-	-	-	-	-	-	-	-	-	-	-	-	-
bta-mir-12061	48.6137411997973	65.0093324768113	65.6131198116275	50.2832372265865	50.4283256156625	9.63028785623783	7.96447964413125	10.5269155798805	6.74560375353455	4.96947659444961	2.66957435582969	0.468868544732998	183.680703728011	2.13694673468656e-10	9.53418380520708e-10	-	-	-	-	-	-	-	-	-	-	-	-	-	-	-	-	-	-	-	-	-
ENSBTAG00000037452	24.348076806711	25.256329479692	24.9259063545804	23.6995436997757	24.1155370319125	65.3801565071427	68.6794679125385	65.9213589871171	63.6069267793079	69.4078207712748	-1.57316189351105	5.23313454495118	1214.82529818315	5.93924353158513e-17	2.86824650177535e-15	-	L8IGX7	Purine nucleoside phosphorylase	-	-	102270686	LOC102270686	purine nucleoside phosphorylase	-	PF01048	Phosphorylase superfamily	IPR000845;IPR035994;IPR011270;IPR011268;IPR018099	Nucleoside phosphorylase domain;Nucleoside phosphorylase superfamily;Purine nucleoside phosphorylase I, inosine/guanosine-specific;Purine nucleoside phosphorylase;Purine phosphorylase, family 2, conserved site	-	-	GO:0006139;GO:0009116;GO:0016763;GO:0004731;GO:0003824	biological_process;biological_process;molecular_function;molecular_function;molecular_function	nucleobase-containing compound metabolic process;nucleoside metabolic process;transferase activity, transferring pentosyl groups;purine-nucleoside phosphorylase activity;catalytic activity	-	-	-
AHDC1	1.81019287820142	1.92899185241455	1.74177569686	1.84201387609056	1.80690711415477	0.762050287146685	0.775755735077888	0.689281482017649	0.650081258319112	0.624936726236003	1.25406576616043	2.83826664325984	246.211273909974	2.22306572693906e-11	1.30469774616078e-10	ENSBTAG00000037456	E1BE19	AT-hook DNA binding motif containing 1	NP_001193338.1	AT-hook DNA-binding motif-containing protein 1	522105	AHDC1	AT-hook DNA binding motif containing 1	O	PF15735	omain of unknown function (DUF4683)	IPR032757	Domain of unknown function DUF4683	ENOG4110FBK;ENOG410IHGR	-;-	-	-	-	-	-	-
SCARNA13	245.448033939384	200.642270135927	215.227553797145	228.532426322359	224.52759156824	0.562352575546735	0.697618654960401	1.16794975776777	1.11219915901986	0.12436646326047	8.10667266467353	4.84546506581675	2486.72151290577	6.80563682150929e-17	3.19097749732876e-15	-	-	-	-	-	-	-	-	-	-	-	-	-	-	-	-	-	-	-	-	-
HIPK2	16.3617827787416	16.47533435014	15.7749909396542	16.5523641961233	15.695843432571	1.85145991449836	0.905341689832185	1.72124648585634	1.16429294837433	1.25619993641443	3.4204425794462	5.15991503849344	458.710257068956	1.13717671739047e-09	4.22557826917369e-09	ENSBTAG00000017860	F1MW00	Homeodomain interacting protein kinase 2	-	-	-	-	-	-	PF00069	Protein kinase domain	IPR017441;IPR000719;IPR008271;IPR011009	Protein kinase, ATP binding site;Protein kinase domain;Serine/threonine-protein kinase, active site;Protein kinase-like domain superfamily	KOG0667;ENOG410XPET	Dual-specificity tyrosine-phosphorylation regulated kinase;-	GO:0030182;GO:0008344;GO:0006468;GO:0060059;GO:0004674;GO:0046332;GO:0004672;GO:0005737;GO:0005634;GO:0001102;GO:0009952;GO:2000059;GO:0018107;GO:0061072;GO:0051091;GO:0032092;GO:0018105;GO:0008284;GO:0030514;GO:0007224;GO:0006978;GO:0060235;GO:0050882;GO:0006366;GO:0016604;GO:0030511;GO:0048596;GO:0045766;GO:0042771;GO:0016605;GO:0090575;GO:0043524;GO:0007628;GO:0005524;GO:0046790;GO:0003714;GO:…	biological_process;biological_process;biological_process;biological_process;molecular_function;molecular_function;molecular_function;cellular_component;cellular_component;molecular_function;biological_process;biological_process;biological_process;biological_process;biological_process;biological_process;biological_process;biological_process;biological_process;biological_process;biological_process;…	neuron differentiation;adult locomotory behavior;protein phosphorylation;embryonic retina morphogenesis in camera-type eye;protein serine/threonine kinase activity;SMAD binding;protein kinase activity;cytoplasm;nucleus;RNA polymerase II activating transcription factor binding;anterior/posterior pattern specification;negative regulation of ubiquitin-dependent protein catabolic process;peptidyl-thr…	-	-	-
DTNA	2.11836414166714	2.24029398843572	2.16401222893662	2.00741565978966	2.25099058420486	0.524554785465468	0.483875509105739	0.458714757112113	0.488795802712576	0.38371656864565	2.07756948006883	2.82124703752032	573.930962750162	2.65289818378727e-14	4.07219871211346e-13	ENSBTAG00000012307	E1BMA8	Dystrobrevin	NP_001069728.2	dystrobrevin alpha	541153	DTNA	dystrobrevin alpha	O	PF00569;PF09068;PF09069	Zinc finger, ZZ type;hand;-hand	IPR015153;IPR015154;IPR000433;IPR017432;IPR011992	EF-hand domain, type 1;EF-hand domain, type 2;Zinc finger, ZZ-type;Distrobrevin;EF-hand domain pair	KOG4301;ENOG410XP3C	Beta-dystrobrevin;-	GO:0008270;GO:0005737;GO:0046872	molecular_function;cellular_component;molecular_function	zinc ion binding;cytoplasm;metal ion binding	-	-	-
ZSWIM6	9.18055819419836	9.26783442318972	9.11096071102457	8.79051873371393	8.71969039213264	3.26495426217545	2.28133606565083	2.58588400352523	2.61441909534486	1.94427151687082	1.7015462121913	4.33453544857058	277.566889858909	1.33764161298883e-10	6.34101138157278e-10	ENSSSCG00000025194	I3LGU4	Zinc finger SWIM-type containing 6	-	-	-	-	-	-	-	-	IPR007527	Zinc finger, SWIM-type	ENOG410XPZG;KOG3615	-;Uncharacterized conserved protein	GO:0008270	molecular_function	zinc ion binding	-	-	-
ZNF771	4.88836376088568	4.85728478563763	5.24234426087559	5.14918657419177	5.61227636880666	19.870087602111	20.3111033625018	19.4133498007586	20.1179386206183	20.5968180008653	-2.08720903908912	4.23316760960404	1412.89275958907	1.72244358832105e-17	1.11045938139058e-15	-	A7E347	ZNF771 protein	NP_001107201.1	zinc finger protein 771	100135053	ZNF771	zinc finger protein 771	O	PF13465;PF00096	Zinc-finger double domain;Zinc finger, C2H2 type	IPR013087;IPR036236	Zinc finger C2H2-type;Zinc finger C2H2 superfamily	COG5048;KOG1721	FOG: Zn-finger;FOG: Zn-finger	GO:0003676	molecular_function	nucleic acid binding	-	-	-
SMIM11	12.8070277860781	13.7107078156839	13.2664373902495	14.8257837562235	14.9204276583692	24.2068714207379	36.0353966155479	29.7866654073507	37.0552735373836	34.2753004913456	-1.3411082814273	3.62681163185249	164.174806956514	1.05179618035842e-09	3.94813972330175e-09	ENSOARG00000007650	W5PCP4	Uncharacterized protein	-	-	-	-	-	-	PF14981	AM165 family	IPR028023	Small integral membrane protein 11A	-	-	GO:0016021;GO:0016020	cellular_component;cellular_component	integral component of membrane;membrane	-	-	-
HIP1R	27.8183933168018	27.3938989210237	29.367089612911	27.670149170173	26.8299281755562	52.4714865178818	56.4050390957255	52.6696995467726	55.949192187963	58.8611344451122	-1.1178249326375	7.12309974551702	659.436094811494	8.6285869390242e-15	1.61242028973591e-13	ENSBTAG00000021595	F1MUI0	Huntingtin interacting protein 1 related	-	-	-	-	-	-	PF01608;PF07651;PF16515	I/LWEQ domain;ANTH domain;Clathrin-binding domain of Huntingtin-interacting protein 1	IPR030224;IPR008942;IPR002558;IPR032422;IPR013809;IPR035964;IPR030555;IPR011417	Sla2 family;ENTH/VHS;I/LWEQ domain;Huntingtin-interacting protein 1, clathrin-binding domain;ENTH domain;I/LWEQ domain superfamily;Huntingtin-interacting protein 1-related protein;AP180 N-terminal homology (ANTH) domain	KOG0980;ENOG410XRXQ	Actin-binding protein SLA2/Huntingtin-interacting protein Hip1;-	GO:2000588;GO:0016324;GO:0072583;GO:1905445;GO:0005515;GO:0006915;GO:0051015;GO:0006898;GO:0061024;GO:0030276;GO:0005547;GO:0005905;GO:0035091;GO:0005739;GO:0042802;GO:0005856;GO:0032092;GO:0032956;GO:0043066;GO:0034316;GO:0060453;GO:0061645;GO:0032051;GO:0042803;GO:0030837;GO:0017124;GO:0006919;GO:0006897;GO:0050821;GO:0080025;GO:0043325;GO:0048268;GO:0030100;GO:0046982;GO:1901030;GO:0030136;GO:…	biological_process;cellular_component;biological_process;biological_process;molecular_function;biological_process;molecular_function;biological_process;biological_process;molecular_function;molecular_function;cellular_component;molecular_function;cellular_component;molecular_function;cellular_component;biological_process;biological_process;biological_process;biological_process;biological_process;…	positive regulation of platelet-derived growth factor receptor-beta signaling pathway;apical plasma membrane;clathrin-dependent endocytosis;positive regulation of clathrin coat assembly;protein binding;apoptotic process;actin filament binding;receptor-mediated endocytosis;membrane organization;clathrin binding;phosphatidylinositol-3,4,5-trisphosphate binding;clathrin-coated pit;phosphatidylinosit…	-	-	-
TDRKH	0.363547082896317	0.479014675052469	0.504408782772744	0.535176684295503	0.409285450353509	1.32302246829529	1.13890547624617	1.25284278020893	1.04086646153434	1.17683240794556	-1.50814814053827	1.24019054685816	125.373178454102	3.77127979420137e-09	1.25004837188773e-08	ENSBTAG00000021594	F1MUI1	Tudor and KH domain containing	-	-	-	-	-	-	PF00567;PF00013	Tudor domain;KH domain	IPR035437;IPR036612;IPR004087;IPR002999;IPR004088	SNase-like, OB-fold superfamily;K Homology domain, type 1 superfamily;K Homology domain;Tudor domain;K Homology domain, type 1	ENOG410Z0DP;KOG2279	-;Kinase anchor protein AKAP149, contains KH and Tudor RNA-binding domains	GO:0034587;GO:0007283;GO:0071547;GO:0007140;GO:0009566;GO:0003723;GO:0043046;GO:0003676;GO:0016021;GO:0016020;GO:0071546;GO:0005737;GO:0005739	biological_process;biological_process;cellular_component;biological_process;biological_process;molecular_function;biological_process;molecular_function;cellular_component;cellular_component;cellular_component;cellular_component;cellular_component	piRNA metabolic process;spermatogenesis;piP-body;male meiotic nuclear division;fertilization;RNA binding;DNA methylation involved in gamete generation;nucleic acid binding;integral component of membrane;membrane;pi-body;cytoplasm;mitochondrion	-	-	-
OAZ3	16.8091951816268	14.2356973351144	13.6114406170512	13.5595246453717	14.1196905505288	25.4332421456305	27.7739637132211	28.6129175279644	26.7797122507435	31.2640806334461	-1.07875078820698	4.1800831544445	259.035003363043	1.49534583248627e-11	9.24304370281780e-11	ENSBTAG00000021591	E1BHV9	Uncharacterized protein	-	-	-	-	-	-	PF02100	Ornithine decarboxylase antizyme	IPR016181;IPR038581;IPR002993;IPR029913	Acyl-CoA N-acyltransferase;Ornithine decarboxylase antizyme superfamily;Ornithine decarboxylase antizyme;Ornithine decarboxylase antizyme 3	KOG4387;ENOG4112791	Ornithine decarboxylase antizyme;-	GO:0007283;GO:0008073;GO:0045732;GO:0005654;GO:0043086;GO:0006595;GO:0005737;GO:0005634	biological_process;molecular_function;biological_process;cellular_component;biological_process;biological_process;cellular_component;cellular_component	spermatogenesis;ornithine decarboxylase inhibitor activity;positive regulation of protein catabolic process;nucleoplasm;negative regulation of catalytic activity;polyamine metabolic process;cytoplasm;nucleus	-	-	-
RBM8A	102.806093431919	113.253781118574	116.747008870647	114.993178000284	115.785343456483	240.406899709923	270.171106983675	258.772550903396	255.428607247382	259.657374545052	-1.31543343062778	8.30364931742805	724.522321650204	4.0218192306553e-15	8.37759889500314e-14	ENSBTAG00000008367	A2VE91	LIX1L protein	NP_001075944.1	LIX1-like protein	788858	LIX1L	limb and CNS expressed 1 like	O	PF14954	Limb expression 1	IPR029270	Limb expression 1	ENOG410XRZR;ENOG410IH13	-;-	GO:0008150;GO:0005575;GO:0097352;GO:0005737;GO:0003674	biological_process;cellular_component;biological_process;cellular_component;molecular_function	biological_process;cellular_component;autophagosome maturation;cytoplasm;molecular_function	K16673	ko04391	Hippo signaling pathway - fly
ENSBTAG00000045235	139.090171397264	131.373942766189	132.98133799779	132.981362184729	160.254156555082	2.08849616159375	1.38178923946373	2.43514191727357	1.60632378539164	2.05279583935956	6.02604651725749	2.39959759034899	2034.24420801428	8.61796369878508e-19	1.16968446244352e-16	-	-	-	-	-	-	-	-	-	-	-	-	-	-	-	-	-	-	-	-	-
bta-mir-2462	19.934971219688	17.784673271624	16.7500585079544	17.2933067940972	22.22927483015	0	0	0	0	0	8.82450437063883	-0.781876501049073	299.903234906043	3.73210261089319e-10	1.57004016524818e-09	-	-	-	-	-	-	-	-	-	-	-	-	-	-	-	-	-	-	-	-	-
DCBLD2	37.626291670328	37.6412058596052	36.1081491529155	37.4684657163403	36.9006103193398	18.9331312636718	14.2257206574394	17.4413976073047	15.9050335647618	12.7927048911238	1.09980383609266	6.67946287769378	152.715232495247	3.54258720269061e-08	9.63673404883814e-08	-	L8IKE5	Discoidin, CUB and LCCL domain-containing protein 2	-	-	102270300	DCBLD2	discoidin, CUB and LCCL domain containing 2	-	PF00431;PF00754;PF03815	CUB domain;5/8 type C domain;LCCL domain	IPR008979;IPR000859;IPR004043;IPR036609;IPR000421;IPR035914	Galactose-binding-like domain superfamily;CUB domain;LCCL domain;LCCL domain superfamily;Coagulation factor 5/8 C-terminal domain;Spermadhesin, CUB domain superfamily	-	-	GO:0016021;GO:0016020	cellular_component;cellular_component	integral component of membrane;membrane	-	-	-
HIPK3	29.9915211720124	30.5439020742407	29.4906771782475	28.2323797418737	27.1156043405245	9.86153411769668	6.8651223454603	9.04994012774857	7.74052421419848	5.82457630722698	1.75734607454839	6.1182076278964	184.639138232852	9.2342146447011e-08	2.31330801687927e-07	ENSBTAG00000014884	E1BC69	Homeodomain interacting protein kinase 3	-	-	-	-	-	-	PF00069	Protein kinase domain	IPR017441;IPR000719;IPR008271;IPR011009	Protein kinase, ATP binding site;Protein kinase domain;Serine/threonine-protein kinase, active site;Protein kinase-like domain superfamily	KOG0667;ENOG410XPET	Dual-specificity tyrosine-phosphorylation regulated kinase;-	GO:0043508;GO:0006468;GO:0018107;GO:0005829;GO:0018105;GO:0016604;GO:0043066;GO:0016605;GO:0005524;GO:0004674;GO:0009299;GO:0004672;GO:0005737	biological_process;biological_process;biological_process;cellular_component;biological_process;cellular_component;biological_process;cellular_component;molecular_function;molecular_function;biological_process;molecular_function;cellular_component	negative regulation of JUN kinase activity;protein phosphorylation;peptidyl-threonine phosphorylation;cytosol;peptidyl-serine phosphorylation;nuclear body;negative regulation of apoptotic process;PML body;ATP binding;protein serine/threonine kinase activity;mRNA transcription;protein kinase activity;cytoplasm	-	-	-
TEX49	2.3180800083044	2.92707041556311	1.99267937422216	2.60854739094264	2.43573950611671	0.139822691197645	0.104073055240916	0	0.311102895433642	0.216456330792723	3.8374094706875	-0.627646040741151	122.448931069011	4.48738000819492e-09	1.46370548509146e-08	ENSOARG00000019185	W5QD09	Testis expressed 49	-	-	-	-	-	-	-	-	-	-	-	-	-	-	-	-	-	-
CACNA1H	0.0899028113829068	0.0779138067137813	0.0679855315911089	0.106349212904876	0.0626560442516483	0.173722839759584	0.159914257952753	0.180540042363441	0.231544599429283	0.146996282457669	-1.26349920863695	0.143619882250513	41.9791349985208	6.38419513657196e-06	1.18119977171702e-05	ENSBTAG00000026461	F1MQV2	Calcium voltage-gated channel subunit alpha1 H	-	-	-	-	-	-	PF00520	Ion transport protein	IPR005821;IPR027359;IPR005445	Ion transport domain;Voltage-dependent channel domain superfamily;Voltage-dependent calcium channel, T-type, alpha-1 subunit	COG1226;ENOG410IP4J	Kef-type K+ transport systems, predicted NAD-binding component;-	GO:0005891;GO:2000344;GO:0019228;GO:0005887;GO:0005248;GO:0042391;GO:0070588;GO:0032870;GO:0005245;GO:0008332;GO:0055085;GO:0016021;GO:0005216;GO:0070509;GO:0005886;GO:0006811;GO:0016020;GO:0045956;GO:0098662;GO:0005244;GO:0032342;GO:0035865;GO:0097110;GO:0035725;GO:0086010;GO:0034651	cellular_component;biological_process;biological_process;cellular_component;molecular_function;biological_process;biological_process;biological_process;molecular_function;molecular_function;biological_process;cellular_component;molecular_function;biological_process;cellular_component;biological_process;cellular_component;biological_process;biological_process;molecular_function;biological_process;…	voltage-gated calcium channel complex;positive regulation of acrosome reaction;neuronal action potential;integral component of plasma membrane;voltage-gated sodium channel activity;regulation of membrane potential;calcium ion transmembrane transport;cellular response to hormone stimulus;voltage-gated calcium channel activity;low voltage-gated calcium channel activity;transmembrane transport;integ…	-	-	-
GKAP1	18.5476464635205	19.8079379257424	19.2625672841475	21.0626115276365	18.8786401989575	33.772551774446	39.4552132553049	36.2279522576585	37.6927307582147	40.6599961302799	-1.07254177705348	5.71898091329084	374.076587913843	8.21743378430286e-13	7.47745880132682e-12	-	L8I3M0	G kinase-anchoring protein 1	-	-	102280604	GKAP1	G kinase anchoring protein 1	-	-	-	IPR026109	G kinase-anchoring protein 1	-	-	GO:0007165;GO:0016301;GO:0005794;GO:0016310	biological_process;molecular_function;cellular_component;biological_process	signal transduction;kinase activity;Golgi apparatus;phosphorylation	-	-	-
SUB1	45.1874355355975	45.2916168206181	44.5500572139796	42.1409104958756	47.3973410163179	85.2296900590894	93.3518101096221	90.8270341987404	99.6800470693786	96.2204823022779	-1.17865819001779	8.06342585764562	670.491658248128	7.54107007210199e-15	1.43413801636701e-13	ENSBTAG00000021965	A7YWC6	SUB1 homolog, transcriptional regulator	NP_001098877.1	activated RNA polymerase II transcriptional coactivator p15	533984	SUB1	SUB1 regulator of transcription	O	PF02229	Transcriptional Coactivator p15 (PC4)	IPR003173;IPR009044	Transcriptional coactivator p15 (PC4);ssDNA-binding transcriptional regulator	KOG2712;ENOG410XUB8	Transcriptional coactivator;-	GO:0060395;GO:0003713;GO:0005730;GO:0060261;GO:0033613;GO:0006366;GO:0003678;GO:0032508;GO:0003697;GO:0003690;GO:0006355;GO:0001205;GO:0003677;GO:0006357;GO:0005667;GO:0042802;GO:0005634;GO:0051260	biological_process;molecular_function;cellular_component;biological_process;molecular_function;biological_process;molecular_function;biological_process;molecular_function;molecular_function;biological_process;molecular_function;molecular_function;biological_process;cellular_component;molecular_function;cellular_component;biological_process	SMAD protein signal transduction;transcription coactivator activity;nucleolus;positive regulation of transcription initiation from RNA polymerase II promoter;activating transcription factor binding;transcription by RNA polymerase II;DNA helicase activity;DNA duplex unwinding;single-stranded DNA binding;double-stranded DNA binding;regulation of transcription, DNA-templated;transcriptional activato…	-	-	-
MRPS33	26.1016750887829	26.5328098538823	28.5033934812724	29.2845753397584	25.143624244499	72.7832074835075	80.4275462834875	75.8972508049175	76.1622438540423	86.0910799563548	-1.6571774355	5.46708872786087	811.096305917275	1.60698766996891e-15	3.96944425604964e-14	-	L8IBG9	28S ribosomal protein S33, mitochondrial	XP_014335378.1;XP_014335377.1;XP_005901133.1	-;-;-	102276931	MRPS33	mitochondrial ribosomal protein S33	-	PF08293	Mitochondrial ribosomal subunit S27	IPR013219	Ribosomal protein S27/S33, mitochondrial	-	-	GO:0005840	cellular_component	ribosome	-	-	-
SERPINE3	3.17612065429689	2.50997498138356	2.55972370621558	2.69370422485235	3.763778013922	0.215442681347602	0.367755838601497	0.128112798108613	0.204525214477479	0.236324102669895	3.55621512783434	1.68581903025178	353.942652204254	1.90769977549357e-12	1.5335337222702e-11	-	L8HS44	Serpin E3	XP_005909013.1	serpin E3	102285400	SERPINE3	serpin family E member 3	-	PF00079	Serpin (serine protease inhibitor)	IPR000215;IPR036186;IPR031172;IPR023796;IPR023795	Serpin family;Serpin superfamily;Serpin E3;Serpin domain;Serpin, conserved site	-	-	GO:0005615	cellular_component	extracellular space	-	-	-
GFRA3	0.455400865488018	0.340500303031092	0.416656473038506	0.415006051535801	0.359700642507071	0.215391959115384	0.219386490491667	0.109048684052912	0.128919200635359	0.110312101314613	1.22990073875794	-0.122433948410981	31.1191946874597	3.64242322423226e-05	6.0836016908356e-05	ENSBTAG00000005288	A4IFA9	GFRA3 protein	NP_001077216.1	GDNF family receptor alpha-3 precursor	540009	GFRA3	GDNF family receptor alpha 3	O	PF02351	NF/GAS1 domain	IPR037193;IPR003505;IPR003438;IPR016017	GDNF receptor alpha;Glial cell line-derived neurotrophic factor receptor, alpha 3;Glial cell line-derived neurotrophic factor receptor;GDNF/GAS1	ENOG410IIBW;ENOG4111VG4	-;-	GO:0001764;GO:0005829;GO:0005886;GO:0009897;GO:0048666;GO:0004872;GO:0048485;GO:0008046;GO:0007411	biological_process;cellular_component;cellular_component;cellular_component;biological_process;-;biological_process;molecular_function;biological_process	neuron migration;cytosol;plasma membrane;external side of plasma membrane;neuron development;-;sympathetic nervous system development;axon guidance receptor activity;axon guidance	-	-	-
SVOPL	0.773161068145113	0.66217303042463	0.615655903512705	0.61723744148423	0.719558396817355	0.205197416791508	0.166617685533399	0.220224093487089	0.239809528113121	0.189771780016339	1.59864332486887	-0.189210744922005	84.4348121412612	6.49251748623806e-08	1.67697356705836e-07	ENSBTAG00000031265	F1MGL1	SVOP like	XP_015326254.1;XP_015326253.1;NP_001179429.1	-;-;putative transporter SVOPL	518832	SVOPL	SVOP like	O	PF00083	Sugar (and other) transporter	IPR005828;IPR011701;IPR036259;IPR020846	Major facilitator, sugar transporter-like;Major facilitator superfamily;MFS transporter superfamily;Major facilitator superfamily domain	KOG0253;ENOG410ZVDQ	Synaptic vesicle transporter SV2 (major facilitator superfamily);-	GO:0016021;GO:0022857;GO:0016020;GO:0055085	cellular_component;molecular_function;cellular_component;biological_process	integral component of membrane;transmembrane transporter activity;membrane;transmembrane transport	-	-	-
MAP1B	2.80140652323073	2.768602753499	2.93827647939178	2.91975165721506	2.73334134651636	1.78770605692272	1.07179593353007	1.4990551316804	1.20066954666917	0.825341074364936	1.02185130482626	4.59807659450592	32.8450417786042	0.000220583444520503	0.00033643280502098	ENSBTAG00000001961	F1N1S2	Uncharacterized protein	-	-	-	-	-	-	PF00414	Neuraxin and MAP1B repeat	IPR000102;IPR027321;IPR026074	Neuraxin/MAP1B repeat;Microtubule-associated protein 1B;Microtubule associated protein 1	KOG3592;ENOG410XRYM	Microtubule-associated proteins;-	GO:0032387;GO:0001750;GO:0047497;GO:0005829;GO:0007399;GO:0048675;GO:0008017;GO:0005886;GO:0005874;GO:0061162;GO:0014069;GO:0007409;GO:0045773;GO:0001578;GO:0016358;GO:0009987;GO:0000226	biological_process;cellular_component;biological_process;cellular_component;biological_process;biological_process;molecular_function;cellular_component;cellular_component;biological_process;cellular_component;biological_process;biological_process;biological_process;biological_process;biological_process;biological_process	negative regulation of intracellular transport;photoreceptor outer segment;mitochondrion transport along microtubule;cytosol;nervous system development;axon extension;microtubule binding;plasma membrane;microtubule;establishment of monopolar cell polarity;postsynaptic density;axonogenesis;positive regulation of axon extension;microtubule bundle formation;dendrite development;cellular process;micr…	-	-	-
PSMC1	48.2998267276535	46.6255206773542	46.7552283107604	46.105232433895	49.5304421243778	89.4544490679739	102.380374047291	94.9899323502161	95.9422920417447	104.57377577924	-1.16574209988629	7.13455634889073	694.510233841655	5.66902750475499e-15	1.12629338438075e-13	ENSSTOG00000001655	A0A287DDP1	Uncharacterized protein	XP_005321372.1	-	101978268	Psmc1	proteasome 26S subunit, ATPase 1	-	-	-	IPR003959;IPR003960;IPR027417;IPR005937;IPR003593;IPR035244	ATPase, AAA-type, core;ATPase, AAA-type, conserved site;P-loop containing nucleoside triphosphate hydrolase;26S proteasome regulatory subunit P45-like;AAA+ ATPase domain;26S Proteasome regulatory subunit 4	-	-	GO:0000166;GO:0036402;GO:1901800;GO:0005524;GO:0016787;GO:0030163;GO:0005737	molecular_function;molecular_function;biological_process;molecular_function;molecular_function;biological_process;cellular_component	nucleotide binding;proteasome-activating ATPase activity;positive regulation of proteasomal protein catabolic process;ATP binding;hydrolase activity;protein catabolic process;cytoplasm	-	-	-
CCDC39	0.794555760708226	0.948393101800489	1.07163473875835	1.24780901644524	0.808666583401258	3.10446535466005	3.08629138691712	3.11404128475663	3.20272883176904	3.60149463015805	-1.85794023498473	3.00010552265487	287.263831847087	6.64338688930249e-12	4.53947167730081e-11	ENSBTAG00000001969	G3N3M4	Coiled-coil domain-containing protein 39	-	-	-	-	-	-	-	-	IPR033290	Coiled-coil domain-containing protein 39	ENOG410ZNZ9;ENOG410IHS4	-;-	GO:0036159;GO:0071910;GO:0003356;GO:0007368;GO:0030317;GO:0001947;GO:0003341;GO:0060285;GO:0071907;GO:0070286;GO:0030324;GO:0044458;GO:0007507;GO:0005930;GO:0035469;GO:0060287	biological_process;biological_process;biological_process;biological_process;biological_process;biological_process;biological_process;biological_process;biological_process;biological_process;biological_process;biological_process;biological_process;cellular_component;biological_process;biological_process	inner dynein arm assembly;determination of liver left/right asymmetry;regulation of cilium beat frequency;determination of left/right symmetry;flagellated sperm motility;heart looping;cilium movement;cilium-dependent cell motility;determination of digestive tract left/right asymmetry;axonemal dynein complex assembly;lung development;motile cilium assembly;heart development;axoneme;determination o…	-	-	-
GPR161	8.59695633849047	8.34576737299542	8.07546089989262	8.30955484677904	8.53146387161146	3.76157397461597	2.89171876309996	3.67092440734296	3.10114634099145	2.58485595755254	1.25843094278305	3.71262402521063	205.108825165883	9.16188214612874e-11	4.52444689361103e-10	-	L8IH65	G protein-coupled receptor 161	XP_005897030.1	G-protein coupled receptor 161 isoform X1	102285066	GPR161	G protein-coupled receptor 161	-	PF00001	7 transmembrane receptor (rhodopsin family)	IPR017452;IPR000276	GPCR, rhodopsin-like, 7TM;G protein-coupled receptor, rhodopsin-like	-	-	GO:0007186;GO:0004930;GO:0004871;GO:0007165;GO:0016021;GO:0016020	biological_process;molecular_function;molecular_function;biological_process;cellular_component;cellular_component	G-protein coupled receptor signaling pathway;G-protein coupled receptor activity;signal transducer activity;signal transduction;integral component of membrane;membrane	K08439	ko04340	Hedgehog signaling pathway
SSNA1	38.6732382400179	34.7101620773097	38.1152927111855	40.9331332223234	37.3136740128433	67.086585992265	81.5546766663632	71.7780176210127	74.2786175519881	81.4166063476857	-1.11371086039598	5.52987811653279	352.780539602578	1.30958453299641e-12	1.11383792667913e-11	ENSOGAG00000005914	H0WT38	SS nuclear autoantigen 1	-	-	-	-	-	-	-	-	IPR033362	SSNA1 family	ENOG4111N70;ENOG410IYU9	-;-	GO:0036064;GO:0060830;GO:0042073;GO:0005813;GO:0042802	cellular_component;biological_process;biological_process;cellular_component;molecular_function	ciliary basal body;ciliary receptor clustering involved in smoothened signaling pathway;intraciliary transport;centrosome;identical protein binding	-	-	-
LONRF3	1.28172939873741	1.00572292462403	1.24322031754568	1.12547778563964	0.994619292636785	2.58610110268212	2.12904613007598	2.60072958604555	2.22605287125921	2.26690802059029	-1.18922251718554	2.58942674583032	152.490781136966	8.76612519132547e-10	3.3580041062671e-09	ENSBTAG00000002615	G3X6C1	LON peptidase N-terminal domain and ring finger 3	NP_001178063.1	LON peptidase N-terminal domain and RING finger protein 3	508189	LONRF3	LON peptidase N-terminal domain and ring finger 3	O	PF13923;PF15227;PF02190	Zinc finger, C3HC4 type (RING finger);zinc finger of C3HC4-type, RING;ATP-dependent protease La (LON) substrate-binding domain	IPR011990;IPR003111;IPR017907;IPR013026;IPR015947;IPR001841;IPR019734;IPR013083	Tetratricopeptide-like helical domain superfamily;Lon, substrate-binding domain;Zinc finger, RING-type, conserved site;Tetratricopeptide repeat-containing domain;PUA-like superfamily;Zinc finger, RING-type;Tetratricopeptide repeat;Zinc finger, RING/FYVE/PHD-type	KOG1124;KOG4159;COG2802	FOG: TPR repeat;Predicted E3 ubiquitin ligase;Uncharacterized protein, similar to the N-terminal domain of Lon protease	GO:0032436;GO:0005622;GO:0061630;GO:0031624;GO:0000209	biological_process;cellular_component;molecular_function;molecular_function;biological_process	positive regulation of proteasomal ubiquitin-dependent protein catabolic process;intracellular;ubiquitin protein ligase activity;ubiquitin conjugating enzyme binding;protein polyubiquitination	-	-	-
ZC3H13	43.5175893874145	44.78249942359	48.025697928266	46.0353420340199	45.5155312055593	152.19869377837	142.892725241057	150.550711230633	150.035491338631	128.67437768829	-1.79592740584509	7.65572451544167	1136.51073715506	1.02468635866357e-16	4.40410196953604e-15	-	L8IHC3	Zinc finger CCCH domain-containing protein 13	XP_005896808.1	zinc finger CCCH domain-containing protein 13	102286009	ZC3H13	zinc finger CCCH-type containing 13	-	PF00642	Zinc finger C-x8-C-x5-C-x3-H type (and similar)	IPR000571;IPR036855	Zinc finger, CCCH-type;Zinc finger, CCCH-type superfamily	-	-	GO:0046872	molecular_function	metal ion binding	-	-	-
NPTX1	1.94903889389138	1.10592293413351	1.66613137425722	1.75090954021063	1.48827405259152	0.0759411560866463	0.0565246460697338	0.0664093245058999	0	0.0167946825694277	5.04685869443424	0.558391558987713	256.924614107915	1.88776935911193e-11	1.13266161546716e-10	-	A0A212D8W3	Uncharacterized protein	-	-	-	-	-	-	-	-	IPR030476;IPR013320;IPR001759	Pentaxin, conserved site;Concanavalin A-like lectin/glucanase domain superfamily;Pentraxin-related	-	-	-	-	-	-	-	-
ZSCAN12	0.513959220052316	0.338599895812938	0.391983721464028	0.311784884924618	0.606174537109244	0.93446343419921	0.857065181295338	0.782317570801883	0.910934330749312	0.697355845727712	-1.05787625727519	1.55874179206173	45.9720209523367	3.65491402151848e-06	6.98998240781063e-06	ENSBTAG00000008943	Q08E61	Zinc finger and SCAN domain containing 12	NP_001070606.1	zinc finger and SCAN domain-containing protein 12	768084	ZSCAN12	zinc finger and SCAN domain containing 12	O	PF00096;PF02023	Zinc finger, C2H2 type;SCAN domain	IPR013087;IPR036236;IPR003309;IPR038269	Zinc finger C2H2-type;Zinc finger C2H2 superfamily;SCAN domain;SCAN domain superfamily	COG5048;KOG1721	FOG: Zn-finger;FOG: Zn-finger	GO:0003700;GO:0003676;GO:0046872;GO:0006355;GO:0006351;GO:0005634	molecular_function;molecular_function;molecular_function;biological_process;biological_process;cellular_component	DNA binding transcription factor activity;nucleic acid binding;metal ion binding;regulation of transcription, DNA-templated;transcription, DNA-templated;nucleus	-	-	-
P2RX7	1.48701610801995	1.26475517485514	1.32324411393611	1.18241777020493	1.08252663656863	0.537701141283041	0.455684155297848	0.544176815421679	0.328592403670588	0.507725696152765	1.28309554925801	1.4088302905144	86.1233235256527	5.65058492304043e-08	1.4733800201756e-07	ENSBTAG00000008948	F1MVZ6	p2X purinoceptor	-	-	-	-	-	-	PF00864	ATP P2X receptor	IPR027309;IPR001429;IPR003050	P2X purinoreceptor extracellular domain superfamily;P2X purinoreceptor;P2X7 purinoceptor	ENOG4110DDY;ENOG410IK4U	-;-	GO:0019233;GO:0006649;GO:0005887;GO:0034767;GO:0030501;GO:0009612;GO:0045778;GO:0045332;GO:0072593;GO:0045202;GO:0014070;GO:0050830;GO:0005524;GO:0050714;GO:0012501;GO:0043029;GO:0051602;GO:0032963;GO:0098794;GO:0033198;GO:0000902;GO:0005911;GO:0006468;GO:0006884;GO:0051592;GO:0048705;GO:0014054;GO:0006816;GO:0044254;GO:0060079;GO:0035590;GO:0097191;GO:0043085;GO:0016021;GO:0010524;GO:0051209;GO:…	biological_process;biological_process;cellular_component;biological_process;biological_process;biological_process;biological_process;biological_process;biological_process;cellular_component;biological_process;biological_process;molecular_function;biological_process;biological_process;biological_process;biological_process;biological_process;cellular_component;biological_process;biological_process;…	sensory perception of pain;phospholipid transfer to membrane;integral component of plasma membrane;positive regulation of ion transmembrane transport;positive regulation of bone mineralization;response to mechanical stimulus;positive regulation of ossification;phospholipid translocation;reactive oxygen species metabolic process;synapse;response to organic cyclic compound;defense response to Gram-…	-	-	-
MTMR11	1.84550046622336	1.48022294687005	1.85044698239485	1.89202669470302	1.7920861601386	0.420356035227555	0.266717457849977	0.361568477877829	0.238506036113607	0.219454524794504	2.42962918908335	1.41798951263639	242.068579042261	2.53741861173695e-11	1.46518027674591e-10	-	L8IN12	Myotubularin-related protein 11	-	-	102278054	MTMR11	myotubularin related protein 11	-	PF12578;PF06602	Myotubularin-associated protein;Myotubularin-like phosphatase domain	IPR030580;IPR030564;IPR029021;IPR022587;IPR010569	Myotubularin-related protein 11;Myotubularin family;Protein-tyrosine phosphatase-like;Myotubularin-related 12-like C-terminal domain;Myotubularin-like phosphatase domain	-	-	-	-	-	-	-	-
RND2	0.588175788756692	0.565797815542555	0.586600825675497	0.522334629754035	0.623788051177914	1.36358058141421	1.46271130580401	1.20996510152921	1.74501211102856	1.33041687662814	-1.42189074071518	1.06666703480674	111.220135776639	9.06983410395151e-09	2.76338471021623e-08	ENSBTAG00000007393	F1MUP6	Rho family GTPase 2	NP_001179195.1	rho-related GTP-binding protein RhoN	510699	RND2	Rho family GTPase 2	O	PF00071	Ras family	IPR027417;IPR001806;IPR003578;IPR005225	P-loop containing nucleoside triphosphate hydrolase;Small GTPase superfamily;Small GTPase superfamily, Rho type;Small GTP-binding protein domain	COG1100;KOG0393	GTPase SAR1 and related small G proteins;Ras-related small GTPase, Rho type	GO:0000166;GO:0005622;GO:0007264;GO:0005525;GO:0003924;GO:0048672	molecular_function;cellular_component;biological_process;molecular_function;molecular_function;biological_process	nucleotide binding;intracellular;small GTPase mediated signal transduction;GTP binding;GTPase activity;positive regulation of collateral sprouting	-	-	-
ENSBTAG00000045039	131.058495230134	107.63547214201	120.626776244434	124.97519917902	137.762238834839	1.07751472517346	1.06935670746378	1.06005303741454	1.86468355507002	1.42977947972177	6.43709106487802	3.03681987522526	2548.45683631027	1.34658021936396e-19	3.21533432379239e-17	-	-	-	-	-	-	-	-	-	-	-	-	-	-	-	-	-	-	-	-	-
ZNF236	8.69338963410052	8.1592308889118	7.86562893119635	7.63219853637025	8.5744529066479	3.84373116512154	2.87377306697332	3.88013683922066	3.27165867633832	2.68709016400748	1.17697505168676	5.06695443069273	158.552027153925	9.19743496626035e-09	2.79368024628883e-08	ENSBTAG00000017517	F1N0E1	Zinc finger protein 236	-	-	-	-	-	-	PF00096;PF13912	Zinc finger, C2H2 type;C2H2-type zinc finger	IPR013087;IPR036236	Zinc finger C2H2-type;Zinc finger C2H2 superfamily	COG5048;KOG1721	FOG: Zn-finger;FOG: Zn-finger	GO:0003676	molecular_function	nucleic acid binding	-	-	-
LIPM	1.2872608080616	1.11101954728975	1.42620470751001	0.842822372838457	1.31440239083668	0.469483868677042	0.361095237978894	0.318180994979936	0.35980422214788	0.3737814727609	1.54261062068554	0.299469859545826	75.3964636145718	1.42468225788975e-07	3.45038561856318e-07	-	L8IEP1	Lipase	XP_005897772.1	lipase member M	102273049	LIPM	lipase family member M	-	PF04083;PF00561	Partial alpha/beta-hydrolase lipase region;alpha/beta hydrolase fold	IPR029058;IPR000073;IPR025483	Alpha/Beta hydrolase fold;Alpha/beta hydrolase fold-1;Lipase, eukaryotic	-	-	GO:0016042;GO:0016787;GO:0016788	biological_process;molecular_function;molecular_function	lipid catabolic process;hydrolase activity;hydrolase activity, acting on ester bonds	-	-	-
AGO2	58.3937678987928	58.8179307494005	61.3676509992324	57.9513369391421	58.4681129306148	16.2979317186876	12.8777309726439	14.2107802294818	13.3412027773489	11.7366307984165	1.97971038952861	6.64620057801758	788.496537197981	1.78734495672596e-14	2.95725268245154e-13	-	H9Z7S7	Protein argonaute-2	-	-	711873	AGO2	argonaute RISC catalytic component 2	O	PF08699;PF16488;PF16487;PF02171;PF02170;PF16486	Argonaute linker 1 domain;Argonaute linker 2 domain;Mid domain of argonaute;Piwi domain;PAZ domain;N-terminal domain of argonaute	IPR032474;IPR036397;IPR032473;IPR032472;IPR036085;IPR003100;IPR012337;IPR014811;IPR028602;IPR003165	Protein argonaute, N-terminal;Ribonuclease H superfamily;Protein argonaute, Mid domain;Argonaute linker 2 domain;PAZ domain superfamily;PAZ domain;Ribonuclease H-like superfamily;Argonaute, linker 1 domain;Protein argonaute-2;Piwi domain	ENOG410XP07;KOG1041	-;Translation initiation factor 2C (eIF-2C) and related proteins	GO:0030529;GO:0035278;GO:0070551;GO:0031047;GO:0016891;GO:0000340;GO:0035068;GO:0004518;GO:0005737;GO:0035279;GO:0005634;GO:0090502;GO:0003723;GO:0046872;GO:0031054;GO:0016787;GO:0005845;GO:0004519;GO:0000932;GO:0003676;GO:0035198;GO:0035197;GO:0006417;GO:0006355;GO:0016442;GO:0045947;GO:0006351	;biological_process;molecular_function;biological_process;molecular_function;molecular_function;cellular_component;molecular_function;cellular_component;biological_process;cellular_component;biological_process;molecular_function;molecular_function;biological_process;molecular_function;cellular_component;molecular_function;cellular_component;molecular_function;molecular_function;molecular_function…	;miRNA mediated inhibition of translation;endoribonuclease activity, cleaving siRNA-paired mRNA;gene silencing by RNA;endoribonuclease activity, producing 5'-phosphomonoesters;RNA 7-methylguanosine cap binding;micro-ribonucleoprotein complex;nuclease activity;cytoplasm;mRNA cleavage involved in gene silencing by miRNA;nucleus;RNA phosphodiester bond hydrolysis, endonucleolytic;RNA binding;metal i…	-	-	-
NSUN7	0.718909240849377	0.637476600385483	0.217825040242023	0.444968879715079	0.616418776817214	0	0	0	0.025338905452171	0.0226672356541255	5.48155131263977	-0.865520886344936	106.195178451319	1.40843639725885e-08	4.12829709166983e-08	ENSBTAG00000001572	F1MME5	NOP2/Sun RNA methyltransferase family member 7	XP_002688276.1;XP_005198672.1;XP_005207967.1;XP_612659.4	-;-;-;putative methyltransferase NSUN7	533295	NSUN7	NOP2/Sun RNA methyltransferase family member 7	O	PF01189	16S rRNA methyltransferase RsmB/F	IPR001678;IPR029063	SAM-dependent methyltransferase RsmB/NOP2-type;S-adenosyl-L-methionine-dependent methyltransferase	COG0144;KOG2360	tRNA and rRNA cytosine-C5-methylases;Proliferation-associated nucleolar protein (NOL1)	GO:0032259;GO:0003723;GO:0008168;GO:0016740	biological_process;molecular_function;molecular_function;molecular_function	methylation;RNA binding;methyltransferase activity;transferase activity	-	-	-
CSF2	4.06710171349707	4.93691135109488	5.61301667276007	4.98537933506493	3.37460389574393	1.07979759535392	2.09340169003502	1.27366071162049	1.39061146479798	1.44391571751562	1.52313912844875	1.12348629333754	72.023249073543	1.94933683257374e-07	4.60006389443737e-07	-	L8IZE0	Uncharacterized protein	XP_005888437.1	granulocyte-macrophage colony-stimulating factor	102275474	CSF2	colony stimulating factor 2	-	PF01109	ranulocyte-macrophage colony-stimulating factor	IPR009079;IPR000773	Four-helical cytokine-like, core;Granulocyte-macrophage colony-stimulating factor	-	-	GO:0005576;GO:0005129;GO:0010469;GO:0006955;GO:0008083	cellular_component;molecular_function;biological_process;biological_process;molecular_function	extracellular region;granulocyte macrophage colony-stimulating factor receptor binding;regulation of signaling receptor activity;immune response;growth factor activity	K05427;K05427;K05427;K05427;K05427;K05427;K05427;K05427;K05427;K05427;K05427;K05427	ko04060;ko05166;ko05202;ko05323;ko04650;ko04640;ko05132;ko04630;ko04668;ko04664;ko05146;ko04660	Cytokine-cytokine receptor interaction;HTLV-I infection;Transcriptional misregulation in cancer;Rheumatoid arthritis;Natural killer cell mediated cytotoxicity;Hematopoietic cell lineage;Salmonella infection;Jak-STAT signaling pathway;TNF signaling pathway;Fc epsilon RI signaling pathway;Amoebiasis;T cell receptor signaling pathway
TMEM140	2.20087731576113	2.46957274274875	2.28437249776067	2.52088910512899	2.2163037023322	0.738306687588909	0.595332450639422	0.508439430020104	0.538446681981167	0.653117602939506	1.81656836073543	1.52099854698777	237.679352202918	2.92594839743255e-11	1.6576089031852e-10	ENSBTAG00000001576	A6QQJ2	TMEM140 protein	NP_001098843.1	transmembrane protein 140 precursor	515475	TMEM140	transmembrane protein 140	O	PF14985	TM140 protein family	IPR028038	TM140 protein family	ENOG410IWZ5;ENOG41119TG	-;-	GO:0016021;GO:0016020	cellular_component;cellular_component	integral component of membrane;membrane	-	-	-
HIPK1	15.0866053078508	16.1259776703589	15.7012268128139	14.7627257081396	14.8060308731208	6.38487393864895	3.43800355458696	5.67209648848478	4.62379975058321	3.32939819810599	1.57733835618208	5.3418173170781	81.818599046098	5.20703542707283e-06	9.76858937824489e-06	ENSBTAG00000011322	E1BQ34	Homeodomain interacting protein kinase 1	NP_001103468.1	homeodomain-interacting protein kinase 1	512233	HIPK1	homeodomain interacting protein kinase 1	O	PF00069	Protein kinase domain	IPR017441;IPR000719;IPR008271;IPR011009	Protein kinase, ATP binding site;Protein kinase domain;Serine/threonine-protein kinase, active site;Protein kinase-like domain superfamily	KOG0667;ENOG410XPET	Dual-specificity tyrosine-phosphorylation regulated kinase;-	GO:0030182;GO:0006468;GO:0060059;GO:0016607;GO:0004672;GO:0005737;GO:0005634;GO:0009952;GO:0061072;GO:0008284;GO:0034333;GO:0097191;GO:0007224;GO:0005813;GO:0060235;GO:0048596;GO:0042771;GO:0016605;GO:0005524;GO:0005829;GO:0072577;GO:0005654;GO:0010842;GO:0010803	biological_process;biological_process;biological_process;cellular_component;molecular_function;cellular_component;cellular_component;biological_process;biological_process;biological_process;biological_process;biological_process;biological_process;cellular_component;biological_process;biological_process;biological_process;cellular_component;molecular_function;cellular_component;biological_process;…	neuron differentiation;protein phosphorylation;embryonic retina morphogenesis in camera-type eye;nuclear speck;protein kinase activity;cytoplasm;nucleus;anterior/posterior pattern specification;iris morphogenesis;positive regulation of cell proliferation;adherens junction assembly;extrinsic apoptotic signaling pathway;smoothened signaling pathway;centrosome;lens induction in camera-type eye;embry…	-	-	-
POLR2I	17.4605007419217	16.760828428528	15.823393092156	16.1770633714459	16.9766993139589	28.116929913324	31.1822245288373	32.4441805775937	32.3015762175199	32.918885789816	-1.04373487468769	4.89078798757276	424.702170123393	2.98436359081311e-13	3.17233175102591e-12	-	A0A091DG46	DNA-directed RNA polymerase subunit	XP_010630186.1	-	104867504	Polr2i	RNA polymerase II subunit I	-	PF02150;PF01096	RNA polymerases M/15 Kd subunit;Transcription factor S-II (TFIIS)	IPR019761;IPR001529;IPR001222;IPR034012;IPR012164	DNA-directed RNA polymerase M, 15kDa subunit, conserved site;DNA-directed RNA polymerase, M/15kDa subunit;Zinc finger, TFIIS-type;Pol II subunit B9, C-terminal zinc ribbon;DNA-directed RNA polymerase subunit/transcription factor S	-	-	GO:0005730;GO:0008270;GO:0003676;GO:0046872;GO:0003899;GO:0006379;GO:0006351;GO:0005634	cellular_component;molecular_function;molecular_function;molecular_function;molecular_function;biological_process;biological_process;cellular_component	nucleolus;zinc ion binding;nucleic acid binding;metal ion binding;DNA-directed 5'-3' RNA polymerase activity;mRNA cleavage;transcription, DNA-templated;nucleus	-	-	-
OVOL3	2.88294981170036	3.73108370178671	2.71303764565458	3.5225056199244	3.56301096712718	0.663118412636095	0.179481231417042	0.606244903504857	0.417292250978111	0.346630158164158	2.7440610695419	0.114278149280864	133.50673671257	2.36835170260319e-09	8.18042508796291e-09	-	A0A212DBG1	Uncharacterized protein	-	-	-	-	-	-	-	-	IPR027756;IPR013087;IPR036236	Ovo-like;Zinc finger C2H2-type;Zinc finger C2H2 superfamily	-	-	GO:0003676	molecular_function	nucleic acid binding	-	-	-
HABP4	7.38952117876844	7.19467911025023	7.83490277955432	7.16483493537044	7.45587411153935	23.6081442866365	23.6255242268858	23.9901038381799	24.1412730887601	21.9267781601303	-1.79051922599907	5.44391885306447	1441.92605909709	1.45772843426905e-17	9.73883442044828e-16	ENSBTAG00000011586	A2VDN1	Hyaluronan binding protein 4	NP_001074992.1	intracellular hyaluronan-binding protein 4	514807	HABP4	hyaluronan binding protein 4	O	PF04774;PF16174	Hyaluronan / mRNA binding family;Intracellular hyaluronan-binding protein 4 N-terminal	IPR006861;IPR032381	Hyaluronan/mRNA-binding protein;Intracellular hyaluronan-binding protein 4, N-terminal domain	ENOG410YBHR;KOG2945	-;Predicted RNA-binding protein	GO:0030017;GO:0010494;GO:0015030;GO:0033120;GO:0043392;GO:0016607;GO:0097504;GO:0045948;GO:0071260;GO:0005737;GO:0005730;GO:0005634	cellular_component;cellular_component;cellular_component;biological_process;biological_process;cellular_component;cellular_component;biological_process;biological_process;cellular_component;cellular_component;cellular_component	sarcomere;cytoplasmic stress granule;Cajal body;positive regulation of RNA splicing;negative regulation of DNA binding;nuclear speck;Gemini of coiled bodies;positive regulation of translational initiation;cellular response to mechanical stimulus;cytoplasm;nucleolus;nucleus	-	-	-
U1	2.1989335260643	1.58572776770743	1.61513861364496	1.79384919929453	2.13332766236084	0.0358882582937634	0.0388544107310883	0.0613408818409232	0.0516206605524592	0.0216458949775782	5.34253578359763	3.37637772724673	1009.96273720953	9.66753166262457e-15	1.76812983344512e-13	-	-	-	-	-	-	-	-	-	-	-	-	-	-	-	-	-	-	-	-	-
SNORA61	29.0464057695029	26.9915687544171	29.1231672034135	31.8541213891271	33.8566410545514	2.75151081606795	2.73067873513071	5.07965450203759	4.68602165511644	4.59761099894658	2.78433548763227	0.972692102216458	286.08160276906	6.86237932809286e-12	4.66685227090872e-11	-	-	-	-	-	-	-	-	-	-	-	-	-	-	-	-	-	-	-	-	-
ENSBTAG00000052718	2.01550028093444	1.12927219853563	1.9277339191574	1.89251034160862	1.8930149565984	0.0590815205904161	0.0586342059690644	0.0387493825026277	0.0146061430967908	0.0261322169734423	5.31492013937766	0.0744563829178519	340.914819773739	1.71807966507183e-12	1.4047507420061e-11	-	-	-	-	-	-	-	-	-	-	-	-	-	-	-	-	-	-	-	-	-
H2BC13	12.2491316408938	11.4109984635932	12.4372481677173	12.0291845935318	10.3789490625516	0.151658076476186	0.250849752571063	0.221037597477806	0.0999811579958803	0.357757595100984	5.56440396823387	0.99097977809008	791.538159892979	1.95994115867785e-15	4.65404812154553e-14	ENSRNOG00000054296	A0A0G2JXI9	Histone H2B	-	-	-	-	-	-	PF00125	Core histone H2A/H2B/H3/H4	IPR007125;IPR000558;IPR009072	Histone H2A/H2B/H3;Histone H2B;Histone-fold	-	-	GO:0000786;GO:0006334;GO:0005694;GO:0003677;GO:0046982;GO:0005634	cellular_component;biological_process;cellular_component;molecular_function;molecular_function;cellular_component	nucleosome;nucleosome assembly;chromosome;DNA binding;protein heterodimerization activity;nucleus	-	-	-
PRELID3A	1.31150350953793	1.24803986747655	1.31553129217067	1.54901854392491	1.41851365085039	0.358744166830052	0.363939798307984	0.571660316258413	0.291687579525647	0.282089494481529	1.73756221834548	0.987085075042382	103.873281901322	1.48794273374518e-08	4.33767434069871e-08	ENSOARG00000001798	W5NUP2	PRELI domain containing 3A	-	-	-	-	-	-	PF04707	PRELI-like family	IPR037365;IPR006797	Slowmo/Ups family;PRELI/MSF1 domain	-	-	GO:1990050;GO:0015914;GO:1903955;GO:0005758;GO:0005739	molecular_function;biological_process;biological_process;cellular_component;cellular_component	phosphatidic acid transporter activity;phospholipid transport;positive regulation of protein targeting to mitochondrion;mitochondrial intermembrane space;mitochondrion	-	-	-
SRP19	27.9362495020965	25.5248148655247	23.9917523399952	22.8345316290101	26.4830057057634	122.427411687648	151.991441337985	126.897525977648	133.752307100393	156.005112890647	-2.57428124416644	6.56202594520843	1319.61385052244	2.26999295859585e-16	8.2448701994746e-15	-	L8I742	Signal recognition particle 19 kDa protein	XP_005902778.1	-	102272773	SRP19	signal recognition particle 19	-	PF01922	SRP19 protein	IPR036521;IPR002778	Signal recognition particle, subunit SRP19-like superfamily;Signal recognition particle, SRP19 subunit	-	-	GO:0048500;GO:0006614;GO:0008312	cellular_component;biological_process;molecular_function	signal recognition particle;SRP-dependent cotranslational protein targeting to membrane;7S RNA binding	K03105	ko03060	Protein export
CLDND2	0.735411149571468	1.11971937792261	0.692068285657995	1.08259677807359	0.908887827542623	4.11353613020937	2.89964288840227	3.39550809921895	2.73720870872554	3.91096532668404	-2.04673618351401	0.30859101147719	106.70481111831	1.22518216784557e-08	3.62843210177366e-08	ENSBTAG00000020450	E1BNM0	Claudin domain containing 2	NP_001193222.1	claudin domain-containing protein 2	618259	CLDND2	claudin domain containing 2	O	PF00822	PMP-22/EMP/MP20/Claudin family	IPR004032;IPR004031	PMP-22/EMP/MP20;PMP-22/EMP/MP20/Claudin superfamily	ENOG41115R8;ENOG410IXHU	-;-	GO:0016021;GO:0016020	cellular_component;cellular_component	integral component of membrane;membrane	-	-	-
NDUFS4	95.587500768758	100.378563182687	104.05847718108	103.18035872216	108.604675016721	182.840103776564	227.045244409385	214.20793518128	211.747896138591	226.089801757464	-1.18011141291021	8.31733175581707	425.084814604279	2.96294315584409e-13	3.15475194120365e-12	-	L8J4D9	NADH dehydrogenase [ubiquinone] iron-sulfur protein 4, mitochondrial	XP_005887428.1	-	102275372	NDUFS4	NADH:ubiquinone oxidoreductase subunit S4	-	PF04800	TC complex I subunit conserved region	IPR006885;IPR038532	NADH dehydrogenase ubiquinone Fe-S protein 4, mitochondrial;NADH dehydrogenase ubiquinone Fe-S protein 4-like superfamily	-	-	GO:0022900;GO:0016651	biological_process;molecular_function	electron transport chain;oxidoreductase activity, acting on NAD(P)H	K03937;K03937;K03937;K03937;K03937	ko05012;ko04932;ko05010;ko05016;ko00190	Parkinson's disease;Non-alcoholic fatty liver disease (NAFLD);Alzheimer's disease;Huntington's disease;Oxidative phosphorylation
RNASEL	0.834309569641214	0.799160609645265	0.884571525562529	0.999920253178245	0.872949210945171	2.99130728942359	2.39201355122065	2.72500089558293	2.29833781520362	1.97605109211379	-1.62085219961516	2.98903271941631	210.92523477446	7.38424810715911e-11	3.73822124435452e-10	ENSBTAG00000009091	A5H027	Ribonuclease L	NP_001091634.1	2-5A-dependent ribonuclease	100048947	RNASEL	ribonuclease L	O	PF00069;PF12796;PF06479	Protein kinase domain;Ankyrin repeats (3 copies);Ribonuclease 2-5A	IPR002110;IPR036770;IPR038357;IPR000719;IPR020683;IPR011009;IPR010513;IPR018997	Ankyrin repeat;Ankyrin repeat-containing domain superfamily;KEN domain superfamily;Protein kinase domain;Ankyrin repeat-containing domain;Protein kinase-like domain superfamily;KEN domain;PUB domain	COG0666;KOG1027;KOG4177	FOG: Ankyrin repeat;Serine/threonine protein kinase and endoribonuclease ERN1/IRE1, sensor of the unfolded protein response pathway;Ankyrin	GO:0006468;GO:0043021;GO:2001275;GO:0004540;GO:0051607;GO:0045444;GO:0045071;GO:0003723;GO:0006397;GO:0043488;GO:0005524;GO:0045944;GO:0090501;GO:0004672	biological_process;molecular_function;biological_process;molecular_function;biological_process;biological_process;biological_process;molecular_function;biological_process;biological_process;molecular_function;biological_process;biological_process;molecular_function	protein phosphorylation;ribonucleoprotein complex binding;positive regulation of glucose import in response to insulin stimulus;ribonuclease activity;defense response to virus;fat cell differentiation;negative regulation of viral genome replication;RNA binding;mRNA processing;regulation of mRNA stability;ATP binding;positive regulation of transcription by RNA polymerase II;RNA phosphodiester bond…	K01165;K01165;K01165	ko05164;ko05160;ko05168	Influenza A;Hepatitis C;Herpes simplex infection
PET117	58.1118303019913	57.0101024734985	64.8349825661551	60.6320207719871	65.2730802463056	127.072822688406	118.107405454434	124.611293368342	121.711209188595	122.869010154057	-1.1325842253202	4.54014693999994	449.966079715892	1.87897321422721e-13	2.13457979068244e-12	-	L8I0B3	Uncharacterized protein	XP_005904625.1	protein PET117 homolog, mitochondrial	102281455	PET117	PET117 homolog	-	PF15786	PET assembly of cytochrome c oxidase, mitochondrial	IPR031568	Protein Pet117, mitochondrial	-	-	-	-	-	-	-	-
SEC61B	90.1055126605945	89.2959627203208	87.0088775574367	92.8918207425461	100.281773152807	30.1504377785407	36.9696216807707	31.9688657692603	36.8374450087004	42.1305162981557	1.24069030289877	5.91969185017278	287.124848969174	3.61390974521567e-11	2.00248183303871e-10	-	L5M8Y2	Protein transport protein Sec61 subunit beta	-	-	102768801	SEC61B	SEC61 translocon subunit beta	-	PF03911	Sec61beta family	IPR030671;IPR016482	Protein transport Sec61-beta/Sbh;Protein transport protein SecG/Sec61-beta/Sbh	-	-	GO:0016021;GO:0016020;GO:0005784;GO:0006886	cellular_component;cellular_component;cellular_component;biological_process	integral component of membrane;membrane;Sec61 translocon complex;intracellular protein transport	-	-	-
KLF16	1.48865044822346	1.84775826198691	1.86534742474946	2.14379836290461	2.74708367929411	0.456772546540925	0.428130131067925	0.665733791612998	1.02885748949516	0.471412799473481	1.60106034357945	-0.0609938665549227	42.3639951129794	6.03992730673817e-06	1.12120389710743e-05	ENSSSCG00000024672	I3LC62	Uncharacterized protein	-	-	-	-	-	-	PF00096	Zinc finger, C2H2 type	IPR013087;IPR036236	Zinc finger C2H2-type;Zinc finger C2H2 superfamily	COG5048;KOG1721	FOG: Zn-finger;FOG: Zn-finger	GO:0000978;GO:0000122;GO:0003700;GO:0003676;GO:0003677;GO:0006357;GO:0007212;GO:0001078	molecular_function;biological_process;molecular_function;molecular_function;molecular_function;biological_process;biological_process;molecular_function	RNA polymerase II proximal promoter sequence-specific DNA binding;negative regulation of transcription by RNA polymerase II;DNA binding transcription factor activity;nucleic acid binding;DNA binding;regulation of transcription by RNA polymerase II;dopamine receptor signaling pathway;transcriptional repressor activity, RNA polymerase II proximal promoter sequence-specific DNA binding	-	-	-
COX17	69.7626463475678	64.5190358335353	72.4984981002676	66.4973948362062	63.0884138720835	386.794575266977	447.363730586243	408.617369686979	446.416555254057	489.24545697372	-2.82231030249327	6.83747211510456	2075.44029669817	7.30697026703382e-19	1.02408776764276e-16	-	Q3ZBE2	Similar to COX17 homolog, cytochrome c oxidase assembly protein	-	-	100295800	COX17	cytochrome c oxidase copper chaperone COX17	O	PF05051	Cytochrome C oxidase copper chaperone (COX17)	IPR007745;IPR009069	Cytochrome c oxidase copper chaperone;Cysteine alpha-hairpin motif superfamily	KOG3496;ENOG410XVYQ	Cytochrome c oxidase assembly protein/Cu2+ chaperone COX17;-	GO:0006825;GO:0016531;GO:0005758;GO:0005507	biological_process;molecular_function;cellular_component;molecular_function	copper ion transport;copper chaperone activity;mitochondrial intermembrane space;copper ion binding	-	-	-
ERRFI1	23.9112650335225	28.3796066104814	26.2920798048359	26.1600259366502	23.8168364673167	9.71858126159954	8.51839433843822	9.17709889976226	8.99933545947103	8.95426318730465	1.37495384191607	5.69455582558553	565.22863103241	3.00109421120312e-14	4.52586067359685e-13	ENSBTAG00000006609	A0JN98	ERBB receptor feedback inhibitor 1	NP_001071398.1	ERBB receptor feedback inhibitor 1	516303	ERRFI1	ERBB receptor feedback inhibitor 1	O	PF11555	R receptor inhibitor Mig-6	IPR021619	Mig-6 domain	ENOG410IEVS;ENOG4111HB5	-;-	GO:0007175;GO:0048286;GO:0031953;GO:0042059;GO:0005829;GO:0019901;GO:0043589;GO:0060428;GO:0045616;GO:0031234;GO:0005737;GO:0060426	biological_process;biological_process;biological_process;biological_process;cellular_component;molecular_function;biological_process;biological_process;biological_process;cellular_component;cellular_component;biological_process	negative regulation of epidermal growth factor-activated receptor activity;lung alveolus development;negative regulation of protein autophosphorylation;negative regulation of epidermal growth factor receptor signaling pathway;cytosol;protein kinase binding;skin morphogenesis;lung epithelium development;regulation of keratinocyte differentiation;extrinsic component of cytoplasmic side of plasma me…	-	-	-
PELI1	9.63376812403579	10.5304124331719	10.1343610006975	10.443785076229	9.12517460972201	3.89182766973735	3.64340732036684	3.32230902699735	3.80928211964304	3.56377585133627	1.32433492037239	4.85325239231371	503.667469475822	7.5992876721638e-14	9.83787301655422e-13	ENSBTAG00000020865	A0JN70	Pellino E3 ubiquitin protein ligase 1	NP_001071472.1;XP_015328973.1	E3 ubiquitin-protein ligase pellino homolog 1;-	535054	PELI1	pellino E3 ubiquitin protein ligase 1	O	PF04710	Pellino	IPR006800	Pellino family	ENOG410XP3S;KOG3842	-;Adaptor protein Pellino	GO:0070936;GO:0061630;GO:0008063;GO:0003674;GO:0005634;GO:0050871;GO:0043331;GO:0032496;GO:0008150;GO:0031398;GO:0032088;GO:0050868;GO:0030890;GO:0034145;GO:0034141;GO:0001819;GO:0005575;GO:0043123;GO:0006955;GO:0042130;GO:0000209;GO:0004842	biological_process;molecular_function;biological_process;molecular_function;cellular_component;biological_process;biological_process;biological_process;biological_process;biological_process;biological_process;biological_process;biological_process;biological_process;biological_process;biological_process;cellular_component;biological_process;biological_process;biological_process;biological_process;…	protein K48-linked ubiquitination;ubiquitin protein ligase activity;Toll signaling pathway;molecular_function;nucleus;positive regulation of B cell activation;response to dsRNA;response to lipopolysaccharide;biological_process;positive regulation of protein ubiquitination;negative regulation of NF-kappaB transcription factor activity;negative regulation of T cell activation;positive regulation of…	-	-	-
CD68	4.3734105263234	4.68200388771226	4.85629574278009	6.32708440858478	4.87411610549325	10.879342842964	10.4448985540226	9.44917917285363	10.2613816116248	11.5069998547063	-1.19133401008125	3.39515423419298	167.880631491341	4.23929166686106e-10	1.75365501291327e-09	ENSBTAG00000000133	Q2KIW2	CD68 molecule	NP_001039367.1	macrosialin precursor	504960	CD68	CD68 molecule	O	PF01299	Lysosome-associated membrane glycoprotein (Lamp)	IPR002000	Lysosome-associated membrane glycoprotein	KOG4818;ENOG410XQ96	Lysosomal-associated membrane protein;-	GO:0005764;GO:0016021;GO:0016020;GO:0005765;GO:0071310	cellular_component;cellular_component;cellular_component;cellular_component;biological_process	lysosome;integral component of membrane;membrane;lysosomal membrane;cellular response to organic substance	K06501	ko04142	Lysosome
CCDC88B	3.46482815720895	3.08685215260192	3.57259495778936	3.5473059830771	3.2461601873798	8.41159430786717	7.59707795156916	7.72408356789996	8.77137330180963	8.79933637588634	-1.4137879984326	4.95409704064098	595.920200560607	1.95808778647697e-14	3.1638576339391e-13	ENSBTAG00000040190	F1MVD6	Coiled-coil domain containing 88B	NP_001179208.1	coiled-coil domain-containing protein 88B precursor	510943	CCDC88B	coiled-coil domain containing 88B	O	PF05622	HOOK protein	IPR036872;IPR008636	CH domain superfamily;Hook-like protein family	ENOG410YFRJ;KOG4643	-;Uncharacterized coiled-coil protein	GO:0005737;GO:0008017;GO:0031122;GO:0042832;GO:0050870;GO:0016020;GO:0001819;GO:0005813;GO:0030705;GO:0051959;GO:0042102	cellular_component;molecular_function;biological_process;biological_process;biological_process;cellular_component;biological_process;cellular_component;biological_process;molecular_function;biological_process	cytoplasm;microtubule binding;cytoplasmic microtubule organization;defense response to protozoan;positive regulation of T cell activation;membrane;positive regulation of cytokine production;centrosome;cytoskeleton-dependent intracellular transport;dynein light intermediate chain binding;positive regulation of T cell proliferation	-	-	-
POLR2H	4.54624380828576	4.15373189842396	4.59326926154918	3.78763406066778	4.37228675187552	9.09081677269385	9.21009773230499	9.00166831115295	9.15554180913448	8.86089867949445	-1.20606384581621	4.18616562824244	448.529707988591	1.92774162863282e-13	2.18037724206944e-12	ENSSTOG00000008300	I3MBD2	RNA polymerase II subunit H	-	-	-	-	-	-	PF03870	RNA polymerase Rpb8	IPR005570;IPR012340	RNA polymerase, Rpb8;Nucleic acid-binding, OB-fold	ENOG4111FT0;KOG3400	-;RNA polymerase subunit 8	GO:0032993;GO:0006366;GO:0003697;GO:0005666;GO:0005736;GO:0005665;GO:0006383;GO:0006351;GO:0005634	cellular_component;biological_process;molecular_function;cellular_component;cellular_component;cellular_component;biological_process;biological_process;cellular_component	protein-DNA complex;transcription by RNA polymerase II;single-stranded DNA binding;DNA-directed RNA polymerase III complex;DNA-directed RNA polymerase I complex;DNA-directed RNA polymerase II, core complex;transcription by RNA polymerase III;transcription, DNA-templated;nucleus	-	-	-
ENSBTAG00000048790	6.42409924194892	4.79469579777116	6.37146456321803	5.23838046128888	4.26061100911208	1.94251960177105	1.56838983761354	2.27453355435367	1.9209200432388	1.71838311544338	1.39128838182967	1.02565366497837	86.1398243734843	5.64298505921783e-08	1.47169598207028e-07	ENSOARG00000005770	W5P6Z9	Kinesin family member 1B	-	-	-	-	-	-	PF00225;PF16183;PF12473;PF00169;PF00498;PF12423	Kinesin motor domain;Kinesin-associated;Kinesin protein;PH domain;HA domain;Kinesin protein 1B	IPR027640;IPR008984;IPR022164;IPR019821;IPR027417;IPR036961;IPR011993;IPR000253;IPR032405;IPR001849;IPR001752;IPR022140	Kinesin-like protein;SMAD/FHA domain superfamily;Kinesin-like;Kinesin motor domain, conserved site;P-loop containing nucleoside triphosphate hydrolase;Kinesin motor domain superfamily;PH-like domain superfamily;Forkhead-associated (FHA) domain;Kinesin-associated;Pleckstrin homology domain;Kinesin motor domain;Kinesin-like KIF1-type	-	-	GO:0003774;GO:0008089;GO:0016887;GO:0000166;GO:0047497;GO:0007270;GO:0008017;GO:0007274;GO:0007018;GO:1904115;GO:0030659;GO:0005524;GO:0005875;GO:0030705;GO:0005739;GO:0003777	molecular_function;biological_process;molecular_function;molecular_function;biological_process;biological_process;molecular_function;biological_process;biological_process;cellular_component;cellular_component;molecular_function;cellular_component;biological_process;cellular_component;molecular_function	motor activity;anterograde axonal transport;ATPase activity;nucleotide binding;mitochondrion transport along microtubule;neuron-neuron synaptic transmission;microtubule binding;neuromuscular synaptic transmission;microtubule-based movement;axon cytoplasm;cytoplasmic vesicle membrane;ATP binding;microtubule associated complex;cytoskeleton-dependent intracellular transport;mitochondrion;microtubule…	-	-	-
bta-mir-6535	79.7447613394223	92.2157931516535	81.9318786538056	79.1281849168263	64.3468991444667	160.15300626675	187.219822867524	168.430649278089	171.417695383937	172.716055415705	-1.24928253834082	3.25702065255497	211.284806301031	7.28776360755086e-11	3.6995442502268e-10	-	-	-	-	-	-	-	-	-	-	-	-	-	-	-	-	-	-	-	-	-
ENSBTAG00000055026	4.00281564966752	4.155403024735	3.53147066876038	3.61587323876577	3.19545825683406	0.927361052822902	1.274316743061	1.06048927323241	0.917049399173324	0.504835717531389	1.84378837620068	-0.732418348439585	61.3568185496822	5.72707230314673e-07	1.24150757022149e-06	-	S9W7B0	Uncharacterized protein	-	-	102514367	PDE7A	phosphodiesterase 7A	-	PF00233	3'5'-cyclic nucleotide phosphodiesterase	IPR002073;IPR036971;IPR003607;IPR023088;IPR023174	3'5'-cyclic nucleotide phosphodiesterase, catalytic domain;3'5'-cyclic nucleotide phosphodiesterase, catalytic domain superfamily;HD/PDEase domain;3'5'-cyclic nucleotide phosphodiesterase;3'5'-cyclic nucleotide phosphodiesterase, conserved site	-	-	GO:0004114;GO:0046872;GO:0007165;GO:0016787;GO:0008081	molecular_function;molecular_function;biological_process;molecular_function;molecular_function	3',5'-cyclic-nucleotide phosphodiesterase activity;metal ion binding;signal transduction;hydrolase activity;phosphoric diester hydrolase activity	-	-	-
SYDE2	3.39638324133766	3.08152098175495	3.53176081136144	3.44962149812211	3.37883972932296	0.865986119923781	0.777373521523881	0.83340063696117	0.80041400164212	0.658276804067562	1.97094322515951	3.1235240754498	594.518409892582	1.99570942423764e-14	3.20058175573633e-13	ENSBTAG00000003444	F1MZM7	Synapse defective Rho GTPase homolog 2	NP_001179527.1	rho GTPase-activating protein SYDE2	524536	SYDE2	synapse defective Rho GTPase homolog 2	O	PF00620	RhoGAP domain	IPR008936;IPR000198;IPR035892	Rho GTPase activation protein;Rho GTPase-activating protein domain;C2 domain superfamily	KOG1452;ENOG410XYAD	Predicted Rho GTPase-activating protein;-	GO:0005737;GO:0043087;GO:0007165	cellular_component;biological_process;biological_process	cytoplasm;regulation of GTPase activity;signal transduction	-	-	-
GPX3	1.76443068248792	2.25346170646664	2.31223633751109	2.32400170355456	1.75176350563682	0.254865841185878	0.373382032465888	0.477591633113673	0.384048606895328	0.407972153581604	2.30821949958953	0.835190847870963	188.288777592607	1.76792804157783e-10	8.07211903969707e-10	ENSBTAG00000043553	G3X8D7	Glutathione peroxidase	-	-	-	-	-	-	PF00255	lutathione peroxidase	IPR000889;IPR029760;IPR036249	Glutathione peroxidase;Glutathione peroxidase conserved site;Thioredoxin-like superfamily	KOG1651;COG0386	Glutathione peroxidase;Glutathione peroxidase	GO:0098869;GO:0055114;GO:0004601;GO:0004602;GO:0006979;GO:0051289;GO:0005615;GO:0008430;GO:0042744;GO:0016491	biological_process;biological_process;molecular_function;molecular_function;biological_process;biological_process;cellular_component;molecular_function;biological_process;molecular_function	cellular oxidant detoxification;oxidation-reduction process;peroxidase activity;glutathione peroxidase activity;response to oxidative stress;protein homotetramerization;extracellular space;selenium binding;hydrogen peroxide catabolic process;oxidoreductase activity	-	-	-
ENSBTAG00000043557	171.939126769809	122.975896417647	128.51294889573	123.452388562339	149.876530926881	62.9562101646592	59.9119065767485	63.3500352508632	64.8146509909412	53.4033305672197	1.07015101162489	2.7022264709398	120.565496874851	5.02892838371316e-09	1.62066989701568e-08	-	-	-	-	-	-	-	-	-	-	-	-	-	-	-	-	-	-	-	-	-
GTPBP10	5.22421861225489	4.76663016904553	5.22009753893666	5.35826532814082	5.27105803091057	16.8166355918594	14.8644620693611	16.405450552041	15.6859562811887	15.2365825321407	-1.73795521788532	4.17864040489247	913.99231469754	6.07457758525468e-16	1.80058858354653e-14	-	L8IS11	GTP-binding protein 10	XP_005891923.1	GTP-binding protein 10 isoform X1	102287505	GTPBP10	GTP binding protein 10	-	PF01018;PF01926	TP1/OBG;50S ribosome-binding GTPase	IPR035101;IPR006073;IPR027417;IPR006169;IPR036726;IPR031167	GTP-binding protein, Obg-type;GTP binding domain;P-loop containing nucleoside triphosphate hydrolase;GTP1/OBG domain;GTP1/OBG domain superfamily;OBG-type guanine nucleotide-binding (G) domain	-	-	GO:0005525	molecular_function	GTP binding	-	-	-
U4	0.812641093133723	0.767080967913162	0.709240737783447	0.810387812316769	0.709770277164983	0.0308333656016152	0.0203999478611686	0.035951045737052	0.0152452592835234	0.0136378378868872	4.86151402332623	0.369879485978122	507.642118162245	7.1336424484368e-14	9.30042322852823e-13	-	-	-	-	-	-	-	-	-	-	-	-	-	-	-	-	-	-	-	-	-
SNORA54	13.9787907942934	14.2525256183746	15.5040175701675	16.7564857406219	19.0948115347401	1.56590046442892	0.155404480861098	0.547741948871833	0.929093199912936	0	4.50616801099509	-0.140179304140166	162.256572624745	5.48800677917186e-10	2.20925255731008e-09	-	-	-	-	-	-	-	-	-	-	-	-	-	-	-	-	-	-	-	-	-
SNORA64	31.7115873466706	26.1650843441803	31.2657342112096	27.7261921853122	32.5507501535709	11.4988511716273	11.2691443322932	8.42153246390443	14.4980140374474	11.1892692617032	1.27324182964741	1.40586662945191	94.7059613110513	2.88548376966538e-08	7.97544002702368e-08	-	-	-	-	-	-	-	-	-	-	-	-	-	-	-	-	-	-	-	-	-
ENSBTAG00000052086	32.5034193763404	36.1430456810423	34.3443739971564	35.8100770087445	31.1254664708451	5.76736734167399	1.93024134993812	4.58282552032948	3.07200170938955	1.29041107321312	3.22577793207999	4.65501526134146	103.109883214009	1.88641745764679e-06	3.75188442062282e-06	ENSMMUG00000018255	A0A1D5R7V9	Nuclear factor of activated T-cells 5	-	-	-	-	-	-	-	-	IPR015646;IPR008366	Nuclear factor of activated T-cells 5;Nuclear factor of activated T cells (NFAT)	-	-	GO:0006366;GO:0006355;GO:0003700;GO:0000978	biological_process;biological_process;molecular_function;molecular_function	transcription by RNA polymerase II;regulation of transcription, DNA-templated;DNA binding transcription factor activity;RNA polymerase II proximal promoter sequence-specific DNA binding	-	-	-
SPAG7	46.4518001257195	45.5118085605831	49.3517555494665	46.9272663718763	48.1512974866272	170.347350197623	200.286812617421	179.430901245182	193.699864445938	204.631794241786	-2.13132297517422	6.90859826555792	1666.96339239537	4.43150040578614e-18	4.02392719945116e-16	-	A0A212D722	Sperm-associated antigen 7	-	-	-	-	-	-	-	-	IPR001374;IPR017330;IPR034068;IPR036867	R3H domain;Sperm-associated antigen 7;Sperm-associated antigen 7, R3H domain;R3H domain superfamily	-	-	GO:0003676;GO:0005634	molecular_function;cellular_component	nucleic acid binding;nucleus	-	-	-
GCNT1	2.54418196603748	2.17010455331227	2.1046889306258	2.78041621149305	2.39154823222002	0.697435583693855	0.812879943468385	0.712727589576754	0.641563304360933	0.566744518681291	1.67985147219188	2.80234109974252	266.375446049786	1.20157283491251e-11	7.61330719084121e-11	ENSBTAG00000012757	F1MUW5	Beta-1,3-galactosyl-O-glycosyl-glycoprotein beta-1,6-N-acetylglucosaminyltransferase	NP_803476.2;XP_005210093.1;XP_010806194.1;XP_005210092.1;XP_010806193.1;XP_010806192.1	beta-1,3-galactosyl-O-glycosyl-glycoprotein beta-1,6-N-acetylglucosaminyltransferase;-;-;-;-;-	281778	GCNT1	glucosaminyl (N-acetyl) transferase 1	O	PF02485	Core-2/I-Branching enzyme	IPR003406	Glycosyl transferase, family 14	ENOG410XQ7M;KOG0799	-;Branching enzyme	GO:0060993;GO:0031985;GO:0048729;GO:0060352;GO:0005802;GO:0009101;GO:0008375;GO:0016020;GO:0050901	biological_process;cellular_component;biological_process;biological_process;cellular_component;biological_process;molecular_function;cellular_component;biological_process	kidney morphogenesis;Golgi cisterna;tissue morphogenesis;cell adhesion molecule production;trans-Golgi network;glycoprotein biosynthetic process;acetylglucosaminyltransferase activity;membrane;leukocyte tethering or rolling	K00727	ko00512	Mucin type O-Glycan biosynthesis
KLC4	10.532868196957	10.237395958876	9.37264303275976	9.90666037603027	9.75595471635719	32.445778011809	32.1267961501888	30.4266449974654	30.5749285221136	31.1713460626638	-1.78235272166742	5.64420435633898	1695.65260443514	3.8517305466128e-18	3.62512508525733e-16	-	L8ICK8	Kinesin light chain 4	-	-	102284057	KLC4	kinesin light chain 4	-	PF13374;PF13424	Tetratricopeptide repeat;Tetratricopeptide repeat	IPR011990;IPR015792;IPR013026;IPR019734;IPR002151	Tetratricopeptide-like helical domain superfamily;Kinesin light chain repeat;Tetratricopeptide repeat-containing domain;Tetratricopeptide repeat;Kinesin light chain	-	-	GO:0005871;GO:0003777	cellular_component;molecular_function	kinesin complex;microtubule motor activity	-	-	-
ELL2	27.1613191933166	26.677921786086	25.1259465924823	24.8664671756687	26.7307647206876	8.99331615902982	9.19311395053919	9.38732434277639	9.21232985693881	8.49143858158462	1.39957090165793	6.65093475028125	1146.05747035582	9.56906725283417e-17	4.16836328236634e-15	ENSSSCG00000014168	A0A287A147	Elongation factor for RNA polymerase II 2	XP_003123844.2	RNA polymerase II elongation factor ELL2	100523777	ELL2	elongation factor for RNA polymerase II 2	O	-	-	IPR010844;IPR031179;IPR036390;IPR019464;IPR031176	Occludin homology domain;RNA polymerase II elongation factor ELL2;Winged helix DNA-binding domain superfamily;RNA polymerase II elongation factor ELL, N-terminal;ELL/occludin family	-	-	GO:0006368;GO:0008023	biological_process;cellular_component	transcription elongation from RNA polymerase II promoter;transcription elongation factor complex	-	-	-
MET	36.4247593673928	34.5952594643874	33.9743481244528	32.7025460471895	34.5744532716538	12.8023168352603	9.23104522728506	11.2505199589351	9.72375531869624	8.41633702872816	1.6156741050616	6.73580824117486	269.40513321229	3.18698598123986e-09	1.07460766846513e-08	ENSBTAG00000006161	Z4YHD9	Hepatocyte growth factor receptor	-	-	280855	MET	MET proto-oncogene, receptor tyrosine kinase	O	PF07714;PF01403;PF01833	Protein tyrosine kinase;Sema domain;IPT/TIG domain	IPR036352;IPR015943;IPR001245;IPR016201;IPR014756;IPR020635;IPR016244;IPR017441;IPR002909;IPR000719;IPR008266;IPR013783;IPR001627;IPR011009	Sema domain superfamily;WD40/YVTN repeat-like-containing domain superfamily;Serine-threonine/tyrosine-protein kinase, catalytic domain;PSI domain;Immunoglobulin E-set;Tyrosine-protein kinase, catalytic domain;Tyrosine-protein kinase, HGF/MSP receptor;Protein kinase, ATP binding site;IPT domain;Protein kinase domain;Tyrosine-protein kinase, active site;Immunoglobulin-like fold;Sema domain;Protein …	KOG3610;COG0515;KOG1095	Plexins (functional semaphorin receptors);Serine/threonine protein kinase;Protein tyrosine kinase	GO:0004713;GO:0006468;GO:0019903;GO:0050918;GO:0004672;GO:0042802;GO:0000166;GO:0016301;GO:1905098;GO:0051497;GO:0016021;GO:0071526;GO:0016310;GO:0031116;GO:2001028;GO:0004714;GO:0070495;GO:0007169;GO:0048754;GO:0035024;GO:0016020;GO:0005524;GO:0061436;GO:0009925;GO:1901299;GO:0001886;GO:0018108;GO:0016740;GO:0045944	molecular_function;biological_process;molecular_function;biological_process;molecular_function;molecular_function;molecular_function;molecular_function;biological_process;biological_process;cellular_component;biological_process;biological_process;biological_process;biological_process;molecular_function;biological_process;biological_process;biological_process;biological_process;cellular_component;…	protein tyrosine kinase activity;protein phosphorylation;protein phosphatase binding;positive chemotaxis;protein kinase activity;identical protein binding;nucleotide binding;kinase activity;negative regulation of guanyl-nucleotide exchange factor activity;negative regulation of stress fiber assembly;integral component of membrane;semaphorin-plexin signaling pathway;phosphorylation;positive regula…	-	-	-
TSSK5	2.3205433457601	1.718686912804	2.34344067226928	1.35353543697114	2.00784141806418	0.772482983120682	0.579234883209545	0.705547283072207	0.492286904944956	0.561865955674975	1.51831546743104	0.46170419507682	67.8676932062419	2.9178075156126e-07	6.652910717296e-07	ENSBTAG00000039978	F1N1N4	Uncharacterized protein	-	-	-	-	-	-	PF00069	Protein kinase domain	IPR017441;IPR017348;IPR000719;IPR011009;IPR008271	Protein kinase, ATP binding site;Serine/threonine-protein kinase pim-1/2/3;Protein kinase domain;Protein kinase-like domain superfamily;Serine/threonine-protein kinase, active site	COG0515;KOG0583	Serine/threonine protein kinase;Serine/threonine protein kinase	GO:0000166;GO:0006468;GO:0043066;GO:0005524;GO:0004674;GO:0035556;GO:0004672;GO:0005737;GO:0005634	molecular_function;biological_process;biological_process;molecular_function;molecular_function;biological_process;molecular_function;cellular_component;cellular_component	nucleotide binding;protein phosphorylation;negative regulation of apoptotic process;ATP binding;protein serine/threonine kinase activity;intracellular signal transduction;protein kinase activity;cytoplasm;nucleus	-	-	-
TMA7	152.605435444353	165.779629075037	178.381085270005	169.47506713627	184.208770099846	382.675808203333	461.698877118277	427.634567242744	443.989436970159	414.405428759721	-1.45193226341648	6.76720799801147	584.118587757166	2.91277706337486e-14	4.42371583688521e-13	-	A0A146MHM9	Uncharacterized protein	-	-	-	-	-	-	-	-	-	-	-	-	GO:0016021;GO:0016020	cellular_component;cellular_component	integral component of membrane;membrane	-	-	-
ENSBTAG00000050227	1.61596923655836	2.1913258138251	1.90091124514614	1.72467638033236	1.81321233323643	0.760285883387197	0.859325435287845	0.646389553150559	0.835368885886631	0.672560742105962	1.15818658197751	0.194934973560815	51.8360163707559	1.71562933301575e-06	3.43712315411825e-06	-	-	-	-	-	-	-	-	-	-	-	-	-	-	-	-	-	-	-	-	-
LONP2	27.1874701807742	26.7950972752355	24.6827446675314	23.9139197664852	25.1546943610544	52.0908344360984	53.3234836774132	51.8751959916807	51.3541615823279	55.0533319932395	-1.17399874229408	7.0248379072073	817.053460603322	1.51409395599795e-15	3.78347431562742e-14	ENSOARG00000016864	W5Q5X1	Lon protease homolog 2, peroxisomal	-	-	-	-	-	-	PF02190;PF00004;PF05362	ATP-dependent protease La (LON) substrate-binding domain;ATPase family associated with various cellular activities (AAA);Lon protease (S16) C-terminal proteolytic domain	IPR003111;IPR003959;IPR008268;IPR020568;IPR027417;IPR027501;IPR014721;IPR003593;IPR027065;IPR015947;IPR008269;IPR004815	Lon, substrate-binding domain;ATPase, AAA-type, core;Peptidase S16, active site;Ribosomal protein S5 domain 2-type fold;P-loop containing nucleoside triphosphate hydrolase;Lon protease homologue 2, peroxisomal;Ribosomal protein S5 domain 2-type fold, subgroup;AAA+ ATPase domain;Lon protease;PUA-like superfamily;Peptidase S16, Lon proteolytic domain;Lon protease, bacterial/eukaryotic-type	-	-	GO:0006515;GO:0016485;GO:0031998;GO:0005737;GO:0005634;GO:0000166;GO:0006625;GO:0004252;GO:0005782;GO:0016887;GO:0019899;GO:0008236;GO:0005777;GO:0016787;GO:0005524;GO:0030163;GO:0006508;GO:0005102;GO:0002020;GO:0008233;GO:0016558;GO:0004176	biological_process;biological_process;biological_process;cellular_component;cellular_component;molecular_function;biological_process;molecular_function;cellular_component;molecular_function;molecular_function;molecular_function;cellular_component;molecular_function;molecular_function;biological_process;biological_process;molecular_function;molecular_function;molecular_function;biological_process;…	protein quality control for misfolded or incompletely synthesized proteins;protein processing;regulation of fatty acid beta-oxidation;cytoplasm;nucleus;nucleotide binding;protein targeting to peroxisome;serine-type endopeptidase activity;peroxisomal matrix;ATPase activity;enzyme binding;serine-type peptidase activity;peroxisome;hydrolase activity;ATP binding;protein catabolic process;proteolysis;…	-	-	-
ENSBTAG00000051356	10.3145179799393	7.47580799055416	8.50135651088075	9.51944281434844	10.4655720841842	1.05807631940043	0.978874593133449	1.22323935229897	1.27685434177979	0.98358355580487	2.94074266110515	2.36289148434625	648.954250722665	9.82430630469202e-15	1.79172002111314e-13	-	-	-	-	-	-	-	-	-	-	-	-	-	-	-	-	-	-	-	-	-
ERCC8	16.554354739131	17.7819887926396	15.3519026807998	17.2333883040044	16.6766746007604	7.55886744942441	7.38622836732715	7.19484886727533	7.94918117797207	7.79256793419678	1.01352952570059	3.97158125249505	322.794007986612	2.64792408329051e-12	2.04445108562562e-11	ENSOARG00000007073	W5PAX5	ERCC excision repair 8, CSA ubiquitin ligase complex subunit	XP_004017002.1	DNA excision repair protein ERCC-8 isoform X1	101108254	ERCC8	ERCC excision repair 8, CSA ubiquitin ligase complex subunit	-	PF00400	WD domain, G-beta repeat	IPR019775;IPR017986;IPR015943;IPR001680;IPR020472;IPR036322	WD40 repeat, conserved site;WD40-repeat-containing domain;WD40/YVTN repeat-like-containing domain superfamily;WD40 repeat;G-protein beta WD-40 repeat;WD40-repeat-containing domain superfamily	-	-	GO:0000109;GO:0006979;GO:0016363;GO:0010165;GO:0080008;GO:0009411;GO:0006974;GO:0051865;GO:0043161;GO:0006283;GO:0032991;GO:0005634;GO:0031464;GO:0006289;GO:0000209;GO:0004842;GO:0044877	cellular_component;biological_process;cellular_component;biological_process;cellular_component;biological_process;biological_process;biological_process;biological_process;biological_process;cellular_component;cellular_component;cellular_component;biological_process;biological_process;molecular_function;molecular_function	nucleotide-excision repair complex;response to oxidative stress;nuclear matrix;response to X-ray;Cul4-RING E3 ubiquitin ligase complex;response to UV;cellular response to DNA damage stimulus;protein autoubiquitination;proteasome-mediated ubiquitin-dependent protein catabolic process;transcription-coupled nucleotide-excision repair;protein-containing complex;nucleus;Cul4A-RING E3 ubiquitin ligase …	K10570;K10570	ko04120;ko03420	Ubiquitin mediated proteolysis;Nucleotide excision repair
NEU1	7.41442691413577	8.10964927174742	7.72546465083052	7.86955966155787	7.4249905384261	18.1366163870792	19.0741893397698	17.9153024828948	17.3792181585836	19.3792639366426	-1.3827037488284	4.66462593524473	698.212126656208	5.42977917704082e-15	1.08713622218578e-13	-	L8HMA9	Sialidase-1	XP_005911114.1	sialidase-1	102279438	NEU1	neuraminidase 1	-	PF13088	BNR repeat-like domain	IPR026856;IPR011040;IPR036278	Sialidase family;Sialidase;Sialidase superfamily	-	-	GO:0004308;GO:0016021;GO:0016020	molecular_function;cellular_component;cellular_component	exo-alpha-sialidase activity;integral component of membrane;membrane	K01186;K01186;K01186	ko00600;ko00511;ko04142	Sphingolipid metabolism;Other glycan degradation;Lysosome
EVI2B	4.38854152136275	3.55286958614843	3.86792351065682	3.65926371763096	3.77064074306419	0.0308169211399611	0	0.0179659359229961	0.0203161713047629	0.01817408583113	7.54588007829028	1.67974794227212	1317.85952126073	3.04857122565183e-17	1.74654854128405e-15	ENSBTAG00000009353	A5PKF3	EVI2B protein	NP_001092636.1	protein EVI2B	617442	EVI2B	ecotropic viral integration site 2B	O	-	-	IPR033239	Protein EVI2B	ENOG410IVU1;ENOG41118NF	-;-	GO:0016021;GO:0016020;GO:0030854	cellular_component;cellular_component;biological_process	integral component of membrane;membrane;positive regulation of granulocyte differentiation	-	-	-
HYAL2	2.59611212964372	2.12139583508419	2.04329760187983	2.31934682471254	2.10474401394738	4.45004366091153	4.96778572033226	5.12988931806892	4.39569956108924	5.20237266738691	-1.23686295898665	3.84250187658222	281.631903241057	7.76226099621099e-12	5.16709309680663e-11	-	L8ISE7	Hyaluronidase	XP_005892181.2;XP_014332582.1;XP_014332583.1	-;-;-	102276163	HYAL2	hyaluronidase 2	-	PF01630	Hyaluronidase	IPR018155;IPR013785;IPR017853	Hyaluronidase;Aldolase-type TIM barrel;Glycoside hydrolase superfamily	-	-	GO:0016798;GO:0004415;GO:0016787;GO:0003824;GO:0005975;GO:0008152	molecular_function;molecular_function;molecular_function;molecular_function;biological_process;biological_process	hydrolase activity, acting on glycosyl bonds;hyalurononglucosaminidase activity;hydrolase activity;catalytic activity;carbohydrate metabolic process;metabolic process	K01197	ko00531	Glycosaminoglycan degradation
NMI	11.8627638837634	10.5730521069135	10.3490396153999	9.74468437830291	10.6330673364322	20.8628419762518	23.5649214011453	21.3870922653517	22.7984764641836	25.3358410579119	-1.22743495117639	4.89270031746849	425.227237189479	2.95501438154203e-13	3.15152650418552e-12	ENSBTAG00000032369	F1MG80	N-myc-interactor	XP_005202486.1;XP_005202487.1;XP_015330745.1	N-myc-interactor isoform X1;-;-	511280	NMI	N-myc and STAT interactor	O	PF07334;PF07292	Interferon-induced 35 kDa protein (IFP 35) N-terminus;Nmi/IFP 35 domain (NID)	IPR009909;IPR009938;IPR012677;IPR033527	Nmi/IFP 35 domain;Nmi/IFP 35 domain, N-terminal;Nucleotide-binding alpha-beta plait domain superfamily;N-myc-interactor	ENOG410IFIM;ENOG4111N1Z	-;-	GO:0005829;GO:0006366;GO:0005654;GO:1902524;GO:0060333;GO:0003712;GO:0045355;GO:0032480;GO:0005737;GO:0045824;GO:0045358;GO:0042802;GO:1903506	cellular_component;biological_process;cellular_component;biological_process;biological_process;molecular_function;biological_process;biological_process;cellular_component;biological_process;biological_process;molecular_function;biological_process	cytosol;transcription by RNA polymerase II;nucleoplasm;positive regulation of protein K48-linked ubiquitination;interferon-gamma-mediated signaling pathway;transcription cofactor activity;negative regulation of interferon-alpha biosynthetic process;negative regulation of type I interferon production;cytoplasm;negative regulation of innate immune response;negative regulation of interferon-beta bio…	-	-	-
SLC23A2	5.33731553560418	5.28554376748189	5.14875388685297	4.97522408040704	4.41477785483653	2.4908413703352	1.80368516452055	2.64676734579853	2.06932806875345	1.64617248305935	1.10870716613693	3.20494984899683	92.0066600825324	6.69491784967348e-08	1.7241275631978e-07	-	L8HZL4	Solute carrier family 23 member 2	XP_005906592.1	-	102277926	SLC23A2	solute carrier family 23 member 2	-	PF00860	Permease family	IPR029956;IPR006043;IPR006042	Solute carrier family 23 member 2;Xanthine/uracil/vitamin C permease;Xanthine/uracil permease	-	-	GO:0022857;GO:0070890;GO:0055085;GO:0016021;GO:0016020;GO:0015882;GO:0005215	molecular_function;molecular_function;biological_process;cellular_component;cellular_component;biological_process;molecular_function	transmembrane transporter activity;sodium-dependent L-ascorbate transmembrane transporter activity;transmembrane transport;integral component of membrane;membrane;L-ascorbic acid transmembrane transport;transporter activity	-	-	-
NAP1L1	384.961350288749	354.056069280947	363.577672603004	400.570186454131	349.876522575525	754.63093299671	813.61560129952	830.801985716039	739.899784153039	857.535438031268	-1.23638824095979	9.7691906986467	572.909861532123	2.69131125315789e-14	4.12135003541779e-13	-	A0A250YH52	Nucleosome assembly protein 1-like 1	-	-	109691152	Nap1l1	nucleosome assembly protein 1 like 1	-	-	-	IPR002164;IPR037231	Nucleosome assembly protein (NAP);NAP-like superfamily	-	-	GO:0006334;GO:0005634	biological_process;cellular_component	nucleosome assembly;nucleus	-	-	-
VGLL3	11.916573142462	10.0937840990207	10.9809837107269	11.0500315084141	11.3623729905514	1.48158274711351	0.88076347625884	1.23148075633637	0.957397638600307	0.772104512770541	3.25332642860604	3.90521511680804	625.886179898455	1.23955052136619e-12	1.06268380468721e-11	ENSBTAG00000026156	F1MRK9	Uncharacterized protein	-	-	-	-	-	-	PF07545	Vestigial/Tondu family	IPR006627;IPR011520	TDU repeat;Vestigial familiy	ENOG410II4C;ENOG4111HDH	-;-	GO:0006355;GO:0006357;GO:0003705;GO:0005634	biological_process;biological_process;molecular_function;cellular_component	regulation of transcription, DNA-templated;regulation of transcription by RNA polymerase II;transcription factor activity, RNA polymerase II distal enhancer sequence-specific binding;nucleus	-	-	-
SLC1A4	1.366739428793	1.50251103590969	1.95780636744869	1.4481341106567	1.26900630796417	4.32574294103391	4.37876619250151	4.88248595170048	4.65370005417463	4.62176136621526	-1.73223069396969	3.82726974205111	336.260391127935	2.5475096742206e-12	1.97520082618163e-11	-	L8IN10	Amino acid transporter	XP_005893615.1	neutral amino acid transporter A isoform X1	102267216	SLC1A4	solute carrier family 1 member 4	-	PF00375	Sodium:dicarboxylate symporter family	IPR036458;IPR001991;IPR018107	Sodium:dicarboxylate symporter superfamily;Sodium:dicarboxylate symporter;Sodium:dicarboxylate symporter, conserved site	-	-	GO:0055085;GO:0016021;GO:0016020;GO:0015293	biological_process;cellular_component;cellular_component;molecular_function	transmembrane transport;integral component of membrane;membrane;symporter activity	-	-	-
TFCP2L1	3.68380397054211	2.97510046356521	3.33555062493132	3.41162188906736	3.44059577974363	1.72936594951681	0.810985988430533	1.32949698492818	1.07118441450248	0.924618944911337	1.39727348658404	2.13804156099514	79.4823464541526	1.91334863324651e-07	4.52010210279964e-07	ENSBTAG00000007765	E1BPT7	Transcription factor CP2 like 1	NP_001179417.1	transcription factor CP2-like protein 1	518436	TFCP2L1	transcription factor CP2 like 1	O	PF04516	CP2 transcription factor	IPR037598;IPR007604;IPR013761	TFCP2L1, SAM domain;CP2 transcription factor;Sterile alpha motif/pointed domain superfamily	ENOG410XNZ6;KOG4091	-;Transcription factor	GO:0007431;GO:0000902;GO:0005739;GO:0001650;GO:0000977;GO:0043565;GO:0000122;GO:0003700;GO:0045927;GO:0008340;GO:0016020;GO:0007028;GO:0006357;GO:0005737;GO:0002070;GO:0005634	biological_process;biological_process;cellular_component;cellular_component;molecular_function;molecular_function;biological_process;molecular_function;biological_process;biological_process;cellular_component;biological_process;biological_process;cellular_component;biological_process;cellular_component	salivary gland development;cell morphogenesis;mitochondrion;fibrillar center;RNA polymerase II regulatory region sequence-specific DNA binding;sequence-specific DNA binding;negative regulation of transcription by RNA polymerase II;DNA binding transcription factor activity;positive regulation of growth;determination of adult lifespan;membrane;cytoplasm organization;regulation of transcription by R…	-	-	-
CDK5	2.80031151090895	2.39832401773692	3.05879529349248	2.6942377959859	3.16163011567865	5.50526227612293	6.00838268918826	6.43273408073482	5.89384041312848	5.98002162552196	-1.20133929209127	2.50849213326787	186.424593693143	1.90784991251696e-10	8.64364608994857e-10	-	A0A1U7R6W2	cyclin-dependent-like kinase 5	XP_005087305.1	-	101836859	Cdk5	cyclin dependent kinase 5	-	-	-	IPR017441;IPR000719;IPR008271;IPR011009	Protein kinase, ATP binding site;Protein kinase domain;Serine/threonine-protein kinase, active site;Protein kinase-like domain superfamily	-	-	GO:0006468;GO:0016301;GO:0000166;GO:0005524;GO:0004674;GO:0004672;GO:0016310	biological_process;molecular_function;molecular_function;molecular_function;molecular_function;molecular_function;biological_process	protein phosphorylation;kinase activity;nucleotide binding;ATP binding;protein serine/threonine kinase activity;protein kinase activity;phosphorylation	-	-	-
TNNT1	1.83556308954987	2.05127057498672	2.04558236645814	1.63994250873226	2.00305274211575	4.45057550878248	5.50700303417217	5.3576514298389	5.2344855085557	5.92232608896059	-1.59835311093063	2.95519494103391	304.352002948381	4.21427139932513e-12	3.06306738573271e-11	ENSCPOG00000022114	H0VWF0	Troponin T1, slow skeletal type	XP_013003200.1	troponin T, slow skeletal muscle isoform X1	100720501	Tnnt1	troponin T1, slow skeletal type	-	PF00992	Troponin	IPR001978;IPR027707;IPR038077	Troponin;Troponin T;Troponin domain superfamily	KOG3634;ENOG410XS6A	Troponin;-	GO:0045932;GO:0005861;GO:0003009;GO:0014883;GO:0006937;GO:0005523	biological_process;cellular_component;biological_process;biological_process;biological_process;molecular_function	negative regulation of muscle contraction;troponin complex;skeletal muscle contraction;transition between fast and slow fiber;regulation of muscle contraction;tropomyosin binding	-	-	-
EMC4	53.9826444556852	51.945198799854	52.4589178701477	51.4317215544732	49.9945159650165	164.089843288151	186.701765034844	169.069167108344	172.120226922395	182.427507302102	-1.87865323384506	6.83157820738086	1812.65538830762	2.22561451955931e-18	2.32257596363155e-16	ENSSSCG00000039550	A0A286ZIA2	ER membrane protein complex subunit 4	NP_001230370.1	-	100153736	EMC4	ER membrane protein complex subunit 4	-	-	-	IPR009445	TMEM85/ER membrane protein complex subunit 4	-	-	GO:0016021;GO:0016020	cellular_component;cellular_component	integral component of membrane;membrane	-	-	-
FSD1	0.986940457063276	0.661261090190764	0.87664820358359	0.833919104881405	0.697655400477301	0.300082770428075	0.297810800961365	0.193360318974435	0.124945702981321	0.230529225256492	1.69908063064121	0.269049364469239	66.4836345465571	3.35233759972075e-07	7.57802261760156e-07	-	L8IL63	Fibronectin type III and SPRY domain-containing protein 1	-	-	102273614	FSD1	fibronectin type III and SPRY domain containing 1	-	PF00622	SPRY domain	IPR017903;IPR001870;IPR003961;IPR003649;IPR003879;IPR003877;IPR013320;IPR035742;IPR013783;IPR036116	COS domain;B30.2/SPRY domain;Fibronectin type III;B-box, C-terminal;Butyrophylin-like, SPRY domain;SPRY domain;Concanavalin A-like lectin/glucanase domain superfamily;Fibronectin type III and SPRY containing 1, PRY/SPRY domain;Immunoglobulin-like fold;Fibronectin type III superfamily	-	-	GO:0005622	cellular_component	intracellular	-	-	-
NOCT	4.38031469376586	4.65577948555745	4.16924694572992	4.99219315802753	3.94070774961919	1.34805563471786	0.962151903317869	1.46145481876002	1.03175666231942	1.29052562978721	1.72663166882925	2.47640756182436	231.235531146431	3.6230576977392e-11	2.00582679066764e-10	ENSBTAG00000005998	A2VE74	CCR4 carbon catabolite repression 4-like	NP_001075923.1	nocturnin	540641	NOCT	nocturnin	O	PF03372	ndonuclease/Exonuclease/phosphatase family	IPR034965;IPR005135;IPR036691	Nocturnin, deadenylase domain;Endonuclease/exonuclease/phosphatase;Endonuclease/exonuclease/phosphatase superfamily	KOG0620;COG5239	Glucose-repressible alcohol dehydrogenase transcriptional effector CCR4 and related proteins;mRNA deadenylase, exonuclease subunit and related nucleases	GO:0045600;GO:0009991;GO:0048255;GO:0005737;GO:0005634;GO:0042752;GO:0010629;GO:0007623;GO:0004535;GO:0045668;GO:0032922;GO:0033962;GO:0000932;GO:0003729;GO:0048471;GO:0000290;GO:0045995;GO:0090503;GO:0032496	biological_process;biological_process;biological_process;cellular_component;cellular_component;biological_process;biological_process;biological_process;molecular_function;biological_process;biological_process;biological_process;cellular_component;molecular_function;cellular_component;biological_process;biological_process;biological_process;biological_process	positive regulation of fat cell differentiation;response to extracellular stimulus;mRNA stabilization;cytoplasm;nucleus;regulation of circadian rhythm;negative regulation of gene expression;circadian rhythm;poly(A)-specific ribonuclease activity;negative regulation of osteoblast differentiation;circadian regulation of gene expression;cytoplasmic mRNA processing body assembly;P-body;mRNA binding;p…	-	-	-
DLC1	7.27307554565418	7.35018200685431	7.0852391356999	7.25352884643977	6.76345576473064	0.971901481735129	0.81281719968455	0.754416515547498	0.839607894549245	0.751081771812734	2.98674155449425	4.7392178599081	1992.3180974967	1.0229071324005e-18	1.30587767972001e-16	ENSOARG00000009748	W5PJ35	DLC1 Rho GTPase activating protein	XP_011961226.1;XP_004021790.1;XP_011961227.1	-;rho GTPase-activating protein 7 isoform X1;-	101123183	DLC1	DLC1 Rho GTPase activating protein	-	PF01852;PF00620;PF07647	START domain;RhoGAP domain;SAM domain (Sterile alpha motif)	IPR008936;IPR023393;IPR001660;IPR028854;IPR000198;IPR002913;IPR013761	Rho GTPase activation protein;START-like domain superfamily;Sterile alpha motif domain;Rho GTPase-activating protein 7;Rho GTPase-activating protein domain;START domain;Sterile alpha motif/pointed domain superfamily	-	-	GO:0005096;GO:0035307;GO:0006915;GO:0007165;GO:1900119;GO:0005901;GO:0005737;GO:0005634;GO:0008289;GO:0032956;GO:0051497;GO:0008285;GO:0006919;GO:0008360;GO:0035023;GO:0042169;GO:0035024;GO:0005925;GO:0051895;GO:0030336;GO:0043547;GO:0005829;GO:0032587;GO:0030864	molecular_function;biological_process;biological_process;biological_process;biological_process;cellular_component;cellular_component;cellular_component;molecular_function;biological_process;biological_process;biological_process;biological_process;biological_process;biological_process;molecular_function;biological_process;cellular_component;biological_process;biological_process;biological_process;…	GTPase activator activity;positive regulation of protein dephosphorylation;apoptotic process;signal transduction;positive regulation of execution phase of apoptosis;caveola;cytoplasm;nucleus;lipid binding;regulation of actin cytoskeleton organization;negative regulation of stress fiber assembly;negative regulation of cell proliferation;activation of cysteine-type endopeptidase activity involved i…	-	-	-
CENPF	90.6269066940291	93.3526869361372	91.9526190360495	89.8909729335028	90.7004093073675	43.2868954433432	34.6211963489712	41.0661633410538	37.8370216136899	33.4312410565292	1.1350362635971	9.41237968193817	327.544668247959	3.68575779163313e-12	2.74388920123081e-11	ENSBTAG00000024449	F1N1F8	Uncharacterized protein	-	-	-	-	-	-	PF10481;PF10473;PF10490	Cenp-F N-terminal domain;Leucine-rich repeats of kinetochore protein Cenp-F/LEK1;Rb-binding domain of kinetochore protein Cenp-F/LEK1	IPR019513;IPR018302;IPR018463	Centromere protein Cenp-F, leucine-rich repeat-containing domain;Kinetochore protein Cenp-F/LEK1, Rb protein-binding domain;Centromere protein Cenp-F, N-terminal	ENOG410XS5F;ENOG410IGJF	-;-	GO:0000922;GO:0045892;GO:0051310;GO:0030496;GO:0005737;GO:0045120;GO:0005634;GO:0000775;GO:0015031;GO:0016202;GO:0005635;GO:0010389;GO:0005813;GO:0021591;GO:0042803;GO:0005819;GO:0097539;GO:0008022;GO:0016363;GO:0001822;GO:0007059;GO:0000940;GO:0070840;GO:0005654;GO:0008134;GO:0000278;GO:0036064;GO:0000776;GO:0005930	cellular_component;biological_process;biological_process;cellular_component;cellular_component;cellular_component;cellular_component;cellular_component;biological_process;biological_process;cellular_component;biological_process;cellular_component;biological_process;molecular_function;cellular_component;cellular_component;molecular_function;cellular_component;biological_process;biological_process;…	spindle pole;negative regulation of transcription, DNA-templated;metaphase plate congression;midbody;cytoplasm;pronucleus;nucleus;chromosome, centromeric region;protein transport;regulation of striated muscle tissue development;nuclear envelope;regulation of G2/M transition of mitotic cell cycle;centrosome;ventricular system development;protein homodimerization activity;spindle;ciliary transition…	-	-	-
NHS	5.40895647372865	5.33514395837174	4.76836571649725	4.69580017339716	5.1071622529038	2.86887383665853	1.78594154240777	2.60001273090076	2.42432308223727	1.71593301500968	1.02309677429974	4.40442399312274	60.2011215799513	8.29258348623211e-06	1.51066080067077e-05	-	L8IV76	Nance-Horan syndrome protein	-	-	102268503	NHS	NHS actin remodeling regulator	-	PF15273	NHS-like	IPR024845	Nance-Horan syndrome protein family	-	-	-	-	-	-	-	-
SAMD14	0.927577437208388	0.825374313397585	0.694359340551664	0.571907366111801	0.669964887099834	0.179475693250141	0.16874228574128	0.140427711511893	0.196162149368572	0.200547783815804	1.92241135095361	-0.184646571692288	97.5081152979131	2.34332931463138e-08	6.60303457827238e-08	ENSBTAG00000040521	A6QL51	SAMD14 protein	NP_001098488.1	sterile alpha motif domain-containing protein 14	785513	SAMD14	sterile alpha motif domain containing 14	O	PF07647	SAM domain (Sterile alpha motif)	IPR001660;IPR013761	Sterile alpha motif domain;Sterile alpha motif/pointed domain superfamily	KOG1945;ENOG410Y7F2	Protein phosphatase 1 binding protein spinophilin/neurabin II;-	-	-	-	-	-	-
ENSBTAG00000054231	13.6459624420484	10.8016868398651	8.31792678179097	11.7789810050703	12.3460887195862	0.0972756349114932	0.0965391472015909	0	0	0	7.70660463192628	-0.00776362383624804	414.052668975715	3.65618406370733e-13	3.77052416421367e-12	-	-	-	-	-	-	-	-	-	-	-	-	-	-	-	-	-	-	-	-	-
ENSBTAG00000054238	2.9026194358337	5.081335220464	5.05722920336315	4.11169532167346	4.35501417946448	1.30980503730325	0.532741113319816	0.901301133260675	0.91303863514298	0.854759471572794	2.11632459547117	1.09733500948517	110.752041472018	1.16871694388418e-08	3.48184756803201e-08	ENSSSCG00000029321	I3LQZ0	Uncharacterized protein	-	-	-	-	-	-	PF03792	PBC domain	IPR005542	PBX	ENOG410XRVF;KOG0774	-;Transcription factor PBX and related HOX domain proteins	GO:0006355;GO:0003700;GO:0005634	biological_process;molecular_function;cellular_component	regulation of transcription, DNA-templated;DNA binding transcription factor activity;nucleus	-	-	-
MCC	25.2376939788421	23.506790968217	24.1127298350843	23.8358191097851	23.9229872185023	12.0311481501466	9.92657725777505	11.2186483838153	10.8013097140018	10.1713540400477	1.02749553124196	6.42931840821561	427.853812404947	2.81297096864694e-13	3.01701066169e-12	ENSBTAG00000035858	A4FUX6	MCC protein	NP_001076992.1	colorectal mutant cancer protein	616704	MCC	MCC regulator of WNT signaling pathway	O	PF10506	PDZ domain of MCC-2 bdg protein for Usher syndrome	IPR019536	Usher syndrome type-1C protein-binding protein 1, PDZ domain	ENOG410XQHM;ENOG410IESN	-;-	GO:0090090;GO:0005829;GO:0005886;GO:0005654;GO:0010633;GO:0045184;GO:0005737;GO:0005634;GO:0050680	biological_process;cellular_component;cellular_component;cellular_component;biological_process;biological_process;cellular_component;cellular_component;biological_process	negative regulation of canonical Wnt signaling pathway;cytosol;plasma membrane;nucleoplasm;negative regulation of epithelial cell migration;establishment of protein localization;cytoplasm;nucleus;negative regulation of epithelial cell proliferation	-	-	-
ENSBTAG00000054588	1.55953856480553	0.667832628975268	0.91726510876893	1.63575217944166	0.836905733932731	7.76537496979177	7.97965008154864	8.10071217956521	7.95112061481047	8.78955043916257	-2.95227996348692	1.71149380492216	323.143350550221	2.62536455603589e-12	2.03068089895181e-11	-	L8HNQ7	Uncharacterized protein	-	-	-	-	-	-	-	-	-	-	-	-	-	-	-	-	-	-
H3C1	21.9929088117101	20.6443152095639	20.5279914123032	23.2260470811232	23.7326917980194	0	0	0	0.0926832632516554	0	9.70885429875141	2.00980455322201	1458.1274813849	1.33003212088665e-17	9.17082041000665e-16	-	A0A1U7QFI3	Histone H3	XP_005066524.1	-	-	-	-	-	-	-	IPR007125;IPR000164;IPR009072	Histone H2A/H2B/H3;Histone H3/CENP-A;Histone-fold	-	-	GO:0000786;GO:0005694;GO:0003677;GO:0046982;GO:0005634	cellular_component;cellular_component;molecular_function;molecular_function;cellular_component	nucleosome;chromosome;DNA binding;protein heterodimerization activity;nucleus	-	-	-
ENSBTAG00000049582	9.1427948361724	11.2975019734983	11.6378010675058	10.6216276388745	10.4518113817281	0.107003198402643	0.10619306192175	0.32750404026295	0.105813392212307	0.0946566970371354	5.93537022905147	0.753350039538184	632.89844194289	1.20332612026261e-14	2.13127568608051e-13	ENSBTAG00000006386	F1MFF4	Uncharacterized protein	-	-	-	-	-	-	PF01776	Ribosomal L22e protein family	IPR002671;IPR028370;IPR038526	Ribosomal protein L22e;60S ribosomal protein L22-like 1;Ribosomal protein L22e superfamily	KOG3434;ENOG4111UVJ	60S ribosomal protein L22;-	GO:0006412;GO:0022625;GO:0005622;GO:0002181;GO:0003723;GO:0003735;GO:0005840	biological_process;cellular_component;cellular_component;biological_process;molecular_function;molecular_function;cellular_component	translation;cytosolic large ribosomal subunit;intracellular;cytoplasmic translation;RNA binding;structural constituent of ribosome;ribosome	-	-	-
ENSBTAG00000049583	13.7973739531945	16.1690060049231	13.8257677802307	14.7631440313686	14.3928580985695	0.133568486216891	0.0530228880607906	0.0233607003159624	0.0792499747498552	0	7.86053538248809	3.26648832812627	1421.81965085023	1.31129923268545e-16	5.33371997042467e-15	-	-	-	-	-	-	-	-	-	-	-	-	-	-	-	-	-	-	-	-	-
ENSBTAG00000049584	48.6078097356167	43.8172799190148	41.8032216245541	42.1502610156442	40.6587549539213	78.3818160185258	85.5833273118997	85.7594201592965	82.2668461981919	91.8698602455468	-1.09394752934984	5.95474784165365	454.358445352429	1.73821174509442e-13	2.0046960859792e-12	ENSBTAG00000047222	G3MZR8	Uncharacterized protein	-	-	-	-	-	-	PF01454	MAGE family	IPR002190;IPR037445	MAGE homology domain;Melanoma-associated antigen	KOG4562;ENOG4111S70	Uncharacterized conserved protein (tumor-rejection antigen MAGE in humans);-	-	-	-	-	-	-
SMIM20	9.03156791594869	8.30887407409984	9.18093669175363	8.27116593670917	8.76119267017203	14.491485233191	16.4537177770363	16.2881924381573	16.4758535886792	18.3237661342025	-1.04048502547235	3.61054403796917	234.377483210598	3.26229866422479e-11	1.8225337511488e-10	-	L8IG01	Uncharacterized protein	-	-	102279175	SMIM20	small integral membrane protein 20	-	PF15061	omain of unknown function (DUF4538)	IPR027917	Small integral membrane protein 20	-	-	GO:0033617;GO:0016021;GO:0016020;GO:0005739	biological_process;cellular_component;cellular_component;cellular_component	mitochondrial respiratory chain complex IV assembly;integral component of membrane;membrane;mitochondrion	-	-	-
ENSBTAG00000052329	5.53214693596555	5.36973532757141	6.59439240358203	6.59652550315377	5.3257637613901	0.289197833520656	0.114803310185676	0.252898872789923	0.0571964282228684	0.204663128728941	4.80020947188738	-0.163919498649134	326.772133282335	2.40334320288421e-12	1.8774002723e-11	ENSTRUG00000014465	H2UJ73	ADP-ribosylation factor-like 8Bb	XP_003973726.1	ADP-ribosylation factor-like protein 8B	101071295	LOC101071295	ADP-ribosylation factor-like protein 8B	-	PF00025	ADP-ribosylation factor family	IPR024156;IPR027417;IPR006689;IPR005225	Small GTPase superfamily, ARF type;P-loop containing nucleoside triphosphate hydrolase;Small GTPase superfamily, ARF/SAR type;Small GTP-binding protein domain	ENOG410XNUK;KOG0075	-;GTP-binding ADP-ribosylation factor-like protein	GO:0005525;GO:0005622;GO:0000166	molecular_function;cellular_component;molecular_function	GTP binding;intracellular;nucleotide binding	-	-	-
ENSBTAG00000038903	3.19057459963079	2.64549744859114	2.31813130640171	2.46065872265579	3.11305388917932	0.404711237511427	0.328620363540086	0.353913494185095	0.454785353348023	0.35801386844991	2.72409556978698	0.581278960950009	291.955191842579	5.84834628357343e-12	4.07393716803867e-11	ENSBTAG00000038903	F1N7L2	Vomeronasal type-1 receptor	-	-	-	-	-	-	PF03402	Vomeronasal organ pheromone receptor family, V1R	IPR004072;IPR017452	Vomeronasal receptor, type 1;GPCR, rhodopsin-like, 7TM	ENOG4111F74;ENOG410IKIB	-;-	GO:0007186;GO:0005886;GO:0004930;GO:0007606;GO:0004871;GO:0007165;GO:0016021;GO:0016020;GO:0019236;GO:0016503	biological_process;cellular_component;molecular_function;biological_process;molecular_function;biological_process;cellular_component;cellular_component;biological_process;molecular_function	G-protein coupled receptor signaling pathway;plasma membrane;G-protein coupled receptor activity;sensory perception of chemical stimulus;signal transducer activity;signal transduction;integral component of membrane;membrane;response to pheromone;pheromone receptor activity	-	-	-
EPPK1	20.3360438549413	19.4784516784453	19.1257751396659	18.3859293597242	19.0569720679307	5.83958324499987	3.3353855622727	4.65584625685615	4.44416247291688	3.23643593695666	2.03557346813747	6.88650306927561	180.429608818087	1.50840219179054e-07	3.63403173784513e-07	ENSSSCG00000032203	A0A287A6K2	Epiplakin 1	-	-	-	-	-	-	-	-	IPR001101;IPR035915;IPR030269	Plectin repeat;Plakin repeat superfamily;Plectin	-	-	GO:0008092;GO:0005856	molecular_function;cellular_component	cytoskeletal protein binding;cytoskeleton	-	-	-
SLC9A3R2	0.324672619363428	0.516916714598295	0.470057564636035	0.386036288836204	0.645752240514255	0.0195837068759285	0	0.0599397328391774	0.00968297437631682	0.0173240523301315	4.19290391279288	-1.16279454766622	94.8220460827797	2.86041339905131e-08	7.91293078038351e-08	ENSBTAG00000013479	G3N1L5	Na	-	-	-	-	-	-	PF09007;PF00595	BP50, C-terminal;PDZ domain (Also known as DHR or GLGF)	IPR036034;IPR015098;IPR031197;IPR017300;IPR001478	PDZ superfamily;EBP50, C-terminal;Na(+)/H(+) exchange regulatory cofactor NHERF-2;Na(+)/H(+) exchange regulatory cofactor NHERF;PDZ domain	ENOG410ITAC;ENOG4111V58	-;-	GO:0005102;GO:0005886;GO:0019902;GO:0032947;GO:0008022;GO:0045296;GO:0012505;GO:0016020;GO:0008013	molecular_function;cellular_component;molecular_function;molecular_function;molecular_function;molecular_function;cellular_component;cellular_component;molecular_function	signaling receptor binding;plasma membrane;phosphatase binding;protein-containing complex scaffold activity;protein C-terminus binding;cadherin binding;endomembrane system;membrane;beta-catenin binding	-	-	-
SNORA74	5.50600846990569	4.42383090468852	3.37418124910235	4.00415492883458	3.37774949967359	0.0517062435234246	0	0.0226081408426964	0.0766969554290545	0	6.84791567095588	0.434417014897687	381.605330884618	7.01164826887629e-13	6.57514129301025e-12	-	-	-	-	-	-	-	-	-	-	-	-	-	-	-	-	-	-	-	-	-
UBFD1	20.2471439639371	19.3487963499355	20.9323873583151	19.2268182278025	20.2003911088949	43.3661104857521	44.3101235928912	49.9295190971423	45.6258829732786	45.022007324505	-1.31896085485517	5.44316709993354	733.608317243836	3.63477968402601e-15	7.78897210453326e-14	ENSBTAG00000046033	G3MZF7	Uncharacterized protein	-	-	-	-	-	-	PF00240	Ubiquitin family	IPR019954;IPR029071;IPR000626	Ubiquitin conserved site;Ubiquitin-like domain superfamily;Ubiquitin domain	KOG1872;ENOG410XP96	Ubiquitin-specific protease;-	GO:0045296	molecular_function	cadherin binding	-	-	-
NFIB	19.5732843317104	19.6672104349267	19.6753878651533	19.0732933326994	21.5094953851745	4.85283234499946	4.53111506850613	4.6203860554854	4.25225491924372	4.30559198897205	2.01295542500596	4.97876959695089	1458.41906077669	1.32785177468432e-17	9.17082041000665e-16	-	A0A1S3AJ92	Nuclear factor 1	XP_007535935.1	-	103125096	NFIB	nuclear factor I B	-	-	-	IPR000647;IPR019739;IPR019548;IPR020604;IPR003619	CTF transcription factor/nuclear factor 1;CTF transcription factor/nuclear factor 1, conserved site;CTF transcription factor/nuclear factor 1, N-terminal;CTF transcription factor/nuclear factor 1, DNA-binding domain;MAD homology 1, Dwarfin-type	-	-	GO:0005622;GO:0003700;GO:0006355;GO:0003677;GO:0006351;GO:0005634;GO:0006260	cellular_component;molecular_function;biological_process;molecular_function;biological_process;cellular_component;biological_process	intracellular;DNA binding transcription factor activity;regulation of transcription, DNA-templated;DNA binding;transcription, DNA-templated;nucleus;DNA replication	-	-	-
CCDC96	0.467295151076717	0.436597602477778	0.43975421679479	0.478405919691425	0.298434358127014	1.01266257637368	1.22979720274652	1.26424942557403	1.11998955437447	0.966539500704336	-1.53305404417158	1.28182552738834	114.424664722864	7.37404271826977e-09	2.29553130877283e-08	-	A6QPC4	CCDC96 protein	NP_001096784.1	coiled-coil domain-containing protein 96	100125235	CCDC96	coiled-coil domain containing 96	O	PF13870	omain of unknown function (DUF4201)	IPR025254	Domain of unknown function DUF4201	ENOG410ZEWV;ENOG410IFX0	-;-	-	-	-	-	-	-
HERC3	6.66054996853131	5.82493736380243	6.21650007196868	6.48486495876675	6.87501521839537	3.1017986347908	2.85524820851351	2.70532572678789	2.42474991702294	2.32092677903912	1.13139733178669	4.38527461517249	230.815676880916	3.67456648207877e-11	2.02998544215611e-10	ENSBTAG00000010120	A2VDP7	HECT and RLD domain containing E3 ubiquitin protein ligase 3	NP_001077132.1;XP_015327042.1;XP_015327041.1	probable E3 ubiquitin-protein ligase HERC3;-;-	510924	HERC3	HECT and RLD domain containing E3 ubiquitin protein ligase 3	O	PF00632;PF00415	HECT-domain (ubiquitin-transferase);Regulator of chromosome condensation (RCC1) repeat	IPR000569;IPR000408;IPR009091;IPR035983	HECT domain;Regulator of chromosome condensation, RCC1;Regulator of chromosome condensation 1/beta-lactamase-inhibitor protein II;HECT, E3 ligase catalytic domain	KOG0941;COG5184;COG5021	E3 ubiquitin protein ligase;Alpha-tubulin suppressor and related RCC1 domain-containing proteins;Ubiquitin-protein ligase	GO:0005829;GO:0016567;GO:0016740;GO:0061630;GO:0005737;GO:0004842	cellular_component;biological_process;molecular_function;molecular_function;cellular_component;molecular_function	cytosol;protein ubiquitination;transferase activity;ubiquitin protein ligase activity;cytoplasm;ubiquitin-protein transferase activity	K10614	ko04120	Ubiquitin mediated proteolysis
DLG3	3.26696440730813	3.42667224798345	3.22244721659926	3.3184097752811	3.54648642987544	6.65296339388568	6.51219797660828	6.3323286467506	6.61276364020791	6.19754232344815	-1.07283461773379	4.67469331817408	500.525778477404	7.99150397723335e-14	1.02785792901488e-12	ENSSSCG00000012375	F1RTL4	Discs large MAGUK scaffold protein 3	XP_003135199.3	disks large homolog 3 isoform X1	100516124	DLG3	discs large MAGUK scaffold protein 3	O	PF00018;PF00595;PF00625	SH3 domain;PDZ domain (Also known as DHR or GLGF);uanylate kinase	IPR036034;IPR036028;IPR008144;IPR001452;IPR019583;IPR016313;IPR027417;IPR020590;IPR008145;IPR019590;IPR035763;IPR001478	PDZ superfamily;SH3-like domain superfamily;Guanylate kinase-like domain;SH3 domain;PDZ-associated domain of NMDA receptors;Disks large 1-like;P-loop containing nucleoside triphosphate hydrolase;Guanylate kinase, conserved site;Guanylate kinase/L-type calcium channel beta subunit;Disks large homologue 1, N-terminal PEST domain;Disks Large homologue 3, SH3 domain;PDZ domain	KOG0708;COG0194	Membrane-associated guanylate kinase MAGUK (contains PDZ, SH3, HOOK and GUK domains);Guanylate kinase	GO:0005911;GO:0019902;GO:0043113;GO:0016323;GO:0045211;GO:0035255;GO:0004385;GO:0005737;GO:0008328;GO:0046710;GO:0005923;GO:0097120;GO:0001736;GO:0045197;GO:0005886;GO:0031625;GO:0010923;GO:0007268;GO:0046037;GO:0032281;GO:0014069;GO:0019900;GO:0007399	cellular_component;molecular_function;biological_process;cellular_component;cellular_component;molecular_function;molecular_function;cellular_component;cellular_component;biological_process;cellular_component;biological_process;biological_process;biological_process;cellular_component;molecular_function;biological_process;biological_process;biological_process;cellular_component;cellular_component;…	cell-cell junction;phosphatase binding;receptor clustering;basolateral plasma membrane;postsynaptic membrane;ionotropic glutamate receptor binding;guanylate kinase activity;cytoplasm;ionotropic glutamate receptor complex;GDP metabolic process;bicellular tight junction;receptor localization to synapse;establishment of planar polarity;establishment or maintenance of epithelial cell apical/basal pol…	-	-	-
USP31	11.0979369068308	10.2439137735036	9.90626675819293	10.1107661762062	11.0107599820603	3.10698794505318	2.39218631995034	2.78112944561012	2.52411389559978	2.27013920089061	1.87422396499141	4.72758601396958	663.36813167873	8.22284378399339e-15	1.54781529563227e-13	ENSBTAG00000011744	F1MF37	Ubiquitin specific peptidase 31	-	-	-	-	-	-	PF00443	Ubiquitin carboxyl-terminal hydrolase	IPR001394;IPR018200;IPR028889	Peptidase C19, ubiquitin carboxyl-terminal hydrolase;Ubiquitin specific protease, conserved site;Ubiquitin specific protease domain	KOG1870;COG5560	Ubiquitin C-terminal hydrolase;Ubiquitin C-terminal hydrolase	GO:0036459;GO:0006511;GO:0016579;GO:0004843;GO:0005634	molecular_function;biological_process;biological_process;molecular_function;cellular_component	thiol-dependent ubiquitinyl hydrolase activity;ubiquitin-dependent protein catabolic process;protein deubiquitination;thiol-dependent ubiquitin-specific protease activity;nucleus	-	-	-
TLL2	7.50428536043051	6.74226031874927	7.16783981353918	7.19035770997023	7.03266827596675	3.07848535841442	3.09098057031758	2.77971914417324	3.25433987536622	3.31544684939644	1.07246860091137	4.58535516605897	411.991645330571	3.80491711876061e-13	3.89679120963458e-12	-	L8ICF5	Metalloendopeptidase	XP_005898908.1	tolloid-like protein 2	102273427	TLL2	tolloid like 2	-	PF07645;PF00431;PF01400	Calcium-binding EGF domain;CUB domain;Astacin (Peptidase family M12A)	IPR001506;IPR034036;IPR000859;IPR000742;IPR001881;IPR000152;IPR024079;IPR006026;IPR015446;IPR018097;IPR035914;IPR013032	Peptidase M12A;Tolloid/BMP1 peptidase domain;CUB domain;EGF-like domain;EGF-like calcium-binding domain;EGF-type aspartate/asparagine hydroxylation site;Metallopeptidase, catalytic domain superfamily;Peptidase, metallopeptidase;Bone morphogenetic protein 1/tolloid-like protein;EGF-like calcium-binding, conserved site;Spermadhesin, CUB domain superfamily;EGF-like, conserved site	-	-	GO:0004222;GO:0008237;GO:0008270;GO:0046872;GO:0008233;GO:0016787;GO:0005509;GO:0006508	molecular_function;molecular_function;molecular_function;molecular_function;molecular_function;molecular_function;molecular_function;biological_process	metalloendopeptidase activity;metallopeptidase activity;zinc ion binding;metal ion binding;peptidase activity;hydrolase activity;calcium ion binding;proteolysis	-	-	-
RBM43	0.583307930732457	0.650486326923963	0.450293780668384	0.503136350477612	0.675848314061379	1.42220948674681	1.2199395907597	1.24369941396436	0.89754884822758	1.25178652408293	-1.20374108126607	1.36724540561807	68.3203815051139	2.78968146812675e-07	6.38221306778323e-07	ENSBTAG00000016217	A6H711	RBM43 protein	NP_001092638.1	RNA-binding protein 43	617625	RBM43	RNA binding motif protein 43	O	-	-	IPR012677;IPR034463;IPR035979;IPR000504	Nucleotide-binding alpha-beta plait domain superfamily;Putative RNA-binding protein 43;RNA-binding domain superfamily;RNA recognition motif domain	KOG4012;ENOG4112541	Histone H1;-	GO:0003723;GO:0003676	molecular_function;molecular_function	RNA binding;nucleic acid binding	-	-	-
H2AC20	75.6603873794156	61.0798747522636	61.3027688750972	62.8159000603105	65.8917487266878	0.562352575546735	0.558094923968321	0.163922773020038	0.60244121113576	0.0829109755069799	7.26946802319576	3.63835649310008	1637.58650950301	6.14252521727769e-17	2.92257269932024e-15	ENSAPLG00000015239	U3J6G0	Histone H2A	-	-	-	-	-	-	PF16211;PF00125	C-terminus of histone H2A;Core histone H2A/H2B/H3/H4	IPR032458;IPR009072;IPR007125;IPR002119;IPR032454	Histone H2A conserved site;Histone-fold;Histone H2A/H2B/H3;Histone H2A;Histone H2A, C-terminal domain	-	-	GO:0000786;GO:0005694;GO:0003677;GO:0046982;GO:0005634	cellular_component;cellular_component;molecular_function;molecular_function;cellular_component	nucleosome;chromosome;DNA binding;protein heterodimerization activity;nucleus	-	-	-
NOBOX	0.94597508562407	0.791554610040408	0.933710100758811	0.936381516015041	0.976036386549581	0.0682092101371427	0.0507695913570119	0.0223679481112999	0.0252940379790374	0.0678812966800174	4.13750771275078	-0.0388223300816712	301.312759437192	4.56136687545692e-12	3.27473633029742e-11	ENSBTAG00000009832	F1MRG3	NOBOX oogenesis homeobox	-	-	-	-	-	-	PF00046	Homeobox domain	IPR009057;IPR001356	Homeobox-like domain superfamily;Homeobox domain	KOG0490;ENOG410YIJ3	Transcription factor, contains HOX domain;-	GO:0003677;GO:0005634	molecular_function;cellular_component	DNA binding;nucleus	-	-	-
IL23A	6.75996028231915	7.53436057383031	6.34520948709666	5.23977860942731	5.66960430583423	13.1429376209542	14.935088312878	13.8744945776672	13.8225600005897	16.7652087721192	-1.33616937798941	3.52328369153225	210.695477076103	7.44664868872988e-11	3.76389996834508e-10	-	B2MU62	Interleukin 23	-	-	511022	IL23A	interleukin 23 subunit alpha	O	PF16649	Interleukin 23 subunit alpha	IPR009079;IPR010831	Four-helical cytokine-like, core;Interleukin-23 alpha	ENOG411142Q;ENOG410IGBY	-;-	GO:0006955;GO:0005576;GO:0005125;GO:0010469	biological_process;cellular_component;molecular_function;biological_process	immune response;extracellular region;cytokine activity;regulation of signaling receptor activity	-	-	-
CNPY2	45.4972441891354	46.6107890752445	42.3776480251246	48.5306908222583	45.5509441709483	135.705232797704	158.889807237743	146.193400157713	147.591009184601	168.199382593987	-1.85455889652481	6.27878294294776	1092.79216429956	1.41228139032938e-16	5.6552659151885e-15	-	L8I698	Protein canopy-like protein 2	-	-	102277428	CNPY2	canopy FGF signaling regulator 2	-	PF11938	TLR4 regulator and MIR-interacting MSAP	IPR021852;IPR008139	Domain of unknown function DUF3456;Saposin B type domain	-	-	-	-	-	-	-	-
RRP8	34.8206749532099	31.0197575673395	31.4397182981153	31.4888659235909	33.2225450329564	11.8329909929392	7.35981365787192	11.0389671162344	8.43697367476762	6.64253514271461	1.7095919353656	5.05478154089391	132.25720382894	4.64416528073624e-07	1.02222374752156e-06	ENSBTAG00000000697	E1BJI1	Ribosomal RNA processing 8	-	-	-	-	-	-	PF05148;PF08241	Hypothetical methyltransferase;Methyltransferase domain	IPR007823;IPR029063;IPR023576	Ribosomal RNA processing protein 8;S-adenosyl-L-methionine-dependent methyltransferase;UbiE/COQ5 methyltransferase, conserved site	KOG3045;ENOG4111J8Z	Predicted RNA methylase involved in rRNA processing;-	GO:0000183;GO:0008168;GO:0005829;GO:0072332;GO:0005886;GO:0032259;GO:0005677;GO:0035064;GO:0071158;GO:0042149;GO:0008757;GO:0033553;GO:0046015;GO:0005730;GO:0005634	biological_process;molecular_function;cellular_component;biological_process;cellular_component;biological_process;cellular_component;molecular_function;biological_process;biological_process;molecular_function;cellular_component;biological_process;cellular_component;cellular_component	chromatin silencing at rDNA;methyltransferase activity;cytosol;intrinsic apoptotic signaling pathway by p53 class mediator;plasma membrane;methylation;chromatin silencing complex;methylated histone binding;positive regulation of cell cycle arrest;cellular response to glucose starvation;S-adenosylmethionine-dependent methyltransferase activity;rDNA heterochromatin;regulation of transcription by gl…	-	-	-
PNISR	50.5603109889349	53.0734552934967	53.9264537025261	51.2361232665604	52.7710881104932	129.963932728327	125.33443922883	121.199083104161	124.825369004574	115.94978289451	-1.36624758933847	8.3928053118331	975.646960582255	3.56639886668896e-16	1.19132505147895e-14	ENSOARG00000011874	W5PQJ9	PNN interacting serine and arginine rich protein	XP_012038120.1;XP_012038121.1	arginine/serine-rich protein PNISR isoform X1;-	101103575	PNISR	PNN interacting serine and arginine rich protein	-	PF15996	Arginine/serine-rich protein PNISR	IPR031937	PNN-interacting serine/arginine-rich protein	-	-	GO:0005829;GO:0016607	cellular_component;cellular_component	cytosol;nuclear speck	-	-	-
FAT4	1.72361403994085	1.86927465234448	1.67189651824078	1.70163009129154	1.80357743274048	0.293759533242655	0.194356958604527	0.221960250904967	0.221692116134152	0.177801863188358	2.85645594526261	3.79575649561255	828.918614688477	1.92344563835163e-15	4.59276075201962e-14	ENSBTAG00000003345	E1B949	FAT atypical cadherin 4	-	-	-	-	-	-	PF07645;PF02210;PF00028	Calcium-binding EGF domain;Laminin G domain;Cadherin domain	IPR020894;IPR015919;IPR002126;IPR013320;IPR009030;IPR001791;IPR000742;IPR001881;IPR000152;IPR013032;IPR018097	Cadherin conserved site;Cadherin-like;Cadherin;Concanavalin A-like lectin/glucanase domain superfamily;Growth factor receptor cysteine-rich domain superfamily;Laminin G domain;EGF-like domain;EGF-like calcium-binding domain;EGF-type aspartate/asparagine hydroxylation site;EGF-like, conserved site;EGF-like calcium-binding, conserved site	KOG1219;KOG3594;ENOG410XPEI	Uncharacterized conserved protein, contains laminin, cadherin and EGF domains;FOG: Cadherin repeats;-	GO:0005622;GO:0060122;GO:0043931;GO:0005509;GO:0007156;GO:0035329;GO:0021987;GO:0016021;GO:0003007;GO:0007157;GO:0005886;GO:0001822;GO:0016020;GO:0008543;GO:0072137;GO:0045177;GO:0048565;GO:0022008;GO:0072307;GO:0001658;GO:0007009;GO:0007155;GO:0007219;GO:0072006	cellular_component;biological_process;biological_process;molecular_function;biological_process;biological_process;biological_process;cellular_component;biological_process;biological_process;cellular_component;biological_process;cellular_component;biological_process;biological_process;cellular_component;biological_process;biological_process;biological_process;biological_process;biological_process;…	intracellular;inner ear receptor cell stereocilium organization;ossification involved in bone maturation;calcium ion binding;homophilic cell adhesion via plasma membrane adhesion molecules;hippo signaling;cerebral cortex development;integral component of membrane;heart morphogenesis;heterophilic cell-cell adhesion via plasma membrane cell adhesion molecules;plasma membrane;kidney development;memb…	-	-	-
CCDC174	14.2471394049331	16.0387545894222	16.7948282495885	15.1133503574219	15.7048674235646	40.7105256226828	43.0037857577682	41.6962879226678	39.8599536083078	41.6035812747181	-1.53676473779996	6.57037541715923	945.284348577507	4.61609364462513e-16	1.45002872366929e-14	ENSBTAG00000038298	Q0P5K9	Chromosome 3 open reading frame 19 ortholog	NP_001069046.1	coiled-coil domain-containing protein 174	512697	CCDC174	coiled-coil domain containing 174	O	PF13300	omain of unknown function (DUF4078)	IPR025066	Protein of unknown function DUF4078	ENOG410IGB1;ENOG410Y526	-;-	GO:0005654;GO:0005634	cellular_component;cellular_component	nucleoplasm;nucleus	-	-	-
ENSBTAG00000006339	1.57453412792866	3.37127048280784	3.70433986233606	1.91224065511651	1.84353360971196	1.11118706033513	0.980243648508461	0.971715284296665	0.854646629407092	0.873754126496634	1.20501488017175	-0.918545846178911	17.9902450087558	0.000578099412273828	0.000842642304076277	ENSOARG00000010652	W5PLV1	Uncharacterized protein	-	-	-	-	-	-	-	-	-	-	-	-	GO:0016021;GO:0016020	cellular_component;cellular_component	integral component of membrane;membrane	-	-	-
H2AW	12.5011123127155	11.6638362734547	10.607815383119	11.717442105742	12.1656114549448	0.357386428064492	0.772697031080725	0.401822622532219	0.353412522697167	0.270985375215656	4.64379990315223	3.0716651709799	843.19380302375	1.02462323409792e-14	1.85034901687096e-13	-	A0A1U7Q479	Histone H2A	XP_005067769.1	-	101828968	LOC101828968	histone H2A type 3	-	-	-	IPR032458;IPR009072;IPR007125;IPR002119;IPR032454	Histone H2A conserved site;Histone-fold;Histone H2A/H2B/H3;Histone H2A;Histone H2A, C-terminal domain	-	-	GO:0000786;GO:0005694;GO:0003677;GO:0046982;GO:0005634	cellular_component;cellular_component;molecular_function;molecular_function;cellular_component	nucleosome;chromosome;DNA binding;protein heterodimerization activity;nucleus	-	-	-
MAML2	10.283423246851	9.75130282432001	9.23033560737273	8.99164226557565	10.4298172510483	3.3209850062255	2.40415824864476	2.80966391621258	2.51365383448544	2.35929092526571	1.73274178058936	4.33967963512997	442.302970814897	3.04407035398026e-13	3.22251585748945e-12	ENSBTAG00000037962	F1MB38	Mastermind-like protein 2	-	-	-	-	-	-	-	-	-	-	ENOG4111GMG;ENOG410ISMW	-;-	GO:0003713;GO:0007219;GO:0045944;GO:0005634	molecular_function;biological_process;biological_process;cellular_component	transcription coactivator activity;Notch signaling pathway;positive regulation of transcription by RNA polymerase II;nucleus	-	-	-
ENSBTAG00000039524	1.0721827633038	1.18262028047704	1.74853661359077	1.37209475578166	1.87828275513312	3.64957337409013	4.30461161718522	3.84315965614686	4.30811668292963	3.92149173439561	-1.58304120426102	1.57960065029318	126.771081246619	3.47493695202245e-09	1.16077298081289e-08	ENSBTAG00000039524	G3X724	Uncharacterized protein	-	-	-	-	-	-	PF05461	Apolipoprotein L	IPR008405	Apolipoprotein L	ENOG410Y0AF;ENOG410IWES	-;-	GO:0008289;GO:0005576;GO:0006869;GO:0016021;GO:0016020;GO:0042157	molecular_function;cellular_component;biological_process;cellular_component;cellular_component;biological_process	lipid binding;extracellular region;lipid transport;integral component of membrane;membrane;lipoprotein metabolic process	-	-	-
ENSBTAG00000039523	1.10137463364756	0.889878503076182	0.708901587868373	1.05539447324382	0.973236017309867	0.0651796132401884	0.0323430645446954	0.0569985276744801	0	0	4.72211269778744	-0.920440760517355	138.686888647774	1.78418106417591e-09	6.34277106189252e-09	-	A0A061BKJ9	Uncharacterized protein	XP_012770936.1	hypothetical protein, conserved	24562212	BBBOND_0006570	hypothetical protein	-	PF00078	Reverse transcriptase (RNA-dependent DNA polymerase)	IPR000477	Reverse transcriptase domain	-	-	-	-	-	-	-	-
UTP14A	202.275607896418	210.533773796483	204.349388109785	211.811901801108	193.46305791796	585.477294560276	657.276640808069	609.816262910601	628.358194994857	664.56418030007	-1.74837881884926	10.074728704341	1391.40497392284	1.95314386363678e-17	1.21661048201607e-15	-	L8HV39	U3 small nucleolar RNA-associated protein 14-like protein A	XP_014337877.1	U3 small nucleolar RNA-associated protein 14 homolog A isoform X2	102280359	UTP14A	UTP14A small subunit processome component	-	PF04615	Utp14 protein	IPR006709	Small-subunit processome, Utp14	-	-	GO:0032040;GO:0006364	cellular_component;biological_process	small-subunit processome;rRNA processing	-	-	-
SLC46A2	0.505450272590758	0.69078572064539	0.480720812257622	0.273090251176487	0.514155389398651	0.101193917928944	0.150641646508962	0.117989946954878	0.116746825032843	0.179035433975668	1.73038020912744	-0.550942934362188	45.8072653829357	3.73727118074219e-06	7.13901845992441e-06	ENSBTAG00000013670	Q58D30	Solute carrier family 46 member 2	XP_010806555.1;XP_010806556.1;NP_001019690.1	-;-;thymic stromal cotransporter homolog	511556	SLC46A2	solute carrier family 46 member 2	O	-	-	IPR011701;IPR001958;IPR036259	Major facilitator superfamily;Tetracycline resistance protein TetA/multidrug resistance protein MdtG;MFS transporter superfamily	ENOG410ISYW;ENOG410YS8M	-;-	GO:0009986;GO:0045580;GO:0055085;GO:0070233;GO:0016021;GO:0016020;GO:0048538;GO:0005215;GO:0043029	cellular_component;biological_process;biological_process;biological_process;cellular_component;cellular_component;biological_process;molecular_function;biological_process	cell surface;regulation of T cell differentiation;transmembrane transport;negative regulation of T cell apoptotic process;integral component of membrane;membrane;thymus development;transporter activity;T cell homeostasis	-	-	-
DYNC2LI1	4.58470187573304	4.4603420110392	4.56456560513298	4.65180772505451	4.43582252806084	11.026127284827	11.2316603448625	11.2140739899958	11.9561409594635	11.6549142712669	-1.45807852553931	3.99147640983805	773.816687035684	2.3561312648028e-15	5.39608464091782e-14	-	L8HRD9	Cytoplasmic dynein 2 light intermediate chain 1	-	-	102275591	DYNC2LI1	dynein cytoplasmic 2 light intermediate chain 1	-	PF05783	ynein light intermediate chain (DLIC)	IPR027417;IPR022780	P-loop containing nucleoside triphosphate hydrolase;Dynein family light intermediate chain	-	-	-	-	-	-	-	-
INHBE	0.0294517175008238	0.0840796475328575	0.103934715561947	0.0325168456723541	0.057472270806368	0.739014895442711	1.34078290411994	1.2319268112666	0.799309797287208	0.858039124221515	-4.15967472429541	0.0909913954059927	161.614819391015	5.6550110414375e-10	2.26727961344201e-09	ENSBTAG00000006599	E1BFT5	Inhibin beta E subunit	NP_001192771.1	inhibin beta E chain precursor	517587	INHBE	inhibin subunit beta E	O	PF00019	Transforming growth factor beta like domain	IPR001318;IPR029034;IPR015615;IPR001839;IPR017948	Inhibin, beta C subunit;Cystine-knot cytokine;Transforming growth factor-beta-related;Transforming growth factor-beta, C-terminal;Transforming growth factor beta, conserved site	KOG3900;ENOG410XT8Z	Transforming growth factor beta, bone morphogenetic protein and related proteins;-	GO:0060395;GO:0005576;GO:0005125;GO:0010469;GO:0010862;GO:0042981;GO:0005160;GO:0005179;GO:0043408;GO:0005615;GO:0048468;GO:0008083	biological_process;cellular_component;molecular_function;biological_process;biological_process;biological_process;molecular_function;molecular_function;biological_process;cellular_component;biological_process;molecular_function	SMAD protein signal transduction;extracellular region;cytokine activity;regulation of signaling receptor activity;positive regulation of pathway-restricted SMAD protein phosphorylation;regulation of apoptotic process;transforming growth factor beta receptor binding;hormone activity;regulation of MAPK cascade;extracellular space;cell development;growth factor activity	K04667;K04667;K04667	ko04350;ko04060;ko04550	TGF-beta signaling pathway;Cytokine-cytokine receptor interaction;Signaling pathways regulating pluripotency of stem cells
SIRT1	13.6411332339041	13.4625840695665	13.373266189563	13.4566971076161	12.7160014176467	5.82296475028334	5.09758909477763	5.28793898896325	5.3152773762461	5.28460012831692	1.18612220923301	5.17390155494202	638.857484654906	1.11542508854706e-14	1.99256281118519e-13	-	A0A0G3EQ35	NAD-dependent protein deacetylase sirtuin-1	NP_001301248.1	NAD-dependent protein deacetylase sirtuin-1	102180824	SIRT1	sirtuin 1	-	PF02146	Sir2 family	IPR026591;IPR029035;IPR003000;IPR026590	Sirtuin, catalytic core small domain superfamily;DHS-like NAD/FAD-binding domain superfamily;Sirtuin family;Sirtuin family, catalytic core domain	-	-	GO:0070403	molecular_function	NAD+ binding	K11411;K11411;K11411;K11411;K11411;K11411;K11411;K11411	ko04212;ko04922;ko05031;ko04213;ko04211;ko04152;ko05206;ko04068	Longevity regulating pathway - worm;Glucagon signaling pathway;Amphetamine addiction;Longevity regulating pathway - multiple species;Longevity regulating pathway;AMPK signaling pathway;MicroRNAs in cancer;FoxO signaling pathway
UBN2	5.76450198356252	5.84096012429008	5.34198786405898	4.96007292007866	5.87265796870782	2.7757638862845	1.16676643178018	1.8297996935676	1.4060263442931	0.953658922110584	1.64592967250831	3.96917269037765	44.5557152603344	6.67335022705738e-05	0.000108111875927247	ENSBTAG00000014021	G5E568	Ubinuclein-2	NP_001180137.1	ubinuclein-2	540792	UBN2	ubinuclein 2	O	PF14075;PF08729	Ubinuclein conserved middle domain;HPC2 and ubinuclein domain	IPR026943;IPR026947;IPR014840	Ubinuclein-2;Ubinuclein middle domain;Hpc2-related domain	KOG4786;ENOG4110DA0	Ubinuclein, nuclear protein interacting with cellular and viral transcription factors;-	GO:0005654;GO:0005634	cellular_component;cellular_component	nucleoplasm;nucleus	-	-	-
TRIM36	11.4932415851001	12.4619656037944	12.7329994254553	13.5820007695766	11.2991192091344	6.04315955932518	4.86129356635394	4.97355007458623	5.17766501699054	4.280733128144	1.15410133172868	5.16432710712555	192.885938289159	8.65213473130757e-10	3.31926882551264e-09	ENSBTAG00000014027	E1BAW5	Tripartite motif containing 36	NP_001193655.1	E3 ubiquitin-protein ligase TRIM36	539023	TRIM36	tripartite motif containing 36	O	PF00643;PF00041;PF13445	B-box zinc finger;ibronectin type III domain;RING-type zinc-finger	IPR017903;IPR001870;IPR003961;IPR003879;IPR013320;IPR017907;IPR027726;IPR035727;IPR013783;IPR036116;IPR027370;IPR000315;IPR001841	COS domain;B30.2/SPRY domain;Fibronectin type III;Butyrophylin-like, SPRY domain;Concanavalin A-like lectin/glucanase domain superfamily;Zinc finger, RING-type, conserved site;E3 ubiquitin-protein ligase Trim36;TRIM36, PRY/SPRY domain;Immunoglobulin-like fold;Fibronectin type III superfamily;RING-type zinc-finger, LisH dimerisation motif;B-box-type zinc finger;Zinc finger, RING-type	ENOG410ITFI;ENOG410Z6W7	-;-	GO:0070507;GO:0001669;GO:0007051;GO:0005622;GO:0008270;GO:0016567;GO:0046872;GO:0043014;GO:0007340;GO:0000281;GO:0005737;GO:0051726;GO:0004842	biological_process;cellular_component;biological_process;cellular_component;molecular_function;biological_process;molecular_function;molecular_function;biological_process;biological_process;cellular_component;biological_process;molecular_function	regulation of microtubule cytoskeleton organization;acrosomal vesicle;spindle organization;intracellular;zinc ion binding;protein ubiquitination;metal ion binding;alpha-tubulin binding;acrosome reaction;mitotic cytokinesis;cytoplasm;regulation of cell cycle;ubiquitin-protein transferase activity	-	-	-
PAG1	16.9941470412314	16.4422229219701	16.2308642545463	15.4823988161586	16.6855629596541	5.42296622007619	3.06536673588557	4.232953545431	3.67837895401957	2.94704355723865	1.95294395566993	5.41464582590025	167.983881675852	1.81692106139428e-07	4.31205230362928e-07	ENSBTAG00000014026	F1MQC1	Phosphoprotein membrane anchor with glycosphingolipid microdomains 1	-	-	-	-	-	-	PF15347	Phosphoprotein associated with glycosphingolipid-enriched	IPR032748	Phosphoprotein associated with glycosphingolipid-enriched microdomains 1	ENOG410IFZ3;ENOG4111TW0	-;-	GO:0045121;GO:0007169;GO:0005622;GO:0005886;GO:0005887;GO:0050863;GO:0042169;GO:0016021;GO:0016020;GO:0050868;GO:0005068;GO:0035556	cellular_component;biological_process;cellular_component;cellular_component;cellular_component;biological_process;molecular_function;cellular_component;cellular_component;biological_process;molecular_function;biological_process	membrane raft;transmembrane receptor protein tyrosine kinase signaling pathway;intracellular;plasma membrane;integral component of plasma membrane;regulation of T cell activation;SH2 domain binding;integral component of membrane;membrane;negative regulation of T cell activation;transmembrane receptor protein tyrosine kinase adaptor activity;intracellular signal transduction	-	-	-
HERC4	33.4210142791938	32.7403972467827	31.7590539980327	31.9266109073372	33.8550009331075	14.6493701652839	13.8258357261348	13.8144742522277	14.7714744127167	13.8751401860318	1.07870199095283	6.50425591130005	822.613842274911	1.43278776259127e-15	3.60124082082881e-14	ENSBTAG00000014029	E1BAV2	HECT and RLD domain containing E3 ubiquitin protein ligase 4	NP_001070362.2	probable E3 ubiquitin-protein ligase HERC4	533336	HERC4	HECT and RLD domain containing E3 ubiquitin protein ligase 4	O	PF00632;PF00415	HECT-domain (ubiquitin-transferase);Regulator of chromosome condensation (RCC1) repeat	IPR000569;IPR000408;IPR009091;IPR035983	HECT domain;Regulator of chromosome condensation, RCC1;Regulator of chromosome condensation 1/beta-lactamase-inhibitor protein II;HECT, E3 ligase catalytic domain	KOG0941;COG5184;COG5021	E3 ubiquitin protein ligase;Alpha-tubulin suppressor and related RCC1 domain-containing proteins;Ubiquitin-protein ligase	GO:0007283;GO:0001650;GO:0005829;GO:0016567;GO:0016740;GO:0061630;GO:0005737;GO:0004842	biological_process;cellular_component;cellular_component;biological_process;molecular_function;molecular_function;cellular_component;molecular_function	spermatogenesis;fibrillar center;cytosol;protein ubiquitination;transferase activity;ubiquitin protein ligase activity;cytoplasm;ubiquitin-protein transferase activity	K10615	ko04120	Ubiquitin mediated proteolysis
ENSBTAG00000038430	9.33500518600933	13.0750841908044	10.088826807968	10.8862691927212	9.27897320422718	31.5214647645979	33.0535364233399	30.1654892056244	34.0211419711587	35.7761844003539	-1.7796964483754	4.2525747007294	444.032760369332	2.58562017030134e-13	2.81817299035211e-12	-	L8IKH0	Ferritin	XP_005895432.1	ferritin light chain	102279454	FTL	ferritin light chain	-	PF00210	erritin-like domain	IPR009040;IPR012347;IPR008331;IPR014034;IPR001519;IPR009078	Ferritin-like diiron domain;Ferritin-like;Ferritin/DPS protein domain;Ferritin, conserved site;Ferritin;Ferritin-like superfamily	-	-	GO:0008199;GO:0006826;GO:0005623;GO:0006879;GO:0046872	molecular_function;biological_process;cellular_component;biological_process;molecular_function	ferric iron binding;iron ion transport;cell;cellular iron ion homeostasis;metal ion binding	K13625	ko04978	Mineral absorption
TENT5A	1.54355968606777	1.64449223186874	1.51311150114547	0.987943507859501	1.20047953637892	0.570099007882932	0.539669658946598	0.559901520824247	0.381622070273893	0.504318467820803	1.29157709349302	0.979983756266687	64.8399889842012	3.96539522525907e-07	8.8291842573805e-07	ENSBTAG00000000995	E1B8X5	Family with sequence similarity 46 member A	XP_592539.3;XP_002690091.2	protein FAM46A isoform X1;-	540234	TENT5A	terminal nucleotidyltransferase 5A	O	PF07984	Nucleotidyltransferase	IPR012937	FAM46 family	KOG3852;ENOG410XTG4	Uncharacterized conserved protein;-	-	-	-	-	-	-
IRF9	2.94896640768131	2.83621086298885	3.0776393190082	2.61065518428459	3.09662362187708	13.9660323888778	12.9507336643809	13.809833615773	14.2569215495425	14.6558502367161	-2.38340814296628	4.59327403612707	1743.84932152079	3.05926458325735e-18	3.01115706385651e-16	ENSBTAG00000005816	Q58DC4	Interferon regulatory factor 9	XP_010807204.1	interferon regulatory factor 9 isoform X1	509855	IRF9	interferon regulatory factor 9	O	PF10401;PF00605	Interferon-regulatory factor 3;Interferon regulatory factor transcription factor	IPR019817;IPR036390;IPR019471;IPR036388;IPR008984;IPR001346;IPR017855	Interferon regulatory factor, conserved site;Winged helix DNA-binding domain superfamily;Interferon regulatory factor-3;Winged helix-like DNA-binding domain superfamily;SMAD/FHA domain superfamily;Interferon regulatory factor DNA-binding domain;SMAD-like domain superfamily	ENOG4111AEC;ENOG410IECM	-;-	GO:0044212;GO:0003700;GO:0006355;GO:0003677;GO:0006351;GO:0005634	molecular_function;molecular_function;biological_process;molecular_function;biological_process;cellular_component	transcription regulatory region DNA binding;DNA binding transcription factor activity;regulation of transcription, DNA-templated;DNA binding;transcription, DNA-templated;nucleus	-	-	-
SLC35A4	16.8473335616708	19.2088537313388	19.4291984890277	19.8622794689988	19.3588748489284	8.01968608097314	7.52537684483543	6.8641479521251	7.16162613035542	7.40876985114188	1.22978014748066	5.06225667097811	429.686439312586	2.71839644902054e-13	2.92968967454056e-12	ENSOARG00000018183	W5Q9X2	Uncharacterized protein	XP_012034007.1	uncharacterized protein LOC105615270	105615270	LOC105615270	SLC35A4 upstream open reading frame protein	-	PF15054	omain of unknown function (DUF4535)	IPR027854	Short transmembrane mitochondrial protein 1	-	-	-	-	-	-	-	-
TMCO6	7.80073137943885	6.62627893435276	7.85327268233389	7.2255820565205	7.459441644363	18.1629199120082	18.3419677337811	18.393644212444	17.2837130757306	17.5278567684546	-1.40505824824188	4.74606478871415	713.20900984756	4.56982568437312e-15	9.41267290324392e-14	ENSBTAG00000030589	F1N358	Transmembrane and coiled-coil domains 6	NP_001192443.1	transmembrane and coiled-coil domain-containing protein 6	100138035	TMCO6	transmembrane and coiled-coil domains 6	O	-	-	IPR016024;IPR011989;IPR000225	Armadillo-type fold;Armadillo-like helical;Armadillo	ENOG410IE0G;ENOG41126GB	-;-	-	-	-	-	-	-
KLHL35	1.29648386712749	1.87073597875602	1.29301226175861	2.03820737641272	1.77372682930978	0.088401953929894	0.0657994875935112	0.0386530463059297	0.0327821180692172	0.0488760914133229	4.75941229787197	0.382136571015532	346.180888149915	1.52137870954601e-12	1.27385008153703e-11	ENSBTAG00000015087	E1BK47	Kelch like family member 35	NP_001179253.1	kelch-like protein 35	539879	KLHL35	kelch like family member 35	O	PF01344;PF00651;PF07707	Kelch motif;BTB/POZ domain;BTB And C-terminal Kelch	IPR015915;IPR006652;IPR011333;IPR030601;IPR017096;IPR011705;IPR000210	Kelch-type beta propeller;Kelch repeat type 1;SKP1/BTB/POZ domain superfamily;Kelch-like protein 35;BTB-kelch protein;BTB/Kelch-associated;BTB/POZ domain	ENOG410XNX8;KOG4441	-;Proteins containing BTB/POZ and Kelch domains, involved in regulatory/signal transduction processes	GO:0016567;GO:0004842;GO:0031463	biological_process;molecular_function;cellular_component	protein ubiquitination;ubiquitin-protein transferase activity;Cul3-RING ubiquitin ligase complex	-	-	-
ENSBTAG00000049289	3.31608730510722	2.95839550564623	3.51072827068841	3.64812668858119	3.4435145631746	0.612920924312147	0.608280412550815	0.592836904402144	0.569371965809711	0.575059972356753	2.38483976494341	1.93003491488127	602.618919747294	1.78893833745324e-14	2.95725268245154e-13	ENSOARG00000003214	W5NZ26	NLR family pyrin domain containing 5	-	-	-	-	-	-	PF02758;PF13516;PF05729	PAAD/DAPIN/Pyrin domain;Leucine Rich repeat;NACHT domain	IPR001611;IPR007111;IPR011029;IPR004020;IPR032675	Leucine-rich repeat;NACHT nucleoside triphosphatase;Death-like domain superfamily;DAPIN domain;Leucine-rich repeat domain superfamily	-	-	GO:0005524;GO:0070997;GO:0000166	molecular_function;biological_process;molecular_function	ATP binding;neuron death;nucleotide binding	-	-	-
ENSBTAG00000049281	1.53304155035495	0.923943200281318	1.0018672304515	0.338517952311636	1.06367542529844	3.07207518298849	3.55253350007297	3.08361244170703	2.85299909099479	3.19023264632786	-1.80596359628468	0.737508401248021	68.8511455565885	2.64742134963947e-07	6.08870162029117e-07	-	-	-	-	-	-	-	-	-	-	-	-	-	-	-	-	-	-	-	-	-
ENSBTAG00000045881	25.4399728383902	17.5306065106008	17.5426952052058	22.5992077422861	23.3953193803922	2.98080338407361	1.36533936756536	3.00769016568015	2.49417281643294	1.41985045555703	3.10515719246231	-0.137590139656754	178.354745484481	2.67519132655849e-10	1.1649414712815e-09	-	-	-	-	-	-	-	-	-	-	-	-	-	-	-	-	-	-	-	-	-
ENSBTAG00000054793	2.69978308659491	1.7757295387893	1.58791637633328	3.38988116134291	2.58253630670856	0.788687367536719	0.926900648239412	0.762293886818935	0.820965974060999	0.587524326437392	1.51646514907925	0.504890896162872	54.0680137621264	1.3089023459018e-06	2.67888680127902e-06	-	-	-	-	-	-	-	-	-	-	-	-	-	-	-	-	-	-	-	-	-
ENSBTAG00000054797	16.2473148280911	17.5181646323108	15.3799774270163	16.860388345416	17.1452550898975	5.93264007041479	4.02915620321984	5.31949176215397	4.32565748149671	3.27704306704859	1.73335411536981	3.83977037231121	187.522330951425	5.48915646066555e-09	1.7593135322849e-08	ENSMMUG00000003263	F6TSR7	Stromal antigen 1	-	-	-	-	-	-	PF08514	STAG domain	IPR013721	STAG	-	-	-	-	-	-	-	-
ENSBTAG00000049130	11.427869644226	10.5927439486147	10.5049333652758	10.3953049219821	10.3963427924429	3.53650658656283	5.62116310216374	4.38634317066566	4.7790188991864	4.88586433280196	1.07160496464387	3.34400337225003	133.064765540484	2.42738375631866e-09	8.37087086225536e-09	ENSG00000125863	V9GZ13	McKusick-Kaufman/Bardet-Biedl syndromes putative chaperonin	-	-	-	-	-	-	-	-	-	-	-	-	GO:0016021;GO:0016020	cellular_component;cellular_component	integral component of membrane;membrane	-	-	-
ACAT1	40.353060364343	37.5655853798588	39.3145840471536	37.423652914685	38.8955369786769	69.5996916261123	76.9178481416123	71.681638735505	75.2823875576995	77.7093797338825	-1.06700076082934	6.61723944494966	686.876586441799	6.2006080314548e-15	1.21321153198146e-13	-	L8I1W8	Acetyl-CoA acetyltransferase, mitochondrial	-	-	102271646	ACAT1	acetyl-CoA acetyltransferase 1	-	PF00108;PF02803	Thiolase, N-terminal domain;Thiolase, C-terminal domain	IPR002155;IPR020613;IPR020615;IPR020610;IPR020617;IPR020616;IPR016039	Thiolase;Thiolase, conserved site;Thiolase, acyl-enzyme intermediate active site;Thiolase, active site;Thiolase, C-terminal;Thiolase, N-terminal;Thiolase-like	-	-	GO:0016740;GO:0003824;GO:0016746;GO:0008152;GO:0016747	molecular_function;molecular_function;molecular_function;biological_process;molecular_function	transferase activity;catalytic activity;transferase activity, transferring acyl groups;metabolic process;transferase activity, transferring acyl groups other than amino-acyl groups	-	-	-
CYP2C18	0.898636551061721	1.08538464324545	0.528546053528438	0.725040248392293	1.16907009396368	0.198748905100593	0.439316513203487	0.300204721977831	0.33947636150665	0.327657797436238	1.32503669172758	0.30329356980916	33.884618842607	2.25467403741126e-05	3.86592646786978e-05	ENSBTAG00000037559	F1MRH2	Uncharacterized protein	-	-	-	-	-	-	PF00067	Cytochrome P450	IPR017972;IPR036396;IPR002401;IPR001128	Cytochrome P450, conserved site;Cytochrome P450 superfamily;Cytochrome P450, E-class, group I;Cytochrome P450	COG2124;KOG0156	Cytochrome P450;Cytochrome P450 CYP2 subfamily	GO:0004497;GO:0016705;GO:0055114;GO:0019373;GO:0008395;GO:0005506;GO:0046872;GO:0008392;GO:0020037;GO:0016491	molecular_function;molecular_function;biological_process;biological_process;molecular_function;molecular_function;molecular_function;molecular_function;molecular_function;molecular_function	monooxygenase activity;oxidoreductase activity, acting on paired donors, with incorporation or reduction of molecular oxygen;oxidation-reduction process;epoxygenase P450 pathway;steroid hydroxylase activity;iron ion binding;metal ion binding;arachidonic acid epoxygenase activity;heme binding;oxidoreductase activity	-	-	-
CASQ2	2.0054832086074	1.82399374098737	1.94156657235447	2.25338921129731	1.83554141198199	0.0556664037932823	0.0276224727542124	0.0486793784040718	0.0137618573686526	0.0615542105010273	5.39432598716534	1.29696848785581	747.22506378822	3.13046206250743e-15	6.88808495460253e-14	ENSBTAG00000011500	Q3MHM1	Calsequestrin	NP_001030451.1	calsequestrin-2	528555	CASQ2	calsequestrin 2	O	PF01216	Calsequestrin	IPR018233;IPR001393;IPR036249	Calsequestrin, conserved site;Calsequestrin;Thioredoxin-like superfamily	ENOG4111R2M;ENOG410IGY5	-;-	GO:0060306;GO:0005622;GO:0010649;GO:0005737;GO:0005509;GO:0030018;GO:0030314;GO:0048306;GO:0010881;GO:0033018;GO:0060048;GO:0060315;GO:0010880;GO:0043267;GO:0002027;GO:1901017;GO:0071313;GO:0051208;GO:0051258;GO:0045214	biological_process;cellular_component;biological_process;cellular_component;molecular_function;cellular_component;cellular_component;molecular_function;biological_process;cellular_component;biological_process;biological_process;biological_process;biological_process;biological_process;biological_process;biological_process;biological_process;biological_process;biological_process	regulation of membrane repolarization;intracellular;regulation of cell communication by electrical coupling;cytoplasm;calcium ion binding;Z disc;junctional membrane complex;calcium-dependent protein binding;regulation of cardiac muscle contraction by regulation of the release of sequestered calcium ion;sarcoplasmic reticulum lumen;cardiac muscle contraction;negative regulation of ryanodine-sensit…	-	-	-
ENSBTAG00000052827	3.88650829045681	4.21622181900525	5.42521673509218	4.00492289103804	3.94376177267495	1.34092615719767	0.967835501058987	1.1015506598356	1.68765663528489	1.00647627229359	1.6851223421135	0.299014968099545	83.9173807940308	6.77800727868096e-08	1.74337972972895e-07	ENSMMUG00000022451	A0A1D5QZ56	Proteasome endopeptidase complex	-	-	-	-	-	-	-	-	IPR034644;IPR001353;IPR029055;IPR023332	Proteasome subunit alpha2;Proteasome, subunit alpha/beta;Nucleophile aminohydrolases, N-terminal;Proteasome alpha-type subunit	-	-	GO:0004298;GO:0000502;GO:0005839;GO:0008233;GO:0019773;GO:0016787;GO:0051603;GO:0005737;GO:0006508	molecular_function;cellular_component;cellular_component;molecular_function;cellular_component;molecular_function;biological_process;cellular_component;biological_process	threonine-type endopeptidase activity;proteasome complex;proteasome core complex;peptidase activity;proteasome core complex, alpha-subunit complex;hydrolase activity;proteolysis involved in cellular protein catabolic process;cytoplasm;proteolysis	-	-	-
ZNF292	10.5495391600912	10.6228049418637	9.55928627879628	10.6031213219669	10.228072300162	5.09601368947142	3.59605863103011	4.55367493291196	4.34471298502723	3.45048265652188	1.16502334307298	5.97158495390611	150.92452469484	4.26202944529603e-08	1.14155811523986e-07	ENSBTAG00000046612	G3MYM4	Zinc finger protein 292	NP_001179779.1	zinc finger protein 292	541264	ZNF292	zinc finger protein 292	O	PF00096	Zinc finger, C2H2 type	IPR013087;IPR036236	Zinc finger C2H2-type;Zinc finger C2H2 superfamily	COG5048;KOG1721	FOG: Zn-finger;FOG: Zn-finger	GO:0003676	molecular_function	nucleic acid binding	-	-	-
H3C7	50.8586016270795	57.5822841589077	46.6097887204008	49.5532993122828	57.1450564178354	0	0.186031641322774	0.245884159530056	0.278049789754966	0	8.33715569385388	3.29928079232974	1437.40108089473	1.56222128209804e-16	6.06725337691931e-15	-	A0A1U7QFI3	Histone H3	XP_005066524.1	-	-	-	-	-	-	-	IPR007125;IPR000164;IPR009072	Histone H2A/H2B/H3;Histone H3/CENP-A;Histone-fold	-	-	GO:0000786;GO:0005694;GO:0003677;GO:0046982;GO:0005634	cellular_component;cellular_component;molecular_function;molecular_function;cellular_component	nucleosome;chromosome;DNA binding;protein heterodimerization activity;nucleus	-	-	-
ASAP3	0.394758199216399	0.429320975769815	0.464365461314271	0.470432487696567	0.427963159397419	1.22835304288748	1.019128313647	1.11714206153834	1.1661067713193	1.22136115717814	-1.52388365932418	1.74798832847283	217.608803079474	5.80212649029008e-11	3.01178015160227e-10	ENSBTAG00000012263	F1N0S1	ArfGAP with SH3 domain, ankyrin repeat and PH domain 3	-	-	-	-	-	-	PF16746;PF00169;PF01412;PF12796	BAR domain of APPL family;PH domain;Putative GTPase activating protein for Arf;Ankyrin repeats (3 copies)	IPR037844;IPR028775;IPR037278;IPR002110;IPR036770;IPR001164;IPR011993;IPR020683;IPR001849;IPR027267;IPR038508	ASAP, PH domain;Arf GTPase activating protein, ASAP3;ARFGAP/RecO-like zinc finger;Ankyrin repeat;Ankyrin repeat-containing domain superfamily;Arf GTPase activating protein;PH-like domain superfamily;Ankyrin repeat-containing domain;Pleckstrin homology domain;AH/BAR domain superfamily;ArfGAP domain superfamily	KOG0521;COG5347	Putative GTPase activating proteins (GAPs);GTPase-activating protein that regulates ARFs (ADP-ribosylation factors), involved in ARF-mediated vesicular transport	GO:0005096;GO:0005829;GO:0005654;GO:0046872;GO:0043231;GO:0005925;GO:0016477;GO:0001726;GO:0051492;GO:0043547	molecular_function;cellular_component;cellular_component;molecular_function;cellular_component;cellular_component;biological_process;cellular_component;biological_process;biological_process	GTPase activator activity;cytosol;nucleoplasm;metal ion binding;intracellular membrane-bounded organelle;focal adhesion;cell migration;ruffle;regulation of stress fiber assembly;positive regulation of GTPase activity	-	-	-
ZFC3H1	47.3790907635394	52.5264945708894	50.6213032921158	50.3010060178879	51.4719310136257	27.1066263045454	17.2628226551049	23.0791915160749	18.8476851932554	14.4884427168631	1.19580060604507	7.86097393917561	61.5563124204747	1.76055573327717e-05	3.05855640324384e-05	ENSBTAG00000012267	E1BIV7	Zinc finger C3H1-type containing	XP_003582215.2;XP_003586079.1	-;zinc finger C3H1 domain-containing protein isoform X1	781886	ZFC3H1	zinc finger C3H1-type containing	O	PF10650	Putative zinc-finger domain	IPR011990;IPR019607;IPR013026;IPR003107;IPR019734	Tetratricopeptide-like helical domain superfamily;Putative zinc-finger domain;Tetratricopeptide repeat-containing domain;HAT (Half-A-TPR) repeat;Tetratricopeptide repeat	ENOG410XQ07;KOG4839	-;Uncharacterized conserved protein	GO:0006396;GO:0005634;GO:0000178	biological_process;cellular_component;cellular_component	RNA processing;nucleus;exosome (RNase complex)	-	-	-
CRIP1	9.16450432187566	10.3589947562641	8.64626599686167	9.93851522302808	10.4170123571508	3.95790239546138	4.2718572636704	4.1469667435893	4.83374814424401	4.90493793737883	1.00447283081812	2.85467953541768	144.523790159887	1.3112748495799e-09	4.78832566142261e-09	-	S7ME03	Cysteine-rich protein 2	-	-	-	-	-	-	PF00412;PF01448	LIM domain;LM2 domain	IPR000949;IPR001005;IPR009057;IPR001781;IPR017884	ELM2 domain;SANT/Myb domain;Homeobox-like domain superfamily;Zinc finger, LIM-type;SANT domain	-	-	GO:0003677;GO:0046872;GO:0005634	molecular_function;molecular_function;cellular_component	DNA binding;metal ion binding;nucleus	-	-	-
Y_RNA	1.8810700125811	2.7738301440824	2.28590592770738	2.16265836116054	2.60895009576958	0.134092615719767	0.072587662579424	0.0533008383791419	0.0482187610081397	0.0862693947680221	4.74015603059666	0.740062631632906	460.795710117227	1.55277063835888e-13	1.82510707484042e-12	-	-	-	-	-	-	-	-	-	-	-	-	-	-	-	-	-	-	-	-	-
CCDC125	28.2423635133289	27.1713032168196	26.2518061917225	25.0262043714187	27.3852015979651	61.0667669638739	61.6332961721721	59.7808653371581	58.8437743773652	61.6226147131639	-1.30410111315207	6.10703819885754	1089.17364690064	1.45110410182018e-16	5.77485687928067e-15	ENSBTAG00000017011	E1BLC4	Coiled-coil domain containing 125	-	-	-	-	-	-	-	-	IPR034608	Coiled-coil domain-containing protein 125	ENOG410YHUF;ENOG410IKFY	-;-	GO:0090630;GO:0035024;GO:2000145;GO:0005737;GO:2000146	biological_process;biological_process;biological_process;cellular_component;biological_process	activation of GTPase activity;negative regulation of Rho protein signal transduction;regulation of cell motility;cytoplasm;negative regulation of cell motility	-	-	-
SLX9	11.7042090978356	10.7291143671437	11.1154486623278	10.1363003906385	10.1102203863766	25.701817426156	30.4164783261773	26.1757795927259	28.9130757605693	31.432230412856	-1.53485748463861	4.22236300600736	514.504576169729	6.40301820829011e-14	8.44177063166592e-13	ENSBTAG00000017010	Q2KHU1	Chromosome 21 open reading frame 70 ortholog	NP_001039573.1	protein FAM207A	512069	FAM207A	family with sequence similarity 207 member A	O	PF15341	Ribosome biogenesis protein SLX9	-	-	ENOG410IYMW;ENOG410XY31	-;-	-	-	-	-	-	-
DHRS7	17.5704217137031	16.4358322191845	17.1300932904037	16.2318397214668	16.9685830791736	30.8356662258126	32.9741084244616	31.6097747306972	32.2074339799503	34.5738767864106	-1.07094853879592	4.95957064102315	553.912124313962	3.53297617572768e-14	5.18250225367834e-13	ENSBTAG00000020729	Q24K14	Dehydrogenase/reductase	NP_001039627.1	dehydrogenase/reductase SDR family member 7	514044	DHRS7	dehydrogenase/reductase 7	O	PF08659;PF00106;PF13561	KR domain;short chain dehydrogenase;noyl-(Acyl carrier protein) reductase	IPR036291;IPR002347;IPR020904	NAD(P)-binding domain superfamily;Short-chain dehydrogenase/reductase SDR;Short-chain dehydrogenase/reductase, conserved site	COG1028;KOG1205	Dehydrogenases with different specificities (related to short-chain alcohol dehydrogenases);Predicted dehydrogenase	GO:0055114;GO:0016491	biological_process;molecular_function	oxidation-reduction process;oxidoreductase activity	-	-	-
TAS1R1	1.52666230646194	1.67949595232201	1.6128396597772	1.44935536589483	1.36622918344449	0.0533745170179452	0	0.0933503202649739	0.0452408802807962	0.0404707968329795	4.84629228107842	0.79642650303164	319.945269421917	2.84021462441202e-12	2.18506726534419e-11	ENSBTAG00000016734	E1BPM8	Taste 1 receptor member 1	XP_002694212.1;XP_601773.2	-;taste receptor type 1 member 1	523473	TAS1R1	taste 1 receptor member 1	O	PF07562;PF01094;PF00003	Nine Cysteines Domain of family 3 GPCR;Receptor family ligand binding region;7 transmembrane sweet-taste receptor of 3 GCPR	IPR017978;IPR038550;IPR011500;IPR000337;IPR028082;IPR001828;IPR017979	GPCR family 3, C-terminal;GPCR, family 3, nine cysteines domain superfamily;GPCR, family 3, nine cysteines domain;GPCR, family 3;Periplasmic binding protein-like I;Receptor, ligand binding region;GPCR, family 3, conserved site	KOG1056;ENOG410XR6W	Glutamate-gated metabotropic ion channel receptor subunit GRM2 and related subunits, G-protein coupled receptor superfamily;-	GO:0007186;GO:0005886;GO:0008527;GO:0004930;GO:0004871;GO:0007165;GO:0016021;GO:0016020;GO:0050917	biological_process;cellular_component;molecular_function;molecular_function;molecular_function;biological_process;cellular_component;cellular_component;biological_process	G-protein coupled receptor signaling pathway;plasma membrane;taste receptor activity;G-protein coupled receptor activity;signal transducer activity;signal transduction;integral component of membrane;membrane;sensory perception of umami taste	K04624	ko04742	Taste transduction
bta-mir-1291	25.2265900280029	21.7948080942604	26.5511062565277	24.5537338172946	17.1647926633992	7.02750735455193	6.9743010937798	6.14544260879512	8.49366959109596	8.05861069370207	1.51834049991271	0.101190850006712	74.0226704950775	1.61641791759642e-07	3.87100480626921e-07	-	-	-	-	-	-	-	-	-	-	-	-	-	-	-	-	-	-	-	-	-
H2BC14	368.118398455437	310.025322643383	294.142655020031	291.898660001865	326.889983965999	2.42112302577086	2.11589177787802	1.92763032006818	3.03742007663844	2.52536253633783	6.92019188161556	6.34188558805783	5659.25466650797	9.09207335343484e-22	4.68932775276755e-19	-	A0A087QM06	Histone H2B 7	XP_009288340.1	histone H2B 7	103907826	LOC103907826	histone H2B 7	-	PF00125	Core histone H2A/H2B/H3/H4	IPR007125;IPR000558;IPR009072	Histone H2A/H2B/H3;Histone H2B;Histone-fold	-	-	GO:0000786;GO:0005694;GO:0003677;GO:0046982;GO:0005634	cellular_component;cellular_component;molecular_function;molecular_function;cellular_component	nucleosome;chromosome;DNA binding;protein heterodimerization activity;nucleus	-	-	-
MTMR7	2.04764939927159	2.12100292714019	1.84383482487506	1.84061419015004	1.89181501372876	1.07989948664563	0.719182816998646	0.975419105004054	0.899277224851178	0.546781215640553	1.07831437797293	1.86480017442873	56.1689850782505	1.02258571855913e-06	2.12905219685151e-06	-	Q148L8	Myotubularin related protein 7	NP_001069109.1	myotubularin-related protein 7	513986	MTMR7	myotubularin related protein 7	O	PF06602	Myotubularin-like phosphatase domain	IPR036003;IPR000387;IPR030564;IPR029021;IPR011993;IPR016130;IPR030572;IPR010569;IPR003595	MTMR7, PH-GRAM domain;Tyrosine specific protein phosphatases domain;Myotubularin family;Protein-tyrosine phosphatase-like;PH-like domain superfamily;Protein-tyrosine phosphatase, active site;Myotubularin-related protein 7;Myotubularin-like phosphatase domain;Protein-tyrosine phosphatase, catalytic	ENOG410XPTU;KOG1089	-;Myotubularin-related phosphatidylinositol 3-phosphate 3-phosphatase MTM6	GO:0016791;GO:0046856;GO:0035335;GO:0052866;GO:0004725;GO:0016311	molecular_function;biological_process;biological_process;molecular_function;molecular_function;biological_process	phosphatase activity;phosphatidylinositol dephosphorylation;peptidyl-tyrosine dephosphorylation;phosphatidylinositol phosphate phosphatase activity;protein tyrosine phosphatase activity;dephosphorylation	K18083;K18083	ko04070;ko00562	Phosphatidylinositol signaling system;Inositol phosphate metabolism
CHAC1	0.585446481888727	0.835675098492622	0.413206554559309	0.330369774198674	0.482365255930989	1.77507424468791	1.98437035201236	1.75745963494616	2.24965548909004	2.10270226363213	-2.04987941803115	1.3824702856146	139.586894214382	1.70015930996064e-09	6.06917335067344e-09	ENSBTAG00000010371	A6H738	Gamma-glutamylcyclotransferase	NP_001092352.1	glutathione-specific gamma-glutamylcyclotransferase 1	505991	CHAC1	ChaC glutathione specific gamma-glutamylcyclotransferase 1	O	PF04752	ChaC-like protein	IPR013024;IPR006840;IPR036568	Gamma-glutamyl cyclotransferase-like;Glutathione-specific gamma-glutamylcyclotransferase;Gamma-glutamyl cyclotransferase-like superfamily	KOG3182;COG3703	Predicted cation transporter;Uncharacterized protein involved in cation transport	GO:0005112;GO:0070059;GO:0022008;GO:0005829;GO:0045746;GO:0005802;GO:0016829;GO:0010955;GO:0006751;GO:0003839;GO:0005737	molecular_function;biological_process;biological_process;cellular_component;biological_process;cellular_component;molecular_function;biological_process;biological_process;molecular_function;cellular_component	Notch binding;intrinsic apoptotic signaling pathway in response to endoplasmic reticulum stress;neurogenesis;cytosol;negative regulation of Notch signaling pathway;trans-Golgi network;lyase activity;negative regulation of protein processing;glutathione catabolic process;gamma-glutamylcyclotransferase activity;cytoplasm	-	-	-
DSTN	227.234158399987	242.229114231142	220.223876015282	224.988613071557	231.76842107423	539.586025134078	616.4732018207	591.646325874302	609.807655973336	636.937167295488	-1.51263392176114	8.81264122587987	1032.86602737144	2.23927850409131e-16	8.1793929268423e-15	-	A0A1S3G179	destrin	XP_012882563.1	-	105993752	Dstn	destrin, actin depolymerizing factor	-	-	-	IPR029924;IPR002108;IPR017904;IPR029006	Destrin;Actin-depolymerising factor homology domain;ADF/Cofilin;ADF-H/Gelsolin-like domain superfamily	-	-	GO:0030042;GO:0005622;GO:0051014;GO:0030836;GO:0003779;GO:0015629	biological_process;cellular_component;biological_process;biological_process;molecular_function;cellular_component	actin filament depolymerization;intracellular;actin filament severing;positive regulation of actin filament depolymerization;actin binding;actin cytoskeleton	-	-	-
MEIS3	0.880137537956422	0.77579302259594	0.925595620820167	0.761267896206467	0.787520054214802	1.51069575023546	1.64129303102308	1.49907727808603	1.50333293691329	1.86531212424236	-1.08446359637042	2.93980029548417	159.848201106958	6.14492740260789e-10	2.44620851896345e-09	ENSOGAG00000002063	H0WJY6	Meis homeobox 3	-	-	-	-	-	-	PF16493;PF05920	N-terminal of Homeobox Meis and PKNOX1;Homeobox KN domain	IPR008422;IPR009057;IPR001356;IPR032453	Homeobox KN domain;Homeobox-like domain superfamily;Homeobox domain;Homeobox protein PKNOX/Meis, N-terminal	ENOG410XPMQ;KOG0773	-;Transcription factor MEIS1 and related HOX domain proteins	GO:2001234;GO:0006366;GO:0043565;GO:0001077;GO:0051897;GO:0006355;GO:0003677;GO:0045944;GO:0003682;GO:0005634	biological_process;biological_process;molecular_function;molecular_function;biological_process;biological_process;molecular_function;biological_process;molecular_function;cellular_component	negative regulation of apoptotic signaling pathway;transcription by RNA polymerase II;sequence-specific DNA binding;transcriptional activator activity, RNA polymerase II proximal promoter sequence-specific DNA binding;positive regulation of protein kinase B signaling;regulation of transcription, DNA-templated;DNA binding;positive regulation of transcription by RNA polymerase II;chromatin binding;…	-	-	-
ZNF692	2.55521244186307	2.18595303599786	2.73251830125385	2.5836712459132	2.67780521172522	5.12715850839983	5.6038692501334	5.48653253340183	6.17090360887883	6.16478677656216	-1.28829737294282	3.61634145038957	306.933981346495	3.94254813407754e-12	2.90155340415501e-11	ENSOARG00000008239	W5PEH5	Zinc finger protein 692	XP_012033785.1;XP_012033787.1;XP_012033786.1	zinc finger protein 692 isoform X1;-;-	101112645	ZNF692	zinc finger protein 692	-	PF00096	Zinc finger, C2H2 type	IPR013087;IPR036236	Zinc finger C2H2-type;Zinc finger C2H2 superfamily	-	-	GO:0000978;GO:0000122;GO:0003676;GO:0001078;GO:0005730;GO:0005634	molecular_function;biological_process;molecular_function;molecular_function;cellular_component;cellular_component	RNA polymerase II proximal promoter sequence-specific DNA binding;negative regulation of transcription by RNA polymerase II;nucleic acid binding;transcriptional repressor activity, RNA polymerase II proximal promoter sequence-specific DNA binding;nucleolus;nucleus	-	-	-
LSM10	0.62857386051955	0.897235766290592	0.341265955821511	0.693991418857604	1.03789490625516	1.80093965815471	1.80611821851165	2.20485003484112	1.34974563294438	1.69375861430622	-1.42492080864134	0.495353694674481	42.1186862253606	6.25688214950251e-06	1.15880836592481e-05	ENSBTAG00000024096	A4IFN1	LSM10 protein	NP_001077250.1	U7 snRNA-associated Sm-like protein LSm10	618089	LSM10	LSM10, U7 small nuclear RNA associated	O	PF01423	LSM domain	IPR010920;IPR001163	LSM domain superfamily;LSM domain, eukaryotic/archaea-type	COG1958;KOG3428	Small nuclear ribonucleoprotein (snRNP) homolog;Small nuclear ribonucleoprotein SMD1 and related snRNPs	GO:0030529;GO:0016604;GO:0015030;GO:0071208;GO:0005683;GO:0071209;GO:0005634;GO:1900087	;cellular_component;cellular_component;molecular_function;cellular_component;molecular_function;cellular_component;biological_process	;nuclear body;Cajal body;histone pre-mRNA DCP binding;U7 snRNP;U7 snRNA binding;nucleus;positive regulation of G1/S transition of mitotic cell cycle	-	-	-
SPDYA	1.38189698898081	1.19463721070655	0.961602011807681	1.6761377533106	1.78510148262125	0.366286701346605	0.333220701434334	0.360350834430142	0.513136260173785	0.445531521712032	1.67201491097071	0.126260665507974	69.4568818998804	2.49491136917039e-07	5.76719024633974e-07	-	L8I2X2	Speedy protein A	XP_005903919.1	speedy protein A	102266392	SPDYA	speedy/RINGO cell cycle regulator family member A	-	PF11357	Cell cycle regulatory protein	IPR020984	Cell cycle regulatory protein Speedy	-	-	-	-	-	K08694;K08694	ko04914;ko04114	Progesterone-mediated oocyte maturation;Oocyte meiosis
INO80B	14.3916233776435	13.7161856233682	14.0126751239324	13.9427682759945	13.8269156066238	40.8369137806909	44.2494912126161	41.2802439213189	44.5441626058752	43.9828776380897	-1.74794028628971	6.03055256438647	1849.67202692509	1.88475160200271e-18	2.00842869059694e-16	ENSOARG00000012669	W5PSY9	Uncharacterized protein	-	-	-	-	-	-	PF04438;PF04795	HIT zinc finger;PAPA-1-like conserved region	IPR029523;IPR007529;IPR006880	INO80 complex, subunit Ies2;Zinc finger, HIT-type;INO80 complex subunit B-like conserved region	-	-	GO:0031011;GO:0006338	cellular_component;biological_process	Ino80 complex;chromatin remodeling	-	-	-
UTRN	41.2248248991641	41.8427157002622	41.519129108715	40.2795510064759	41.1614004993473	10.5062369924392	6.69033335542325	8.90066013574062	7.48846302189502	5.66116939262225	2.26390612463524	8.05889086737083	224.687722727321	5.4907358631313e-08	1.43401961148906e-07	-	L8J176	Utrophin	-	-	102277078	UTRN	utrophin	-	PF09068;PF00569;PF00307;PF00397;PF09069;PF00435	hand;Zinc finger, ZZ type;Calponin homology (CH) domain;WW domain;-hand;Spectrin repeat	IPR036872;IPR015153;IPR035436;IPR015154;IPR001715;IPR001589;IPR036020;IPR018159;IPR000433;IPR001202;IPR002017;IPR011992	CH domain superfamily;EF-hand domain, type 1;Dystrophin/utrophin;EF-hand domain, type 2;Calponin homology domain;Actinin-type actin-binding domain, conserved site;WW domain superfamily;Spectrin/alpha-actinin;Zinc finger, ZZ-type;WW domain;Spectrin repeat;EF-hand domain pair	-	-	GO:0008270;GO:0046872;GO:0003779	molecular_function;molecular_function;molecular_function	zinc ion binding;metal ion binding;actin binding	-	-	-
ZKSCAN5	9.29808933871583	8.98391177516269	8.84485494700863	8.55171933561875	9.15405448703574	20.2410423271524	20.061672538521	19.5821489406674	20.2437251011436	20.9557703040874	-1.30064563686386	5.45256915712895	1068.24094557532	1.70057318401334e-16	6.51288614600437e-15	ENSCAFG00000023158	F1PJB6	Zinc finger with KRAB and SCAN domains 5	XP_013969724.1	zinc finger protein with KRAB and SCAN domains 5 isoform X2	489856	ZKSCAN5	zinc finger with KRAB and SCAN domains 5	O	PF00096;PF01352;PF02023	Zinc finger, C2H2 type;KRAB box;SCAN domain	IPR001909;IPR036236;IPR003309;IPR036051;IPR038269;IPR013087	Krueppel-associated box;Zinc finger C2H2 superfamily;SCAN domain;KRAB domain superfamily;SCAN domain superfamily;Zinc finger C2H2-type	COG5048;KOG1721	FOG: Zn-finger;FOG: Zn-finger	GO:0005622;GO:0003700;GO:0003676;GO:0046872;GO:0006355;GO:0006351;GO:0005634	cellular_component;molecular_function;molecular_function;molecular_function;biological_process;biological_process;cellular_component	intracellular;DNA binding transcription factor activity;nucleic acid binding;metal ion binding;regulation of transcription, DNA-templated;transcription, DNA-templated;nucleus	-	-	-
TCEAL1	2.89785045117656	2.8561100494799	3.59144074012722	2.74237577097404	3.16404223464609	6.22181518801882	6.02705285429483	5.27528578497384	6.29976080881977	6.16199144335846	-1.10127079792785	2.75098007287147	154.528711746566	7.9323947666927e-10	3.07148042407615e-09	-	L8IIS5	Transcription elongation factor A protein-like 1	XP_005895697.1;XP_014333669.1	transcription elongation factor A protein-like 1;-	102271806	TCEAL1	transcription elongation factor A like 1	-	PF04538	Brain expressed X-linked like family	IPR021156;IPR010370	Transcription elongation factor A-like/Brain expressed X-linked;Transcription elongation factor A protein-like 1	-	-	GO:0003746;GO:0006414	molecular_function;biological_process	translation elongation factor activity;translational elongation	-	-	-
GCFC2	7.20163881758364	8.10516966337886	7.17982522008801	6.71696146347448	7.73125875067685	3.11054807116502	1.97075162841492	2.84222481061293	2.28587610079264	2.17523605837251	1.44631718171657	3.55781122462139	183.140782803572	5.68607975818186e-10	2.2768071572653e-09	ENSBTAG00000008048	E1BDX0	GC-rich sequence DNA-binding factor 2	-	-	-	-	-	-	PF07842	C-rich sequence DNA-binding factor-like protein	IPR012890;IPR022783	GC-rich sequence DNA-binding factor;GC-rich sequence DNA-binding factor-like domain	KOG2136;ENOG410YU43	Transcriptional regulators binding to the GC-rich sequences;-	GO:0071008;GO:0000245;GO:0005829;GO:0000978;GO:0005654;GO:0000122;GO:0003700;GO:0006355;GO:0003677;GO:0001078;GO:0005730;GO:0005634	cellular_component;biological_process;cellular_component;molecular_function;cellular_component;biological_process;molecular_function;biological_process;molecular_function;molecular_function;cellular_component;cellular_component	U2-type post-mRNA release spliceosomal complex;spliceosomal complex assembly;cytosol;RNA polymerase II proximal promoter sequence-specific DNA binding;nucleoplasm;negative regulation of transcription by RNA polymerase II;DNA binding transcription factor activity;regulation of transcription, DNA-templated;DNA binding;transcriptional repressor activity, RNA polymerase II proximal promoter sequence-…	-	-	-
SPART	11.8690782367789	11.0484488961689	11.3423056074017	10.9180588053642	11.7627472833349	25.0514912721933	24.922712778097	24.6971086812076	24.8429413414113	24.5281688597821	-1.25094801079013	6.23764489932912	1156.10821844413	8.90926559923869e-17	3.92068500466156e-15	-	L8HYG9	Spartin	XP_005906812.1	spartin	102276224	SPART	spartin	-	PF06911	Senescence-associated protein	IPR036181;IPR009686;IPR007330	MIT domain superfamily;Senescence/spartin-associated;MIT	-	-	-	-	-	K19366	ko04144	Endocytosis
NCR3	2.19310110675777	2.50437235865726	2.53681131643907	3.02667960834189	2.49645176315161	0.91717027202265	0.54044683299462	0.626602117850032	0.595200331194225	0.40567155873058	1.92018761567726	-0.00119879662966526	89.5447031203126	4.29424193012628e-08	1.14970837722276e-07	ENSBTAG00000018343	Q32LF2	Natural cytotoxicity triggering receptor 3	NP_001035614.1	natural cytotoxicity triggering receptor 3 precursor	513769	NCR3	natural cytotoxicity triggering receptor 3	O	PF07686	Immunoglobulin V-set domain	IPR003599;IPR013106;IPR013783;IPR036179;IPR007110	Immunoglobulin subtype;Immunoglobulin V-set domain;Immunoglobulin-like fold;Immunoglobulin-like domain superfamily;Immunoglobulin-like domain	ENOG410J2FC;ENOG410Z2AU	-;-	GO:0007156;GO:0042803;GO:0002860;GO:0060370;GO:0002429;GO:0007157;GO:0005913;GO:0045954;GO:0030101;GO:0005102;GO:0008037;GO:0005887;GO:0004872;GO:0042271;GO:0042802;GO:0050839	biological_process;molecular_function;biological_process;biological_process;biological_process;biological_process;cellular_component;biological_process;biological_process;molecular_function;biological_process;cellular_component;-;biological_process;molecular_function;molecular_function	homophilic cell adhesion via plasma membrane adhesion molecules;protein homodimerization activity;positive regulation of natural killer cell mediated cytotoxicity directed against tumor cell target;susceptibility to T cell mediated cytotoxicity;immune response-activating cell surface receptor signaling pathway;heterophilic cell-cell adhesion via plasma membrane cell adhesion molecules;cell-cell a…	K06743	ko04650	Natural killer cell mediated cytotoxicity
NDRG1	168.115078943573	184.331936677509	180.20801722327	176.735085249052	176.883744711925	92.9029117801577	74.6254412650356	74.0671586420868	79.9213772328417	79.5621013471866	1.01688996950654	8.691278531228	312.968009523928	3.38084732696809e-12	2.55226261322755e-11	ENSBTAG00000000711	F1MS38	Protein NDRG1	-	-	-	-	-	-	PF03096	Ndr family	IPR029058;IPR030693;IPR004142	Alpha/Beta hydrolase fold;Protein NDRG1;NDRG	ENOG410XSPF;KOG2931	-;Differentiation-related gene 1 protein (NDR1 protein), related proteins	GO:0055038;GO:0008017;GO:0005874;GO:0043015;GO:0005737;GO:0005634;GO:0045296;GO:0043209;GO:0008285;GO:0030330;GO:0045576;GO:0005813;GO:0032287;GO:0015630;GO:0005886;GO:0017137;GO:0042127;GO:0090232;GO:0048471;GO:0005829;GO:0071456;GO:0005913	cellular_component;molecular_function;cellular_component;molecular_function;cellular_component;cellular_component;molecular_function;cellular_component;biological_process;biological_process;biological_process;cellular_component;biological_process;cellular_component;cellular_component;molecular_function;biological_process;biological_process;cellular_component;cellular_component;biological_process;…	recycling endosome membrane;microtubule binding;microtubule;gamma-tubulin binding;cytoplasm;nucleus;cadherin binding;myelin sheath;negative regulation of cell proliferation;DNA damage response, signal transduction by p53 class mediator;mast cell activation;centrosome;peripheral nervous system myelin maintenance;microtubule cytoskeleton;plasma membrane;Rab GTPase binding;regulation of cell prolife…	-	-	-
INA	0.702228520945683	0.762673993624646	0.924818721379985	0.876439131832599	0.878800670384756	0.00598526280686006	0.0296997376412601	0	0.0236748422600562	0	5.96746876892634	0.241043785481449	289.398477257814	6.26752251036207e-12	4.31004987992579e-11	ENSCSAG00000005368	A0A0D9QZ86	Internexin neuronal intermediate filament protein alpha	XP_007962191.1	alpha-internexin	103216449	INA	internexin neuronal intermediate filament protein alpha	-	PF00038;PF04732	Intermediate filament protein;Intermediate filament head (DNA binding) region	IPR027703;IPR006821;IPR001664;IPR018039	Alpha-internexin;Intermediate filament head, DNA-binding domain;Intermediate filament protein;Intermediate filament protein, conserved site	-	-	GO:0045104;GO:0005198;GO:1990830;GO:0060052;GO:0045111;GO:0005654;GO:0043209;GO:0005882;GO:0005883;GO:0031965;GO:0036464;GO:0007399	biological_process;molecular_function;biological_process;biological_process;cellular_component;cellular_component;cellular_component;cellular_component;cellular_component;cellular_component;cellular_component;biological_process	intermediate filament cytoskeleton organization;structural molecule activity;cellular response to leukemia inhibitory factor;neurofilament cytoskeleton organization;intermediate filament cytoskeleton;nucleoplasm;myelin sheath;intermediate filament;neurofilament;nuclear membrane;cytoplasmic ribonucleoprotein granule;nervous system development	-	-	-
PRDX2	227.296202840247	206.386982473272	208.874304375833	213.552474029871	210.725172953759	79.4760182410151	102.687537745379	88.8708608481129	94.2543497816908	110.268978321404	1.0379592940801	7.26221483754344	238.307318070833	9.87387963702366e-11	4.84082905094232e-10	-	L8IBK4	Peroxiredoxin-2	XP_005900588.1;XP_014335217.1	-;-	102273249	PRDX2	peroxiredoxin 2	-	PF10417;PF00578	C-terminal domain of 1-Cys peroxiredoxin;AhpC/TSA family	IPR000866;IPR013766;IPR019479;IPR024706;IPR036249	Alkyl hydroperoxide reductase subunit C/ Thiol specific antioxidant;Thioredoxin domain;Peroxiredoxin, C-terminal;Peroxiredoxin, AhpC-type;Thioredoxin-like superfamily	-	-	GO:0098869;GO:0016209;GO:0055114;GO:0005623;GO:0051920;GO:0045454;GO:0016491	biological_process;molecular_function;biological_process;cellular_component;molecular_function;biological_process;molecular_function	cellular oxidant detoxification;antioxidant activity;oxidation-reduction process;cell;peroxiredoxin activity;cell redox homeostasis;oxidoreductase activity	K03386	ko04214	Apoptosis - fly
EPG5	7.22151518020443	7.46183300036786	6.75856898188916	6.54175993983191	6.31866425786087	2.64821177519168	1.78938674793548	2.23369754283959	2.02907884725013	1.68429846824488	1.5953978047814	5.15093464158797	213.142752434547	7.70280275596314e-09	2.38405997924601e-08	-	L8IRZ7	UPF0493 protein KIAA1632	-	-	102278139	EPG5	ectopic P-granules autophagy protein 5 homolog	-	-	-	IPR029651	Ectopic P granules protein 5	-	-	GO:0006914	biological_process	autophagy	-	-	-
RPAP3	22.6405995813962	22.6663917447328	22.9173799914229	21.3283911055787	23.4664502345168	81.6927131870871	77.3158986578378	83.2085822603471	77.0844112767718	71.5430428522437	-1.91810984731906	7.04279448532153	1588.86133975165	6.57266855772529e-18	5.36379673312088e-16	ENSBTAG00000018690	F1N0V7	RNA polymerase II associated protein 3	NP_001095400.2	RNA polymerase II-associated protein 3	510621	RPAP3	RNA polymerase II associated protein 3	O	PF13877;PF13176;PF00515	Potential Monad-binding region of RPAP3;Tetratricopeptide repeat;Tetratricopeptide repeat	IPR011990;IPR001440;IPR013026;IPR025986;IPR019734	Tetratricopeptide-like helical domain superfamily;Tetratricopeptide repeat 1;Tetratricopeptide repeat-containing domain;RNA-polymerase II-associated protein 3-like, C-terminal domain;Tetratricopeptide repeat	ENOG4111KG3;KOG4648	-;Uncharacterized conserved protein, contains LRR repeats	GO:0005829;GO:0097255	cellular_component;cellular_component	cytosol;R2TP complex	-	-	-
IFT74	4.7484261200371	3.90885145168801	4.54449081760012	4.41804331538386	4.41714528182862	13.3392500711402	12.6785905686306	13.1633863287155	13.0765334024533	12.4524722386015	-1.67907553350057	4.58462130688282	981.522342388291	3.39582449547362e-16	1.14923257335005e-14	ENSBTAG00000019568	F1N626	Intraflagellar transport 74	NP_001192704.1	intraflagellar transport protein 74 homolog	514024	IFT74	intraflagellar transport 74	O	-	-	IPR029602	Intraflagellar transport protein 74	ENOG410XWAZ;ENOG410IFCX	-;-	GO:0033630;GO:0007368;GO:0003334;GO:0008544;GO:0042073;GO:0005929;GO:1905515;GO:0007219;GO:0048487;GO:0060271;GO:0045944;GO:0003682;GO:0005813;GO:0035735;GO:0007507;GO:0030992;GO:0005634;GO:0050680	biological_process;biological_process;biological_process;biological_process;biological_process;cellular_component;biological_process;biological_process;molecular_function;biological_process;biological_process;molecular_function;cellular_component;biological_process;biological_process;cellular_component;cellular_component;biological_process	positive regulation of cell adhesion mediated by integrin;determination of left/right symmetry;keratinocyte development;epidermis development;intraciliary transport;cilium;non-motile cilium assembly;Notch signaling pathway;beta-tubulin binding;cilium assembly;positive regulation of transcription by RNA polymerase II;chromatin binding;centrosome;intraciliary transport involved in cilium assembly;h…	-	-	-
C5H22orf23	4.44797970948055	4.72656191633905	5.1547715267437	5.87488458813554	5.36862705122021	1.44680380938784	1.46149002725306	1.46854355507388	1.43071628906781	1.18844625656283	1.74381535740031	2.19674983607686	280.466452853522	8.0193050027421e-12	5.31897729965826e-11	ENSBTAG00000019563	F1N6I1	Uncharacterized protein	NP_001039718.2	UPF0193 protein EVG1 isoform 1	520712	C5H22orf23	chromosome 5 C22orf23 homolog	O	PF05250	Uncharacterised protein family (UPF0193)	IPR007914	Uncharacterised protein family UPF0193	ENOG4111W8U;ENOG410IWMY	-;-	-	-	-	-	-	-
[truncated: 2,942 more rows]
