# Supplementary material for: UID-Dual Transcriptome Sequencing Analysis of the Molecular Interactions between Streptococcus agalactiae ATCC 27956 and Mammary Epithelial Cells
Source: Animals (Basel). 2024 Sep 5;14(17):2587. doi: 10.3390/ani14172587 (PMC11393856; doi:10.3390/ani14172587)
Supplement: Supplementary file 1 [file animals-14-02587-s001.zip › Supplementary File S2.xls]

Geneid	H1	H2	H3	M1	M2	M3	M4	M5	logFC	logCPM	F	PValue	FDR	Ensembl_ID	uniprot_ID	uniprot_Description	NR_ID	NR_Description	Refseq_ID	Symbol	Refseq_Description	Nomenclature_status	pfam_ID	pfam_Description	interpro_ID	interpro_Description	eggNOG_ID	eggNOG_Description	GO_term	GO_class	GO_description	KEGG_KO	KEGG_pathway	KEGG_description
SRSF11	305.204655330311	249.338221112576	263.773846266562	733.73621761812	632.897457368919	686.264810402282	653.88733030974	596.866328149688	-1.47517796788856	9.58269519899705	245.080103881825	6.18097665037028e-10	4.38842557350109e-09	ENSBTAG00000015474	Q148M1	Serine and arginine rich splicing factor 11	NP_001069089.1;XP_010801742.1	serine/arginine-rich splicing factor 11;-	513451	SRSF11	serine and arginine rich splicing factor 11	O	PF00076	RNA recognition motif. (a.k.a. RRM, RBD, or RNP domain)	IPR012677;IPR035979;IPR034447;IPR000504	Nucleotide-binding alpha-beta plait domain superfamily;RNA-binding domain superfamily;Serine/arginine-rich splicing factor 11;RNA recognition motif domain	ENOG410ISHD;ENOG410YJ1Y	-;-	GO:0008380;GO:0003723;GO:0003676;GO:0016607	biological_process;molecular_function;molecular_function;cellular_component	RNA splicing;RNA binding;nucleic acid binding;nuclear speck	-	-	-
COX6A1	101.513704440526	95.4621895659865	110.817945381319	159.491420660051	192.350537755047	184.348271077996	174.709432680132	191.301090149916	-1.0132959567059	7.27157893368241	159.198309584178	9.11941350107423e-09	4.20266238154244e-08	-	L8IW76	Cytochrome c oxidase subunit 6A, mitochondrial	XP_005891541.1	-	102266923	LOC102266923	cytochrome c oxidase subunit 6A1, mitochondrial	-	PF02046	Cytochrome c oxidase subunit VIa	IPR018507;IPR001349;IPR036418	Cytochrome c oxidase, subunit VIa, conserved site;Cytochrome c oxidase, subunit VIa;Cytochrome c oxidase, subunit VIa superfamily	-	-	GO:0022900;GO:0004129;GO:0005751;GO:0005743;GO:0016020;GO:0005739;GO:1902600	biological_process;molecular_function;cellular_component;cellular_component;cellular_component;cellular_component;biological_process	electron transport chain;cytochrome-c oxidase activity;mitochondrial respiratory chain complex IV;mitochondrial inner membrane;membrane;mitochondrion;proton transmembrane transport	K02266;K02266;K02266;K02266;K02266;K02266	ko05010;ko05012;ko04932;ko05016;ko04260;ko00190	Alzheimer's disease;Parkinson's disease;Non-alcoholic fatty liver disease (NAFLD);Huntington's disease;Cardiac muscle contraction;Oxidative phosphorylation
SRD5A1	6.81074882769264	7.49177983187397	8.00432077605096	2.91257486383778	3.15693102549258	2.99301850633537	2.88682529972948	3.61542408683302	1.05859820526985	3.70481367316201	134.684939552928	2.53560719592213e-08	1.01330289423691e-07	ENSSSCG00000017103	F1S0R8	Uncharacterized protein	-	-	-	-	-	-	PF02544	3-oxo-5-alpha-steroid 4-dehydrogenase	IPR001104	3-oxo-5-alpha-steroid 4-dehydrogenase, C-terminal	KOG1638;ENOG410XS6P	Steroid reductase;-	GO:0030540;GO:0030539;GO:0055114;GO:0016627;GO:0006629;GO:0042448;GO:0003865;GO:0016021;GO:0016020;GO:0006702;GO:0005737	biological_process;biological_process;biological_process;molecular_function;biological_process;biological_process;molecular_function;cellular_component;cellular_component;biological_process;cellular_component	female genitalia development;male genitalia development;oxidation-reduction process;oxidoreductase activity, acting on the CH-CH group of donors;lipid metabolic process;progesterone metabolic process;3-oxo-5-alpha-steroid 4-dehydrogenase activity;integral component of membrane;membrane;androgen biosynthetic process;cytoplasm	-	-	-
TP53BP2	12.8647745628212	11.761625122274	11.0258288209836	19.9964181666266	21.1140184369595	20.5351772815039	20.8635733630136	21.3920183041002	-1.00650105979107	6.41574873126756	213.837425581306	1.45767309109607e-09	8.95793781777616e-09	ENSOARG00000015629	W5Q236	Tumor protein p53 binding protein 2	-	-	-	-	-	-	PF00018;PF12796	SH3 domain;Ankyrin repeats (3 copies)	IPR036028;IPR001452;IPR002110;IPR036770;IPR029071;IPR020683	SH3-like domain superfamily;SH3 domain;Ankyrin repeat;Ankyrin repeat-containing domain superfamily;Ubiquitin-like domain superfamily;Ankyrin repeat-containing domain	-	-	GO:0030054;GO:0048471;GO:0072332;GO:0005829;GO:1900119;GO:0005737;GO:0051059;GO:0002039;GO:0042802;GO:0005634	cellular_component;cellular_component;biological_process;cellular_component;biological_process;cellular_component;molecular_function;molecular_function;molecular_function;cellular_component	cell junction;perinuclear region of cytoplasm;intrinsic apoptotic signaling pathway by p53 class mediator;cytosol;positive regulation of execution phase of apoptosis;cytoplasm;NF-kappaB binding;p53 binding;identical protein binding;nucleus	-	-	-
SDE2	34.3891705059972	31.7580835297284	31.3807011601376	119.623090771827	131.718012441851	125.217129160276	122.538321114712	130.006670803367	-2.15248868001477	7.12995349910048	923.088829925968	1.18972622305154e-13	7.05759679786674e-12	ENSBTAG00000012787	F1MWF8	SDE2 telomere maintenance homolog	-	-	-	-	-	-	PF13019;PF13297	Telomere stability and silencing;Telomere stability C-terminal	IPR024974	Sde2 N-terminal domain	ENOG4111WBQ;KOG2827	-;Uncharacterized conserved protein	GO:0005634	cellular_component	nucleus	-	-	-
5S_rRNA	0.250829503547383	0.249862905576937	0.173187642583902	0.0294786771915175	0.0231424024747235	0.0303956992255322	0.0269754536067558	0.0237420169377683	2.85846389142758	1.89674405217666	339.04854202313	7.851620204244e-11	8.27779616643035e-10	-	-	-	-	-	-	-	-	-	-	-	-	-	-	-	-	-	-	-	-	-
PPP1R36	1.60607194168139	1.37044753022085	1.55656362054503	2.76755886430589	3.13173812517907	3.16142363968416	3.58508789096839	2.82765552018675	-1.23462006326595	2.33068352853254	87.4128715078674	3.32285664124834e-07	9.61191268139277e-07	ENSBTAG00000007809	F1MPJ2	Protein phosphatase 1 regulatory subunit 36	-	-	-	-	-	-	PF14895	Protein phosphatase 1 inhibitor	IPR026142	Protein phosphatase 1 regulatory subunit 36	ENOG4111MKX;ENOG410IECE	-;-	GO:0010923;GO:0019902	biological_process;molecular_function	negative regulation of phosphatase activity;phosphatase binding	-	-	-
RILPL2	0.276575208364783	0.109448938376537	0.166555078164796	1.67422097135471	1.7592831587913	1.91929739133541	1.83646910077751	2.6136034682277	-3.65488752429799	1.06336186516909	151.848149486305	1.21924477986768e-08	5.38327814823732e-08	-	C5IJ96	RILPL2	NP_001155345.1	RILP-like protein 2	100302076	RILPL2	Rab interacting lysosomal protein like 2	-	PF11461	Rab interacting lysosomal protein	IPR021563;IPR034743;IPR034744	Rab interacting lysosomal protein, dimerization domain;RH1 domain;RH2 domain	-	-	GO:0046983	molecular_function	protein dimerization activity	-	-	-
MTPN	63.9011867687065	66.9634236478494	64.2147585473226	26.8168708526864	21.3889459358657	25.5055749772768	24.3817003139803	21.0539873274315	1.24843177337535	5.65073735692945	226.145993271839	1.02579795844359e-09	6.6782699498874e-09	ENSECAG00000024284	F6YKL4	Myotrophin	XP_001499940.1	-	100064934	MTPN	myotrophin	O	PF12796	Ankyrin repeats (3 copies)	IPR020683;IPR002110;IPR036770	Ankyrin repeat-containing domain;Ankyrin repeat;Ankyrin repeat-containing domain superfamily	KOG4214;ENOG4111U90	Myotrophin and similar proteins;-	GO:0008361;GO:0010613;GO:0008290;GO:2000812	biological_process;biological_process;cellular_component;biological_process	regulation of cell size;positive regulation of cardiac muscle hypertrophy;F-actin capping protein complex;regulation of barbed-end actin filament capping	-	-	-
U6	0.514659880781243	0.389443755313106	0.285261239006073	0.0641929767363685	0.0604740719143698	0.0621682261995054	0.0697323666369181	0.0539044246413995	2.47047451538959	4.10295532245889	247.220824435182	2.63531551463101e-09	1.47833657837237e-08	-	-	-	-	-	-	-	-	-	-	-	-	-	-	-	-	-	-	-	-	-
GLCE	11.0994167356435	10.9029696696428	10.6820466332204	4.97898848283337	3.92121455575931	4.63029667415651	4.43872286156692	3.56196510857979	1.13909702053331	4.73521343346842	135.221938574796	2.47503616309263e-08	9.95555590975318e-08	-	L8HP87	D-glucuronyl C5-epimerase	XP_005910970.1	D-glucuronyl C5-epimerase	102274550	GLCE	glucuronic acid epimerase	-	PF06662	-glucuronyl C5-epimerase C-terminus	IPR010598	D-glucuronyl C5-epimerase, C-terminal	-	-	GO:0016021;GO:0016857;GO:0006024	cellular_component;molecular_function;biological_process	integral component of membrane;racemase and epimerase activity, acting on carbohydrates and derivatives;glycosaminoglycan biosynthetic process	K01793	ko00534	Glycosaminoglycan biosynthesis - heparan sulfate / heparin
LRRK2	2.11704540824896	1.73283807759032	2.23742455136812	0.483539367319702	0.331286626206759	0.40996882900618	0.320393296669352	0.327866576458435	2.23861859701325	2.81367797944627	248.819027512627	5.61735467165627e-10	4.0527663152563e-09	ENSBTAG00000016260	E1BPU0	Uncharacterized protein	XP_010803364.1	leucine-rich repeat serine/threonine-protein kinase 2 isoform X1	535652	LRRK2	leucine rich repeat kinase 2	O	PF12799;PF08477;PF00069;PF13855;PF16095	Leucine Rich repeats (2 copies);Ras of Complex, Roc, domain of DAPkinase;Protein kinase domain;Leucine rich repeat;C-terminal of Roc, COR, domain	IPR015943;IPR036770;IPR003591;IPR016024;IPR011989;IPR027417;IPR001611;IPR005225;IPR017441;IPR000719;IPR032171;IPR025875;IPR020859;IPR011009;IPR032675;IPR008271;IPR036322	WD40/YVTN repeat-like-containing domain superfamily;Ankyrin repeat-containing domain superfamily;Leucine-rich repeat, typical subtype;Armadillo-type fold;Armadillo-like helical;P-loop containing nucleoside triphosphate hydrolase;Leucine-rich repeat;Small GTP-binding protein domain;Protein kinase, ATP binding site;Protein kinase domain;C-terminal of Roc (COR) domain;Leucine rich repeat 4;Roc domai…	ENOG410IRBK;KOG0192;COG4886;COG1100	-;Tyrosine kinase specific for activated (GTP-bound) p21cdc42Hs;Leucine-rich repeat (LRR) protein;GTPase SAR1 and related small G proteins	GO:0005096;GO:1904713;GO:0031410;GO:1903206;GO:0017075;GO:0000149;GO:0040012;GO:0090263;GO:1903351;GO:0005739;GO:0004708;GO:0005634;GO:0051018;GO:0017048;GO:0006979;GO:0005902;GO:0034211;GO:0005743;GO:0044325;GO:0034613;GO:0042803;GO:0043068;GO:0099400;GO:0072593;GO:0030424;GO:0035564;GO:0045202;GO:0005524;GO:0051646;GO:0032839;GO:0005768;GO:0043547;GO:0045121;GO:0060161;GO:1902236;GO:0070997;GO:…	molecular_function;molecular_function;cellular_component;biological_process;molecular_function;molecular_function;biological_process;biological_process;biological_process;cellular_component;molecular_function;cellular_component;molecular_function;molecular_function;biological_process;cellular_component;molecular_function;cellular_component;molecular_function;biological_process;molecular_function;…	GTPase activator activity;beta-catenin destruction complex binding;cytoplasmic vesicle;negative regulation of hydrogen peroxide-induced cell death;syntaxin-1 binding;SNARE binding;regulation of locomotion;positive regulation of canonical Wnt signaling pathway;cellular response to dopamine;mitochondrion;MAP kinase kinase activity;nucleus;protein kinase A binding;Rho GTPase binding;response to oxid…	-	-	-
U5	1.2218845026265	1.19372853311425	0.827803597445925	0.0233084821046498	0.0154213401741952	0.0747372788244846	0.0537817160901599	0.0756031706871836	4.19999665569601	-0.303796429875256	153.364043440084	1.14715727188473e-08	5.09777618313323e-08	-	-	-	-	-	-	-	-	-	-	-	-	-	-	-	-	-	-	-	-	-
SNORD45C	24.563116883397	26.5531437079078	22.3684524121385	9.02077596660252	4.83917750529494	7.67532072659644	13.2601592772384	7.33289855528188	1.33520248819381	0.0676453906596199	24.4276941812448	0.000253686723893285	0.00041858309442392	-	-	-	-	-	-	-	-	-	-	-	-	-	-	-	-	-	-	-	-	-
SNORA24	61.0579358611493	62.6221291290229	68.969853946957	18.084357348355	15.0291554811393	15.5573347806479	19.0464105982152	17.8185812895859	1.71187209278435	2.05098203024901	220.707810957441	1.19533011046929e-09	7.56866877583489e-09	-	-	-	-	-	-	-	-	-	-	-	-	-	-	-	-	-	-	-	-	-
bta-mir-1248-1	36.5108908099552	47.0911875146364	33.6591950582656	10.8226092098673	10.194533944488	12.1911708048902	15.7813116385212	9.57384878604169	1.53474628858264	1.05696011276918	66.9959975516817	1.5188603169094e-06	3.73251843836247e-06	-	-	-	-	-	-	-	-	-	-	-	-	-	-	-	-	-	-	-	-	-
CFAP70	0.35290836187474	0.424141084102227	0.267621950713152	0.111701764695385	0.142529213184122	0.130241871852706	0.126239672564807	0.108223895535416	1.2713632006914	-0.512511850687005	25.7684976024609	0.000199672980762747	0.000335232923964554	-	L8HRB1	Tetratricopeptide repeat protein 18	XP_005910144.1	cilia- and flagella-associated protein 70	102277184	CFAP70	cilia and flagella associated protein 70	-	PF13181	Tetratricopeptide repeat	IPR011990;IPR019734;IPR013026	Tetratricopeptide-like helical domain superfamily;Tetratricopeptide repeat;Tetratricopeptide repeat-containing domain	-	-	-	-	-	-	-	-
ENSBTAG00000051149	3.95873970987743	2.43691723155752	2.48992876262952	0.608605552252948	0.710585544457806	0.751363491203369	0.601838253103454	0.918416279802689	1.81710079433562	0.54233755188618	68.5878152489836	1.3312161669584e-06	3.31692623153842e-06	ENSOARG00000019607	W5QEA9	Uncharacterized protein	XP_004002367.1	ATP synthase F(0) complex subunit B1, mitochondrial isoform X1	101114570	ATP5PB	ATP synthase peripheral stalk-membrane subunit b	-	PF05405	Mitochondrial ATP synthase B chain precursor (ATP-synt_B)	IPR013837;IPR008688	ATP synthase, F0 complex, subunit B;ATP synthase, F0 complex, subunit B/MI25	-	-	GO:0015078;GO:0015986;GO:0000276	molecular_function;biological_process;cellular_component	proton transmembrane transporter activity;ATP synthesis coupled proton transport;mitochondrial proton-transporting ATP synthase complex, coupling factor F(o)	K02127;K02127;K02127;K02127	ko05012;ko05010;ko05016;ko00190	Parkinson's disease;Alzheimer's disease;Huntington's disease;Oxidative phosphorylation
FZD6	14.4900016225052	14.1868912985303	15.0756780065318	29.6738497655688	28.0443340193167	29.5701397124876	29.0333089435816	28.3357018337762	-1.1873624897106	6.71540284186815	375.283681030876	4.09586174528979e-11	5.08972790942062e-10	-	L8IC75	Frizzled-6	XP_005899429.1	frizzled-6 isoform X1	102265247	FZD6	frizzled class receptor 6	-	PF01534;PF01392	rizzled/Smoothened family membrane region;z domain	IPR036790;IPR026543;IPR020067;IPR017981;IPR000539;IPR015526	Frizzled cysteine-rich domain superfamily;Frizzled-6;Frizzled domain;GPCR, family 2-like;Frizzled/Smoothened, transmembrane domain;Frizzled/secreted frizzled-related protein	-	-	GO:0042813;GO:0004888;GO:0016021;GO:0016020;GO:0007166;GO:0007275;GO:0016055	molecular_function;molecular_function;cellular_component;cellular_component;biological_process;biological_process;biological_process	Wnt-activated receptor activity;transmembrane signaling receptor activity;integral component of membrane;membrane;cell surface receptor signaling pathway;multicellular organism development;Wnt signaling pathway	K02376;K02376;K02376;K02376;K02376;K02376;K02376;K02376;K02376	ko04310;ko04150;ko04390;ko05205;ko04550;ko05217;ko05200;ko05166;ko04916	Wnt signaling pathway;mTOR signaling pathway;Hippo signaling pathway;Proteoglycans in cancer;Signaling pathways regulating pluripotency of stem cells;Basal cell carcinoma;Pathways in cancer;HTLV-I infection;Melanogenesis
ALKBH2	2.00700947511819	2.03612366286475	1.6920846621613	10.0386655216912	11.4364278251581	11.7589786369552	11.4983342316133	11.1201549171537	-2.75620235172721	4.408811371482	787.398513705063	3.36321221057552e-13	1.47479705613576e-11	ENSBTAG00000019846	F1N437	DNA oxidative demethylase ALKBH2	XP_005217848.1;XP_005217847.1;XP_005217849.1	-;DNA oxidative demethylase ALKBH2 isoform X1;-	511380	ALKBH2	alkB homolog 2, alpha-ketoglutarate dependent dioxygenase	O	PF13532	2OG-Fe(II) oxygenase superfamily	IPR027450;IPR037151;IPR005123	Alpha-ketoglutarate-dependent dioxygenase AlkB-like;Alpha-ketoglutarate-dependent dioxygenase AlkB-like superfamily;Oxoglutarate/iron-dependent dioxygenase	COG3145;ENOG410IIVX	Alkylated DNA repair protein;-	GO:0055114;GO:0015630;GO:0005654;GO:0008198;GO:0006307;GO:0043734;GO:0035511;GO:0051747;GO:0016491;GO:0005634;GO:0016706	biological_process;cellular_component;cellular_component;molecular_function;biological_process;molecular_function;biological_process;molecular_function;molecular_function;cellular_component;molecular_function	oxidation-reduction process;microtubule cytoskeleton;nucleoplasm;ferrous iron binding;DNA dealkylation involved in DNA repair;DNA-N1-methyladenine dioxygenase activity;oxidative DNA demethylation;cytosine C-5 DNA demethylase activity;oxidoreductase activity;nucleus;oxidoreductase activity, acting on paired donors, with incorporation or reduction of molecular oxygen, 2-oxoglutarate as one donor, a…	-	-	-
CPEB2	25.1193421936709	29.7584146059547	25.5721643221786	2.87706006079728	1.56994353792097	2.15998959448846	2.08577407127429	1.27663787358442	3.55142052975116	4.40751553794299	334.251627458168	2.47110163849015e-09	1.39956964954066e-08	ENSG00000137449;ENSG00000283087	J3KN18	Cytoplasmic polyadenylation element-binding protein 2	-	-	-	-	-	-	PF16367;PF16366	RNA recognition motif;Cytoplasmic polyadenylation element-binding protein ZZ domain	IPR035979;IPR032296;IPR038446;IPR012677;IPR000504;IPR034819	RNA-binding domain superfamily;Cytoplasmic polyadenylation element-binding protein, ZZ domain;CEBP, ZZ domain superfamily;Nucleotide-binding alpha-beta plait domain superfamily;RNA recognition motif domain;Cytoplasmic polyadenylation element-binding protein	ENOG410Y1XZ;KOG0129	-;Predicted RNA-binding protein (RRM superfamily)	GO:0003723;GO:0003676;GO:0006417;GO:0045182;GO:0003730	molecular_function;molecular_function;biological_process;molecular_function;molecular_function	RNA binding;nucleic acid binding;regulation of translation;translation regulator activity;mRNA 3'-UTR binding	-	-	-
MCM6	30.9231763483466	34.3426240170793	33.5826926980641	12.9548354466765	13.8357479997879	14.2694217300112	13.7539444953721	14.8349061179932	1.04254583815448	6.17410823673226	279.486611125279	2.69031065382357e-10	2.24267424835013e-09	ENSOARG00000010614	W5PLR4	DNA helicase	XP_004004776.1	DNA replication licensing factor MCM6	101103786	MCM6	minichromosome maintenance complex component 6	-	PF17207;PF00493;PF14551	MCM OB domain;MCM2/3/5 family;MCM N-terminal domain	IPR031327;IPR027925;IPR027417;IPR033762;IPR012340;IPR018525;IPR008049;IPR001208	Mini-chromosome maintenance protein;MCM N-terminal domain;P-loop containing nucleoside triphosphate hydrolase;MCM OB domain;Nucleic acid-binding, OB-fold;Mini-chromosome maintenance, conserved site;DNA replication licensing factor Mcm6;MCM domain	-	-	GO:0006270;GO:0000166;GO:0004003;GO:0006268;GO:0005654;GO:0003678;GO:0003697;GO:0004386;GO:0003677;GO:0005524;GO:0016787;GO:0042555;GO:0042802;GO:0005634;GO:0006260	biological_process;molecular_function;molecular_function;biological_process;cellular_component;molecular_function;molecular_function;molecular_function;molecular_function;molecular_function;molecular_function;cellular_component;molecular_function;cellular_component;biological_process	DNA replication initiation;nucleotide binding;ATP-dependent DNA helicase activity;DNA unwinding involved in DNA replication;nucleoplasm;DNA helicase activity;single-stranded DNA binding;helicase activity;DNA binding;ATP binding;hydrolase activity;MCM complex;identical protein binding;nucleus;DNA replication	K02542;K02542;K02542;K02542	ko03030;ko04113;ko04111;ko04110	DNA replication;Meiosis - yeast;Cell cycle - yeast;Cell cycle
TIMM23	17.9512561854222	15.0137887686513	16.7521982477007	33.4178112563465	35.5171872334654	33.6634761031929	35.1340311169497	35.6690878398039	-1.2655721390752	5.41743009030498	283.835778929027	2.43895030987494e-10	2.07433900129722e-09	ENSOCUG00000000525;ENSOCUG00000027796	G1SDH2	Mitochondrial import inner membrane translocase subunit TIM23	XP_002720112.1;XP_002718391.1	-;mitochondrial import inner membrane translocase subunit Tim23	100341303;100347175	LOC100341303;LOC100347175	mitochondrial import inner membrane translocase subunit Tim23;mitochondrial import inner membrane translocase subunit Tim23	-;-	PF02466	Tim17/Tim22/Tim23/Pmp24 family	IPR003397;IPR005681	Mitochondrial inner membrane translocase subunit Tim17/Tim22/Tim23/peroxisomal protein PMP24;Mitochondrial inner membrane translocase complex, subunit Tim23	KOG3324;COG5596	Mitochondrial import inner membrane translocase, subunit TIM23;Mitochondrial import inner membrane translocase, subunit TIM22	GO:0015450;GO:0005744;GO:0015031;GO:0005743;GO:0016021;GO:0016020;GO:0006886;GO:0005739;GO:0071806	molecular_function;cellular_component;biological_process;cellular_component;cellular_component;cellular_component;biological_process;cellular_component;biological_process	P-P-bond-hydrolysis-driven protein transmembrane transporter activity;mitochondrial inner membrane presequence translocase complex;protein transport;mitochondrial inner membrane;integral component of membrane;membrane;intracellular protein transport;mitochondrion;protein transmembrane transport	K17794	ko04212	Longevity regulating pathway - worm
CDC37	93.1647499294151	103.056566615838	87.9312540257008	527.051896817816	602.808708608168	570.207927243529	561.99382128817	616.69176179326	-2.80346616635269	9.43441260188363	1099.95519614044	3.77354731419359e-14	3.48483256357375e-12	-	L8I4R0	Hsp90 co-chaperone Cdc37	XP_005902974.1	hsp90 co-chaperone Cdc37	102287555	CDC37	cell division cycle 37, HSP90 cochaperone	-	PF08564;PF08565;PF03234	Cdc37 C terminal domain;Cdc37 Hsp90 binding domain;Cdc37 N terminal kinase binding	IPR013874;IPR013855;IPR004918;IPR038189;IPR013873	Cdc37, Hsp90 binding;Cdc37, N-terminal domain;Cdc37;Cdc37, Hsp90-binding domain superfamily;Cdc37, C-terminal	-	-	GO:0019901	molecular_function	protein kinase binding	K09554	ko04151	PI3K-Akt signaling pathway
TYK2	2.92697446662894	2.99413078552069	2.80843996443476	6.22775204346543	4.81079266566439	5.41705464603258	5.19059803038354	4.39383179735168	-1.04071523321225	4.69910409466095	94.1576454663514	2.15279008514008e-07	6.55104505795626e-07	ENSBTAG00000011698	F1MCX4	Tyrosine-protein kinase	NP_001107236.1	non-receptor tyrosine-protein kinase TYK2	512484	TYK2	tyrosine kinase 2	O	PF07714	Protein tyrosine kinase	IPR016251;IPR001245;IPR035963;IPR019749;IPR036860;IPR020635;IPR017441;IPR000719;IPR016045;IPR008266;IPR011009;IPR000299	Tyrosine-protein kinase, non-receptor Jak/Tyk2;Serine-threonine/tyrosine-protein kinase, catalytic domain;FERM superfamily, second domain;Band 4.1 domain;SH2 domain superfamily;Tyrosine-protein kinase, catalytic domain;Protein kinase, ATP binding site;Protein kinase domain;Tyrosine-protein kinase, non-receptor, TYK2, N-terminal;Tyrosine-protein kinase, active site;Protein kinase-like domain super…	KOG0197;COG0515	Tyrosine kinases;Serine/threonine protein kinase	GO:0038083;GO:0004713;GO:0006468;GO:0004672;GO:0005737;GO:0030154;GO:0005634;GO:0000166;GO:0005856;GO:0016301;GO:0016477;GO:0031234;GO:0016310;GO:0005131;GO:0007169;GO:0004715;GO:0016020;GO:0005524;GO:0042127;GO:0045087;GO:0005102;GO:0016740;GO:0035556	biological_process;molecular_function;biological_process;molecular_function;cellular_component;biological_process;cellular_component;molecular_function;cellular_component;molecular_function;biological_process;cellular_component;biological_process;molecular_function;biological_process;molecular_function;cellular_component;molecular_function;biological_process;biological_process;molecular_function;…	peptidyl-tyrosine autophosphorylation;protein tyrosine kinase activity;protein phosphorylation;protein kinase activity;cytoplasm;cell differentiation;nucleus;nucleotide binding;cytoskeleton;kinase activity;cell migration;extrinsic component of cytoplasmic side of plasma membrane;phosphorylation;growth hormone receptor binding;transmembrane receptor protein tyrosine kinase signaling pathway;non-me…	K11219;K11219;K11219;K11219;K11219;K11219;K11219;K11219	ko05162;ko05169;ko05145;ko04380;ko04630;ko05164;ko05168;ko05160	Measles;Epstein-Barr virus infection;Toxoplasmosis;Osteoclast differentiation;Jak-STAT signaling pathway;Influenza A;Herpes simplex infection;Hepatitis C
ENSBTAG00000049042	1.88157835751836	1.33645409844847	0.813505256907868	4.79060191013666	5.00763613098894	4.06911966145841	4.93148653613319	4.7588871537936	-2.07184017081947	1.89794835462305	100.442282865757	1.47169451273303e-07	4.72051579883821e-07	ENSBTAG00000040046	G3X6J9	Uncharacterized protein	-	-	-	-	-	-	PF14915;PF13637;PF00023;PF12796	CCDC144C protein coiled-coil region;Ankyrin repeats (many copies);Ankyrin repeat;Ankyrin repeats (3 copies)	IPR020683;IPR002110;IPR036770	Ankyrin repeat-containing domain;Ankyrin repeat;Ankyrin repeat-containing domain superfamily	KOG0504;COG0666	FOG: Ankyrin repeat;FOG: Ankyrin repeat	-	-	-	-	-	-
LAMA1	0.477456215925952	0.51873567251145	0.494023150672201	0.197834233290286	0.164782337464784	0.200806900276518	0.171180139272294	0.189070328454586	1.22563501245319	1.6150384039401	99.8263802130226	1.52613568358427e-07	4.86378201597588e-07	ENSBTAG00000018160	F1MEG3	Laminin subunit alpha 1	-	-	-	-	-	-	PF00053;PF06008;PF00054;PF00052;PF06009;PF00055	Laminin EGF domain;Laminin Domain I;Laminin G domain;Laminin B (Domain IV);Laminin Domain II;Laminin N-terminal (Domain VI)	IPR009254;IPR002049;IPR013320;IPR001791;IPR000742;IPR038684;IPR000034;IPR008211;IPR010307	Laminin alpha, domain I;Laminin EGF domain;Concanavalin A-like lectin/glucanase domain superfamily;Laminin G domain;EGF-like domain;Laminin, N-terminal domain superfamily;Laminin IV;Laminin, N-terminal;Laminin domain II	ENOG410KCXC;ENOG410XP6Z	-;-	GO:0005606;GO:0030334;GO:0008022;GO:0005102;GO:0007155;GO:0005604;GO:0030155;GO:0045995;GO:0005615;GO:0016020;GO:0005608	cellular_component;biological_process;molecular_function;molecular_function;biological_process;cellular_component;biological_process;biological_process;cellular_component;cellular_component;cellular_component	laminin-1 complex;regulation of cell migration;protein C-terminus binding;signaling receptor binding;cell adhesion;basement membrane;regulation of cell adhesion;regulation of embryonic development;extracellular space;membrane;laminin-3 complex	-	-	-
ENSBTAG00000052625	4.84045900889558	9.2228350202994	4.85825075300296	0.875480714203439	1.23087412682028	1.27598976725825	0.577163957521672	0.709925227778515	2.53552832674226	-0.611989387653033	59.6625357070887	2.89187264914797e-06	6.71247361991664e-06	-	S9WF50	Uncharacterized protein	-	-	-	-	-	-	PF03999;PF06413;PF00995;PF03133	Microtubule associated protein (MAP65/ASE1 family);Neugrin;Sec1 family;Tubulin-tyrosine ligase family	IPR013815;IPR027482;IPR001619;IPR036045;IPR004344;IPR010487	ATP-grasp fold, subdomain 1;Sec1-like, domain 2;Sec1-like protein;Sec1-like superfamily;Tubulin-tyrosine ligase/Tubulin polyglutamylase;Neugrin/Rrg9	-	-	GO:0006904;GO:0005524;GO:0006464;GO:0016192	biological_process;molecular_function;biological_process;biological_process	vesicle docking involved in exocytosis;ATP binding;cellular protein modification process;vesicle-mediated transport	-	-	-
ENSBTAG00000052620	4.131890935283	3.46841658883054	3.06632451994355	0	0.0337120831497619	0.103969536591413	0	0	6.62493757375475	0.151825229536318	207.009152015815	1.78623377841729e-09	1.06777819582283e-08	ENSOARG00000014454	W5PYH4	Uncharacterized protein	-	-	-	-	-	-	PF00078	Reverse transcriptase (RNA-dependent DNA polymerase)	IPR000477	Reverse transcriptase domain	-	-	-	-	-	-	-	-
ENSBTAG00000051859	2.82842226283407	4.72589033219142	3.25517854791734	0.358098353219999	0.355387139499084	0.313151273558199	0.682939025434011	0.79194846126687	2.63973291903226	0.0614308315561311	78.0535704033449	6.38879528045484e-07	1.71891546896763e-06	ENSBTAG00000005708	F1MT49	Uncharacterized protein	-	-	-	-	-	-	PF00225	Kinesin motor domain	IPR027640;IPR027417;IPR036961;IPR001752;IPR028828	Kinesin-like protein;P-loop containing nucleoside triphosphate hydrolase;Kinesin motor domain superfamily;Kinesin motor domain;Kinesin-like protein KIF20B	KOG0247;COG5059	Kinesin-like protein;Kinesin-like protein	GO:0003774;GO:0000166;GO:0008017;GO:0007088;GO:0005524;GO:0007018;GO:0003777	molecular_function;molecular_function;molecular_function;biological_process;molecular_function;biological_process;molecular_function	motor activity;nucleotide binding;microtubule binding;regulation of mitotic nuclear division;ATP binding;microtubule-based movement;microtubule motor activity	-	-	-
ENSBTAG00000051855	12.5346031361761	5.47344645251066	8.32927495918193	4.48533954948063	3.40399677940952	2.69181402955849	2.26121769659176	1.78940057412667	1.36781870382239	0.0186641497608351	18.0498223271798	0.000909868878265877	0.00137806624625306	-	-	-	-	-	-	-	-	-	-	-	-	-	-	-	-	-	-	-	-	-
ENSBTAG00000051851	1.74645507496027	1.76927641785954	1.87206985965654	0.312717834446099	0.338563857935026	0.720957760747538	0.576312055001345	0.47782421234982	1.67762034508224	0.249653432986917	44.3657310692928	1.41359308994227e-05	2.86304058423253e-05	ENSBTAG00000001136	F1MIM6	KIAA1324	-	-	-	-	-	-	-	-	IPR011641;IPR009030	Tyrosine-protein kinase ephrin type A/B receptor-like;Growth factor receptor cysteine-rich domain superfamily	ENOG410KD9Q;ENOG410ZI6Z	-;-	GO:0005770;GO:2000786;GO:0005886;GO:0005887;GO:0005802;GO:0005764;GO:0016021;GO:0009267;GO:0016020;GO:0000045;GO:0044090	cellular_component;biological_process;cellular_component;cellular_component;cellular_component;cellular_component;cellular_component;biological_process;cellular_component;biological_process;biological_process	late endosome;positive regulation of autophagosome assembly;plasma membrane;integral component of plasma membrane;trans-Golgi network;lysosome;integral component of membrane;cellular response to starvation;membrane;autophagosome assembly;positive regulation of vacuole organization	-	-	-
ENSBTAG00000051850	2.22005189984243	1.37510574752276	0.716902988977005	0.104748202379201	0.0259887846987287	0.114500781290339	0.129479337853264	0.0926618924088885	3.66350469080309	-0.62704623643301	75.7290622659378	7.59452911625502e-07	2.00291189903924e-06	-	F1AXJ9	PP287	-	-	-	-	-	-	-	-	IPR007960	Taste receptor type 2	-	-	GO:0016021;GO:0004930;GO:0007186	cellular_component;molecular_function;biological_process	integral component of membrane;G-protein coupled receptor activity;G-protein coupled receptor signaling pathway	-	-	-
SNORD14	46.1035879998656	50.3088775117751	43.0293225269207	3.83341555442477	4.63950270531917	4.38791820934826	4.25308197824223	4.46632570485901	3.22604881843227	3.46203676979289	1271.12983561034	1.46063111634963e-14	1.87076476446523e-12	-	-	-	-	-	-	-	-	-	-	-	-	-	-	-	-	-	-	-	-	-
BNIP3L	61.7287063896183	58.9167662802532	59.1659745725349	123.498577652604	112.875651114307	123.230405993066	117.81895721339	109.972696437848	-1.17057378320184	7.01600989879585	293.50704436122	1.97094379309906e-10	1.74392126590489e-09	ENSFCAG00000030159	M3XF65	BCL2 interacting protein 3 like	XP_003984724.1	BCL2/adenovirus E1B 19 kDa protein-interacting protein 3-like isoform X1	101099293	BNIP3L	BCL2 interacting protein 3 like	O	PF06553	BNIP3	IPR010548	BNIP3	ENOG4111HIM;ENOG410IK24	-;-	GO:0051607;GO:0005783;GO:0005740;GO:0005741;GO:0043069;GO:0016021;GO:0016020;GO:0043065;GO:0005635;GO:0097345	biological_process;cellular_component;cellular_component;cellular_component;biological_process;cellular_component;cellular_component;biological_process;cellular_component;biological_process	defense response to virus;endoplasmic reticulum;mitochondrial envelope;mitochondrial outer membrane;negative regulation of programmed cell death;integral component of membrane;membrane;positive regulation of apoptotic process;nuclear envelope;mitochondrial outer membrane permeabilization	-	-	-
ACYP1	4.53291184807999	3.5348538643349	2.97060365291599	27.7515055688206	29.0490373048483	29.1551081637705	30.5547347484044	29.516891160594	-3.21923777777063	3.90739896723615	704.849610055902	6.92596639730211e-13	2.40844896009409e-11	-	L8I8U3	Acylphosphatase	XP_014335353.1;XP_014335352.1;XP_005901048.1	-;-;-	102274307	ACYP1	acylphosphatase 1	-	PF00708	Acylphosphatase	IPR017968;IPR020456;IPR001792;IPR036046	Acylphosphatase, conserved site;Acylphosphatase;Acylphosphatase-like domain;Acylphosphatase-like domain superfamily	-	-	GO:0003998;GO:0016787	molecular_function;molecular_function	acylphosphatase activity;hydrolase activity	K01512;K01512	ko00627;ko00620	Aminobenzoate degradation;Pyruvate metabolism
NR2E1	0.866916090922113	0.574864294029934	0.634939702372664	0.0667445693006582	0.0378509923681485	0.0500289057261649	0.0565734968263818	0.0674780414522153	3.38404985489528	-1.08003137214132	115.939877177045	6.26498219792609e-08	2.2137069028236e-07	ENSBTAG00000013991	F1MN68	Nuclear receptor subfamily 2 group E member 1	NP_001179582.1	nuclear receptor subfamily 2 group E member 1	528156	NR2E1	nuclear receptor subfamily 2 group E member 1	O	PF00105;PF00104	Zinc finger, C4 type (two domains);Ligand-binding domain of nuclear hormone receptor	IPR001628;IPR000536;IPR013088;IPR035500;IPR001723	Zinc finger, nuclear hormone receptor-type;Nuclear hormone receptor, ligand-binding domain;Zinc finger, NHR/GATA-type;Nuclear hormone receptor-like domain superfamily;Nuclear hormone receptor	KOG3575;ENOG410XRZC	FOG: Hormone receptors;-	GO:2000648;GO:0051128;GO:0021819;GO:2000179;GO:0045165;GO:0007420;GO:0035176;GO:0090049;GO:0005634;GO:0021960;GO:0008284;GO:2000178;GO:0048712;GO:0043565;GO:0043066;GO:0001662;GO:0021987;GO:0021542;GO:0007601;GO:0043010;GO:0003677;GO:0042826;GO:0048814;GO:0021872;GO:0043401;GO:0021895;GO:0006366;GO:0060041;GO:0045766;GO:0008270;GO:0019899;GO:0046872;GO:0035019;GO:0001077;GO:0045665;GO:0060291;GO:…	biological_process;biological_process;biological_process;biological_process;biological_process;biological_process;biological_process;biological_process;cellular_component;biological_process;biological_process;biological_process;biological_process;molecular_function;biological_process;biological_process;biological_process;biological_process;biological_process;biological_process;molecular_function;…	positive regulation of stem cell proliferation;regulation of cellular component organization;layer formation in cerebral cortex;positive regulation of neural precursor cell proliferation;cell fate commitment;brain development;social behavior;regulation of cell migration involved in sprouting angiogenesis;nucleus;anterior commissure morphogenesis;positive regulation of cell proliferation;negative …	K08545	ko04013	MAPK signaling pathway - fly
TMEM79	7.14108777748961	7.56481946811787	7.44961854864681	15.9878873602166	17.0293442195965	16.2096906199386	16.2964413799956	17.0461154970774	-1.35961471348903	4.86838002439734	409.612196995253	2.33339419785645e-11	3.29168891422803e-10	-	L8IGP7	Transmembrane protein 79	XP_005898788.1	transmembrane protein 79	102282468	TMEM79	transmembrane protein 79	-	-	-	IPR033582	Transmembrane protein 79	-	-	GO:0032588;GO:0016021;GO:0016020;GO:0070268;GO:0061436	cellular_component;cellular_component;cellular_component;biological_process;biological_process	trans-Golgi network membrane;integral component of membrane;membrane;cornification;establishment of skin barrier	-	-	-
NOL7	33.3158021271518	30.8394798813537	31.5203536274411	217.061842142938	266.622257353026	245.136076038262	242.09782178176	263.927684797856	-3.15255308868464	8.21492811608959	1260.50227733331	1.54342311434308e-14	1.91586816943165e-12	ENSBTAG00000021554	Q3SZ46	Nucleolar protein 7	NP_001029556.1	nucleolar protein 7	510511	NOL7	nucleolar protein 7	O	PF08157	NUC129 domain	IPR012579	Nucleolar protein 7, C-terminal	ENOG410J0GQ;ENOG410YNFM	-;-	GO:0005739;GO:0005730;GO:0005634	cellular_component;cellular_component;cellular_component	mitochondrion;nucleolus;nucleus	-	-	-
HNRNPH1	246.110449163402	200.915913672984	194.180324022841	714.026506402739	690.764629188599	713.955405133852	692.250450651494	676.048456424352	-1.9046287823684	10.3650852748524	441.769921379669	1.43379390867718e-11	2.26465909678242e-10	ENSSTOG00000016376	A0A287D1B7	Heterogeneous nuclear ribonucleoprotein H1	XP_013220236.1	heterogeneous nuclear ribonucleoprotein H isoform X1	101956907	Hnrnph1	heterogeneous nuclear ribonucleoprotein H1	-	-	-	IPR012996;IPR012677;IPR035979;IPR000504	Zinc finger, CHHC-type;Nucleotide-binding alpha-beta plait domain superfamily;RNA-binding domain superfamily;RNA recognition motif domain	-	-	GO:0003723;GO:0003676	molecular_function;molecular_function	RNA binding;nucleic acid binding	-	-	-
LCP2	2.4244793776315	1.34729555559586	1.80174472976037	0	0.0208335162353297	0	0	0	8.2075087539625	-0.122089158175714	277.037593017966	2.8449229553202e-10	2.33071078847511e-09	-	Q08DS6	Lymphocyte cytosolic protein 2	NP_001070312.1	lymphocyte cytosolic protein 2	513244	LCP2	lymphocyte cytosolic protein 2	O	PF00017;PF07647	SH2 domain;SAM domain (Sterile alpha motif)	IPR000980;IPR001660;IPR036860;IPR013761	SH2 domain;Sterile alpha motif domain;SH2 domain superfamily;Sterile alpha motif/pointed domain superfamily	ENOG410IFFN;ENOG4111KZ2	-;-	-	-	-	K07361;K07361;K07361;K07361;K07361;K07361	ko04015;ko04380;ko04650;ko04664;ko04611;ko04660	Rap1 signaling pathway;Osteoclast differentiation;Natural killer cell mediated cytotoxicity;Fc epsilon RI signaling pathway;Platelet activation;T cell receptor signaling pathway
KIF11	71.3839015407938	62.6257691745052	70.7235482240704	21.140320725433	19.0246297355146	21.552134942986	19.0958001589366	18.2471870427032	1.58510085326955	7.27190224780441	431.861825109125	1.65963392743933e-11	2.54976537830821e-10	ENSBTAG00000009383	E1BF29	Uncharacterized protein	-	-	-	-	-	-	PF00225;PF13931	Kinesin motor domain;Kinesin-associated microtubule-binding	IPR027640;IPR019821;IPR027417;IPR036961;IPR001752;IPR025901	Kinesin-like protein;Kinesin motor domain, conserved site;P-loop containing nucleoside triphosphate hydrolase;Kinesin motor domain superfamily;Kinesin motor domain;Kinesin-associated microtubule-binding domain	KOG0243;COG5059	Kinesin-like protein;Kinesin-like protein	GO:0000922;GO:0005871;GO:0019901;GO:0008017;GO:0005876;GO:0005874;GO:0046602;GO:0044877;GO:0003774;GO:0090307;GO:0000166;GO:0005819;GO:0008574;GO:0007051;GO:0007059;GO:0072686;GO:0005524;GO:0051225;GO:0003777;GO:0005829;GO:0007100;GO:0007018	cellular_component;cellular_component;molecular_function;molecular_function;cellular_component;cellular_component;biological_process;molecular_function;molecular_function;biological_process;molecular_function;cellular_component;molecular_function;biological_process;biological_process;cellular_component;molecular_function;biological_process;molecular_function;cellular_component;biological_process;…	spindle pole;kinesin complex;protein kinase binding;microtubule binding;spindle microtubule;microtubule;regulation of mitotic centrosome separation;protein-containing complex binding;motor activity;mitotic spindle assembly;nucleotide binding;spindle;ATP-dependent microtubule motor activity, plus-end-directed;spindle organization;chromosome segregation;mitotic spindle;ATP binding;spindle assembly;…	-	-	-
ENSBTAG00000027075	89.3142759060733	50.7507666030172	49.1884828927697	15.5844980899333	16.3400292053789	17.4769437154146	18.0224100284187	16.5801891906982	1.70008128435503	3.55541040925824	97.8992723879672	4.42143876204088e-07	1.23532898111795e-06	ENSBTAG00000027075	E1BFM3	Uncharacterized protein	-	-	-	-	-	-	PF00831	Ribosomal L29 protein	IPR018254;IPR001854;IPR036049	Ribosomal protein L29, conserved site;Ribosomal protein L29/L35;Ribosomal protein L29/L35 superfamily	COG0255;KOG3436	Ribosomal protein L29;60S ribosomal protein L35	GO:0006412;GO:0003729;GO:0022625;GO:0005622;GO:0003735;GO:0005840;GO:0000463	biological_process;molecular_function;cellular_component;cellular_component;molecular_function;cellular_component;biological_process	translation;mRNA binding;cytosolic large ribosomal subunit;intracellular;structural constituent of ribosome;ribosome;maturation of LSU-rRNA from tricistronic rRNA transcript (SSU-rRNA, 5.8S rRNA, LSU-rRNA)	-	-	-
ATP6AP1L	1.64379647717264	1.98831640361006	1.36345141272569	0.517485979168743	0.851771348572883	0.739505471928698	0.673988317368034	0.714577424552949	1.03911842856914	0.601857329601514	26.8479145707961	0.000165686852102119	0.000281276262308794	ENSSSCG00000014132	F1RF04	Uncharacterized protein	-	-	-	-	-	-	PF01299;PF05827	Lysosome-associated membrane glycoprotein (Lamp);Vacuolar ATP synthase subunit S1 (ATP6S1)	IPR008388;IPR002000	ATPase, V1 complex, subunit S1;Lysosome-associated membrane glycoprotein	KOG3868;ENOG410XTHY	Vacuolar H+-ATPase V0 sector, accessory subunit S1 (Ac45);-	GO:0033180;GO:0046961;GO:0016021;GO:0016020;GO:0015991;GO:0046933	cellular_component;molecular_function;cellular_component;cellular_component;biological_process;molecular_function	proton-transporting V-type ATPase, V1 domain;proton-transporting ATPase activity, rotational mechanism;integral component of membrane;membrane;ATP hydrolysis coupled proton transport;proton-transporting ATP synthase activity, rotational mechanism	-	-	-
ENSBTAG00000050732	3.00501158929673	6.54044271036617	4.22247966680751	8.45834806420889	11.2261236888707	10.9613597149232	8.86817001398379	13.6125345262928	-1.39507107094207	0.827455144608573	29.8688009463411	0.000100936414458378	0.000176878008322077	-	-	-	-	-	-	-	-	-	-	-	-	-	-	-	-	-	-	-	-	-
C7H19orf53	8.44979879413299	8.43919938553285	8.45056836611609	18.6055933290546	20.9023155463831	22.0517066855053	21.6372082141254	22.7055362967292	-1.52608871878183	4.01589370087379	295.243836636494	1.89831409851573e-10	1.69239084620259e-09	ENSOARG00000008176	W5PEA8	Chromosome 19 open reading frame 53	XP_004008527.1	leydig cell tumor 10 kDa protein homolog	101102725	C5H19orf53	chromosome 5 C19orf53 homolog	-	PF09495	Protein of unknown function (DUF2462)	IPR019034	Uncharacterised protein family UPF0390	-	-	GO:0005730;GO:0005634	cellular_component;cellular_component	nucleolus;nucleus	-	-	-
ULK4	7.56166732487893	7.23793011850574	6.24678875862569	2.2222152548385	2.33246695304002	2.38396372557449	2.25877440720845	2.19600289201744	1.42000684724415	4.16312080030549	312.975591134758	1.30909112654179e-10	1.25440020836627e-09	ENSOARG00000002993	W5NYF0	Unc-51 like kinase 4	XP_011954813.1;XP_011954814.1;XP_011954812.1	-;-;serine/threonine-protein kinase ULK4 isoform X1	101115658	LOC101115658	serine/threonine-protein kinase ULK4	-	PF00069	Protein kinase domain	IPR000719;IPR016024;IPR011989;IPR011009	Protein kinase domain;Armadillo-type fold;Armadillo-like helical;Protein kinase-like domain superfamily	-	-	GO:0006468;GO:0010975;GO:1900744;GO:0090036;GO:0043408;GO:2001222;GO:0005524;GO:0004672;GO:0000226;GO:0046328	biological_process;biological_process;biological_process;biological_process;biological_process;biological_process;molecular_function;molecular_function;biological_process;biological_process	protein phosphorylation;regulation of neuron projection development;regulation of p38MAPK cascade;regulation of protein kinase C signaling;regulation of MAPK cascade;regulation of neuron migration;ATP binding;protein kinase activity;microtubule cytoskeleton organization;regulation of JNK cascade	-	-	-
SYT5	1.22829377017508	1.28573869027557	1.03794524250009	4.22458839402982	4.43263798025823	4.2090036676023	4.37692734132279	5.02088599771695	-2.12156095420299	3.0543746445542	331.040505169591	9.14838824920332e-11	9.33022141361315e-10	ENSBTAG00000002522	A4IFJ2	SYT5 protein	NP_001077213.1	synaptotagmin-5	539616	SYT5	synaptotagmin 5	O	PF00168	C2 domain	IPR035892;IPR000008;IPR001565;IPR028689	C2 domain superfamily;C2 domain;Synaptotagmin;Synaptotagmin-5	KOG1028;ENOG410XRME	Ca2+-dependent phospholipid-binding protein Synaptotagmin, required for synaptic vesicle and secretory granule exocytosis;-	GO:0017158;GO:0030276;GO:0000149;GO:0005544;GO:0030672;GO:0005509;GO:0043005;GO:1990769;GO:0043025;GO:0016021;GO:0019905;GO:0001786;GO:0005886;GO:0031045;GO:0016020;GO:0006906;GO:0046982;GO:0048488;GO:0048471;GO:0005546;GO:0048791	biological_process;molecular_function;molecular_function;molecular_function;cellular_component;molecular_function;cellular_component;cellular_component;cellular_component;cellular_component;molecular_function;molecular_function;cellular_component;cellular_component;cellular_component;biological_process;molecular_function;biological_process;cellular_component;molecular_function;biological_process	regulation of calcium ion-dependent exocytosis;clathrin binding;SNARE binding;calcium-dependent phospholipid binding;synaptic vesicle membrane;calcium ion binding;neuron projection;proximal neuron projection;neuronal cell body;integral component of membrane;syntaxin binding;phosphatidylserine binding;plasma membrane;dense core granule;membrane;vesicle fusion;protein heterodimerization activity;sy…	-	-	-
EIF3A	302.110167147033	260.295288958444	251.145832377909	886.554840662218	860.234801467253	872.530544671303	851.633169880822	843.057157080584	-1.86833011159284	11.6462185468935	513.329684998754	5.43372526104657e-12	1.07442132983664e-10	ENSBTAG00000002528	E1B7R4	Eukaryotic translation initiation factor 3 subunit A	-	-	-	-	-	-	PF01399	PCI domain	IPR000717;IPR027512	Proteasome component (PCI) domain;Eukaryotic translation initiation factor 3 subunit A	KOG2072;ENOG410XQ37	Translation initiation factor 3, subunit a (eIF-3a);-	GO:0005737;GO:0005634;GO:0071541;GO:0003743;GO:0075522;GO:0003723;GO:0002183;GO:0016282;GO:0043614;GO:0006412;GO:0005852;GO:0003729;GO:0033290;GO:0005829;GO:0001732;GO:0006413;GO:0075525;GO:0071540;GO:0002188;GO:0005730	cellular_component;cellular_component;cellular_component;molecular_function;biological_process;molecular_function;biological_process;cellular_component;cellular_component;biological_process;cellular_component;molecular_function;cellular_component;cellular_component;biological_process;biological_process;biological_process;cellular_component;biological_process;cellular_component	cytoplasm;nucleus;eukaryotic translation initiation factor 3 complex, eIF3m;translation initiation factor activity;IRES-dependent viral translational initiation;RNA binding;cytoplasmic translational initiation;eukaryotic 43S preinitiation complex;multi-eIF complex;translation;eukaryotic translation initiation factor 3 complex;mRNA binding;eukaryotic 48S preinitiation complex;cytosol;formation of …	-	-	-
STING1	0.916130774875262	0.607787432987214	0.640944287596101	1.59545332545699	1.18617015366054	1.55341674825223	1.47470073518774	1.37256252407392	-1.21546398059153	2.13124038748616	55.7281264622	4.20000890177875e-06	9.40964931648942e-06	-	L8IC96	Transmembrane protein 173	XP_005900242.1	-	102280504	STING1	stimulator of interferon response cGAMP interactor 1	-	PF15009	Transmembrane protein 173	IPR038623;IPR033952;IPR029158	Stimulator of interferon genes protein, C-terminal domain superfamily;Stimulator of interferon genes protein, C-terminal;Stimulator of interferon genes protein	-	-	GO:0032481;GO:0016021;GO:0002218;GO:0035438	biological_process;cellular_component;biological_process;molecular_function	positive regulation of type I interferon production;integral component of membrane;activation of innate immune response;cyclic-di-GMP binding	K12654;K12654	ko04622;ko04623	RIG-I-like receptor signaling pathway;Cytosolic DNA-sensing pathway
ATF2	9.94348939085857	9.62671105659066	10.5142175740616	4.93400376178066	3.8009310424543	4.53182849538686	4.2574944151249	3.81794126886482	1.0333277846293	4.4990484154858	127.712604381633	3.49956720721465e-08	1.32952720682904e-07	-	L8I4M8	Cyclic AMP-dependent transcription factor ATF-2	XP_005902608.1;XP_005902607.1	-;cyclic AMP-dependent transcription factor ATF-2 isoform X1	102283891	ATF2	activating transcription factor 2	-	PF00170	bZIP transcription factor	IPR029836;IPR004827;IPR036236;IPR016378;IPR013087	cAMP-dependent transcription factor ATF-2;Basic-leucine zipper domain;Zinc finger C2H2 superfamily;Transcription factor cyclic AMP-dependent, CRE-BP1-type;Zinc finger C2H2-type	-	-	GO:0003700;GO:0003676;GO:0006355;GO:0006357;GO:0005634	molecular_function;molecular_function;biological_process;biological_process;cellular_component	DNA binding transcription factor activity;nucleic acid binding;regulation of transcription, DNA-templated;regulation of transcription by RNA polymerase II;nucleus	K04450;K04450;K04450;K04450;K04450;K04450;K04450;K04450;K04450;K04450;K04450;K04450;K04450;K04450;K04450;K04450;K04450;K04450;K04450;K04450;K04450	ko05161;ko05203;ko04151;ko05164;ko04013;ko04211;ko04261;ko05166;ko05030;ko04022;ko05034;ko04918;ko05169;ko04668;ko04915;ko04728;ko04911;ko04010;ko05031;ko04925;ko04922	Hepatitis B;Viral carcinogenesis;PI3K-Akt signaling pathway;Influenza A;MAPK signaling pathway - fly;Longevity regulating pathway;Adrenergic signaling in cardiomyocytes;HTLV-I infection;Cocaine addiction;cGMP-PKG signaling pathway;Alcoholism;Thyroid hormone synthesis;Epstein-Barr virus infection;TNF signaling pathway;Estrogen signaling pathway;Dopaminergic synapse;Insulin secretion;MAPK signaling…
ZBTB41	9.42451127442589	7.8266231891852	6.60759763266952	4.33222978416513	2.479638865949	3.99655574050116	3.19055061256439	2.29074710126207	1.08150877054997	3.72039218006775	27.1120517958475	0.000332933959197482	0.00053896054263279	-	L8IFQ7	Zinc finger and BTB domain-containing protein 41	-	-	102269369	ZBTB41	zinc finger and BTB domain containing 41	-	PF00651;PF12874;PF00096	BTB/POZ domain;Zinc-finger of C2H2 type;Zinc finger, C2H2 type	IPR013087;IPR036236;IPR000210;IPR011333	Zinc finger C2H2-type;Zinc finger C2H2 superfamily;BTB/POZ domain;SKP1/BTB/POZ domain superfamily	-	-	GO:0003676	molecular_function	nucleic acid binding	-	-	-
ZFP36L1	55.7823629347016	48.4911753775882	49.1894811673573	20.578074376847	21.4755578156738	19.9565630862882	22.0450311592806	21.7833734386763	1.07418198472952	6.85675949036846	253.059083065623	5.04840691674097e-10	3.7275223672923e-09	-	L8HYQ3	Zinc finger protein 36, C3H1 type-like 1	-	-	102287358	ZFP36L1	ZFP36 ring finger protein like 1	-	PF04553;PF00642	Tis11B like protein, N terminus;Zinc finger C-x8-C-x5-C-x3-H type (and similar)	IPR000571;IPR036855;IPR007635	Zinc finger, CCCH-type;Zinc finger, CCCH-type superfamily;Tis11B-like protein, N-terminal	-	-	GO:0046872	molecular_function	metal ion binding	-	-	-
ZNF827	2.39483224031882	1.96771550802701	1.93731651884995	1.09407930422445	0.640408731346663	0.791877173636126	0.816687397772635	0.71648320244571	1.16785690463349	3.15112763208009	61.622784519969	2.49196729776092e-06	5.85791185968296e-06	-	A0A1U7SSE1	zinc finger protein 827	XP_008047073.1	-	103250294	ZNF827	zinc finger protein 827	-	-	-	IPR013087;IPR036236	Zinc finger C2H2-type;Zinc finger C2H2 superfamily	-	-	GO:0003676	molecular_function	nucleic acid binding	-	-	-
FNBP4	65.2535069794945	52.8011078576224	44.49101048925	150.348600410896	115.813701446491	138.441631901305	120.546218566292	99.9997654890401	-1.40639560538632	8.15566409931849	83.8689998304593	1.47725508430196e-06	3.6392633347039e-06	ENSBTAG00000020911	F1MD78	Formin binding protein 4	-	-	-	-	-	-	PF00397	WW domain	IPR036020;IPR001202	WW domain superfamily;WW domain	ENOG4111F8J;ENOG410IIQY	-;-	GO:0016607	cellular_component	nuclear speck	-	-	-
USPL1	2.71134575580185	2.38260057837609	2.28109948301627	1.07093344315366	0.90581697721796	0.851376491717381	0.994842002602647	0.90071389472152	1.17685329111994	2.75675963574591	120.669021957765	4.92766991632091e-08	1.79457426257595e-07	ENSBTAG00000001178	E1BB54	Ubiquitin specific peptidase like 1	XP_001255438.2;XP_002691857.1	SUMO-specific isopeptidase USPL1 isoform X1;-	788351	USPL1	ubiquitin specific peptidase like 1	O	PF15509;PF15499	omain of unknown function (DUF4650);Ubiquitin-specific peptidase-like, SUMO isopeptidase	IPR028889;IPR028890;IPR033505;IPR029388	Ubiquitin specific protease domain;Ubiquitin-specific peptidase-like, SUMO isopeptidase;USPL1 peptidase;Domain of unknown function DUF4650	ENOG410YB7R;ENOG410IJ9P	-;-	GO:0008283;GO:0070140;GO:0030576;GO:0015030;GO:0032183;GO:0016926	biological_process;molecular_function;biological_process;cellular_component;molecular_function;biological_process	cell proliferation;SUMO-specific isopeptidase activity;Cajal body organization;Cajal body;SUMO binding;protein desumoylation	-	-	-
PRMT2	1.62730676456215	2.27763121924507	2.11467833476109	5.18634394863623	5.86656133613316	5.22421521647926	5.65257209212322	5.64856902189029	-1.6471776064079	3.61651777707683	235.099149729768	8.03402640181723e-10	5.46128037487691e-09	-	L8I658	Protein arginine N-methyltransferase 2	-	-	102275349	PRMT2	protein arginine methyltransferase 2	-	PF00018;PF05175;PF06325	SH3 domain;Methyltransferase small domain;Ribosomal protein L11 methyltransferase (PrmA)	IPR036028;IPR029063;IPR001452;IPR007848;IPR025799	SH3-like domain superfamily;S-adenosyl-L-methionine-dependent methyltransferase;SH3 domain;Methyltransferase small domain;Protein arginine N-methyltransferase	-	-	GO:0032259;GO:0006479;GO:0016740;GO:0008168	biological_process;biological_process;molecular_function;molecular_function	methylation;protein methylation;transferase activity;methyltransferase activity	-	-	-
TP53INP2	3.82867440443529	4.09404491672975	4.01035638750468	1.45034455666232	1.52161315059995	1.79011920704337	1.49158637214938	1.69355656747164	1.12226573731268	2.44839739743347	116.024957634688	6.23749252460182e-08	2.20519823170946e-07	ENSBTAG00000005504	E1B8N8	Tumor protein p53 inducible nuclear protein 2	XP_010822394.1;XP_005215049.1;XP_003586891.1;XP_010822395.1	-;-;tumor protein p53-inducible nuclear protein 2 isoform X1;-	511340	TP53INP2	tumor protein p53 inducible nuclear protein 2	O	PF14839	OR family	IPR029558;IPR029431	Tumor protein p53-inducible nuclear protein 2;Tumour protein p53-inducible nuclear protein	ENOG4111S9D;ENOG410IXBP	-;-	GO:0016236;GO:0005829;GO:0043130;GO:0006511;GO:0010508;GO:0001649;GO:1903828;GO:0000045;GO:0045893;GO:0001894;GO:0005634;GO:0005776	biological_process;cellular_component;molecular_function;biological_process;biological_process;biological_process;biological_process;biological_process;biological_process;biological_process;cellular_component;cellular_component	macroautophagy;cytosol;ubiquitin binding;ubiquitin-dependent protein catabolic process;positive regulation of autophagy;osteoblast differentiation;negative regulation of cellular protein localization;autophagosome assembly;positive regulation of transcription, DNA-templated;tissue homeostasis;nucleus;autophagosome	-	-	-
HCFC1	11.4829543926394	11.8632133548018	10.7492497028115	5.17929172588782	4.1297965295574	5.04534317699756	4.76294130646961	4.24398370634871	1.08224388672961	5.62736305663174	170.75786031735	5.91774876273439e-09	2.90079567998227e-08	-	L8HQM0	Host cell factor 1	-	-	102277262	HCFC1	host cell factor C1	-	PF01344;PF13415	Kelch motif;alactose oxidase, central domain	IPR015915;IPR006652;IPR003961;IPR037854;IPR013783;IPR036116	Kelch-type beta propeller;Kelch repeat type 1;Fibronectin type III;Host cell factor 1;Immunoglobulin-like fold;Fibronectin type III superfamily	-	-	GO:0071339;GO:0048188	cellular_component;cellular_component	MLL1 complex;Set1C/COMPASS complex	-	-	-
bta-mir-2424	403.479149830385	391.445496215415	383.704644472173	1.20378598202973	1.43360633594362	1.05269155798805	0	1.27786541000133	8.36971663419402	3.32926407200019	1796.27044732558	1.50248511382282e-15	4.9081650600218e-13	-	-	-	-	-	-	-	-	-	-	-	-	-	-	-	-	-	-	-	-	-
ENSBTAG00000049538	0.465377900997281	0.0736654850725071	0.0560506150461174	1.17419438955112	0.808194984537212	1.15930633721398	1.32969041541129	0.753902896755946	-2.79953979526581	-0.165265505123838	30.8182049441293	8.70212230637939e-05	0.000153974359397242	ENSOARG00000001175	W5NSS7	Uncharacterized protein	-	-	-	-	-	-	PF00078;PF03372	Reverse transcriptase (RNA-dependent DNA polymerase);ndonuclease/Exonuclease/phosphatase family	IPR000477;IPR005135;IPR036691	Reverse transcriptase domain;Endonuclease/exonuclease/phosphatase;Endonuclease/exonuclease/phosphatase superfamily	-	-	-	-	-	-	-	-
bta-mir-12060	32.8895971828536	24.1260706450179	20.28937263627	10.7728643815542	12.3111956533012	8.56427030227569	9.36179503980069	8.37471116159062	1.15775313356114	-0.210597488085847	21.9675381121127	0.000403260392572677	0.000646015657996304	-	-	-	-	-	-	-	-	-	-	-	-	-	-	-	-	-	-	-	-	-
ZNF713	0.632540764963993	0.412283481313819	1.20997943282338	2.10473272329726	1.81830573007525	1.60220979266106	1.79683118851087	1.46003490241242	-1.35794108497463	0.970999016625109	24.4990756165018	0.000250417826024498	0.000413485835819901	ENSBTAG00000008175	A8SM77	ZNF713 protein	NP_001103914.1	zinc finger protein 713	100126443	ZNF713	zinc finger protein 713	O	PF00096;PF01352;PF13912	Zinc finger, C2H2 type;KRAB box;C2H2-type zinc finger	IPR013087;IPR036236;IPR036051;IPR001909	Zinc finger C2H2-type;Zinc finger C2H2 superfamily;KRAB domain superfamily;Krueppel-associated box	COG5048;KOG1721	FOG: Zn-finger;FOG: Zn-finger	GO:0005622;GO:0003676;GO:0006355;GO:0046872	cellular_component;molecular_function;biological_process;molecular_function	intracellular;nucleic acid binding;regulation of transcription, DNA-templated;metal ion binding	-	-	-
KCNRG	3.35261466311515	4.00841272089715	1.546439425824	0.0870862503955192	0.0288089693231575	0.0888481194383286	0.0430589538768995	0.0898774968099402	5.17833183359705	0.145376518628102	187.058104995982	3.36168454974768e-09	1.80667849337499e-08	-	M0QSV0	Putative potassium channel regulatory protein	-	-	102264896	KCNRG	potassium channel regulator	-	PF02214	BTB/POZ domain	IPR003131;IPR000210;IPR011333	Potassium channel tetramerisation-type BTB domain;BTB/POZ domain;SKP1/BTB/POZ domain superfamily	-	-	GO:0051260	biological_process	protein homooligomerization	-	-	-
OR8I15P	1.41932208283392	1.20974530157135	0.887597369406768	0.710886300806483	0.308658034651453	0.349683008881845	0.307554496395632	0.314430550711592	1.32821747600624	-0.850685725648586	14.8920639474614	0.00190609413033352	0.0027617869254026	ENSBTAG00000046285	F1MG53	Olfactory receptor	-	-	-	-	-	-	PF13853	Olfactory receptor	IPR017452;IPR000725;IPR000276	GPCR, rhodopsin-like, 7TM;Olfactory receptor;G protein-coupled receptor, rhodopsin-like	ENOG4111BJM;ENOG410IIU6	-;-	GO:0007186;GO:0005886;GO:0004930;GO:0004984;GO:0007608;GO:0004871;GO:0007165;GO:0016021;GO:0016020;GO:0005549;GO:0050911;GO:0050896	biological_process;cellular_component;molecular_function;molecular_function;biological_process;molecular_function;biological_process;cellular_component;cellular_component;molecular_function;biological_process;biological_process	G-protein coupled receptor signaling pathway;plasma membrane;G-protein coupled receptor activity;olfactory receptor activity;sensory perception of smell;signal transducer activity;signal transduction;integral component of membrane;membrane;odorant binding;detection of chemical stimulus involved in sensory perception of smell;response to stimulus	-	-	-
POLA1	17.4842306720991	16.2020279657323	15.5791716908573	6.9715148209315	6.23217762162247	6.70782995544076	6.49895229467365	6.58083716899634	1.11596794041633	6.29894344854108	299.711764266436	1.72520074107071e-10	1.56282890661699e-09	-	L8IUV3	DNA polymerase	-	-	102277453	POLA1	DNA polymerase alpha 1, catalytic subunit	-	PF12254;PF08996;PF03104;PF00136	NA polymerase alpha subunit p180 N terminal;NA Polymerase alpha zinc finger;NA polymerase family B, exonuclease domain;NA polymerase family B	IPR038256;IPR006172;IPR023211;IPR024647;IPR015088;IPR036397;IPR006134;IPR012337;IPR006133;IPR017964	DNA polymerase alpha, zinc finger domain superfamily;DNA-directed DNA polymerase, family B;DNA polymerase, palm domain superfamily;DNA polymerase alpha catalytic subunit, N-terminal domain;Zinc finger, DNA-directed DNA polymerase, family B, alpha;Ribonuclease H superfamily;DNA-directed DNA polymerase, family B, multifunctional domain;Ribonuclease H-like superfamily;DNA-directed DNA polymerase, fa…	-	-	GO:0000166;GO:0051536;GO:0001882;GO:0003676;GO:0046872;GO:0071897;GO:0003677;GO:0016740;GO:0016779;GO:0003887;GO:0051539;GO:0005634;GO:0006260	molecular_function;molecular_function;molecular_function;molecular_function;molecular_function;biological_process;molecular_function;molecular_function;molecular_function;molecular_function;molecular_function;cellular_component;biological_process	nucleotide binding;iron-sulfur cluster binding;nucleoside binding;nucleic acid binding;metal ion binding;DNA biosynthetic process;DNA binding;transferase activity;nucleotidyltransferase activity;DNA-directed DNA polymerase activity;4 iron, 4 sulfur cluster binding;nucleus;DNA replication	-	-	-
EGLN3	3.75367395938876	5.2405553503749	4.49288476862277	1.51807493300301	1.29001029901003	1.16159068467647	1.32292802677258	1.38487876945957	1.55546976962339	2.23629254337926	153.280985202679	1.15097767149468e-08	5.1129969637552e-08	-	L8IFR3	Egl nine-like protein 3	XP_005898623.1	-	102280498	EGLN3	egl-9 family hypoxia inducible factor 3	-	PF13640	2OG-Fe(II) oxygenase superfamily	IPR005123;IPR006620	Oxoglutarate/iron-dependent dioxygenase;Prolyl 4-hydroxylase, alpha subunit	-	-	GO:0016705;GO:0055114;GO:0005506;GO:0046872;GO:0031418;GO:0016491	molecular_function;biological_process;molecular_function;molecular_function;molecular_function;molecular_function	oxidoreductase activity, acting on paired donors, with incorporation or reduction of molecular oxygen;oxidation-reduction process;iron ion binding;metal ion binding;L-ascorbic acid binding;oxidoreductase activity	K09592;K09592;K09592	ko05200;ko05211;ko04066	Pathways in cancer;Renal cell carcinoma;HIF-1 signaling pathway
YLPM1	37.0979734556026	31.4085441180366	29.9125867131912	97.1221673566874	88.0852640605426	90.1177913825922	90.6910150419102	82.9187507642198	-1.65163234705192	8.86261661499182	337.818661189311	8.03629459614478e-11	8.42983183351583e-10	-	L8I8T7	YLP motif-containing protein 1	-	-	102272878	YLPM1	YLP motif containing 1	-	PF13671	AAA domain	IPR026314;IPR027417	YLP motif-containing protein 1;P-loop containing nucleoside triphosphate hydrolase	-	-	GO:0005634	cellular_component	nucleus	-	-	-
SORBS1	1.11541955602709	0.58652352194655	0.768327716611584	0.208306468561077	0.175874223618588	0.209348829611183	0.166021981001391	0.198022726973571	1.88795541002525	1.21200666549558	92.0023727787295	2.46551242744066e-07	7.37601035184376e-07	ENSECAG00000018511	F7DYX5	Sorbin and SH3 domain containing 1	-	-	-	-	-	-	PF02208;PF00018;PF14604;PF07653	Sorbin homologous domain;SH3 domain;Variant SH3 domain;Variant SH3 domain	IPR036028;IPR003127;IPR001452;IPR035606;IPR035610;IPR035611;IPR028506	SH3-like domain superfamily;SoHo domain;SH3 domain;c-Cbl associated protein, SH3 domain;c-Cbl associated protein, SH3 domain 1;c-Cbl associated protein, SH3 domain 2;Sorbin and SH3 domain-containing protein	ENOG410XNVJ;KOG4225	-;Sorbin and SH3 domain-containing protein	GO:0007015	biological_process	actin filament organization	-	-	-
TMTC2	2.88662529680818	2.87610123576586	2.6472202245465	0.244484087991177	0.236715184469536	0.255513988068927	0.336113128203797	0.23737437956681	3.21563800123468	1.70755064847296	556.196391028787	3.23113501770261e-12	7.30733611695821e-11	ENSAMEG00000016881	G1MEQ3	Transmembrane and tetratricopeptide repeat containing 2	XP_002920031.1	transmembrane and TPR repeat-containing protein 2 isoform X1	100466662	TMTC2	transmembrane O-mannosyltransferase targeting cadherins 2	-	PF13181;PF00515;PF08409;PF13432;PF13424	Tetratricopeptide repeat;Tetratricopeptide repeat;omain of unknown function (DUF1736);Tetratricopeptide repeat;Tetratricopeptide repeat	IPR011990;IPR001440;IPR013026;IPR013618;IPR019734	Tetratricopeptide-like helical domain superfamily;Tetratricopeptide repeat 1;Tetratricopeptide repeat-containing domain;Domain of unknown function DUF1736;Tetratricopeptide repeat	ENOG410IQRH;ENOG410XP5Q	-;-	GO:0005783;GO:0005789;GO:0016021;GO:0016020;GO:0055074	cellular_component;cellular_component;cellular_component;cellular_component;biological_process	endoplasmic reticulum;endoplasmic reticulum membrane;integral component of membrane;membrane;calcium ion homeostasis	-	-	-
ANKRD26	4.3131212517207	3.41936613783337	3.17940750284912	10.1791643661788	9.29229749397574	9.50983778688385	9.50288757978612	7.86478579070207	-1.55489487643925	5.60344351698826	189.120689245953	3.13993911037594e-09	1.70509134043345e-08	ENSBTAG00000008288	E1BLC3	Uncharacterized protein	-	-	-	-	-	-	PF14915;PF12001;PF12796	CCDC144C protein coiled-coil region;omain of unknown function (DUF3496);Ankyrin repeats (3 copies)	IPR021885;IPR020683;IPR002110;IPR036770	Protein of unknown function DUF3496;Ankyrin repeat-containing domain;Ankyrin repeat;Ankyrin repeat-containing domain superfamily	ENOG410IHJ1;COG0666	-;FOG: Ankyrin repeat	-	-	-	-	-	-
NME1	14.4602473740428	13.7492518290909	16.0192248673226	23.0765396179714	26.2703253496517	26.3798576867246	24.8457347845331	28.0890540592575	-1.00015765596069	4.41737318433075	132.966299985096	2.74124535528099e-08	1.07685241165852e-07	-	A1A4N9	Nucleoside diphosphate kinase	-	-	404189	NME1	non-metastatic cells 1, protein (NM23A) expressed in	-	PF00334	Nucleoside diphosphate kinase	IPR001564;IPR023005;IPR034907;IPR036850	Nucleoside diphosphate kinase;Nucleoside diphosphate kinase, active site;Nucleoside diphosphate kinase-like domain;Nucleoside diphosphate kinase-like domain superfamily	COG0105;KOG0888	Nucleoside diphosphate kinase;Nucleoside diphosphate kinase	GO:0006183;GO:0004550;GO:0016301;GO:0000166;GO:0006228;GO:0005524;GO:0016740;GO:0006165;GO:0006241;GO:0016310	biological_process;molecular_function;molecular_function;molecular_function;biological_process;molecular_function;molecular_function;biological_process;biological_process;biological_process	GTP biosynthetic process;nucleoside diphosphate kinase activity;kinase activity;nucleotide binding;UTP biosynthetic process;ATP binding;transferase activity;nucleoside diphosphate phosphorylation;CTP biosynthetic process;phosphorylation	-	-	-
TMEM108	0.503153946664653	0.14130586102643	0.410518856495174	0.0264205428154673	0.0131102545582407	0.0231043414647584	0.0195950726319086	0.0292150299497331	3.70395888119337	-1.53335618398359	59.9640264538028	2.81273603655205e-06	6.54887569633501e-06	ENSBTAG00000018508	E1BHT1	Transmembrane protein 108	-	-	-	-	-	-	PF15759	TMEM108 family	IPR031508	Transmembrane protein 108	ENOG410YCMK;ENOG410IEMG	-;-	GO:0098815;GO:0031175;GO:0010008;GO:0051388;GO:0008090;GO:0005769;GO:0006898;GO:0030424;GO:0036477;GO:1904115;GO:0097484;GO:0021542;GO:0016021;GO:0016020;GO:0014069;GO:0097106;GO:1990416	biological_process;biological_process;cellular_component;biological_process;biological_process;cellular_component;biological_process;cellular_component;cellular_component;cellular_component;biological_process;biological_process;cellular_component;cellular_component;cellular_component;biological_process;biological_process	modulation of excitatory postsynaptic potential;neuron projection development;endosome membrane;positive regulation of neurotrophin TRK receptor signaling pathway;retrograde axonal transport;early endosome;receptor-mediated endocytosis;axon;somatodendritic compartment;axon cytoplasm;dendrite extension;dentate gyrus development;integral component of membrane;membrane;postsynaptic density;postsynap…	-	-	-
TMEM95	3.81684939769544	3.82644668832273	3.01362460090697	0.828411858601104	0.239790784984597	0.392401154232106	0.580266989551359	0.732826041577822	2.45899302390597	-0.357688973462436	64.2040858044687	1.92665770206053e-06	4.63171232742148e-06	-	A0A0N9GZ96	TMEM95 variant 1	-	-	614631	TMEM95	transmembrane protein 95	-	PF15203	TMEM95 family	IPR027984	TMEM95 family	-	-	GO:0016021;GO:0016020	cellular_component;cellular_component	integral component of membrane;membrane	-	-	-
ENSBTAG00000052391	3.27546263233343	2.90157822059881	2.98589633581388	1.2228936960302	1.06799879418446	1.4329972700485	1.5841776434071	0.984429649186208	1.075458884033	1.51144443502279	42.9388791977491	1.67463249885106e-05	3.3477810054545e-05	ENSLAFG00000005060	G3U548	Zinc finger protein 280D	-	-	-	-	-	-	PF13836	omain of unknown function (DUF4195)	IPR025243	Domain of unknown function DUF4195	COG5048;KOG1721	FOG: Zn-finger;FOG: Zn-finger	-	-	-	-	-	-
ENSBTAG00000019672	10.4322055478323	9.75096428421731	9.55839210579549	1.96642794630414	2.04200857407341	2.14097106587428	2.03470782590805	1.79713323380849	2.10983552306304	2.72507654937889	480.625586085673	8.31893946146403e-12	1.49049585697367e-10	ENSBTAG00000019672	Q56JW3	Nucleoside-diphosphate kinase NBR-A	NP_001020518.1	nucleoside-diphosphate kinase NBR-A	574091	LOC574091	nucleoside-diphosphate kinase NBR-A	-	-	-	-	-	-	-	GO:0016301;GO:0016310	molecular_function;biological_process	kinase activity;phosphorylation	-	-	-
ATXN1	16.6660121602763	16.4975077868725	16.4179194295506	3.31677587797919	2.04044674870794	2.77042692669565	2.36561662347755	1.79590349665622	2.54983180934468	4.40552962457084	274.722670941422	1.71427927917521e-09	1.03095847305488e-08	ENSBTAG00000019675	E1BDF7	Ataxin 1	XP_015324518.1;XP_005223892.1	-;ataxin-1 isoform X2	616399	ATXN1	ataxin 1	O	PF12547;PF08517	Capicua transcriptional repressor modulator;Ataxin-1 and HBP1 module (AXH)	IPR003652;IPR020997;IPR036096	Ataxin, AXH domain;Capicua transcriptional repressor modulator, Ataxin-1;Ataxin, AXH domain superfamily	ENOG410XSNX;KOG4053	-;Ataxin-1, involved in Ca2+ homeostasis	GO:0045892;GO:0051168;GO:0005829;GO:0008022;GO:0016363;GO:0005654;GO:0008266;GO:0034046;GO:0003723;GO:0042802;GO:0043621;GO:0042272;GO:0042405;GO:0005737;GO:0005730;GO:0005634	biological_process;biological_process;cellular_component;molecular_function;cellular_component;cellular_component;molecular_function;molecular_function;molecular_function;molecular_function;molecular_function;cellular_component;cellular_component;cellular_component;cellular_component;cellular_component	negative regulation of transcription, DNA-templated;nuclear export;cytosol;protein C-terminus binding;nuclear matrix;nucleoplasm;poly(U) RNA binding;poly(G) binding;RNA binding;identical protein binding;protein self-association;nuclear RNA export factor complex;nuclear inclusion body;cytoplasm;nucleolus;nucleus	-	-	-
CLIP3	2.6664187341647	2.43589485093894	2.4683854390245	6.20471048573909	6.0947243689702	5.83980405198527	6.22704044430709	6.65291630898703	-1.49999977037472	4.07373163407561	336.399081016056	8.25570017269208e-11	8.60561945479007e-10	-	A0A212DEC4	CLIP3	-	-	-	-	-	-	-	-	IPR002110;IPR036770;IPR036859;IPR020683;IPR000938	Ankyrin repeat;Ankyrin repeat-containing domain superfamily;CAP Gly-rich domain superfamily;Ankyrin repeat-containing domain;CAP Gly-rich domain	-	-	-	-	-	-	-	-
ALKBH6	2.85945634044017	2.18510245096324	2.82048446493783	9.02839486522297	10.254267541819	10.0181146601863	10.713605961496	8.48360647195326	-2.08588432366149	2.87084537256565	235.390778733481	7.97152267166108e-10	5.42734827792672e-09	ENSBTAG00000019678	F1N5I3	AlkB homolog 6	NP_001179137.1	alpha-ketoglutarate-dependent dioxygenase alkB homolog 6	539257	ALKBH6	alkB homolog 6	O	PF13532	2OG-Fe(II) oxygenase superfamily	IPR027450;IPR037151;IPR005123;IPR032862	Alpha-ketoglutarate-dependent dioxygenase AlkB-like;Alpha-ketoglutarate-dependent dioxygenase AlkB-like superfamily;Oxoglutarate/iron-dependent dioxygenase;Alpha-ketoglutarate-dependent dioxygenase alkB homologue 6	KOG3200;ENOG410XR69	Uncharacterized conserved protein;-	GO:0055114;GO:0005654;GO:0008198;GO:0051213;GO:0005925;GO:0016491;GO:0005634	biological_process;cellular_component;molecular_function;molecular_function;cellular_component;molecular_function;cellular_component	oxidation-reduction process;nucleoplasm;ferrous iron binding;dioxygenase activity;focal adhesion;oxidoreductase activity;nucleus	-	-	-
GPATCH8	16.5996256078941	14.4121393131655	14.0431127055181	38.3502356886479	31.1376994158049	35.1843192354207	33.2597894769171	29.1157840301169	-1.35389157050085	7.0103385917525	186.565305078469	3.41729925032777e-09	1.83124205063132e-08	ENSBTAG00000038316	E1BC37	G-patch domain containing 8	-	-	-	-	-	-	PF12171;PF01585	Zinc-finger double-stranded RNA-binding;-patch domain	IPR013087;IPR036236;IPR022755;IPR000467	Zinc finger C2H2-type;Zinc finger C2H2 superfamily;Zinc finger, double-stranded RNA binding;G-patch domain	ENOG410IGVP;ENOG410ZHVS	-;-	GO:0046872;GO:0003676	molecular_function;molecular_function	metal ion binding;nucleic acid binding	-	-	-
SMAD3	22.4167791163772	19.1079885430705	14.2258234117223	6.2114510425998	5.33298197612303	7.00807666372363	6.01685818107062	5.40491403644381	1.42782823032335	4.53305327766407	114.691941553208	1.34237541190642e-07	4.35321341900762e-07	-	L8IRK1	Mothers against decapentaplegic homolog	XP_005893353.1	-	102282627	SMAD3	SMAD family member 3	-	PF03166;PF03165	MH2 domain;MH1 domain	IPR013019;IPR013790;IPR036578;IPR008984;IPR003619;IPR017855;IPR001132	MAD homology, MH1;Dwarfin;SMAD MH1 domain superfamily;SMAD/FHA domain superfamily;MAD homology 1, Dwarfin-type;SMAD-like domain superfamily;SMAD domain, Dwarfin-type	-	-	GO:0005622;GO:0003700;GO:0006355;GO:0003677;GO:0005667;GO:0007179;GO:0005737;GO:0006351;GO:0005634	cellular_component;molecular_function;biological_process;molecular_function;cellular_component;biological_process;cellular_component;biological_process;cellular_component	intracellular;DNA binding transcription factor activity;regulation of transcription, DNA-templated;DNA binding;transcription factor complex;transforming growth factor beta receptor signaling pathway;cytoplasm;transcription, DNA-templated;nucleus	K04500;K04500;K04500;K04500;K04500;K04500;K04500;K04500;K04500;K04500;K04500;K04500;K04500;K04500	ko04110;ko05200;ko05212;ko04144;ko04520;ko05321;ko05142;ko04350;ko05166;ko04390;ko04068;ko04550;ko04933;ko05210	Cell cycle;Pathways in cancer;Pancreatic cancer;Endocytosis;Adherens junction;Inflammatory bowel disease (IBD);Chagas disease (American trypanosomiasis);TGF-beta signaling pathway;HTLV-I infection;Hippo signaling pathway;FoxO signaling pathway;Signaling pathways regulating pluripotency of stem cells;AGE-RAGE signaling pathway in diabetic complications;Colorectal cancer
POLR3F	2.18784688116957	2.04963787853156	2.85017377509507	4.18826669974117	4.33688457603071	3.60695824397416	3.78232965181537	4.95072385258376	-1.00613115503888	2.95773348264198	52.7528936813123	5.65178717889746e-06	1.23415798356208e-05	ENSBTAG00000008825	F1MYX7	DNA-directed RNA polymerase III subunit RPC6	-	-	-	-	-	-	PF05158	RNA polymerase Rpc34 subunit	IPR036388;IPR007832;IPR036390;IPR016049	Winged helix-like DNA-binding domain superfamily;RNA polymerase Rpc34;Winged helix DNA-binding domain superfamily;RNA polymerase Rpc34-like	COG5111;KOG3233	DNA-directed RNA polymerase III, subunit C34;RNA polymerase III, subunit C34	GO:0032728;GO:0003899;GO:0005666;GO:0003690;GO:0045089;GO:0006383;GO:0005634	biological_process;molecular_function;cellular_component;molecular_function;biological_process;biological_process;cellular_component	positive regulation of interferon-beta production;DNA-directed 5'-3' RNA polymerase activity;DNA-directed RNA polymerase III complex;double-stranded DNA binding;positive regulation of innate immune response;transcription by RNA polymerase III;nucleus	-	-	-
ANKLE1	0.243086453679627	0.221251844033258	0.190304360946255	0.628169777987778	0.46142439848896	0.423888126072231	0.518469317773706	0.437550217428977	-1.39258398394608	0.758555911769744	40.9007413680246	2.14997640452467e-05	4.21523109562461e-05	-	L8HRW6	Ankyrin repeat and LEM domain-containing protein 1	-	-	102268674	ANKLE1	ankyrin repeat and LEM domain containing 1	-	PF03020;PF12796	LEM domain;Ankyrin repeats (3 copies)	IPR003887;IPR002110;IPR036770;IPR000305;IPR020683;IPR011015;IPR034998	LEM domain;Ankyrin repeat;Ankyrin repeat-containing domain superfamily;GIY-YIG endonuclease;Ankyrin repeat-containing domain;LEM/LEM-like domain superfamily;Ankyrin repeat and LEM domain-containing protein 1	-	-	GO:0090305;GO:0004519	biological_process;molecular_function	nucleic acid phosphodiester bond hydrolysis;endonuclease activity	-	-	-
RIDA	17.3814587494278	14.3011688651083	17.5926423908484	106.67970036096	122.041759012048	115.028993809299	120.036680746891	122.371297402194	-3.0338548502782	6.42636145090079	1097.09519652683	3.83852040579738e-14	3.48483256357375e-12	-	L8I1S8	Ribonuclease UK114	XP_005904442.1	ribonuclease UK114	102267249	RIDA	reactive intermediate imine deaminase A homolog	-	PF01042	ndoribonuclease L-PSP	IPR006175;IPR006056;IPR019897;IPR035959	YjgF/YER057c/UK114 family;RidA family;RidA, conserved site;RutC-like superfamily	-	-	-	-	-	-	-	-
AK5	1.59076117663235	1.01920820376006	0.95796493721185	0.0369921428536664	0.0183560350312884	0.0431320484707013	0.0121936047363734	0.0218158840802617	5.21369180509972	0.0701477448762815	266.262531947103	3.65883230170339e-10	2.85640643662251e-09	-	L8IKG0	Adenylate kinase isoenzyme 5	-	-	102280126	AK5	adenylate kinase 5	-	PF00406	Adenylate kinase	IPR006267;IPR000850;IPR027417;IPR033690	Adenylate kinase, isozyme 1/5;Adenylate kinase/UMP-CMP kinase;P-loop containing nucleoside triphosphate hydrolase;Adenylate kinase, conserved site	-	-	GO:0046939;GO:0006139;GO:0016301;GO:0004017;GO:0046034;GO:0005524;GO:0019205;GO:0016740;GO:0005737;GO:0016310	biological_process;biological_process;molecular_function;molecular_function;biological_process;molecular_function;molecular_function;molecular_function;cellular_component;biological_process	nucleotide phosphorylation;nucleobase-containing compound metabolic process;kinase activity;adenylate kinase activity;ATP metabolic process;ATP binding;nucleobase-containing compound kinase activity;transferase activity;cytoplasm;phosphorylation	-	-	-
RRP1B	15.9864865086712	16.6553306836832	14.9667743060779	41.8087601019351	44.8239057540482	44.1014361723421	42.0416606959771	46.1209042233063	-1.66404946559514	6.95292368608766	597.915248934634	2.02041534726124e-12	5.15504791561565e-11	ENSBTAG00000017418	E1BKN1	Ribosomal RNA processing 1B	XP_002685189.1;XP_001788509.3	ribosomal RNA processing protein 1 homolog B;-	510240	RRP1B	ribosomal RNA processing 1B	O	PF05997	Nucleolar protein,Nop52	IPR010301	Nucleolar, Nop52	-	-	GO:0006364;GO:0030688	biological_process;cellular_component	rRNA processing;preribosome, small subunit precursor	-	-	-
SNORA70	0.945756253885959	0.864758004672061	0.707502488542899	0.174509374085978	0.196912541282232	0.163058094125492	0.125289780526921	0.13534133670942	2.19119259340905	1.52720967070052	176.976701527697	4.74206938647618e-09	2.40468089311862e-08	-	-	-	-	-	-	-	-	-	-	-	-	-	-	-	-	-	-	-	-	-
NLRP5	0.757581902356399	0.673229302499206	0.408196749592385	0.16226264290207	0.0858848689510362	0.108786996163888	0.128366710013245	0.162678737957672	2.0086585514926	-0.0904778214493123	53.6943123130625	5.13757986651869e-06	1.13065214619404e-05	ENSBTAG00000013247	F1MT67	NACHT, LRR and PYD domains-containing protein 5	-	-	-	-	-	-	PF02758;PF13516;PF05729	PAAD/DAPIN/Pyrin domain;Leucine Rich repeat;NACHT domain	IPR027417;IPR001611;IPR007111;IPR011029;IPR004020;IPR032675	P-loop containing nucleoside triphosphate hydrolase;Leucine-rich repeat;NACHT nucleoside triphosphatase;Death-like domain superfamily;DAPIN domain;Leucine-rich repeat domain superfamily	ENOG4111BJJ;ENOG410IIY8	-;-	GO:0000166;GO:0005829;GO:0048471;GO:0042585;GO:0070997;GO:0005938;GO:0005524;GO:0005737	molecular_function;cellular_component;cellular_component;cellular_component;biological_process;cellular_component;molecular_function;cellular_component	nucleotide binding;cytosol;perinuclear region of cytoplasm;germinal vesicle;neuron death;cell cortex;ATP binding;cytoplasm	-	-	-
ENSBTAG00000015818	47.3523163913698	43.6588651763604	46.174504982889	103.744464633108	99.88968521262	101.233144687152	108.698166413035	99.1734676892335	-1.36430774757975	7.39932924964992	424.223197521669	1.86192470415211e-11	2.77486843005895e-10	ENSBTAG00000048029	F1MT97	Matrix metalloproteinase	-	-	-	-	-	-	PF00413;PF00045;PF01471	Matrixin;Hemopexin;Putative peptidoglycan binding domain	IPR002477;IPR036365;IPR033739;IPR000585;IPR018487;IPR036375;IPR021158;IPR018486;IPR024079;IPR006026;IPR001818;IPR036366;IPR021190	Peptidoglycan binding-like;PGBD-like superfamily;Peptidase M10A, catalytic domain;Hemopexin-like domain;Hemopexin-like repeats;Hemopexin-like domain superfamily;Peptidase M10A, cysteine switch, zinc binding site;Hemopexin, conserved site;Metallopeptidase, catalytic domain superfamily;Peptidase, metallopeptidase;Peptidase M10, metallopeptidase;PGBD superfamily;Peptidase M10A	ENOG410XQ5D;KOG1565	-;Gelatinase A and related matrix metalloproteases	GO:0031012;GO:0008237;GO:0004222;GO:0008270;GO:0046872;GO:0008233;GO:0016787;GO:0006508	cellular_component;molecular_function;molecular_function;molecular_function;molecular_function;molecular_function;molecular_function;biological_process	extracellular matrix;metallopeptidase activity;metalloendopeptidase activity;zinc ion binding;metal ion binding;peptidase activity;hydrolase activity;proteolysis	-	-	-
SH3RF2	8.21641409645981	9.91975891988357	9.02135709393269	2.6231301096436	2.20956560114612	3.18595175179234	2.33776876615336	3.07246328087751	1.55152384830372	3.50095885390649	169.751786950307	6.13796317981282e-09	2.98948387402329e-08	ENSBTAG00000006762	A4IFR5	SH3 domain containing ring finger 2	XP_005209596.1;NP_001077222.1	-;putative E3 ubiquitin-protein ligase SH3RF2	540718	SH3RF2	SH3 domain containing ring finger 2	O	PF00018;PF14604;PF13639;PF07653	SH3 domain;Variant SH3 domain;Ring finger domain;Variant SH3 domain	IPR036028;IPR028511;IPR001452;IPR035792;IPR035794;IPR017907;IPR035822;IPR001841;IPR013083	SH3-like domain superfamily;Putative E3 ubiquitin-protein ligase SH3RF2;SH3 domain;Putative E3 ubiquitin-protein ligase SH3RF2, first SH3 domain;Putative E3 ubiquitin-protein ligase SH3RF2, second SH3 domain;Zinc finger, RING-type, conserved site;SH3RF2, third SH3 domain;Zinc finger, RING-type;Zinc finger, RING/FYVE/PHD-type	ENOG4111G04;KOG2177	-;Predicted E3 ubiquitin ligase	GO:0005654;GO:0019902;GO:0010923;GO:0008157	cellular_component;molecular_function;biological_process;molecular_function	nucleoplasm;phosphatase binding;negative regulation of phosphatase activity;protein phosphatase 1 binding	-	-	-
OTX1	0.290986366624184	0.299394828817589	0.227803621741383	0.532877901667018	0.49358717991296	0.621324251871215	0.503532527342916	0.523768996823989	-1.19076973827511	0.656450957779806	35.9828604384839	4.09784908746865e-05	7.64270123925814e-05	-	A0A212CVU5	OTX1	-	-	-	-	-	-	-	-	IPR003025;IPR017970;IPR009057;IPR001356;IPR013851;IPR003026	Transcription factor Otx;Homeobox, conserved site;Homeobox-like domain superfamily;Homeobox domain;Transcription factor Otx, C-terminal;Transcription factor Otx1	-	-	GO:0043565;GO:0003700;GO:0006355;GO:0003677;GO:0007275;GO:0005634	molecular_function;molecular_function;biological_process;molecular_function;biological_process;cellular_component	sequence-specific DNA binding;DNA binding transcription factor activity;regulation of transcription, DNA-templated;DNA binding;multicellular organism development;nucleus	-	-	-
ENTPD4	17.0349568368278	16.9652464524064	17.2422205639125	7.26865819112713	6.87215271608109	7.52569750428487	6.97517757190016	7.45032370589487	1.04311707521916	5.70347627400229	310.46233290094	1.37817123433645e-10	1.30512614109636e-09	ENSBTAG00000006768	F1N7A1	Ectonucleoside triphosphate diphosphohydrolase 4	-	-	-	-	-	-	PF01150	A1/CD39 (nucleoside phosphatase) family	IPR000407	Nucleoside phosphatase GDA1/CD39	KOG1386;COG5371	Nucleoside phosphatase;Golgi nucleoside diphosphatase	GO:0006256;GO:0016021;GO:0016020;GO:0016787;GO:0097637;GO:0030173;GO:0045134	biological_process;cellular_component;cellular_component;molecular_function;cellular_component;cellular_component;molecular_function	UDP catabolic process;integral component of membrane;membrane;hydrolase activity;integral component of autophagosome membrane;integral component of Golgi membrane;uridine-diphosphatase activity	-	-	-
MPZL3	44.2857862772879	43.5858482604512	43.2027186721263	18.912951108528	18.2576599354806	18.8760124148653	18.1494138215931	17.220791988888	1.05720153612805	6.58078310994928	316.870235908864	1.20976190956452e-10	1.17488589055005e-09	ENSBTAG00000001233	F1MI37	Myelin protein zero-like protein 3	-	-	521837	MPZL3	myelin protein zero like 3	O	PF07686	Immunoglobulin V-set domain	IPR000920;IPR003599;IPR013106;IPR013783;IPR029862;IPR036179;IPR007110	Myelin P0 protein-related;Immunoglobulin subtype;Immunoglobulin V-set domain;Immunoglobulin-like fold;Myelin protein zero-like protein 3;Immunoglobulin-like domain superfamily;Immunoglobulin-like domain	ENOG410IGFH;ENOG4111TUJ	-;-	GO:0016021;GO:0016020;GO:0042633;GO:0030198	cellular_component;cellular_component;biological_process;biological_process	integral component of membrane;membrane;hair cycle;extracellular matrix organization	-	-	-
ENSBTAG00000051260	1.50250579464836	0.877721749010178	0.603211380972501	0.0873495497164429	0	0.0509238546570185	0.115171039142647	0.0257569243638464	3.87310068755187	-1.30074176428139	54.1680582229828	4.899314198671e-06	1.08319139418917e-05	-	A0A023GD30	Putative outcast ele5 orf2-h 1e-60-j 4	-	-	-	-	-	-	PF00078;PF03372	Reverse transcriptase (RNA-dependent DNA polymerase);ndonuclease/Exonuclease/phosphatase family	IPR000477;IPR027124;IPR005135;IPR036691	Reverse transcriptase domain;SWR1-complex protein 5/Craniofacial development protein;Endonuclease/exonuclease/phosphatase;Endonuclease/exonuclease/phosphatase superfamily	-	-	-	-	-	-	-	-
ENSBTAG00000051148	32.6532945371836	38.3300363491227	32.9206118208655	6.12157832722095	6.66793644624942	6.78945252903923	5.90586375138455	8.84930051370428	2.12690971894591	0.949712064989679	165.051669695328	7.30021363676633e-09	3.45917815403697e-08	-	-	-	-	-	-	-	-	-	-	-	-	-	-	-	-	-	-	-	-	-
PLXNC1	0.240154614718386	0.409386876058687	0.200246401060543	0.093972363936747	0.093260885762661	0.0690289546221674	0.0780590598287508	0.0365769438199703	1.72653292795251	-0.523209877049399	27.1947095483647	0.000156219916792006	0.000266218000740533	ENSBTAG00000011245	E1BDY7	Plexin C1	XP_005206170.1;NP_001179410.1;XP_015326409.1;XP_015326411.1	-;plexin-C1 precursor;-;-	518168	PLXNC1	plexin C1	O	PF01833;PF01403;PF08337;PF01437	IPT/TIG domain;Sema domain;Plexin cytoplasmic RasGAP domain;Plexin repeat	IPR008936;IPR036352;IPR031148;IPR015943;IPR016201;IPR014756;IPR002909;IPR013548;IPR013783;IPR001627;IPR002165	Rho GTPase activation protein;Sema domain superfamily;Plexin family;WD40/YVTN repeat-like-containing domain superfamily;PSI domain;Immunoglobulin E-set;IPT domain;Plexin, cytoplasmic RasGAP domain;Immunoglobulin-like fold;Sema domain;Plexin repeat	ENOG410IN3C;ENOG41107MM	-;-	GO:0017154;GO:0007162;GO:0050772;GO:0008360;GO:0007165;GO:0016021;GO:0016020;GO:0071526;GO:0043087	molecular_function;biological_process;biological_process;biological_process;biological_process;cellular_component;cellular_component;biological_process;biological_process	semaphorin receptor activity;negative regulation of cell adhesion;positive regulation of axonogenesis;regulation of cell shape;signal transduction;integral component of membrane;membrane;semaphorin-plexin signaling pathway;regulation of GTPase activity	K06572	ko04360	Axon guidance
FOXP2	5.20971458834698	4.50065877959593	3.76478177755095	1.9188707892653	1.5833861023855	1.66545231562289	1.35030522897794	1.34779834288697	1.30607869726925	2.73689485881718	87.2128292643395	3.36740745074519e-07	9.72121909904928e-07	-	A9UCL9	Forkhead box P2	NP_001272583.1;XP_017902100.1	forkhead box protein P2;-	100860795	FOXP2	forkhead box P2	-	PF16159;PF00250	OXP coiled-coil domain;orkhead domain	IPR036390;IPR032354;IPR036388;IPR001766;IPR030456	Winged helix DNA-binding domain superfamily;FOXP, coiled-coil domain;Winged helix-like DNA-binding domain superfamily;Fork head domain;Fork head domain conserved site 2	-	-	GO:0043565;GO:0003700;GO:0006355;GO:0003677;GO:0006351;GO:0005634	molecular_function;molecular_function;biological_process;molecular_function;biological_process;cellular_component	sequence-specific DNA binding;DNA binding transcription factor activity;regulation of transcription, DNA-templated;DNA binding;transcription, DNA-templated;nucleus	-	-	-
ENSBTAG00000051140	3.26406431251196	2.55945224141288	1.52882884487858	0.209086709522405	0.219709783286379	0.204353916748639	0.243249177499555	0.0979207210728987	3.42815573567149	0.31771951357772	136.779485361346	2.308555575851e-08	9.37334429667564e-08	ENSOARG00000002520	W5NWY3	Uncharacterized protein	-	-	-	-	-	-	PF00607;PF14787;PF02337	gag gene protein p24 (core nucleocapsid protein);AG-polyprotein viral zinc-finger;Retroviral GAG p10 protein	IPR038124;IPR001878;IPR003322;IPR010999;IPR000721;IPR036875;IPR008919;IPR008916	Beta-retroviral matrix superfamily;Zinc finger, CCHC-type;Beta-retroviral matrix protein;Retroviral matrix protein;Retroviral nucleocapsid protein Gag;Zinc finger, CCHC-type superfamily;Retrovirus capsid, N-terminal;Retrovirus capsid, C-terminal	-	-	GO:0016032;GO:0008270;GO:0005198;GO:0003676	biological_process;molecular_function;molecular_function;molecular_function	viral process;zinc ion binding;structural molecule activity;nucleic acid binding	-	-	-
7SK	360.364856949479	339.70486006769	314.259599469097	1.67790087281733	1.90887053078661	1.97781698077344	1.79362110402572	1.79436422749821	7.32990997702147	11.9222086746128	6459.09561556522	3.20283881433376e-19	1.38106409674072e-15	-	-	-	-	-	-	-	-	-	-	-	-	-	-	-	-	-	-	-	-	-
ENSBTAG00000043839	20.5282117003764	25.273474131623	22.3206379977325	45.7148604259964	35.9265202260571	49.717480811002	39.9286198083065	40.6453576193193	-1.09661442694429	1.64777154734571	48.4856865173976	8.86841590417796e-06	1.86600240950628e-05	-	-	-	-	-	-	-	-	-	-	-	-	-	-	-	-	-	-	-	-	-
ENSBTAG00000052980	8.8053827965439	9.97452082266942	8.15282265899287	4.55758971801023	3.71181795507884	3.74072721071104	3.70962066883842	3.13027495783271	1.0506185152123	3.23037462046655	81.0814044119116	5.134170242394e-07	1.41098027762723e-06	ENSMPUG00000001954	M3XS87	Uncharacterized protein	-	-	-	-	-	-	-	-	-	-	-	-	-	-	-	-	-	-
PRSS23	519.093409957409	522.939229156705	523.255880606208	209.026173593385	218.2326637954	205.831854173545	224.332258656797	237.0358522608	1.05415438131818	9.02764157137113	278.401132175464	2.75761447313876e-10	2.27793747283033e-09	ENSOARG00000014444	W5PYG4	Protease, serine 23	XP_004019447.1;XP_011956993.1	serine protease 23;-	101102187	PRSS23	serine protease 23	-	PF00089	Trypsin	IPR009003;IPR001254;IPR018114	Peptidase S1, PA clan;Serine proteases, trypsin domain;Serine proteases, trypsin family, histidine active site	-	-	GO:0006508;GO:0005615;GO:0004252;GO:0005634	biological_process;cellular_component;molecular_function;cellular_component	proteolysis;extracellular space;serine-type endopeptidase activity;nucleus	-	-	-
FZD8	1.25571215109903	0.939634711185351	1.00367913932436	0.445975703906817	0.313507737077236	0.259999072691695	0.220508371614648	0.378078847789426	1.50789724814298	0.16669966537415	38.9204133517842	2.76668206051462e-05	5.313212460632e-05	ENSSSCG00000033001	A0A287BE59	Frizzled class receptor 8	-	-	-	-	-	-	-	-	IPR036790;IPR020067;IPR017981;IPR000539;IPR015526	Frizzled cysteine-rich domain superfamily;Frizzled domain;GPCR, family 2-like;Frizzled/Smoothened, transmembrane domain;Frizzled/secreted frizzled-related protein	-	-	GO:0004888;GO:0016021;GO:0016020;GO:0007166;GO:0007275;GO:0016055	molecular_function;cellular_component;cellular_component;biological_process;biological_process;biological_process	transmembrane signaling receptor activity;integral component of membrane;membrane;cell surface receptor signaling pathway;multicellular organism development;Wnt signaling pathway	-	-	-
TNFSF18	1.97032850087452	1.64606900035392	1.87045228952466	0.0723872461006602	0.0718391919331873	0.0243467258279978	0.0440506749886446	0.054183365173035	4.89509724171336	0.941583928542717	470.895265862533	9.49458049797227e-12	1.64435244685245e-10	-	A0A0U5JY06	Tumor necrosis factor ligand 2A	-	-	768081	TNFSF18	TNF superfamily member 18	O	-	-	IPR008983	Tumour necrosis factor-like domain superfamily	-	-	GO:0016021;GO:0016020	cellular_component;cellular_component	integral component of membrane;membrane	-	-	-
DNAI2	1.62674022319419	1.55471436199719	1.08129160728315	0.44341792334169	0.545427399753735	0.518836306141972	0.592884376598138	0.624292223649589	1.16563534817779	1.31272251633808	47.2264696909421	1.01912763908946e-05	2.12191133739921e-05	ENSBTAG00000016732	E1BPM9	Dynein axonemal intermediate chain 2	XP_010814936.1;XP_010822651.1	-;dynein intermediate chain 2, axonemal isoform X2	534479	DNAI2	dynein axonemal intermediate chain 2	O	-	-	IPR017986;IPR001680;IPR015943;IPR036322	WD40-repeat-containing domain;WD40 repeat;WD40/YVTN repeat-like-containing domain superfamily;WD40-repeat-containing domain superfamily	ENOG410IU37;ENOG410XTD6	-;-	GO:0005858;GO:0008574;GO:0007368;GO:0045503;GO:0060271;GO:0036126;GO:0009897;GO:0045504;GO:0003341;GO:0036157;GO:0036158;GO:0005930;GO:0003777	cellular_component;molecular_function;biological_process;molecular_function;biological_process;cellular_component;cellular_component;molecular_function;biological_process;cellular_component;biological_process;cellular_component;molecular_function	axonemal dynein complex;ATP-dependent microtubule motor activity, plus-end-directed;determination of left/right symmetry;dynein light chain binding;cilium assembly;sperm flagellum;external side of plasma membrane;dynein heavy chain binding;cilium movement;outer dynein arm;outer dynein arm assembly;axoneme;microtubule motor activity	-	-	-
TM6SF1	2.04665654189939	2.11684196723712	2.03083635080484	0.804495791430187	0.817190835230764	0.645581849812821	0.720674995608142	1.03820023482499	1.15663718616885	1.27743926998917	52.9063492597428	5.56406327240427e-06	1.21746824241917e-05	ENSBTAG00000012926	F1MH69	Transmembrane 6 superfamily member 1	-	-	-	-	-	-	PF10914	Protein of unknown function (DUF2781)	IPR033118	EXPERA domain	ENOG410IJ78;ENOG41113JR	-;-	GO:0005765;GO:0016021;GO:0016020	cellular_component;cellular_component;cellular_component	lysosomal membrane;integral component of membrane;membrane	-	-	-
PPP4C	23.3107853840231	28.1450696129505	26.1007761469304	51.2263273874607	57.0196143218157	54.8543840108123	56.6216662892593	58.6961548380139	-1.30558657233256	6.07403393377952	308.565484795883	1.43309305079901e-10	1.34629569390966e-09	-	A0A1U7QEI8	Serine/threonine-protein phosphatase	XP_005064464.1	-	101840219	Ppp4c	protein phosphatase 4 catalytic subunit	-	-	-	IPR006186;IPR004843;IPR029052	Serine/threonine-specific protein phosphatase/bis(5-nucleosyl)-tetraphosphatase;Calcineurin-like phosphoesterase domain, ApaH type;Metallo-dependent phosphatase-like	-	-	GO:0006470;GO:0016787;GO:0004721	biological_process;molecular_function;molecular_function	protein dephosphorylation;hydrolase activity;phosphoprotein phosphatase activity	-	-	-
CEP85L	4.39988802902759	4.0428420296168	3.56612000513327	1.36130143526571	0.699839663094627	0.93840699215745	0.873187878428203	0.688905474138464	1.93058752992623	2.5520981572619	106.963297240003	1.73221717790293e-07	5.43750580280327e-07	ENSBTAG00000012929	F1MH68	Centrosomal protein 85 like	-	-	-	-	-	-	-	-	IPR029778	Centrosomal protein of 85kDa-like	ENOG410IGFN;ENOG410ZR9W	-;-	GO:0005813	cellular_component	centrosome	-	-	-
ENSBTAG00000053715	6.70558187430382	5.21462434755643	4.20248027794083	0	0	0	0.031377941677455	0	9.14264883262719	0.84179980132906	498.004649688118	6.6114563041311e-12	1.23950432971362e-10	-	-	-	-	-	-	-	-	-	-	-	-	-	-	-	-	-	-	-	-	-
GSTA1	13.3559156496562	10.7552969859928	11.4498663053727	1.0917886417423	1.21307416391204	0.830218850415717	0.774530560371043	1.32274423216404	3.29802406129041	2.84030205795509	471.704099965296	9.38987681017777e-12	1.63043552236859e-10	ENSBTAG00000021516	A0A140T854	Glutathione S-transferase	-	-	777644	GSTA1	glutathione S-transferase alpha 1	-	PF00043;PF02798	lutathione S-transferase, C-terminal domain;lutathione S-transferase, N-terminal domain	IPR004046;IPR010987;IPR036282;IPR003080;IPR004045;IPR036249	Glutathione S-transferase, C-terminal;Glutathione S-transferase, C-terminal-like;Glutathione S-transferase, C-terminal domain superfamily;Glutathione S-transferase, alpha class;Glutathione S-transferase, N-terminal;Thioredoxin-like superfamily	-	-	GO:0004364;GO:0016740;GO:0008152	molecular_function;molecular_function;biological_process	glutathione transferase activity;transferase activity;metabolic process	-	-	-
CAMLG	2.3542312756128	2.88280594187548	2.86221111154549	10.6290178497754	13.0870116949273	11.3736135293838	10.9487813152574	12.0570689083811	-2.29614146066244	4.22499347983213	489.45046780552	7.39560393371786e-12	1.34935870926057e-10	ENSBTAG00000021519	Q32LF9	Calcium signal-modulating cyclophilin ligand	NP_001032714.1	calcium signal-modulating cyclophilin ligand	615658	CAMLG	calcium modulating ligand	O	PF14963	Calcium signal-modulating cyclophilin ligand	IPR016719	Calcium signal-modulating cyclophilin ligand	ENOG410IEK3;ENOG4111HUY	-;-	GO:0016020;GO:0005783;GO:0001881;GO:0007173	cellular_component;cellular_component;biological_process;biological_process	membrane;endoplasmic reticulum;receptor recycling;epidermal growth factor receptor signaling pathway	-	-	-
bta-mir-2358	27.3620391197292	28.0941743695274	26.2750394891577	12.3388063158047	10.1547115462673	10.0005698008865	11.3088062926903	12.7786541000133	1.06275666465575	0.0642703349104394	29.6335811627225	0.000104769846412638	0.00018327285100661	-	-	-	-	-	-	-	-	-	-	-	-	-	-	-	-	-	-	-	-	-
GNAI2	61.1521168365907	63.5037745557059	62.8181281904127	125.319683123109	127.745531742817	136.08080443418	130.867272819995	129.123453373282	-1.25436800498781	7.94069412980437	410.73069700018	2.29279355326113e-11	3.25214664528355e-10	ENSOARG00000010164	W5PKD3	G protein subunit alpha i2	XP_011954616.1	-	100302341	GNAI2	G protein subunit alpha i2	-	PF00503	-protein alpha subunit	IPR011025;IPR001408;IPR001019;IPR027417	G protein alpha subunit, helical insertion;G-protein alpha subunit, group I;Guanine nucleotide binding protein (G-protein), alpha subunit;P-loop containing nucleoside triphosphate hydrolase	-	-	GO:0030425;GO:0007165;GO:0030496;GO:0005737;GO:0031683;GO:0008283;GO:0000166;GO:0007186;GO:0007193;GO:0003924;GO:0044297;GO:0005813;GO:0005886;GO:0007213;GO:0051301;GO:0004871;GO:0007188;GO:0019001;GO:0005829;GO:0005654;GO:0005525	cellular_component;biological_process;cellular_component;cellular_component;molecular_function;biological_process;molecular_function;biological_process;biological_process;molecular_function;cellular_component;cellular_component;cellular_component;biological_process;biological_process;molecular_function;biological_process;molecular_function;cellular_component;cellular_component;molecular_function	dendrite;signal transduction;midbody;cytoplasm;G-protein beta/gamma-subunit complex binding;cell proliferation;nucleotide binding;G-protein coupled receptor signaling pathway;adenylate cyclase-inhibiting G-protein coupled receptor signaling pathway;GTPase activity;cell body;centrosome;plasma membrane;G-protein coupled acetylcholine receptor signaling pathway;cell division;signal transducer activi…	-	-	-
SCFD2	10.6305219553002	10.5353153885728	10.855154026241	4.28311351641828	4.28801895125995	4.25776139079097	4.65531687612626	4.81576510539935	1.05979246398968	4.55183806050389	244.912590361545	6.20771303709545e-10	4.40257543025585e-09	ENSBTAG00000020648	A0JN38	Sec1 family domain containing 2	NP_001071473.1	sec1 family domain-containing protein 2	535130	SCFD2	sec1 family domain containing 2	O	PF00995	Sec1 family	IPR036045;IPR027482;IPR001619	Sec1-like superfamily;Sec1-like, domain 2;Sec1-like protein	ENOG410IFTJ;ENOG41107NW	-;-	GO:0006904;GO:0016192	biological_process;biological_process	vesicle docking involved in exocytosis;vesicle-mediated transport	-	-	-
CIITA	0.754675461776684	0.907577386963403	0.543002665787422	0.191449085566128	0.154374672746052	0.195322351616752	0.141990221895992	0.19405700987112	1.84843900737354	0.696967705289226	84.1800758660946	4.13466980348327e-07	1.16436975623011e-06	-	M5FMX0	Class II transactivator-like	-	-	508720	CIITA	class II major histocompatibility complex transactivator	O	PF13516;PF05729	Leucine Rich repeat;NACHT domain	IPR008095;IPR027417;IPR001611;IPR007111;IPR032675	MHC class II transactivator;P-loop containing nucleoside triphosphate hydrolase;Leucine-rich repeat;NACHT nucleoside triphosphatase;Leucine-rich repeat domain superfamily	KOG4308;ENOG410ZBX3	LRR-containing protein;-	GO:0006355;GO:0000166;GO:0005524	biological_process;molecular_function;molecular_function	regulation of transcription, DNA-templated;nucleotide binding;ATP binding	-	-	-
ENSBTAG00000050671	2.80981326516546	2.1372078163403	2.26343792470927	0.0891005815534726	0.0589506588925674	0.0129861718795751	0.0440549204276373	0.0656831359548357	5.23168293968684	-0.161219058093473	279.375215323772	2.6971298668234e-10	2.24373453101142e-09	-	-	-	-	-	-	-	-	-	-	-	-	-	-	-	-	-	-	-	-	-
RALGAPB	40.4605643258787	37.8758218383697	39.7572399235757	19.0750607494916	13.2232182584754	16.4068468506974	15.4752086110498	13.0448760604302	1.15024265314187	6.78793622965052	112.187671881667	1.09533003715513e-07	3.63592234042566e-07	ENSBTAG00000003040	F1MCG4	Ral GTPase activating protein non-catalytic beta subunit	-	-	-	-	-	-	-	-	IPR035974;IPR000331	Rap/Ran-GAP superfamily;Rap GTPase activating protein domain	KOG3652;ENOG411027C	Uncharacterized conserved protein;-	GO:0051056;GO:0005096;GO:0046982;GO:0090630	biological_process;molecular_function;molecular_function;biological_process	regulation of small GTPase mediated signal transduction;GTPase activator activity;protein heterodimerization activity;activation of GTPase activity	-	-	-
GNG2	62.6740895385061	59.3758451271502	71.3074532054841	112.596607829702	129.624132305031	116.374070967047	123.931799644039	129.17287945736	-1.12246276940141	6.37464339332321	201.578306019035	2.1092845062254e-09	1.22687519660664e-08	ENSTSYG00000033998	A0A1U7UJ28	Guanine nucleotide-binding protein subunit gamma	XP_008068703.1;XP_008068702.1	-;-	103273050	GNG2	G protein subunit gamma 2	-	-	-	IPR001770;IPR015898;IPR036284	G-protein, gamma subunit;G-protein gamma-like domain;G-protein gamma-like domain superfamily	-	-	GO:0005834;GO:0007186;GO:0005886;GO:0004871;GO:0007165;GO:0016020	cellular_component;biological_process;cellular_component;molecular_function;biological_process;cellular_component	heterotrimeric G-protein complex;G-protein coupled receptor signaling pathway;plasma membrane;signal transducer activity;signal transduction;membrane	-	-	-
SKINT1	3.78631460251388	3.33724737965295	3.78295791967163	0.122567299988481	0.121639325474005	0.275613789727781	0.277038699610403	0.201360610060815	3.95923283287303	0.351372470297243	266.726541350156	3.61868231888271e-10	2.82883159482134e-09	ENSBTAG00000009192	B2ZEZ4	Skint 1 isoform a	XP_015321848.1;NP_001120788.1	-;selection and upkeep of intraepithelial T-cells protein 1 precursor	528184	SKINT1	selection and upkeep of intraepithelial T cells 1	-	PF07686	Immunoglobulin V-set domain	IPR003599;IPR013106;IPR013783;IPR036179;IPR007110	Immunoglobulin subtype;Immunoglobulin V-set domain;Immunoglobulin-like fold;Immunoglobulin-like domain superfamily;Immunoglobulin-like domain	ENOG4111DQZ;ENOG410J9CT	-;-	GO:0016021;GO:0016020	cellular_component;cellular_component	integral component of membrane;membrane	-	-	-
ENSBTAG00000032217	20.2030965731151	11.1817609430955	11.9962537996539	5.97940260924618	5.89609239326731	6.20092937640724	5.79920561497895	5.11993835914296	1.10700530330883	3.10167230393715	42.9187644709428	2.36072571685018e-05	4.58189765538993e-05	-	G0Z2N1	L-lactate dehydrogenase	-	-	-	-	-	-	PF02866;PF00056	lactate/malate dehydrogenase, alpha/beta C-terminal domain;lactate/malate dehydrogenase, NAD binding domain	IPR018177;IPR015955;IPR022383;IPR011304;IPR036291;IPR001236;IPR001557	L-lactate dehydrogenase, active site;Lactate dehydrogenase/glycoside hydrolase, family 4, C-terminal;Lactate/malate dehydrogenase, C-terminal;L-lactate dehydrogenase;NAD(P)-binding domain superfamily;Lactate/malate dehydrogenase, N-terminal;L-lactate/malate dehydrogenase	-	-	GO:0055114;GO:0019752;GO:0016491;GO:0016616;GO:0003824;GO:0005975;GO:0005737;GO:0004459	biological_process;biological_process;molecular_function;molecular_function;molecular_function;biological_process;cellular_component;molecular_function	oxidation-reduction process;carboxylic acid metabolic process;oxidoreductase activity;oxidoreductase activity, acting on the CH-OH group of donors, NAD or NADP as acceptor;catalytic activity;carbohydrate metabolic process;cytoplasm;L-lactate dehydrogenase activity	-	-	-
ITPR2	16.0104341782479	14.3642334961396	14.7036647472798	5.11563236198935	3.47309500463258	4.53923163436858	3.66904313749865	3.02447597039888	1.7224154729933	6.34612759437495	139.762545443403	1.50269269869354e-07	4.79971179019743e-07	ENSOARG00000019909	W5QF81	Inositol 1,4,5-trisphosphate receptor type 2	XP_004006819.1	inositol 1,4,5-trisphosphate receptor type 2 isoform X2	101113317	LOC101113317	inositol 1,4,5-trisphosphate receptor type 2	-	PF08454;PF00520;PF02815;PF08709;PF01365	RyR and IP3R Homology associated;Ion transport protein;MIR domain;Inositol 1,4,5-trisphosphate/ryanodine receptor;RIH domain	IPR005821;IPR014821;IPR016093;IPR013662;IPR035910;IPR000493;IPR016024;IPR036300;IPR000699;IPR015925	Ion transport domain;Inositol 1,4,5-trisphosphate/ryanodine receptor;MIR motif;RyR/IP3R Homology associated domain;RyR/IP3 receptor binding core, RIH domain superfamily;Inositol 1,4,5-trisphosphate receptor;Armadillo-type fold;Mir domain superfamily;RIH domain;Ryanodine receptor-related	-	-	GO:0071361;GO:0070588;GO:0016529;GO:0035091;GO:0006816;GO:0005737;GO:0005634;GO:0055085;GO:0016021;GO:0048016;GO:0051209;GO:0033017;GO:0005783;GO:0005886;GO:0006811;GO:0070679;GO:0015278;GO:0016020;GO:0005220;GO:0043235;GO:0071320;GO:0005262;GO:0097110;GO:0005938;GO:0005216;GO:0001666	biological_process;biological_process;cellular_component;molecular_function;biological_process;cellular_component;cellular_component;biological_process;cellular_component;biological_process;biological_process;cellular_component;cellular_component;cellular_component;biological_process;molecular_function;molecular_function;cellular_component;molecular_function;cellular_component;biological_process;…	cellular response to ethanol;calcium ion transmembrane transport;sarcoplasmic reticulum;phosphatidylinositol binding;calcium ion transport;cytoplasm;nucleus;transmembrane transport;integral component of membrane;inositol phosphate-mediated signaling;release of sequestered calcium ion into cytosol;sarcoplasmic reticulum membrane;endoplasmic reticulum;plasma membrane;ion transport;inositol 1,4,5 tr…	K04959;K04959;K04959;K04959;K04959;K04959;K04959;K04959;K04959;K04959;K04959;K04959;K04959;K04959;K04959;K04959;K04959;K04959;K04959;K04959;K04959;K04959;K04959;K04959;K04959;K04959;K04959;K04959	ko04918;ko05205;ko04540;ko04915;ko04725;ko04970;ko04728;ko04922;ko04921;ko04723;ko04720;ko04925;ko04750;ko04726;ko04912;ko04114;ko04611;ko04972;ko04724;ko04270;ko05010;ko04924;ko04971;ko04730;ko04210;ko04020;ko04070;ko04022	Thyroid hormone synthesis;Proteoglycans in cancer;Gap junction;Estrogen signaling pathway;Cholinergic synapse;Salivary secretion;Dopaminergic synapse;Glucagon signaling pathway;Oxytocin signaling pathway;Retrograde endocannabinoid signaling;Long-term potentiation;Aldosterone synthesis and secretion;Inflammatory mediator regulation of TRP channels;Serotonergic synapse;GnRH signaling pathway;Oocyte…
RNF34	0.71201068580495	0.688755354372033	0.798001015174967	3.11485282103138	3.39480536440195	3.5685056073544	3.25532049087757	4.1509710769231	-2.4437514443385	2.68983837751095	306.15984995059	1.50640800636495e-10	1.40193481800986e-09	ENSOARG00000014491	W5PYL3	Ring finger protein 34	XP_011953163.1	E3 ubiquitin-protein ligase RNF34	101102266	RNF34	ring finger protein 34	-	PF13920	Zinc finger, C3HC4 type (RING finger)	IPR011011;IPR001841;IPR036361;IPR013083	Zinc finger, FYVE/PHD-type;Zinc finger, RING-type;SAP domain superfamily;Zinc finger, RING/FYVE/PHD-type	-	-	GO:1901797;GO:0043161;GO:0070936;GO:0061630;GO:0005737;GO:0005634;GO:0006511;GO:0035872;GO:2001271;GO:0005886;GO:0070417;GO:0016604;GO:0016567;GO:0046872;GO:1902042;GO:0031625;GO:1901981;GO:0002039;GO:0005654;GO:2000374	biological_process;biological_process;biological_process;molecular_function;cellular_component;cellular_component;biological_process;biological_process;biological_process;cellular_component;biological_process;cellular_component;biological_process;molecular_function;biological_process;molecular_function;molecular_function;molecular_function;cellular_component;biological_process	negative regulation of signal transduction by p53 class mediator;proteasome-mediated ubiquitin-dependent protein catabolic process;protein K48-linked ubiquitination;ubiquitin protein ligase activity;cytoplasm;nucleus;ubiquitin-dependent protein catabolic process;nucleotide-binding domain, leucine rich repeat containing receptor signaling pathway;negative regulation of cysteine-type endopeptidase …	-	-	-
ENSBTAG00000048971	18.1259741609707	20.3234452885943	26.0760579423591	0.204899741622081	0.203348416445904	0.238908722380267	0.40524277868543	0.362515009929455	6.00640328926644	0.849758671930677	646.059123539745	1.22116957959739e-12	3.6398731985419e-11	-	A0A218UPD0	LIM zinc-binding domain-containing Nebulette	-	-	110470607	NEBL	nebulette	-	-	-	IPR036028;IPR001452;IPR035631;IPR001781;IPR000900	SH3-like domain superfamily;SH3 domain;Nebulette, SH3 domain;Zinc finger, LIM-type;Nebulin repeat	-	-	GO:0046872	molecular_function	metal ion binding	-	-	-
ENSBTAG00000048977	0	0.0413225583666518	0.03144151985764	0.807393135216851	0.822366568881064	0.891855616695891	0.861448245479121	0.845801705461441	-5.10807493392768	0.27147089909569	170.881767253425	5.89126152467063e-09	2.89000224054377e-08	-	-	-	-	-	-	-	-	-	-	-	-	-	-	-	-	-	-	-	-	-
UBALD1	2.81446322092203	2.56090370466566	2.16760788720822	4.13728386056819	4.97973290370925	4.7967304648776	4.45340830330436	5.20382084439591	-1.11840810024561	3.3275471654605	94.2244346831136	2.14385498184951e-07	6.52999953972338e-07	ENSBTAG00000026394	Q08DD2	UBA like domain containing 1	NP_001070419.1	UBA-like domain-containing protein 1	618672	UBALD1	UBA like domain containing 1	O	PF14555	UBA-like domain	IPR009060	UBA-like superfamily	ENOG410IXK9;ENOG4111XJX	-;-	-	-	-	-	-	-
ELOF1	7.5474709684662	5.84906398834014	6.59674771865857	11.4326340884684	13.0395201615544	12.8701160577941	11.5586190562812	14.3211494454191	-1.12976084603182	3.29623380151645	95.3617003564736	1.99807341153854e-07	6.14382639687724e-07	ENSSTOG00000003687	I3M2R3	Transcription elongation factor 1 homolog	XP_005336240.1;XP_005336238.1;XP_013218725.1;XP_005336239.1	-;-;-;-	101977770	Elof1	elongation factor 1 homolog	-	PF05129	Transcription elongation factor Elf1 like	IPR038567;IPR007808	Transcription elongation factor 1 superfamily;Transcription elongation factor 1	KOG3214;COG4888	Uncharacterized Zn ribbon-containing protein;Uncharacterized Zn ribbon-containing protein	GO:0006355;GO:0006351;GO:0046872;GO:0005634	biological_process;biological_process;molecular_function;cellular_component	regulation of transcription, DNA-templated;transcription, DNA-templated;metal ion binding;nucleus	-	-	-
HSH2D	3.0262734637493	2.70929144863367	1.31454555664762	0.0403785654349595	0.030054640166533	0.0176552043268437	0	0	6.76097996208016	0.264984625008737	206.750419701572	1.96309921768995e-09	1.15430234000169e-08	ENSBTAG00000038154	E1B9C9	Hematopoietic SH2 domain containing	-	-	-	-	-	-	PF00017	SH2 domain	IPR035047;IPR036860;IPR000980	Hematopoietic SH2 domain-containing protein;SH2 domain superfamily;SH2 domain	-	-	GO:0007165	biological_process	signal transduction	-	-	-
DYNLT3	32.5454350020859	24.3990441010503	30.4786612238003	55.1894677512279	62.8846337652932	54.1345545704541	60.4025809692594	62.1499263256502	-1.21518802256393	6.73639636209668	157.379945791824	9.7871950346983e-09	4.46586084546234e-08	ENSBTAG00000038156	A6QLR8	DYNLT3 protein	NP_001094690.1	-	613349	DYNLT3	dynein light chain Tctex-type 3	O	PF03645	Tctex-1 family	IPR005334;IPR038586	Tctex-1;Tctex-1-like superfamily	KOG4081;ENOG4111NHR	Dynein light chain;-	GO:0005868;GO:0042802;GO:0000776	cellular_component;molecular_function;cellular_component	cytoplasmic dynein complex;identical protein binding;kinetochore	-	-	-
GOLM1	92.0455538516969	85.0426468739915	73.3364518429494	191.448871895273	178.533637529256	186.025636747317	179.039351572995	164.656553803851	-1.30836341216333	7.5052562415741	228.274772980509	9.67099213511664e-10	6.35690824491204e-09	ENSBTAG00000031569	E1BLA8	Golgi membrane protein 1	XP_005210447.1;NP_001179392.1;XP_010806445.1	-;Golgi membrane protein 1;-	517052	GOLM1	golgi membrane protein 1	O	-	-	IPR026143;IPR026139	Golgi membrane protein 1;GOLM1/CASC4 family	ENOG410IKCK;ENOG4111ZGQ	-;-	GO:0019216;GO:0005794;GO:0006997	biological_process;cellular_component;biological_process	regulation of lipid metabolic process;Golgi apparatus;nucleus organization	-	-	-
POU2F1	7.7545286492724	6.22662484703131	6.00513055843217	1.47844546231285	0.905648611730753	1.45337193395068	1.06877687845993	0.73510521203535	2.35803972839399	3.45372974303258	136.584473277217	1.67571822788291e-07	5.28709536485202e-07	ENSBTAG00000024534	F1MMF9	POU domain protein	XP_010801023.1	POU domain, class 2, transcription factor 1 isoform X3	512840	POU2F1	POU class 2 homeobox 1	O	PF00046;PF00157	Homeobox domain;Pou domain - N-terminal to homeobox domain	IPR000972;IPR017970;IPR013847;IPR009057;IPR001356;IPR000327;IPR010982	Octamer-binding transcription factor;Homeobox, conserved site;POU domain;Homeobox-like domain superfamily;Homeobox domain;POU-specific domain;Lambda repressor-like, DNA-binding domain superfamily	ENOG410XQ7X;KOG3802	-;Transcription factor OCT-1, contains POU and HOX domains	GO:0045892;GO:0005783;GO:0005654;GO:0043565;GO:0000983;GO:0003700;GO:0006355;GO:0003677;GO:0043231;GO:0045944;GO:0090575;GO:0000979;GO:0006351;GO:0005634	biological_process;cellular_component;cellular_component;molecular_function;molecular_function;molecular_function;biological_process;molecular_function;cellular_component;biological_process;cellular_component;molecular_function;biological_process;cellular_component	negative regulation of transcription, DNA-templated;endoplasmic reticulum;nucleoplasm;sequence-specific DNA binding;transcription factor activity, RNA polymerase II core promoter sequence-specific DNA binding;DNA binding transcription factor activity;regulation of transcription, DNA-templated;DNA binding;intracellular membrane-bounded organelle;positive regulation of transcription by RNA polymera…	-	-	-
RASGEF1B	5.40439776598135	4.85364881415425	4.68695243015633	0.711159718614486	0.829939622403831	0.886780170558141	0.853018731065364	0.675703191157397	2.45043905306405	2.61045304077373	457.481313320449	1.14430321456587e-11	1.90756525562166e-10	-	L8I4K6	Ras-GEF domain-containing family member 1B	XP_014336065.1;XP_005903154.1	-;-	102269294	RASGEF1B	RasGEF domain family member 1B	-	PF00618;PF00617	RasGEF N-terminal motif;RasGEF domain	IPR001895;IPR019804;IPR023578;IPR036964;IPR030710;IPR000651	Ras guanine-nucleotide exchange factors catalytic domain;Ras guanine-nucleotide exchange factor, conserved site;Ras guanine nucleotide exchange factor domain superfamily;Ras guanine-nucleotide exchange factor catalytic domain superfamily;Ras-GEF domain-containing family member 1B;Ras-like guanine nucleotide exchange factor, N-terminal	-	-	GO:0005622;GO:0007264;GO:0043547;GO:0005085	cellular_component;biological_process;biological_process;molecular_function	intracellular;small GTPase mediated signal transduction;positive regulation of GTPase activity;guanyl-nucleotide exchange factor activity	-	-	-
ENSBTAG00000006562	1.16625953818472	1.24191690761352	0.944950086725067	0.034517160775046	0	0.0301847041717005	0	0.0305344183990759	5.54571970366706	-0.50407575988146	173.137006013713	5.43221622217746e-09	2.69458003059588e-08	ENSSSCG00000012273	F1RWV6	Ubiquitin specific peptidase 11	-	-	-	-	-	-	PF06337;PF14836;PF14533;PF00443	USP domain;Ubiquitin-like domain;Ubiquitin-specific protease C-terminal;Ubiquitin carboxyl-terminal hydrolase	IPR001394;IPR035927;IPR018200;IPR028135;IPR006615;IPR028134;IPR029346;IPR028889	Peptidase C19, ubiquitin carboxyl-terminal hydrolase;DUSP-like superfamily;Ubiquitin specific protease, conserved site;Ubiquitin-like domain, USP-type;Peptidase C19, ubiquitin-specific peptidase, DUSP domain;Ubiquitin carboxyl-terminal hydrolase USP4;Ubiquitin carboxyl-terminal hydrolase, C-terminal;Ubiquitin specific protease domain	KOG1870;COG5560	Ubiquitin C-terminal hydrolase;Ubiquitin C-terminal hydrolase	GO:0036459;GO:0006511;GO:0016579;GO:0004843;GO:0005634	molecular_function;biological_process;biological_process;molecular_function;cellular_component	thiol-dependent ubiquitinyl hydrolase activity;ubiquitin-dependent protein catabolic process;protein deubiquitination;thiol-dependent ubiquitin-specific protease activity;nucleus	-	-	-
ACOT11	0.208993248270552	0.203580973692228	0.271076310131324	0.516842894458416	0.441509197663797	0.549230378080724	0.511095936568954	0.324096299638018	-1.21248544845347	0.329808558565402	22.3175890965936	0.000376754171861939	0.000605728556699732	ENSBTAG00000039686	E1BMF5	Acyl-CoA thioesterase 11	-	-	-	-	-	-	PF03061;PF01852	Thioesterase superfamily;START domain	IPR029069;IPR023393;IPR033120;IPR002913;IPR006683	HotDog domain superfamily;START-like domain superfamily;Hotdog acyl-CoA thioesterase (ACOT)-type domain;START domain;Thioesterase domain	KOG2763;COG1607	Acyl-CoA thioesterase;Acyl-CoA hydrolase	GO:0008289;GO:0006631;GO:0006637;GO:0005829;GO:0016787;GO:0047617	molecular_function;biological_process;biological_process;cellular_component;molecular_function;molecular_function	lipid binding;fatty acid metabolic process;acyl-CoA metabolic process;cytosol;hydrolase activity;acyl-CoA hydrolase activity	-	-	-
MTUS1	1.31680283126486	1.34282838077998	0.853984651713878	3.90570261906275	4.5102221804968	3.88408827388208	3.72979469178532	4.20257502415275	-2.01729771510212	2.58910572483289	173.471983787062	5.36760588163809e-09	2.66751247348714e-08	ENSBTAG00000039682	E1BML2	Microtubule-associated tumor suppressor 1 homolog	XP_015316333.1;XP_015316332.1;XP_005226037.1	-;-;microtubule-associated tumor suppressor 1 homolog isoform X1	515016	MTUS1	microtubule associated scaffold protein 1	O	-	-	IPR029786	Microtubule-associated tumour suppressor 1	ENOG410IEXM;ENOG41118DX	-;-	GO:0005730;GO:0015630	cellular_component;cellular_component	nucleolus;microtubule cytoskeleton	-	-	-
PYGM	1.33749070737484	1.01045200044543	0.915277384423593	0.0494812478162509	0	0	0.0611638105273449	0.0875437660459056	4.53459225420367	0.0018160377268596	80.083082157657	1.22149556227852e-06	3.07477458525684e-06	ENSBTAG00000001032	F1MJ28	Alpha-1,4 glucan phosphorylase	-	-	-	-	-	-	PF00343	Carbohydrate phosphorylase	IPR000811;IPR011833;IPR035090	Glycosyl transferase, family 35;Glycogen/starch/alpha-glucan phosphorylase;Phosphorylase pyridoxal-phosphate attachment site	COG0058;KOG2099	Glucan phosphorylase;Glycogen phosphorylase	GO:0030170;GO:0102499;GO:0005980;GO:0016757;GO:0004645;GO:0016740;GO:0005975;GO:0008184;GO:0102250	molecular_function;molecular_function;biological_process;molecular_function;molecular_function;molecular_function;biological_process;molecular_function;molecular_function	pyridoxal phosphate binding;SHG alpha-glucan phosphorylase activity;glycogen catabolic process;transferase activity, transferring glycosyl groups;phosphorylase activity;transferase activity;carbohydrate metabolic process;glycogen phosphorylase activity;linear malto-oligosaccharide phosphorylase activity	-	-	-
SH3PXD2A	15.0186438342333	15.0981617743031	15.2698744407441	6.331117736865	3.37279137971321	5.28480372334664	4.76329656725197	3.19428469617313	1.52147515236697	4.50987057256179	63.1818831626051	8.94497516041809e-06	1.88027622156595e-05	-	L8J2U9	SH3 and PX domain-containing protein 2A	-	-	102266800	SH3PXD2A	SH3 and PX domains 2A	-	PF00787;PF00018	PX domain;SH3 domain	IPR035453;IPR035449;IPR036028;IPR001452;IPR036871;IPR034917;IPR001683;IPR035450;IPR037961;IPR035452;IPR035454	SH3PXD2A, SH3 domain 4;SH3PXD2A, SH3 domain 3;SH3-like domain superfamily;SH3 domain;PX domain superfamily;SH3 and PX domain-containing protein 2A;Phox homologous domain;SH3PXD2A, SH3 domain 1;SH3PXD2, PX domain;SH3PXD2A, SH3 domain 2;SH3PXD2A, SH3 domain 5	-	-	GO:0035091	molecular_function	phosphatidylinositol binding	-	-	-
SPECC1	23.3333844591961	23.2090447822878	24.0014633692216	60.8485343294867	54.9501340403885	55.2533322481884	55.7814929978374	53.5551321730958	-1.45305027459371	6.08555731014954	459.688452536979	1.10928908881654e-11	1.86360566921178e-10	-	L8J4K9	Cytospin-B	-	-	102277155	SPECC1	sperm antigen with calponin homology and coiled-coil domains 1	-	PF00307	Calponin homology (CH) domain	IPR001715;IPR036872	Calponin homology domain;CH domain superfamily	-	-	-	-	-	-	-	-
DNAH17	0.566644846420667	0.535197924224361	0.45246838604499	0.164348079568022	0.158046295359133	0.200539204061754	0.175119134353215	0.190465453358226	1.33428214293109	2.09281726389841	117.222122694957	5.86503713074062e-08	2.09123815664996e-07	ENSBTAG00000000920	E1BLB4	Uncharacterized protein	-	-	-	-	-	-	PF08393;PF12774;PF08385;PF12777;PF12781;PF12780;PF03028;PF12775;PF07728	ynein heavy chain, N-terminal region 2;Hydrolytic ATP binding site of dynein motor region D1;ynein heavy chain, N-terminal region 1;Microtubule-binding stalk of dynein motor;ATP-binding dynein motor region D5;P-loop containing dynein motor region D4;ynein heavy chain and region D6 of dynein motor;P-loop containing dynein motor region D3;AAA domain (dynein-related subfamily)	IPR024317;IPR024743;IPR004273;IPR013602;IPR026983;IPR011704;IPR035699;IPR027417;IPR035706;IPR013594	Dynein heavy chain, AAA module D4;Dynein heavy chain, coiled coil stalk;Dynein heavy chain domain;Dynein heavy chain, domain-2;Dynein heavy chain;ATPase, dynein-related, AAA domain;Dynein heavy chain, hydrolytic ATP-binding dynein motor region D1;P-loop containing nucleoside triphosphate hydrolase;Dynein heavy chain, ATP-binding dynein motor region D5;Dynein heavy chain, domain-1	KOG3595;COG5245	Dyneins, heavy chain;Dynein, heavy chain	GO:0016887;GO:0045505;GO:0045503;GO:0030286;GO:0003341;GO:0005524;GO:0031514;GO:0008569;GO:0007018;GO:0051959;GO:0005930;GO:0003777	molecular_function;molecular_function;molecular_function;cellular_component;biological_process;molecular_function;cellular_component;molecular_function;biological_process;molecular_function;cellular_component;molecular_function	ATPase activity;dynein intermediate chain binding;dynein light chain binding;dynein complex;cilium movement;ATP binding;motile cilium;ATP-dependent microtubule motor activity, minus-end-directed;microtubule-based movement;dynein light intermediate chain binding;axoneme;microtubule motor activity	-	-	-
U2	25.7532511701227	18.0649724199868	16.5625614329632	0.277856136053026	0.275752447606168	0.224982166699734	0.215742629131311	0.242154448286923	6.14873205020416	6.02970533636643	1595.11171175356	5.11140432038028e-14	4.14536933297319e-12	-	-	-	-	-	-	-	-	-	-	-	-	-	-	-	-	-	-	-	-	-
DSE	23.3928432048029	23.366841991427	23.6813454679368	9.35281645630406	8.9282768294576	9.41775497368933	9.61020576916269	9.18761981361148	1.13687065761539	5.91511538864788	405.644087717626	2.48425868261033e-11	3.45181206425857e-10	ENSBTAG00000005205	F1MM96	Dermatan-sulfate epimerase	XP_010806712.1;XP_015328286.1;XP_005210801.1	-;-;dermatan-sulfate epimerase isoform X1	514028	DSE	dermatan sulfate epimerase	O	PF16332	omain of unknown function (DUF4962)	IPR032518;IPR008929	Heparinase II, N-terminal;Chondroitin AC/alginate lyase	ENOG410ZW1M;ENOG410IKEY	-;-	GO:0005829;GO:0005783;GO:0005654;GO:0005794;GO:0016021;GO:0016020;GO:0030208;GO:0047757	cellular_component;cellular_component;cellular_component;cellular_component;cellular_component;cellular_component;biological_process;molecular_function	cytosol;endoplasmic reticulum;nucleoplasm;Golgi apparatus;integral component of membrane;membrane;dermatan sulfate biosynthetic process;chondroitin-glucuronate 5-epimerase activity	-	-	-
ATP6V1E1	45.6353877127895	45.8228136663284	43.5141034365659	120.231570907458	124.902496037429	122.666691852577	123.02927151204	124.55123290102	-1.65145111420712	7.66280532074595	715.560142933202	6.27759207799544e-13	2.24703319144951e-11	-	L8IKD8	V-type proton ATPase subunit E 1	-	-	102278885	ATP6V1E1	ATPase H+ transporting V1 subunit E1	-	PF01991	ATP synthase (E/31 kDa) subunit	IPR038495;IPR002842	V-type ATPase subunit E, C-terminal domain superfamily;V-type ATPase subunit E	-	-	GO:0015991;GO:0046961;GO:0033178	biological_process;molecular_function;cellular_component	ATP hydrolysis coupled proton transport;proton-transporting ATPase activity, rotational mechanism;proton-transporting two-sector ATPase complex, catalytic domain	-	-	-
C17H4orf33	3.20980792433856	2.5902430269777	2.61518604363776	7.04342861825905	5.13454751525908	6.33854704065147	6.1799523749528	5.93618328759482	-1.33951731494776	1.98350015921734	80.3106174950025	5.4243193076687e-07	1.480062436074e-06	ENSBTAG00000044159	E1BMH3	Chromosome 4 open reading frame 33	XP_015322517.1;XP_005217644.1;XP_003587179.1;XP_015322516.1	-;-;UPF0462 protein C4orf33 homolog;-	513251	C17H4orf33	chromosome 17 C4orf33 homolog	O	-	-	IPR029674	UPF0462 protein C4orf33	ENOG4111M8H;ENOG410IHBZ	-;-	-	-	-	-	-	-
bta-mir-2416	23.08728416167	20.0998971099058	12.8605402046973	0	0	0.205403230826937	0	0	7.69096409020054	-1.27869928675896	176.97819636899	4.74182110464328e-09	2.40468089311862e-08	-	-	-	-	-	-	-	-	-	-	-	-	-	-	-	-	-	-	-	-	-
BASP1	4.22058343942587	4.34884583622522	4.47587581058115	23.6895359155688	24.8716896570515	25.5905007792676	26.3744182652795	24.9027276759279	-2.72526337354462	5.02660474312502	1299.87699839671	1.26110688439261e-14	1.79191481453586e-12	-	-	-	-	-	-	-	-	-	-	-	-	-	-	-	-	-	-	-	-	-
NFIA	8.43404853068619	8.35210316464324	8.05001503086972	3.10318531699705	1.87675108569321	2.58983978453116	2.24487322145919	2.09292835317403	1.59721222326151	4.32599619091955	152.400691027399	2.03938117579553e-08	8.43665970261943e-08	ENSOCUG00000005893	G1SPW5	Nuclear factor 1	-	-	-	-	-	-	PF00859;PF10524;PF03165	CTF/NF-I family transcription modulation region;Nuclear factor I protein pre-N-terminus;MH1 domain	IPR000647;IPR019739;IPR019548;IPR020604;IPR003619	CTF transcription factor/nuclear factor 1;CTF transcription factor/nuclear factor 1, conserved site;CTF transcription factor/nuclear factor 1, N-terminal;CTF transcription factor/nuclear factor 1, DNA-binding domain;MAD homology 1, Dwarfin-type	KOG3663;ENOG410Y16G	Nuclear factor I;-	GO:0030054;GO:0060074;GO:0000978;GO:0006366;GO:0005622;GO:0005654;GO:0072189;GO:0008134;GO:0001077;GO:0003700;GO:0006355;GO:0003677;GO:0045944;GO:0003682;GO:0006351;GO:0005634;GO:0006260	cellular_component;biological_process;molecular_function;biological_process;cellular_component;cellular_component;biological_process;molecular_function;molecular_function;molecular_function;biological_process;molecular_function;biological_process;molecular_function;biological_process;cellular_component;biological_process	cell junction;synapse maturation;RNA polymerase II proximal promoter sequence-specific DNA binding;transcription by RNA polymerase II;intracellular;nucleoplasm;ureter development;transcription factor binding;transcriptional activator activity, RNA polymerase II proximal promoter sequence-specific DNA binding;DNA binding transcription factor activity;regulation of transcription, DNA-templated;DNA …	-	-	-
PBXIP1	19.2659405762901	22.8092876294229	21.1425842694184	45.9078818916367	47.7734809267822	46.340857639898	46.4119430669152	48.1292285624647	-1.35408859511569	7.09109124739152	411.423325361872	2.26805940534323e-11	3.22413367774945e-10	-	L8IDH9	Pre-B-cell leukemia transcription factor-interacting protein 1	-	-	102265055	PBXIP1	PBX homeobox interacting protein 1	-	-	-	IPR033589	Pre-B-cell leukemia transcription factor-interacting protein 1	-	-	GO:0003714;GO:0045892;GO:0030154	molecular_function;biological_process;biological_process	transcription corepressor activity;negative regulation of transcription, DNA-templated;cell differentiation	-	-	-
TPM4	344.760223506563	317.380436454106	287.380317055834	838.874283189407	829.779270796375	853.220392170346	819.88305272269	824.196193321948	-1.59527899185141	10.9064036883402	422.166554338639	1.92114477740056e-11	2.83697817813398e-10	-	A0A146WGE6	Uncharacterized protein	-	-	105930492	LOC105930492	tropomyosin alpha-1 chain-like	-	-	-	-	-	-	-	-	-	-	-	-	-
RHOT2	5.2349479923394	5.88256023038802	6.35882484364358	10.2955738802814	11.0185824838853	10.7073315735863	10.8210071537614	11.5710576196924	-1.09629774389367	4.61860806131626	195.129111995353	2.58398295189637e-09	1.45458674785603e-08	-	M5FKC9	Mitochondrial Rho GTPase 2	-	-	352959	RHOT2	ras homolog family member T2	O	PF00071;PF08356;PF08355	Ras family;hand associated;hand associated	IPR018247;IPR001806;IPR002048;IPR027417;IPR013566;IPR013567;IPR021181;IPR020860;IPR011992	EF-Hand 1, calcium-binding site;Small GTPase superfamily;EF-hand domain;P-loop containing nucleoside triphosphate hydrolase;EF hand associated, type-1;EF hand associated, type-2;Mitochondrial Rho GTPase;MIRO domain;EF-hand domain pair	ENOG410XRHW;KOG1707	-;Predicted Ras related/Rac-GTP binding protein	GO:0031307;GO:0005525;GO:0003924;GO:0016787;GO:0005509;GO:0007005	cellular_component;molecular_function;molecular_function;molecular_function;molecular_function;biological_process	integral component of mitochondrial outer membrane;GTP binding;GTPase activity;hydrolase activity;calcium ion binding;mitochondrion organization	-	-	-
SLC2A3	0.302644428385885	0.359295884706204	0.280390927210533	0.018947934788466	0	0.0082848327239591	0	0	5.49943699332798	-1.41281563615262	99.4503331272283	1.56051433678848e-07	4.96356367364046e-07	ENSBTAG00000004556	A2VDL2	Solute carrier family 2	NP_777028.2	solute carrier family 2, facilitated glucose transporter member 3	282358	SLC2A3	solute carrier family 2 member 3	-	PF00083	Sugar (and other) transporter	IPR002945;IPR005829;IPR005828;IPR003663;IPR020846;IPR036259	Glucose transporter, type 3 (GLUT3);Sugar transporter, conserved site;Major facilitator, sugar transporter-like;Sugar/inositol transporter;Major facilitator superfamily domain;MFS transporter superfamily	COG0477;KOG0569	Permeases of the major facilitator superfamily;Permease of the major facilitator superfamily	GO:0070837;GO:0022857;GO:0002080;GO:0008643;GO:0005886;GO:0033300;GO:0005355;GO:0055085;GO:0016021;GO:0016020;GO:0055056;GO:1904659;GO:0005215;GO:0005737	biological_process;molecular_function;cellular_component;biological_process;cellular_component;molecular_function;molecular_function;biological_process;cellular_component;cellular_component;molecular_function;biological_process;molecular_function;cellular_component	dehydroascorbic acid transport;transmembrane transporter activity;acrosomal membrane;carbohydrate transport;plasma membrane;dehydroascorbic acid transmembrane transporter activity;glucose transmembrane transporter activity;transmembrane transport;integral component of membrane;membrane;D-glucose transmembrane transporter activity;glucose transmembrane transport;transporter activity;cytoplasm	-	-	-
ENSBTAG00000048699	18341.3266135958	11081.7110618878	9800.21290359612	281.871117638346	306.938792439212	282.445242635564	315.730883378106	306.196211704164	5.2561503100112	8.93111976284371	803.247157106821	2.6349090674827e-11	3.60689774570965e-10	-	-	-	-	-	-	-	-	-	-	-	-	-	-	-	-	-	-	-	-	-
KIAA0895L	1.0726103689841	0.742811031488921	0.484448800299445	1.61505110790164	1.78693141024135	1.17376599780198	1.41364293958424	1.83414109839662	-1.28319344086206	1.27745689839356	27.7389335042811	0.000142591884382191	0.000244637747528916	ENSBTAG00000003521	E1BJV3	KIAA0895 like	NP_001192651.1	uncharacterized protein KIAA0895-like homolog	512420	KIAA0895L	KIAA0895 like	O	PF08014	omain of unknown function (DUF1704)	IPR012548	Protein of unknown function DUF1704	ENOG410IGSS;ENOG410YKC2	-;-	-	-	-	-	-	-
SYNE3	0.586722304108555	0.574008613151501	0.402400567420447	0.192340459938634	0.161264257257203	0.159498720907281	0.163967033386839	0.146678766069941	1.44572396771389	0.637336867446015	60.6272351406602	2.64726832087514e-06	6.19259728731298e-06	ENSBTAG00000003526	E1BJU6	Spectrin repeat containing nuclear envelope family member 3	XP_010815552.1;NP_001192798.1	-;nesprin-3	520207	SYNE3	spectrin repeat containing nuclear envelope family member 3	O	PF10541	Nuclear envelope localisation domain	IPR030267;IPR018159;IPR012315	Nesprin-3;Spectrin/alpha-actinin;KASH domain	ENOG410KD4G;ENOG4111CQ9	-;-	GO:0007010;GO:0005640;GO:0051015;GO:0008360;GO:0008092;GO:0016020;GO:0090286;GO:0016021;GO:0034993;GO:0090150;GO:0031965;GO:0005635	biological_process;cellular_component;molecular_function;biological_process;molecular_function;cellular_component;biological_process;cellular_component;cellular_component;biological_process;cellular_component;cellular_component	cytoskeleton organization;nuclear outer membrane;actin filament binding;regulation of cell shape;cytoskeletal protein binding;membrane;cytoskeletal anchoring at nuclear membrane;integral component of membrane;meiotic nuclear membrane microtubule tethering complex;establishment of protein localization to membrane;nuclear membrane;nuclear envelope	-	-	-
SNORD116	2.17727366848931	2.28821329706558	1.67657280887945	0.246930457852252	0.158568825494016	0.27944753273891	0.287276177951964	0.14134257928622	2.98079829646143	-0.0550555696834153	134.907857269275	2.51025830751093e-08	1.00534679461181e-07	-	-	-	-	-	-	-	-	-	-	-	-	-	-	-	-	-	-	-	-	-
5_8S_rRNA	64.6045899903282	64.1432453225206	66.8316609332636	0.437372198685318	0.450137116976972	0.609126822452297	0.544640841328273	0.630513911298665	6.71681387683129	4.7108412569314	4637.24112084336	2.86854128815264e-18	5.30106430050607e-15	-	V4UD02	Uncharacterized protein	XP_006423776.1;XP_006423924.1	hypothetical protein CICLE_v10029531mg;-	-	-	-	-	-	-	-	-	-	-	-	-	-	-	-	-
TTF1	16.8682273461239	15.5110238762546	13.1398226146984	54.2038874963267	54.6906941100106	56.7398237365208	53.1238787250139	51.7923493144001	-2.03687778512703	6.68825914819856	547.26090451172	3.58899680112491e-12	7.86902756260201e-11	ENSBTAG00000018710	E1B9V4	Transcription termination factor 1	-	-	-	-	-	-	PF13921	Myb-like DNA-binding domain	IPR009057;IPR017877;IPR001005	Homeobox-like domain superfamily;Myb-like domain;SANT/Myb domain	COG5147;KOG0051	Myb superfamily proteins, including transcription factors and mRNA splicing factors;RNA polymerase I termination factor, Myb superfamily	GO:0005829;GO:0000981;GO:0005886;GO:0043565;GO:0044212;GO:0001135;GO:0003677;GO:0006357;GO:0030154;GO:0005730;GO:0005634	cellular_component;molecular_function;cellular_component;molecular_function;molecular_function;molecular_function;molecular_function;biological_process;biological_process;cellular_component;cellular_component	cytosol;RNA polymerase II transcription factor activity, sequence-specific DNA binding;plasma membrane;sequence-specific DNA binding;transcription regulatory region DNA binding;transcription factor activity, RNA polymerase II transcription factor recruiting;DNA binding;regulation of transcription by RNA polymerase II;cell differentiation;nucleolus;nucleus	-	-	-
MPLKIP	2.99749906032349	2.93428043415064	4.22775776639102	6.11523278871102	6.00521765167496	6.11964692377055	5.82502724128748	6.41772405911778	-1.02855737594919	2.68551592035388	65.5499584372095	1.71613098531452e-06	4.16351658402638e-06	ENSBTAG00000018715	Q0P5G2	Chromosome 7 open reading frame 11 ortholog	NP_001068857.1	M-phase-specific PLK1-interacting protein	509064	MPLKIP	M-phase specific PLK1 interacting protein	O	PF15502	M-phase-specific PLK1-interacting protein	IPR028265;IPR026618	TTDN1/Protein SICKLE;M-phase-specific PLK1-interacting protein-like, vertebrate	ENOG410J0XS;ENOG4111V2F	-;-	GO:0005654;GO:0005794;GO:0043231;GO:0005813;GO:0030496;GO:0005737;GO:0005634	cellular_component;cellular_component;cellular_component;cellular_component;cellular_component;cellular_component;cellular_component	nucleoplasm;Golgi apparatus;intracellular membrane-bounded organelle;centrosome;midbody;cytoplasm;nucleus	-	-	-
DDX20	21.3453984440982	18.5912976860518	21.1635664227291	33.1157422242952	37.2828286312841	36.0052311733912	36.5273627910976	36.0154269401147	-1.01234868259692	6.44798602860426	195.462923952464	2.55658300254049e-09	1.44293009253333e-08	ENSBTAG00000018717	F1MRW7	DEAD-box helicase 20	-	-	-	-	-	-	PF00271;PF00270	Helicase conserved C-terminal domain;AD/DEAH box helicase	IPR014001;IPR027417;IPR014014;IPR001650;IPR011545;IPR000629	Helicase superfamily 1/2, ATP-binding domain;P-loop containing nucleoside triphosphate hydrolase;RNA helicase, DEAD-box type, Q motif;Helicase, C-terminal;DEAD/DEAH box helicase domain;ATP-dependent RNA helicase DEAD-box, conserved site	KOG4284;COG0513	DEAD box protein;Superfamily II DNA and RNA helicases	GO:0090571;GO:0000387;GO:0004004;GO:0017053;GO:0032797;GO:0005737;GO:0034719;GO:0050810;GO:0042826;GO:0048477;GO:0070491;GO:0005524;GO:0005829;GO:0030674;GO:0000122;GO:0010501;GO:0003676;GO:0043065;GO:0005730	cellular_component;biological_process;molecular_function;cellular_component;cellular_component;cellular_component;cellular_component;biological_process;molecular_function;biological_process;molecular_function;molecular_function;cellular_component;molecular_function;biological_process;biological_process;molecular_function;biological_process;cellular_component	RNA polymerase II transcription repressor complex;spliceosomal snRNP assembly;ATP-dependent RNA helicase activity;transcriptional repressor complex;SMN complex;cytoplasm;SMN-Sm protein complex;regulation of steroid biosynthetic process;histone deacetylase binding;oogenesis;repressing transcription factor binding;ATP binding;cytosol;protein binding, bridging;negative regulation of transcription by…	-	-	-
CYTIP	1.23135822574659	1.48843307918026	1.53699058827265	0.364438518684497	0.533476971432821	0.382434776033503	0.414444128437984	0.370746192747153	1.58815740026757	0.597021262794743	75.3704402683853	7.80298835050781e-07	2.05286673382487e-06	ENSBTAG00000008329	A7MBB2	CYTIP protein	NP_001095713.1	cytohesin-interacting protein	540450	CYTIP	cytohesin 1 interacting protein	O	PF00595	PDZ domain (Also known as DHR or GLGF)	IPR036034;IPR001478	PDZ superfamily;PDZ domain	ENOG410ITA8;ENOG4111KMM	-;-	GO:0005829;GO:0005654;GO:0005938;GO:0030155;GO:0005737	cellular_component;cellular_component;cellular_component;biological_process;cellular_component	cytosol;nucleoplasm;cell cortex;regulation of cell adhesion;cytoplasm	-	-	-
SEPTIN5	3.93022495431539	5.13109858028498	4.04716095510238	9.50948645312396	8.61266760111975	9.75258250210307	9.57576689383423	10.6093391792049	-1.33698598172355	4.97848520906657	194.027478395702	2.67683499386334e-09	1.49578995596614e-08	ENSSSCG00000010128	A0A287A1T3	Septin 5	-	-	-	-	-	-	-	-	IPR016491;IPR030647;IPR027417;IPR030379	Septin;Septin 5;P-loop containing nucleoside triphosphate hydrolase;Septin-type guanine nucleotide-binding (G) domain	-	-	GO:0005525;GO:0017157;GO:0000166;GO:0008021	molecular_function;biological_process;molecular_function;cellular_component	GTP binding;regulation of exocytosis;nucleotide binding;synaptic vesicle	-	-	-
MTERF1	2.86698018346307	1.64227436073543	1.93636303997423	7.46443998495543	8.13080612665929	7.50835424492684	7.58541787546053	8.29101430674668	-2.07839693478308	4.16370975903107	214.019959490269	1.44989658145272e-09	8.91438316429295e-09	-	Q08DU7	mTERF protein	-	-	522191	MTERF1	mitochondrial transcription termination factor 1	O	PF02536	mTERF	IPR003690;IPR038538	Transcription termination factor, mitochondrial/chloroplastic;MTERF superfamily, mitochondrial/chloroplastic	KOG1267;ENOG410XT49	Mitochondrial transcription termination factor, mTERF;-	GO:0003690;GO:0006355	molecular_function;biological_process	double-stranded DNA binding;regulation of transcription, DNA-templated	-	-	-
H2AZ2	51.0521418905621	51.893061635447	49.5550213696529	121.829561573313	143.029311241167	136.204251716214	134.772401392971	154.116247847982	-1.64038016910225	6.35077842851607	426.503418209588	1.79870764497576e-11	2.70244855928066e-10	ENSGACG00000014618	G3PNW6	Histone H2A	-	-	-	-	-	-	PF16211;PF00125	C-terminus of histone H2A;Core histone H2A/H2B/H3/H4	IPR032458;IPR009072;IPR007125;IPR002119;IPR032454	Histone H2A conserved site;Histone-fold;Histone H2A/H2B/H3;Histone H2A;Histone H2A, C-terminal domain	COG5262;KOG1757	Histone H2A;Histone 2A	GO:0000786;GO:0005694;GO:0003677;GO:0046982;GO:0005634	cellular_component;cellular_component;molecular_function;molecular_function;cellular_component	nucleosome;chromosome;DNA binding;protein heterodimerization activity;nucleus	-	-	-
PRSS8	13.0978988948591	14.8512220415951	14.5165867445961	5.44361708066044	5.58060693416066	4.7272979090808	5.58869162793557	5.74349713229252	1.18780693110525	4.08342348491593	219.988119682679	1.22009783701845e-09	7.71416696953598e-09	ENSBTAG00000016973	F1MUB9	Protease, serine 8	-	-	-	-	-	-	PF00089	Trypsin	IPR009003;IPR001254;IPR018114;IPR033116;IPR001314	Peptidase S1, PA clan;Serine proteases, trypsin domain;Serine proteases, trypsin family, histidine active site;Serine proteases, trypsin family, serine active site;Peptidase S1A, chymotrypsin family	KOG3627;COG5640	Trypsin;Secreted trypsin-like serine protease	GO:0065009;GO:0010765;GO:0005886;GO:0019897;GO:0046658;GO:0008233;GO:0008236;GO:0004252;GO:0017080;GO:0016787;GO:0006508	biological_process;biological_process;cellular_component;cellular_component;cellular_component;molecular_function;molecular_function;molecular_function;molecular_function;molecular_function;biological_process	regulation of molecular function;positive regulation of sodium ion transport;plasma membrane;extrinsic component of plasma membrane;anchored component of plasma membrane;peptidase activity;serine-type peptidase activity;serine-type endopeptidase activity;sodium channel regulator activity;hydrolase activity;proteolysis	-	-	-
RAB11FIP4	5.2617081417616	5.18983630811381	4.52206341970391	11.0613809119693	9.6961977879837	11.4325831772557	9.89562114879337	8.65236244090284	-1.22960513120325	3.93575955021305	122.346025047915	4.53474215912237e-08	1.6731724064577e-07	-	L8IGS9	Rab11 family-interacting protein 4	-	-	102268426	RAB11FIP4	RAB11 family interacting protein 4	-	PF09457	IP domain	IPR002048;IPR037245;IPR019018	EF-hand domain;FIP-RBD, C-terminal domain superfamily;Rab-binding domain FIP-RBD	-	-	GO:0005509	molecular_function	calcium ion binding	-	-	-
DOP1A	2.62219504929774	2.56079741013407	3.02265486551516	1.12893399432297	0.781770823230859	1.05131483617877	0.948810609993124	0.796102098253116	1.34136045978684	3.68702047889257	121.728859378307	4.67499769620886e-08	1.71708603629068e-07	ENSBTAG00000000676	F1MPE2	Dopey family member 1	XP_002690094.1;XP_878102.3	-;protein dopey-1 isoform X3	541096	DOP1A	DOP1 leucine zipper like protein A	O	PF04118	opey, N-terminal	IPR007249	Dopey, N-terminal	COG5221;KOG3613	Dopey and related predicted leucine zipper transcription factors;Dopey and related predicted leucine zipper transcription factors	GO:0006895;GO:0005768;GO:0005829;GO:0005802	biological_process;cellular_component;cellular_component;cellular_component	Golgi to endosome transport;endosome;cytosol;trans-Golgi network	-	-	-
RRP9	6.93017805321765	7.75954905722535	6.5394071626893	42.6219811500518	43.44528757761	44.9169975150137	42.4774483864115	44.6581711309713	-2.82536195293393	6.35005755153763	1404.06492068942	7.59851160483245e-15	1.34649789205634e-12	ENSBTAG00000000670	F1MRM3	Ribosomal RNA processing 9, U3 small nucleolar RNA binding protein	-	-	-	-	-	-	PF00400	WD domain, G-beta repeat	IPR019775;IPR017986;IPR015943;IPR001680;IPR020472;IPR036322	WD40 repeat, conserved site;WD40-repeat-containing domain;WD40/YVTN repeat-like-containing domain superfamily;WD40 repeat;G-protein beta WD-40 repeat;WD40-repeat-containing domain superfamily	ENOG410XP9U;KOG0299	-;U3 snoRNP-associated protein (contains WD40 repeats)	GO:0006364;GO:0032040;GO:0030515;GO:0031428;GO:0034511;GO:0005730	biological_process;cellular_component;molecular_function;cellular_component;molecular_function;cellular_component	rRNA processing;small-subunit processome;snoRNA binding;box C/D snoRNP complex;U3 snoRNA binding;nucleolus	-	-	-
C19H17orf97	0.293361152054278	0.0773944197507642	0	2.38767467510029	2.88300998688387	2.73177809263016	2.59723780884753	2.93944247204162	-4.90357260714243	1.00259620826322	134.381967361571	2.57053316213676e-08	1.02504368019116e-07	ENSBTAG00000046148	G3N027	Uncharacterized protein	-	-	-	-	-	-	-	-	-	-	ENOG410Y2T8;ENOG410J0KE	-;-	GO:0016598	biological_process	protein arginylation	-	-	-
ENSBTAG00000006043	0.326085165078705	0.368689952356003	0.36468758933303	0.0126381730396822	0.0627124381427657	0	0	0.0335397745407173	3.78850177826606	-1.45918397557415	43.3963469645091	1.58532220483101e-05	3.18245314116914e-05	ENSBTAG00000006043	F1MZZ0	Transporter	-	-	-	-	-	-	PF00209	Sodium:neurotransmitter symporter family	IPR037272;IPR000175;IPR003028	Sodium:neurotransmitter symporter superfamily;Sodium:neurotransmitter symporter;Sodium:neurotransmitter symporter, glycine, type 1	COG0733;KOG3659	Na+-dependent transporters of the SNF family;Sodium-neurotransmitter symporter	GO:0006836;GO:0005887;GO:0055085;GO:0003333;GO:0016021;GO:0016020;GO:1903825;GO:0015293;GO:0005283;GO:0005328	biological_process;cellular_component;biological_process;biological_process;cellular_component;cellular_component;biological_process;molecular_function;molecular_function;molecular_function	neurotransmitter transport;integral component of plasma membrane;transmembrane transport;amino acid transmembrane transport;integral component of membrane;membrane;organic acid transmembrane transport;symporter activity;amino acid:sodium symporter activity;neurotransmitter:sodium symporter activity	-	-	-
UHRF1BP1L	28.921208482854	21.7920360130773	26.5232137265885	8.82435940856964	6.87777200892352	7.39522924038195	7.34164573579486	5.87433694069257	1.62688953680824	6.13634575398102	181.358705120898	1.11697952839815e-08	4.98609281231179e-08	ENSBTAG00000006040	F1N099	Uncharacterized protein	-	-	-	-	-	-	PF12624	N-terminal region of Chorein or VPS13	IPR026728;IPR026854	UHRF1-binding protein 1-like;Vacuolar protein sorting-associated protein 13, N-terminal domain	KOG2955;ENOG410XQGP	Uncharacterized conserved protein;-	-	-	-	-	-	-
HS2ST1	69.5090684758092	62.5657598862593	64.4098410465032	9.4577020523626	5.51518805464572	8.18005483053082	6.70720373216718	3.92367276428126	3.07758671615593	4.87906895215455	208.447374510862	2.73452183935477e-08	1.07486400832249e-07	ENSOARG00000014907	W5PZV5	Uncharacterized protein	XP_004002214.1	heparan sulfate 2-O-sulfotransferase 1 isoform X2	101117803	HS2ST1	heparan sulfate 2-O-sulfotransferase 1	-	PF03567	Sulfotransferase family	IPR007734;IPR027417;IPR005331	Heparan sulphate 2-O-sulfotransferase;P-loop containing nucleoside triphosphate hydrolase;Sulfotransferase	-	-	GO:0060676;GO:0015014;GO:0016021;GO:0004394;GO:0030202;GO:0008146	biological_process;biological_process;cellular_component;molecular_function;biological_process;molecular_function	ureteric bud formation;heparan sulfate proteoglycan biosynthetic process, polysaccharide chain biosynthetic process;integral component of membrane;heparan sulfate 2-O-sulfotransferase activity;heparin metabolic process;sulfotransferase activity	K02513	ko00534	Glycosaminoglycan biosynthesis - heparan sulfate / heparin
NR2F1	0.950297204908546	0.670368775876981	0.957937061031516	2.11857925776686	2.38621511467992	2.41875528644658	2.60215037854271	2.42446747365304	-1.6716901409441	2.17797781734484	131.450498367606	2.93867274305446e-08	1.1429546182848e-07	ENSPTRG00000017073	H2R404	Uncharacterized protein	-	-	461753	NR2F1	nuclear receptor subfamily 2 group F member 1	O	PF00105;PF00104	Zinc finger, C4 type (two domains);Ligand-binding domain of nuclear hormone receptor	IPR001628;IPR000536;IPR001723;IPR035500;IPR013088;IPR003068	Zinc finger, nuclear hormone receptor-type;Nuclear hormone receptor, ligand-binding domain;Nuclear hormone receptor;Nuclear hormone receptor-like domain superfamily;Zinc finger, NHR/GATA-type;Transcription factor COUP	KOG3575;ENOG410XRZC	FOG: Hormone receptors;-	GO:0043401;GO:0004879;GO:0043565;GO:0008270;GO:0030522;GO:0003700;GO:0046872;GO:0006355;GO:0003677;GO:0003707;GO:0006351;GO:0005634	biological_process;molecular_function;molecular_function;molecular_function;biological_process;molecular_function;molecular_function;biological_process;molecular_function;molecular_function;biological_process;cellular_component	steroid hormone mediated signaling pathway;nuclear receptor activity;sequence-specific DNA binding;zinc ion binding;intracellular receptor signaling pathway;DNA binding transcription factor activity;metal ion binding;regulation of transcription, DNA-templated;DNA binding;steroid hormone receptor activity;transcription, DNA-templated;nucleus	-	-	-
GFPT1	54.6855410920131	58.0899011222573	56.7345911834962	16.1716154567013	10.304448057097	13.7937589233583	11.6023956743845	9.25390404726927	2.00836121054785	5.92340900309131	179.37171032889	4.42949074593027e-08	1.63760766760086e-07	ENSSSCG00000008339	A0A286ZUW0	Uncharacterized protein	-	-	-	-	-	-	-	-	IPR035466;IPR001347;IPR005855;IPR035490;IPR017932;IPR029055	GlmS/AgaS, SIS domain 1;Sugar isomerase (SIS);Glucosamine-fructose-6-phosphate aminotransferase, isomerising;GlmS/FrlB, SIS domain 2;Glutamine amidotransferase type 2 domain;Nucleophile aminohydrolases, N-terminal	-	-	GO:0004360;GO:1901135;GO:0097367;GO:1901137	molecular_function;biological_process;molecular_function;biological_process	glutamine-fructose-6-phosphate transaminase (isomerizing) activity;carbohydrate derivative metabolic process;carbohydrate derivative binding;carbohydrate derivative biosynthetic process	-	-	-
ENSBTAG00000017629	1.2537465571238	1.57112380580138	1.00668389407331	0.127553481539574	0.295371430510828	0.111543476343105	0.168180226032805	0.112835797792612	2.7498514490972	-1.18348096285103	58.7955197302001	3.13413021938662e-06	7.21921447969825e-06	ENSBTAG00000017629	F1MZY1	Uncharacterized protein	-	-	-	-	-	-	PF08598	Sds3-like	IPR013907	Sds3-like	KOG4466;ENOG410Y9N9	Component of histone deacetylase complex (breast carcinoma metastasis suppressor 1 protein in human);-	GO:0016575;GO:0000122;GO:0070822;GO:0042826;GO:0004407	biological_process;biological_process;cellular_component;molecular_function;molecular_function	histone deacetylation;negative regulation of transcription by RNA polymerase II;Sin3-type complex;histone deacetylase binding;histone deacetylase activity	-	-	-
IMPG2	2.68613446021668	2.49526373297161	2.14161738496352	0.774939230637843	0.422734970719676	0.596889857553578	0.598847975110416	0.376810832330083	1.93535837186754	2.07597849224604	102.702412546734	1.38339776134362e-07	4.47390836018527e-07	ENSBTAG00000015662	E1BBU2	Interphotoreceptor matrix proteoglycan 2	-	-	-	-	-	-	PF01390	SEA domain	IPR000082;IPR000742;IPR036364;IPR032975	SEA domain;EGF-like domain;SEA domain superfamily;Interphotoreceptor matrix proteoglycan 2	ENOG410Y9FF;ENOG410IH0G	-;-	GO:0033165;GO:0008201;GO:0005540;GO:0007601;GO:0016021;GO:0016020;GO:0005201;GO:0043235	cellular_component;molecular_function;molecular_function;biological_process;cellular_component;cellular_component;molecular_function;cellular_component	interphotoreceptor matrix;heparin binding;hyaluronic acid binding;visual perception;integral component of membrane;membrane;extracellular matrix structural constituent;receptor complex	-	-	-
ATP7A	14.0032358238488	13.5477579624948	14.7229518105425	5.35485375276513	2.68317789493407	4.54770396250776	3.40824440140502	1.96128790805427	1.77225148383156	5.5627093406662	48.2879983836276	2.99620208984375e-05	5.72255577059187e-05	ENSBTAG00000010018	G3X6T7	ATPase copper transporting alpha	XP_005228029.1;NP_001179781.1	-;copper-transporting ATPase 1	541275	ATP7A	ATPase copper transporting alpha	O	PF00702;PF00122;PF00403	haloacid dehalogenase-like hydrolase;1-E2 ATPase;Heavy-metal-associated domain	IPR023299;IPR023298;IPR006122;IPR036412;IPR027256;IPR008250;IPR006121;IPR001757;IPR017969;IPR036163;IPR018303	P-type ATPase, cytoplasmic domain N;P-type ATPase, transmembrane domain superfamily;Heavy metal-associated domain, copper ion-binding;HAD-like superfamily;P-type ATPase, subfamily IB;P-type ATPase, A domain superfamily;Heavy metal-associated domain, HMA;P-type ATPase;Heavy-metal-associated, conserved site;Heavy metal-associated domain superfamily;P-type ATPase, phosphorylation site	KOG0207;COG2217	Cation transport ATPase;Cation transport ATPase	GO:1903136;GO:0016323;GO:0019829;GO:0000166;GO:0016021;GO:0032767;GO:0030140;GO:0006812;GO:0005770;GO:0005886;GO:0005794;GO:0046872;GO:0016020;GO:0016787;GO:0099132;GO:0030001;GO:0048471;GO:0005507;GO:0051353;GO:0005802;GO:0006825;GO:0006878	molecular_function;cellular_component;molecular_function;molecular_function;cellular_component;molecular_function;cellular_component;biological_process;cellular_component;cellular_component;cellular_component;molecular_function;cellular_component;molecular_function;biological_process;biological_process;cellular_component;molecular_function;biological_process;cellular_component;biological_process;…	cuprous ion binding;basolateral plasma membrane;cation-transporting ATPase activity;nucleotide binding;integral component of membrane;copper-dependent protein binding;trans-Golgi network transport vesicle;cation transport;late endosome;plasma membrane;Golgi apparatus;metal ion binding;membrane;hydrolase activity;ATP hydrolysis coupled cation transmembrane transport;metal ion transport;perinuclear…	K17686	ko01524	Platinum drug resistance
ENSBTAG00000054178	6.0525469274986	3.37679803742747	2.86809939632208	1.2921140939187	0.881602778218302	1.87145165864543	1.9565495163785	1.50021934926781	1.20461113818132	0.103076627710574	15.951144622644	0.00147323232030281	0.00216934926527457	ENSCPOG00000035983	A0A286Y071	Ubiquitin conjugating enzyme E2 I	XP_005007427.1;XP_003478486.1	-;-	100722207	Ube2i	ubiquitin conjugating enzyme E2 I	-	-	-	IPR023313;IPR000608;IPR016135;IPR027230	Ubiquitin-conjugating enzyme, active site;Ubiquitin-conjugating enzyme E2;Ubiquitin-conjugating enzyme/RWD-like;SUMO-conjugating enzyme Ubc9	-	-	GO:0016925;GO:0019789;GO:0000166;GO:0005524	biological_process;molecular_function;molecular_function;molecular_function	protein sumoylation;SUMO transferase activity;nucleotide binding;ATP binding	-	-	-
SNORD33	12.8368567007399	17.3159062151804	13.040889442652	4.90599570034757	5.63524503122494	5.16414726560177	5.79478058294755	6.02766702830815	1.18545358962127	1.80758944900524	79.0830857833801	5.92627509406503e-07	1.60482090468548e-06	-	-	-	-	-	-	-	-	-	-	-	-	-	-	-	-	-	-	-	-	-
PDSS1	6.13878453215915	5.46591927513677	4.63751494384316	1.72865618728068	2.03654557663483	1.78476020948988	2.07337880281671	2.0619484322739	1.27523367734766	2.37944960711813	113.541962168333	7.10025325529359e-08	2.47038397284771e-07	-	A6QPD2	PDSS1 protein	NP_001093801.1	decaprenyl-diphosphate synthase subunit 1	509696	PDSS1	decaprenyl diphosphate synthase subunit 1	O	PF00348	Polyprenyl synthetase	IPR000092;IPR008949;IPR033749	Polyprenyl synthetase;Isoprenoid synthase domain superfamily;Polyprenyl synthetase, conserved site	COG0142;KOG0776	Geranylgeranyl pyrophosphate synthase;Geranylgeranyl pyrophosphate synthase/Polyprenyl synthetase	GO:0008299;GO:0016740	biological_process;molecular_function	isoprenoid biosynthetic process;transferase activity	K12504	ko00900	Terpenoid backbone biosynthesis
NUMA1	60.7944955560285	69.6754587417287	59.8409576634941	130.884923694988	119.637427814668	124.908683796689	122.83541491562	118.879959993614	-1.1603396719912	9.34075178750981	250.910015998974	5.32803866968454e-10	3.88530386747439e-09	-	L8HU66	Nuclear mitotic apparatus protein 1	-	-	102274997	NUMA1	nuclear mitotic apparatus protein 1	-	-	-	IPR026650	Nuclear mitotic apparatus protein 1	-	-	GO:0000139	cellular_component	Golgi membrane	-	-	-
PAGR1	5.74923793716563	5.96479285977227	5.44619192693325	14.7214591432935	18.3146796693799	14.9426645173918	17.0880444493541	18.2939785720542	-1.74446094202539	4.84880819707021	325.755728580518	1.01393004976698e-10	1.00893839413735e-09	-	L8J1B4	PAXIP1-associated protein 1	XP_014338046.1;XP_014338038.1;XP_014338032.1;XP_005888881.1	-;-;-;PAXIP1-associated glutamate-rich protein 1	102285774	PAGR1	PAXIP1 associated glutamate rich protein 1	-	PF15364	PAXIP1-associated-protein-1 C term PTIP binding protein	IPR028213	PTIP-associated protein 1	-	-	-	-	-	-	-	-
SLC30A1	60.4777831139089	61.7276588636468	65.3182211049422	13.2187333312196	10.2710302643496	13.2179836036684	11.1406164480043	10.4274815301231	2.2231885000882	6.30682948111515	600.235596500173	1.97020854971853e-12	5.07701549784042e-11	ENSBTAG00000010909	E1BN60	Solute carrier family 30 member 1	NP_001192822.1	zinc transporter 1	522265	SLC30A1	solute carrier family 30 member 1	O	PF01545	Cation efflux family	IPR036837;IPR027469;IPR002524	Cation efflux protein, cytoplasmic domain superfamily;Cation efflux transmembrane domain superfamily;Cation efflux protein	COG1230;KOG1483	Co/Zn/Cd efflux system component;Zn2+ transporter ZNT1 and related Cd2+/Zn2+ transporters (cation diffusion facilitator superfamily)	GO:0065009;GO:0006882;GO:0008324;GO:0071584;GO:0031965;GO:0005737;GO:0006874;GO:0098655;GO:0055085;GO:0016021;GO:0019855;GO:0006829;GO:0006812;GO:0090281;GO:0010043;GO:0005783;GO:0005886;GO:0005794;GO:0016020;GO:0061088;GO:0001701;GO:0071577;GO:0005385	biological_process;biological_process;molecular_function;biological_process;cellular_component;cellular_component;biological_process;biological_process;biological_process;cellular_component;molecular_function;biological_process;biological_process;biological_process;biological_process;cellular_component;cellular_component;cellular_component;cellular_component;biological_process;biological_process;…	regulation of molecular function;cellular zinc ion homeostasis;cation transmembrane transporter activity;negative regulation of zinc ion transmembrane import;nuclear membrane;cytoplasm;cellular calcium ion homeostasis;cation transmembrane transport;transmembrane transport;integral component of membrane;calcium channel inhibitor activity;zinc ion transport;cation transport;negative regulation of c…	K14688	ko04978	Mineral absorption
SNORA17A	28.1126742103944	25.9114189673837	22.7156706887276	7.09600157828051	5.31763753683349	5.31886260878174	7.58992302034139	6.91776763308989	1.77934798277446	0.670181352579556	97.7151211374794	1.73115553354717e-07	5.43681184315762e-07	-	-	-	-	-	-	-	-	-	-	-	-	-	-	-	-	-	-	-	-	-
SERHL2	1.26000485940562	1.21538857505443	1.32786798174146	2.16320941862247	2.97375912170225	2.36811811381006	2.74128871338704	2.59400299534379	-1.21243627685146	1.44377428126852	56.1819614338476	4.01866532679439e-06	9.04363390898176e-06	ENSBTAG00000016507	F1N385	Serine hydrolase like 2	-	-	-	-	-	-	PF12146;PF12697;PF00561	Serine aminopeptidase, S33;Alpha/beta hydrolase family;alpha/beta hydrolase fold	IPR029058;IPR000073	Alpha/Beta hydrolase fold;Alpha/beta hydrolase fold-1	KOG1454;COG0596	Predicted hydrolase/acyltransferase (alpha/beta hydrolase superfamily);Predicted hydrolases or acyltransferases (alpha/beta hydrolase superfamily)	GO:0005739;GO:0031410	cellular_component;cellular_component	mitochondrion;cytoplasmic vesicle	-	-	-
AGAP1	11.8102972167772	11.7918447854301	11.7409828110145	3.73499484524463	3.78467820241698	3.17251649363252	3.46747779151786	3.13978054020843	1.56863732501383	4.06457978037797	358.30925906053	5.51177656496062e-11	6.33217954212527e-10	ENSSSCG00000016317	A0A287AHL9	Uncharacterized protein	-	-	-	-	-	-	-	-	IPR001806;IPR037278;IPR002110;IPR036770;IPR027417;IPR001164;IPR011993;IPR020849;IPR001849;IPR020683;IPR038508	Small GTPase superfamily;ARFGAP/RecO-like zinc finger;Ankyrin repeat;Ankyrin repeat-containing domain superfamily;P-loop containing nucleoside triphosphate hydrolase;Arf GTPase activating protein;PH-like domain superfamily;Small GTPase superfamily, Ras type;Pleckstrin homology domain;Ankyrin repeat-containing domain;ArfGAP domain superfamily	-	-	GO:0005096;GO:0046872;GO:0007165;GO:0005525;GO:0003924;GO:0016020;GO:0043547	molecular_function;molecular_function;biological_process;molecular_function;molecular_function;cellular_component;biological_process	GTPase activator activity;metal ion binding;signal transduction;GTP binding;GTPase activity;membrane;positive regulation of GTPase activity	-	-	-
TMC7	7.00155282902876	7.81683639482718	7.51409449797791	1.71912576607221	1.73770464962864	2.03230370203313	1.84167771900097	1.42923789658551	1.8873313281547	3.111828427318	305.779982392833	1.51837534802675e-10	1.40901746786757e-09	ENSOARG00000011650	W5PPW6	Transmembrane channel-like protein	XP_004020849.1	transmembrane channel-like protein 7	101116696	TMC7	transmembrane channel like 7	-	PF07810	TMC domain	IPR012496	TMC	-	-	GO:0016021;GO:0016020	cellular_component;cellular_component	integral component of membrane;membrane	-	-	-
ALCAM	145.801951152817	109.166953659312	141.803155417853	46.5041129865169	36.373230044718	42.1263708968777	42.3179690885765	33.1625877902809	1.52318719274132	7.82187887381834	166.317763829558	1.62291850512713e-08	6.88556044025076e-08	ENSBTAG00000000088	F1MHN8	CD166 antigen	XP_005201313.1	CD166 antigen isoform X1	281614	ALCAM	activated leukocyte cell adhesion molecule	O	PF13927;PF08205	Immunoglobulin domain;CD80-like C2-set immunoglobulin domain	IPR003599;IPR013783;IPR013162;IPR036179;IPR003598;IPR007110	Immunoglobulin subtype;Immunoglobulin-like fold;CD80-like, immunoglobulin C2-set;Immunoglobulin-like domain superfamily;Immunoglobulin subtype 2;Immunoglobulin-like domain	ENOG410ZWU9;ENOG410IFQ2	-;-	GO:0031226;GO:0007157;GO:0001772;GO:0030424;GO:0009897;GO:0043025;GO:0016021;GO:0016020;GO:0042101;GO:0007411;GO:0008045;GO:0042802	cellular_component;biological_process;cellular_component;cellular_component;cellular_component;cellular_component;cellular_component;cellular_component;cellular_component;biological_process;biological_process;molecular_function	intrinsic component of plasma membrane;heterophilic cell-cell adhesion via plasma membrane cell adhesion molecules;immunological synapse;axon;external side of plasma membrane;neuronal cell body;integral component of membrane;membrane;T cell receptor complex;axon guidance;motor neuron axon guidance;identical protein binding	-	-	-
WDR4	3.20701010247453	3.26573052662612	3.44431876144419	5.70252694810458	6.52557969633956	5.90997487540293	5.67199970339598	6.15493222944101	-1.05523927979844	3.58718364950856	142.776524631729	1.77738517322637e-08	7.45775368175682e-08	-	L8HV36	tRNA	-	-	102284843	WDR4	WD repeat domain 4	-	-	-	IPR017986;IPR015943;IPR001680;IPR028884;IPR036322	WD40-repeat-containing domain;WD40/YVTN repeat-like-containing domain superfamily;WD40 repeat;tRNA (guanine-N(7)-)-methyltransferase non-catalytic subunit;WD40-repeat-containing domain superfamily	-	-	GO:0030488;GO:0008168;GO:0032259;GO:0008033;GO:0016740;GO:0036265;GO:0005634	biological_process;molecular_function;biological_process;biological_process;molecular_function;biological_process;cellular_component	tRNA methylation;methyltransferase activity;methylation;tRNA processing;transferase activity;RNA (guanine-N7)-methylation;nucleus	-	-	-
NDUFV3	17.3956716094573	14.6552582182928	14.5715556207979	32.8638800747413	36.2976521957565	32.3695381241901	34.7692864611714	38.8051351509286	-1.37292413704528	6.17520106264045	249.929956721726	5.46145249983929e-10	3.96238640145379e-09	-	L8HXE3	NADH dehydrogenase [ubiquinone] flavoprotein 3, mitochondrial	XP_014337594.1	NADH dehydrogenase	102285119	NDUFV3	NADH:ubiquinone oxidoreductase subunit V3	-	PF15880	NADH dehydrogenase [ubiquinone] flavoprotein 3, mitochondrial	IPR026193	NADH-ubiquinone oxidoreductase flavoprotein 3	-	-	GO:0005747;GO:0005739	cellular_component;cellular_component	mitochondrial respiratory chain complex I;mitochondrion	-	-	-
CDH23	0.498446780758161	0.494985950143685	0.430428627734178	0.0688902857078116	0.0417808768216721	0.0485294468858874	0.0227080901320002	0.0338563446928651	3.24939163252505	0.72702015979368	181.939667220088	3.99434304986862e-09	2.08052678664136e-08	ENSBTAG00000021497	F1MXP9	Uncharacterized protein	-	-	-	-	-	-	PF00028	Cadherin domain	IPR020894;IPR002126;IPR015919;IPR033030	Cadherin conserved site;Cadherin;Cadherin-like;Cadherin-23	KOG1219;ENOG410XPEI	Uncharacterized conserved protein, contains laminin, cadherin and EGF domains;-	GO:0007156;GO:0007605;GO:0005886;GO:0007155;GO:0060122;GO:0016021;GO:0016020;GO:0032420;GO:0005509;GO:0007626	biological_process;biological_process;cellular_component;biological_process;biological_process;cellular_component;cellular_component;cellular_component;molecular_function;biological_process	homophilic cell adhesion via plasma membrane adhesion molecules;sensory perception of sound;plasma membrane;cell adhesion;inner ear receptor cell stereocilium organization;integral component of membrane;membrane;stereocilium;calcium ion binding;locomotory behavior	-	-	-
CDKL4	12.2126907898609	11.0810891403924	11.8222642118091	4.93900615135027	3.16530445020779	3.8722802004448	4.36352654380332	3.4651655812469	1.36395343948617	3.00141595971685	111.046881238295	8.10852315791648e-08	2.7904191426126e-07	ENSOARG00000008315	W5PEQ7	Cyclin dependent kinase like 4	XP_012028686.1;XP_004006053.2	-;-	101117576	CDKL4	cyclin dependent kinase like 4	-	PF00069	Protein kinase domain	IPR017441;IPR000719;IPR008271;IPR011009	Protein kinase, ATP binding site;Protein kinase domain;Serine/threonine-protein kinase, active site;Protein kinase-like domain superfamily	-	-	GO:0006468;GO:0000166;GO:0005524;GO:0004674;GO:0004672	biological_process;molecular_function;molecular_function;molecular_function;molecular_function	protein phosphorylation;nucleotide binding;ATP binding;protein serine/threonine kinase activity;protein kinase activity	-	-	-
MORN2	5.09489925267448	3.87322894990652	3.47188306881269	13.8043219695647	16.5697276222379	15.674070336502	16.1327953792248	17.0140720311792	-2.15821132036447	3.12141791507891	256.374107844716	4.64951923498413e-10	3.48254584611867e-09	ENSMPUG00000010454	M3YGC1	Uncharacterized protein	-	-	-	-	-	-	PF02493	MORN repeat	IPR003409	MORN motif	ENOG410J2DM;ENOG4111Z4K	-;-	-	-	-	-	-	-
GRWD1	9.91085741811679	7.66246022552306	8.60716559323425	35.0574221039002	32.9852225300327	35.4986167261817	32.2579537712864	36.3311031739915	-2.18246591278602	5.73863583584805	568.604875802551	2.8001526810279e-12	6.57400636692867e-11	-	L8IM73	Glutamate-rich WD repeat-containing protein 1	-	-	102285818	GRWD1	glutamate rich WD repeat containing 1	-	PF12265;PF00400	Histone-binding protein RBBP4 or subunit C of CAF1 complex;WD domain, G-beta repeat	IPR019775;IPR017986;IPR015943;IPR001680;IPR020472;IPR022052;IPR036322	WD40 repeat, conserved site;WD40-repeat-containing domain;WD40/YVTN repeat-like-containing domain superfamily;WD40 repeat;G-protein beta WD-40 repeat;Histone-binding protein RBBP4, N-terminal;WD40-repeat-containing domain superfamily	-	-	GO:0005634	cellular_component	nucleus	-	-	-
NEU3	5.66892506643791	5.50927541953963	4.62855518351093	1.4592971013352	1.19267528041364	1.02747387721174	1.25738142389331	0.982425774819962	1.95312190020091	3.15417275658511	237.289340942796	7.57802527585013e-10	5.20878506739624e-09	ENSBTAG00000025931	F1MRJ3	Sialidase-3	-	-	-	-	-	-	PF13088	BNR repeat-like domain	IPR026944;IPR011040;IPR036278;IPR026856	Sialidase-3;Sialidase;Sialidase superfamily;Sialidase family	ENOG410IFVF;ENOG410Y74Z	-;-	GO:0009313;GO:0005886;GO:0004308;GO:0016997;GO:0006689;GO:0005975	biological_process;cellular_component;molecular_function;molecular_function;biological_process;biological_process	oligosaccharide catabolic process;plasma membrane;exo-alpha-sialidase activity;alpha-sialidase activity;ganglioside catabolic process;carbohydrate metabolic process	-	-	-
PDHB	24.5198084198941	19.8577296748467	21.6829054835115	38.0680914110606	38.4269007546105	37.8799853798111	38.9233015208505	38.8076165821784	-1.00339421766346	5.84692275630182	175.808534747544	4.94074954417879e-09	2.48961232942692e-08	-	L8IEV9	Pyruvate dehydrogenase E1 component subunit beta, mitochondrial	XP_005899047.1	pyruvate dehydrogenase E1 component subunit beta, mitochondrial isoform X1	102287624	PDHB	pyruvate dehydrogenase E1 subunit beta	-	PF02780;PF02779	Transketolase, C-terminal domain;Transketolase, pyrimidine binding domain	IPR009014;IPR005475;IPR033248;IPR029061	Transketolase C-terminal/Pyruvate-ferredoxin oxidoreductase domain II;Transketolase-like, pyrimidine-binding domain;Transketolase, C-terminal domain;Thiamin diphosphate-binding fold	-	-	GO:0003824;GO:0008152	molecular_function;biological_process	catalytic activity;metabolic process	K00162;K00162;K00162;K00162;K00162;K00162;K00162	ko00620;ko04066;ko05230;ko00020;ko00010;ko01200;ko04922	Pyruvate metabolism;HIF-1 signaling pathway;Central carbon metabolism in cancer;Citrate cycle (TCA cycle);Glycolysis / Gluconeogenesis;Carbon metabolism;Glucagon signaling pathway
CWC22	21.4735720595093	16.8954085229205	20.4840382293183	40.750120127582	41.1052230131887	40.4033640582809	40.698279738204	39.0513646957478	-1.2412873259862	6.81649381984816	228.034494683182	9.73527307081275e-10	6.3926645910677e-09	ENSBTAG00000021726	F1MWG3	CWC22 spliceosome associated protein homolog	-	-	-	-	-	-	PF02847	MA3 domain	IPR016024;IPR003890;IPR016021;IPR003891	Armadillo-type fold;MIF4G-like, type 3;MIF4G-like domain superfamily;Initiation factor eIF-4 gamma, MA3	KOG2140;ENOG410XNP2	Uncharacterized conserved protein;-	GO:0071006;GO:0005829;GO:0071013;GO:0003723;GO:0005681;GO:0016607;GO:0000398;GO:0071007	cellular_component;cellular_component;cellular_component;molecular_function;cellular_component;cellular_component;biological_process;cellular_component	U2-type catalytic step 1 spliceosome;cytosol;catalytic step 2 spliceosome;RNA binding;spliceosomal complex;nuclear speck;mRNA splicing, via spliceosome;U2-type catalytic step 2 spliceosome	-	-	-
CDSN	1.14469976355071	1.13247834667862	0.636317866067736	0.15229292423818	0.0355623277133302	0.0783398368735296	0.0797291606436915	0.0713227205582136	3.30367650076272	-0.529914582500169	89.6381353674583	2.87039816154338e-07	8.42556628493877e-07	ENSBTAG00000021721	F1MWJ0	Corneodesmosin	-	-	-	-	-	-	-	-	IPR026087	Corneodesmosin	-	-	GO:0043589;GO:0042803;GO:0005615	biological_process;molecular_function;cellular_component	skin morphogenesis;protein homodimerization activity;extracellular space	-	-	-
RNF17	1.32092334079276	1.6766753178233	1.39581970028352	0.35498691413199	0.171116782243578	0.25721373507449	0.280831751843089	0.305054758223943	2.21426609805197	0.22864399918279	100.456771603234	1.47044099261e-07	4.71766485129043e-07	ENSBTAG00000000278	E1BFJ4	Ring finger protein 17	-	-	-	-	-	-	PF00567	Tudor domain	IPR002999;IPR001841;IPR035437;IPR017907	Tudor domain;Zinc finger, RING-type;SNase-like, OB-fold superfamily;Zinc finger, RING-type, conserved site	ENOG4111N00;ENOG410IPQV	-;-	GO:0042803;GO:0005737;GO:0007286	molecular_function;cellular_component;biological_process	protein homodimerization activity;cytoplasm;spermatid development	-	-	-
ENSBTAG00000049906	2.58082129898703	1.31781527385646	1.65445443409212	0.62677335212102	0.806955193495092	0.622171263824074	0.552798196781971	0.734276225037409	1.24330961254693	0.208157424891563	26.1343497297282	0.000187324985974228	0.000315854538394501	ENSBTAG00000017483	F1N0T3	Uncharacterized protein	XP_015324544.1;XP_010816933.1	-;serpin B6 isoform X1	617406	LOC617406	serpin peptidase inhibitor, clade B (ovalbumin), member 6-like	-	PF00079	Serpin (serine protease inhibitor)	IPR023796;IPR000215;IPR023795;IPR036186	Serpin domain;Serpin family;Serpin, conserved site;Serpin superfamily	COG4826;KOG2392	Serine protease inhibitor;Serpin	GO:0010951;GO:0005615;GO:0005737;GO:0004867	biological_process;cellular_component;cellular_component;molecular_function	negative regulation of endopeptidase activity;extracellular space;cytoplasm;serine-type endopeptidase inhibitor activity	K13963	ko05146	Amoebiasis
ENSBTAG00000049901	4.11937005366093	3.60715325238376	6.17537651270598	1.10569971682731	0.67255605883775	0.623817219548476	0.952320529910759	0.410179020494253	2.44645940707128	0.0336042987756473	70.3893279331093	1.15022379235341e-06	2.91122969631847e-06	ENSSSCG00000031644	A0A287AEY6	Uncharacterized protein	-	-	-	-	-	-	-	-	-	-	-	-	-	-	-	-	-	-
TIPARP	117.622492362836	128.032772316506	126.963642569728	33.3090511143782	29.8452251600442	30.2655021707238	31.0893648000702	29.7243333265946	1.80975525814869	7.90891733247798	830.360479827395	2.37721880401396e-13	1.15460360977856e-11	-	L8I5Q6	TCDD-inducible poly [ADP-ribose] polymerase	XP_005902128.1;XP_005902129.1	TCDD-inducible poly;-	102264785	TIPARP	TCDD inducible poly(ADP-ribose) polymerase	-	PF00644	Poly(ADP-ribose) polymerase catalytic domain	IPR000571;IPR037197;IPR004170;IPR012317	Zinc finger, CCCH-type;WWE domain superfamily;WWE domain;Poly(ADP-ribose) polymerase, catalytic domain	-	-	GO:0003950;GO:0046872	molecular_function;molecular_function	NAD+ ADP-ribosyltransferase activity;metal ion binding	-	-	-
JAZF1	3.47277282725329	2.04178485983987	1.7925621227013	0.282649958044716	0.641165656886038	0.406069699517404	0.43922540163599	0.446493853948752	2.22351609907383	-0.0868276426069893	58.658472825876	3.17452444455569e-06	7.30315636044325e-06	ENSSSCG00000016691	U5PYX6	JAZF1	NP_001302659.1	-	100517019	JAZF1	JAZF zinc finger 1	O	-	-	IPR013087;IPR036236	Zinc finger C2H2-type;Zinc finger C2H2 superfamily	COG5189;KOG4124	Putative transcriptional repressor regulating G2/M transition;Putative transcriptional repressor regulating G2/M transition	GO:0005829;GO:0001650;GO:0000122;GO:0003676;GO:0017053;GO:0003714;GO:0005634	cellular_component;cellular_component;biological_process;molecular_function;cellular_component;molecular_function;cellular_component	cytosol;fibrillar center;negative regulation of transcription by RNA polymerase II;nucleic acid binding;transcriptional repressor complex;transcription corepressor activity;nucleus	-	-	-
SLC30A7	15.4328606314012	15.9550446017193	16.7125665278883	4.19302642107847	3.98940144597658	5.34067842008137	4.42583417118962	3.89467734993306	1.67565910333571	4.11946940695798	289.235379207606	2.16359899793921e-10	1.8796720374306e-09	-	L8HZD5	Zinc transporter 7	XP_005906344.1	-	102267638	SLC30A7	solute carrier family 30 member 7	-	PF01545	Cation efflux family	IPR027469;IPR002524	Cation efflux transmembrane domain superfamily;Cation efflux protein	-	-	GO:0098655;GO:0008324;GO:0055085;GO:0016021;GO:0016020;GO:0006812	biological_process;molecular_function;biological_process;cellular_component;cellular_component;biological_process	cation transmembrane transport;cation transmembrane transporter activity;transmembrane transport;integral component of membrane;membrane;cation transport	-	-	-
HOOK2	7.77722823628338	9.66712736118113	8.13487098308384	21.3220592067016	22.5792997911121	20.4616921583928	21.5115319699113	22.5667481780096	-1.54641675689072	6.05411369080788	388.568998765527	3.27569266512174e-11	4.28456626046661e-10	ENSBTAG00000008654	E1BI15	Hook microtubule tethering protein 2	-	-	-	-	-	-	PF05622	HOOK protein	IPR036872;IPR008636	CH domain superfamily;Hook-like protein family	ENOG410XQ3G;ENOG410IG1M	-;-	GO:0007040;GO:0005829;GO:0051959;GO:0008333;GO:0008017;GO:0070695;GO:0045022;GO:0043231;GO:0007032;GO:0031122;GO:0030705;GO:0005813;GO:0005737;GO:0042802;GO:0030897	biological_process;cellular_component;molecular_function;biological_process;molecular_function;cellular_component;biological_process;cellular_component;biological_process;biological_process;biological_process;cellular_component;cellular_component;molecular_function;cellular_component	lysosome organization;cytosol;dynein light intermediate chain binding;endosome to lysosome transport;microtubule binding;FHF complex;early endosome to late endosome transport;intracellular membrane-bounded organelle;endosome organization;cytoplasmic microtubule organization;cytoskeleton-dependent intracellular transport;centrosome;cytoplasm;identical protein binding;HOPS complex	-	-	-
KBTBD6	1.02838174389266	1.12839153023287	1.1822943067061	0.351921630302024	0.3681359479954	0.324384954165208	0.263357776172852	0.336557145020926	1.56106517459867	0.195105504124138	67.600932146244	1.44417327360464e-06	3.57000295573278e-06	ENSBTAG00000008656	E1BF94	Uncharacterized protein	-	-	-	-	-	-	PF01344;PF00651;PF07707	Kelch motif;BTB/POZ domain;BTB And C-terminal Kelch	IPR015915;IPR006652;IPR011333;IPR017096;IPR011705;IPR000210	Kelch-type beta propeller;Kelch repeat type 1;SKP1/BTB/POZ domain superfamily;BTB-kelch protein;BTB/Kelch-associated;BTB/POZ domain	ENOG410JAC8;ENOG4110S2H	-;-	GO:0016567;GO:0031463;GO:0004842	biological_process;cellular_component;molecular_function	protein ubiquitination;Cul3-RING ubiquitin ligase complex;ubiquitin-protein transferase activity	-	-	-
CAMK1D	23.7802793143204	25.3596136233907	24.3868865422082	6.42542860228593	4.81766566401936	5.61893438456266	5.79470730271963	4.68342189418649	1.96507239183952	3.84157148984088	384.381509897877	3.51187502268658e-11	4.52937340912e-10	-	U3DAZ0	Calcium/calmodulin-dependent protein kinase type 1D isoform 2	-	-	-	-	-	-	PF00069	Protein kinase domain	IPR017441;IPR000719;IPR008271;IPR011009	Protein kinase, ATP binding site;Protein kinase domain;Serine/threonine-protein kinase, active site;Protein kinase-like domain superfamily	ENOG410XRMJ;KOG0032	-;Ca2+/calmodulin-dependent protein kinase, EF-Hand protein superfamily	GO:0000166;GO:0006468;GO:0016301;GO:0005524;GO:0004674;GO:0004672;GO:0016310	molecular_function;biological_process;molecular_function;molecular_function;molecular_function;molecular_function;biological_process	nucleotide binding;protein phosphorylation;kinase activity;ATP binding;protein serine/threonine kinase activity;protein kinase activity;phosphorylation	-	-	-
U3	71.4496391411722	45.4600135916858	54.0246028602495	0.503257051848045	0.455805836559109	0.593908174775604	0.53148279193396	0.531633503907199	6.56428935469771	6.27964189555132	1983.56940236689	7.38772944986571e-15	1.33997066445816e-12	-	-	-	-	-	-	-	-	-	-	-	-	-	-	-	-	-	-	-	-	-
SPA17	4.36462778387767	3.61634905429075	4.27115378400414	41.3242035099082	48.5580781992048	46.2820242324661	49.8115781495109	53.2505297654732	-3.74961201998986	4.54556952395862	1050.45911740968	5.10309167581684e-14	4.14536933297319e-12	ENSBTAG00000033464	F1MI43	Sperm surface protein Sp17	-	-	-	-	-	-	PF02197;PF00612	Regulatory subunit of type II PKA R-subunit;IQ calmodulin-binding motif	IPR003117;IPR000048;IPR012105	cAMP-dependent protein kinase regulatory subunit, dimerization-anchoring domain;IQ motif, EF-hand binding site;Sperm surface protein Sp17	ENOG410XXA6;ENOG410IX7J	-;-	GO:0007339;GO:0097228;GO:0005929;GO:0009897;GO:0016020;GO:0031514;GO:0035686;GO:0005737	biological_process;cellular_component;cellular_component;cellular_component;cellular_component;cellular_component;cellular_component;cellular_component	binding of sperm to zona pellucida;sperm principal piece;cilium;external side of plasma membrane;membrane;motile cilium;sperm fibrous sheath;cytoplasm	-	-	-
IFI6	15.1872303922304	19.1009789179051	19.4556786281285	3.50600911452299	4.05937538921415	3.4983262043757	3.53369811565486	4.25458106169248	2.05160987211404	2.82361622893373	348.469450115476	6.58827429285857e-11	7.28908970166319e-10	-	L8ILC2	Interferon alpha-inducible protein 6	XP_014333733.1;XP_005895968.1	-;-	102278158	IFI6	interferon alpha inducible protein 6	-	PF06140	Interferon-induced 6-16 family	IPR009311;IPR036259;IPR038213	Interferon alpha-inducible protein IFI6/IFI27-like;MFS transporter superfamily;IFI6/IFI27-like domain superfamily	-	-	GO:0016021;GO:0016020	cellular_component;cellular_component	integral component of membrane;membrane	-	-	-
ELOA	67.7098125688785	58.5183281126041	58.2990090360355	128.265604286192	106.9907801381	116.947820037027	108.765028942439	105.340675425202	-1.08079722367172	6.91102059716188	153.613103925503	1.13578852600236e-08	5.05767999048763e-08	ENSBTAG00000026585	A6QPU3	TCEB3 protein	NP_001095803.1	transcription elongation factor B polypeptide 3	784844	ELOA	elongin A	O	PF08711	TFIIS helical bundle-like domain	IPR035441;IPR017923;IPR003617	TFIIS/LEDGF domain superfamily;Transcription factor IIS, N-terminal;Transcription elongation factor, TFIIS/CRSP70, N-terminal, sub-type	-	-	GO:0005634	cellular_component	nucleus	-	-	-
PPP1R14C	4.42869973592715	4.14243024730272	4.53926541685746	0.0546141088255453	0	0.0636788844151563	0.036004556896437	0.0322083279143372	6.60709549534823	1.45487883602524	615.824526472059	1.6678112824508e-12	4.58063837575021e-11	ENSBTAG00000026586	Q0VCI8	Protein phosphatase 1, regulatory	NP_001071536.1	protein phosphatase 1 regulatory subunit 14C	617148	PPP1R14C	protein phosphatase 1 regulatory inhibitor subunit 14C	O	PF05361	PKC-activated protein phosphatase-1 inhibitor	IPR036658;IPR008025	CPI-17 superfamily;CPI-17	ENOG4112B8C;ENOG410IYUT	-;-	GO:0004865;GO:0032515;GO:0005737;GO:0042325	molecular_function;biological_process;cellular_component;biological_process	protein serine/threonine phosphatase inhibitor activity;negative regulation of phosphoprotein phosphatase activity;cytoplasm;regulation of phosphorylation	-	-	-
FZD1	3.55822336139858	4.82001256653097	5.1440485724005	0.751858618173749	0.773801974099691	0.722425435457826	0.881183333700558	0.812907152386387	2.32094693128551	3.03798416404257	391.504308948985	3.12101841565429e-11	4.1281691436507e-10	ENSBTAG00000002107	A7MB15	FZD1 protein	NP_001094518.1	frizzled-1	445417	FZD1	frizzled class receptor 1	O	PF01534;PF01392	rizzled/Smoothened family membrane region;z domain	IPR036790;IPR020067;IPR017981;IPR000539;IPR026548;IPR015526	Frizzled cysteine-rich domain superfamily;Frizzled domain;GPCR, family 2-like;Frizzled/Smoothened, transmembrane domain;Frizzled-1;Frizzled/secreted frizzled-related protein	ENOG410XRC8;KOG3577	-;Smoothened and related G-protein-coupled receptors	GO:0045892;GO:0044339;GO:0030855;GO:0090179;GO:0003149;GO:0007275;GO:0044338;GO:0016055;GO:0035567;GO:0007186;GO:0042813;GO:0051091;GO:0004930;GO:0030514;GO:0003150;GO:0042493;GO:0016021;GO:0017147;GO:0003151;GO:0005109;GO:0035425;GO:0009986;GO:1903204;GO:0035414;GO:0060412;GO:0060070;GO:0007267;GO:0016020;GO:0007166;GO:0060022;GO:0005102;GO:0004888;GO:0030165;GO:0001934;GO:0045893	biological_process;biological_process;biological_process;biological_process;biological_process;biological_process;biological_process;biological_process;biological_process;biological_process;molecular_function;biological_process;molecular_function;biological_process;biological_process;biological_process;cellular_component;molecular_function;biological_process;molecular_function;biological_process;…	negative regulation of transcription, DNA-templated;canonical Wnt signaling pathway involved in osteoblast differentiation;epithelial cell differentiation;planar cell polarity pathway involved in neural tube closure;membranous septum morphogenesis;multicellular organism development;canonical Wnt signaling pathway involved in mesenchymal stem cell differentiation;Wnt signaling pathway;non-canonica…	K02432;K02432;K02432;K02432;K02432;K02432;K02432;K02432;K02432	ko05166;ko04550;ko05200;ko04916;ko05205;ko04150;ko05217;ko04390;ko04310	HTLV-I infection;Signaling pathways regulating pluripotency of stem cells;Pathways in cancer;Melanogenesis;Proteoglycans in cancer;mTOR signaling pathway;Basal cell carcinoma;Hippo signaling pathway;Wnt signaling pathway
IGSF6	4.31352296488923	3.31914296348847	1.73175115448814	1.41406758395391	0.919443726006038	1.00205576152787	0.650953273609886	1.05680008590827	1.38868770650316	0.336696930731661	21.8897516270881	0.000409438819889744	0.000655507496793779	ENSBTAG00000018869	E1BGP0	Immunoglobulin superfamily member 6	XP_001787796.2;XP_002698037.1	immunoglobulin superfamily member 6;-	100140740	IGSF6	immunoglobulin superfamily member 6	O	PF07686	Immunoglobulin V-set domain	IPR003599;IPR013106;IPR013783;IPR036179;IPR007110	Immunoglobulin subtype;Immunoglobulin V-set domain;Immunoglobulin-like fold;Immunoglobulin-like domain superfamily;Immunoglobulin-like domain	ENOG410Z30T;ENOG410IUPA	-;-	GO:0016021;GO:0016020	cellular_component;cellular_component	integral component of membrane;membrane	-	-	-
NCAPD2	50.6042249081428	51.4131349651974	49.3618724019399	19.9231208098291	18.7318372722918	18.3971801862226	17.9480239085164	19.1516048902128	1.22259783990237	7.19698972602665	431.609388854767	1.66590121018059e-11	2.55470024737795e-10	ENSBTAG00000014730	F1N3G4	Condensin complex subunit 1	-	-	-	-	-	-	PF12922;PF12717	non-SMC mitotic condensation complex subunit 1, N-term;non-SMC mitotic condensation complex subunit 1	IPR016024;IPR011989;IPR007673;IPR026971;IPR032682;IPR024324	Armadillo-type fold;Armadillo-like helical;Condensin subunit 1;Condensin subunit 1/Condensin-2 complex subunit D3;Condensin complex subunit 1, C-terminal;Condensin complex subunit 1, N-terminal	KOG0414;COG5098	Chromosome condensation complex Condensin, subunit D2;Chromosome condensation complex Condensin, subunit D2	GO:0042393;GO:0007049;GO:0010032;GO:0005829;GO:0000793;GO:0000799;GO:0005654;GO:0003682;GO:0000228;GO:0000278;GO:0051301;GO:0000779;GO:0000796;GO:0030261;GO:0007076;GO:0051304;GO:0005737;GO:0005634	molecular_function;biological_process;biological_process;cellular_component;cellular_component;cellular_component;cellular_component;molecular_function;cellular_component;biological_process;biological_process;cellular_component;cellular_component;biological_process;biological_process;biological_process;cellular_component;cellular_component	histone binding;cell cycle;meiotic chromosome condensation;cytosol;condensed chromosome;nuclear condensin complex;nucleoplasm;chromatin binding;nuclear chromosome;mitotic cell cycle;cell division;condensed chromosome, centromeric region;condensin complex;chromosome condensation;mitotic chromosome condensation;chromosome separation;cytoplasm;nucleus	-	-	-
IFIT1	1.61386060823921	0.964494967916969	1.19005168062425	0.495922965456924	0.252735053425459	0.316466773173862	0.265085742494296	0.284562930550052	1.74153164054977	-0.230797811825757	39.9738517313176	2.41644025476877e-05	4.68230544273349e-05	ENSBTAG00000007881	F1MM71	Interferon induced protein with tetratricopeptide repeats 1	-	-	-	-	-	-	PF13424;PF13181;PF07719	Tetratricopeptide repeat;Tetratricopeptide repeat;Tetratricopeptide repeat	IPR013026;IPR011990;IPR013105;IPR019734	Tetratricopeptide repeat-containing domain;Tetratricopeptide-like helical domain superfamily;Tetratricopeptide repeat 2;Tetratricopeptide repeat	KOG1124;COG0457	FOG: TPR repeat;FOG: TPR repeat	GO:0051607;GO:0009615;GO:0005829;GO:0045071;GO:0003723;GO:0050689;GO:0043657;GO:0032091;GO:0071357;GO:0019060;GO:0005737;GO:0071360;GO:0045070;GO:0051097	biological_process;biological_process;cellular_component;biological_process;molecular_function;biological_process;cellular_component;biological_process;biological_process;biological_process;cellular_component;biological_process;biological_process;biological_process	defense response to virus;response to virus;cytosol;negative regulation of viral genome replication;RNA binding;negative regulation of defense response to virus by host;host cell;negative regulation of protein binding;cellular response to type I interferon;intracellular transport of viral protein in host cell;cytoplasm;cellular response to exogenous dsRNA;positive regulation of viral genome repli…	-	-	-
TUBA1A	228.31735572538	234.078772162911	238.417635062706	370.240058338555	450.943483178682	429.020463691635	429.804662690606	470.537247819957	-1.07982378884103	9.43513666207352	182.409929366472	3.93081916268634e-09	2.05284928092493e-08	ENSACAG00000015652	H9GMK9	Tubulin alpha chain	XP_003223239.1	-	100562235	LOC100562235	tubulin alpha-1A chain	-	PF00091;PF03953	Tubulin/FtsZ family, GTPase domain;Tubulin C-terminal domain	IPR002452;IPR008280;IPR003008;IPR017975;IPR000217;IPR018316;IPR037103;IPR036525;IPR023123	Alpha tubulin;Tubulin/FtsZ, C-terminal;Tubulin/FtsZ, GTPase domain;Tubulin, conserved site;Tubulin;Tubulin/FtsZ, 2-layer sandwich domain;Tubulin/FtsZ, C-terminal domain superfamily;Tubulin/FtsZ, GTPase domain superfamily;Tubulin, C-terminal	KOG1376;COG5023	Alpha tubulin;Tubulin	GO:0000166;GO:0015630;GO:0005200;GO:0007010;GO:0005856;GO:0005881;GO:0005874;GO:0043209;GO:0005525;GO:0055037;GO:0007017;GO:0003924;GO:0036464;GO:0005737	molecular_function;cellular_component;molecular_function;biological_process;cellular_component;cellular_component;cellular_component;cellular_component;molecular_function;cellular_component;biological_process;molecular_function;cellular_component;cellular_component	nucleotide binding;microtubule cytoskeleton;structural constituent of cytoskeleton;cytoskeleton organization;cytoskeleton;cytoplasmic microtubule;microtubule;myelin sheath;GTP binding;recycling endosome;microtubule-based process;GTPase activity;cytoplasmic ribonucleoprotein granule;cytoplasm	K07374;K07374;K07374;K07374	ko04540;ko05130;ko04145;ko04210	Gap junction;Pathogenic Escherichia coli infection;Phagosome;Apoptosis
PPIP5K2	21.9824233317484	20.4717974977005	21.5723941140489	9.89856364490561	8.16806266255459	9.18790187096917	8.96850230599733	8.0142563616719	1.07098227606935	6.28046429190702	197.597200353585	2.38909598538172e-09	1.36008998755706e-08	-	L8IW38	Inositol hexakisphosphate and diphosphoinositol-pentakisphosphate kinase 2	-	-	102273676	PPIP5K2	diphosphoinositol pentakisphosphate kinase 2	-	PF00328	Histidine phosphatase superfamily (branch 2)	IPR037446;IPR029033;IPR033379;IPR000560	Histidine acid phosphatase, VIP1 family;Histidine phosphatase superfamily;Histidine acid phosphatase active site;Histidine phosphatase superfamily, clade-2	-	-	GO:0000829;GO:0016301;GO:0016310	molecular_function;molecular_function;biological_process	inositol heptakisphosphate kinase activity;kinase activity;phosphorylation	-	-	-
LZTFL1	16.257029456777	16.3169304509998	15.1588189700347	27.8771490575306	28.7383135303196	26.8159323192746	27.5671732342588	28.4009422148956	-1.01010135586746	5.11539401561861	233.706589218118	8.34037551466131e-10	5.63694345128833e-09	ENSOARG00000009571	W5PIK1	Leucine zipper transcription factor like 1	XP_004018566.1	leucine zipper transcription factor-like protein 1	101118737	LZTFL1	leucine zipper transcription factor like 1	-	PF15294	Leucine zipper	IPR026157	Leucine zipper transcription factor-like protein 1	-	-	GO:0005829;GO:1903568;GO:1903565;GO:0042802;GO:0044877	cellular_component;biological_process;biological_process;molecular_function;molecular_function	cytosol;negative regulation of protein localization to ciliary membrane;negative regulation of protein localization to cilium;identical protein binding;protein-containing complex binding	-	-	-
RSRC1	33.7843087493077	22.3978945463262	23.1673537540372	84.3881481025933	92.5890258172368	87.1935597323728	90.5585322186085	89.5108335072384	-1.94985581100758	6.96192228958027	242.637932727912	1.43376372738932e-09	8.84040399309258e-09	-	L8HX54	Serine/Arginine-related protein 53	-	-	102267552	RSRC1	arginine and serine rich coiled-coil 1	-	-	-	IPR034604	Serine/Arginine-related protein 53	-	-	GO:0000380;GO:0000398	biological_process;biological_process	alternative mRNA splicing, via spliceosome;mRNA splicing, via spliceosome	-	-	-
TTI2	18.9621218855726	16.7002099986679	15.6503317940905	47.0458875632531	51.1577364693576	49.8536085000151	47.2779505121211	49.747789405492	-1.72056191746651	6.3776471133688	478.826011515939	8.5231348547132e-12	1.5124180038487e-10	ENSBTAG00000015463	A5PKJ9	C27H8ORF41 protein	NP_001092539.1	TELO2-interacting protein 2	535350	TTI2	TELO2 interacting protein 2	O	PF10521	Tti2 family	IPR016024;IPR018870	Armadillo-type fold;Tti2 family	ENOG4111H5A;ENOG410IDZC	-;-	GO:0005654;GO:0005813;GO:0005829	cellular_component;cellular_component;cellular_component	nucleoplasm;centrosome;cytosol	-	-	-
ENSBTAG00000053284	1.54669714154979	1.46897643762235	0.931429338266362	20.5823799280377	21.1136793703244	18.5218671510055	21.1626784424613	22.0216021636394	-4.21852047061041	3.17736686057299	742.839101769824	4.91865602422485e-13	1.89368256932657e-11	ENSOANG00000003666	F7E735	Retinal pigment epithelium-derived rhodopsin homolog	-	-	-	-	-	-	PF00001	7 transmembrane receptor (rhodopsin family)	IPR002962;IPR000276;IPR032972;IPR027430;IPR017452	Peropsin;G protein-coupled receptor, rhodopsin-like;Visual pigment-like receptor peropsin;Visual pigments (opsins) retinal binding site;GPCR, rhodopsin-like, 7TM	ENOG410XRW9;KOG3656	-;FOG: 7 transmembrane receptor	GO:0008020;GO:0007186;GO:0018298;GO:0009584;GO:0004930;GO:0009881;GO:0004871;GO:0007601;GO:0007165;GO:0016021;GO:0016020;GO:0001750;GO:0050896	molecular_function;biological_process;biological_process;biological_process;molecular_function;molecular_function;molecular_function;biological_process;biological_process;cellular_component;cellular_component;cellular_component;biological_process	G-protein coupled photoreceptor activity;G-protein coupled receptor signaling pathway;protein-chromophore linkage;detection of visible light;G-protein coupled receptor activity;photoreceptor activity;signal transducer activity;visual perception;signal transduction;integral component of membrane;membrane;photoreceptor outer segment;response to stimulus	-	-	-
bta-mir-11974	16.0190233183279	19.5938857141319	20.6089488353028	6.81528063672216	4.99924260739315	5.44160559206132	7.32554253777507	6.02890347282678	1.42508393911072	-0.594296223307422	33.8776104990526	5.51306759517785e-05	0.00010060240148289	-	-	-	-	-	-	-	-	-	-	-	-	-	-	-	-	-	-	-	-	-
ANKRD44	5.44819198157696	5.85000440272275	6.08084933880484	2.19774327399281	1.85851232804111	2.23160003829407	1.95741448969063	1.45489966075718	1.37983358049995	3.66908243728585	129.987509646817	3.14489312253135e-08	1.21222697953115e-07	ENSMPUG00000007785	M3Y8S1	Ankyrin repeat domain 44	-	-	-	-	-	-	PF13637;PF00023;PF12796	Ankyrin repeats (many copies);Ankyrin repeat;Ankyrin repeats (3 copies)	IPR020683;IPR002110;IPR036770	Ankyrin repeat-containing domain;Ankyrin repeat;Ankyrin repeat-containing domain superfamily	KOG0504;COG0666	FOG: Ankyrin repeat;FOG: Ankyrin repeat	-	-	-	-	-	-
ENSBTAG00000053289	4.983297767845	3.64974082956668	2.91138756492162	1.27125853314402	1.47190592899398	1.54402114319882	1.1473741324226	1.18705150710792	1.32076897113283	1.99038026055818	59.1373031578758	3.03594230381202e-06	7.01427927167571e-06	-	A0A1S3A689	puromycin-sensitive aminopeptidase	XP_007530084.1	puromycin-sensitive aminopeptidase	103119704	NPEPPS	aminopeptidase puromycin sensitive	-	-	-	IPR034016;IPR014782;IPR001930;IPR024571	Aminopeptidase N-type;Peptidase M1, membrane alanine aminopeptidase, N-terminal;Peptidase M1, alanine aminopeptidase/leukotriene A4 hydrolase;ERAP1-like C-terminal domain	-	-	GO:0004177;GO:0008237;GO:0008270;GO:0006508	molecular_function;molecular_function;molecular_function;biological_process	aminopeptidase activity;metallopeptidase activity;zinc ion binding;proteolysis	-	-	-
PCGF5	4.7838236955282	4.39083944796611	4.64440307701886	1.01410410169453	0.639117351919525	1.06159210152216	0.556313299563549	0.563138228337762	2.38229182779533	2.34048270837179	145.954847014958	2.89726436917384e-08	1.12888589998894e-07	-	L8HYV8	Polycomb group RING finger protein 5	XP_005905356.1	polycomb group RING finger protein 5 isoform X1	102274893	PCGF5	polycomb group ring finger 5	-	PF13923;PF16207	Zinc finger, C3HC4 type (RING finger);RAWUL domain RING finger- and WD40-associated ubiquitin-like	IPR032443;IPR001841;IPR017907;IPR013083	RAWUL domain;Zinc finger, RING-type;Zinc finger, RING-type, conserved site;Zinc finger, RING/FYVE/PHD-type	-	-	-	-	-	K11489	ko04550	Signaling pathways regulating pluripotency of stem cells
GOSR1	13.4232753006433	9.95816175488658	10.7266972833949	24.3957369341172	22.6599909256828	23.7026439208191	25.3167126962366	21.6071832850302	-1.25509418560377	4.6667533708356	149.72662196902	1.32906684477328e-08	5.77715346236127e-08	-	L8IZK6	Golgi SNAP receptor complex member 1	XP_005888277.1	Golgi SNAP receptor complex member 1 isoform X2	102274709	GOSR1	golgi SNAP receptor complex member 1	-	PF12352	Snare region anchored in the vesicle membrane C-terminus	IPR023601	Golgi SNAP receptor complex, subunit 1	-	-	GO:0015031;GO:0005801;GO:0005794;GO:0000139;GO:0016021;GO:0016020;GO:0006888;GO:0016192	biological_process;cellular_component;cellular_component;cellular_component;cellular_component;cellular_component;biological_process;biological_process	protein transport;cis-Golgi network;Golgi apparatus;Golgi membrane;integral component of membrane;membrane;ER to Golgi vesicle-mediated transport;vesicle-mediated transport	-	-	-
CBX6	0.397837403887328	0.564597900373111	0.429591409579546	0.943489071132866	0.797833091307756	0.825066079072376	0.866749699686894	0.671650998106978	-1.0181565079721	1.35485389107787	33.557136161033	5.7746413656632e-05	0.00010491679874469	ENSBTAG00000046724	A3KMW6	CBX6 protein	NP_001096564.1	chromobox protein homolog 6	513830	CBX6	chromobox 6	O	PF00385;PF17218	Chromo (CHRromatin Organisation MOdifier) domain;CBX family C-terminal motif	IPR000953;IPR023780;IPR033773;IPR016197;IPR017984;IPR023779	Chromo/chromo shadow domain;Chromo domain;CBX family C-terminal motif;Chromo-like domain superfamily;Chromo domain subgroup;Chromo domain, conserved site	ENOG41122KC;KOG2748	-;Uncharacterized conserved protein, contains chromo domain	GO:0031519;GO:0000792;GO:0000122;GO:0003727;GO:0005634	cellular_component;cellular_component;biological_process;molecular_function;cellular_component	PcG protein complex;heterochromatin;negative regulation of transcription by RNA polymerase II;single-stranded RNA binding;nucleus	-	-	-
SYT14	4.59991007099509	4.39982463640687	5.13320104128131	0.124204541674187	0.149677922377041	0.224987970016793	0.0877310483565877	0.109873273391792	4.85796486029247	1.69565403711297	627.570477190705	1.47501929003034e-12	4.20283029423624e-11	ENSBTAG00000046723	G3N3K6	Synaptotagmin 14	-	-	-	-	-	-	PF00168	C2 domain	IPR035892;IPR000008;IPR028696	C2 domain superfamily;C2 domain;Synaptotagmin-14	ENOG41117JG;ENOG410KDMC	-;-	GO:0006906;GO:0005886;GO:0017158;GO:0030276;GO:0005544;GO:0016021;GO:0016020;GO:0019905;GO:0048791;GO:0005509	biological_process;cellular_component;biological_process;molecular_function;molecular_function;cellular_component;cellular_component;molecular_function;biological_process;molecular_function	vesicle fusion;plasma membrane;regulation of calcium ion-dependent exocytosis;clathrin binding;calcium-dependent phospholipid binding;integral component of membrane;membrane;syntaxin binding;calcium ion-regulated exocytosis of neurotransmitter;calcium ion binding	-	-	-
ENSBTAG00000046720	1.54266403296687	1.36746959121559	0.594560370293626	0.100446287939899	0.0249214486908931	0.0219596674417325	0	0	4.93664093024649	-1.90660810473916	56.17752425018	4.020394151997e-06	9.04483804351882e-06	ENSBTAG00000046720	B5TM84	Uncharacterized protein	NP_001162076.1	uncharacterized protein LOC782781	782781	LOC782781	uncharacterized LOC782781	-	-	-	-	-	ENOG4110SF4;ENOG410KGC3	-;-	-	-	-	-	-	-
MAMSTR	0.452988719726492	0.318686132515022	0.282895660059064	0.587171042634848	0.697915408730679	0.662736691594039	0.776439992483072	0.700613907882094	-1.19640180717333	0.796937779064786	33.7520650622381	5.61387842422557e-05	0.00010222569157627	-	L8IJB1	MEF2-activating motif and SAP domain-containing transcriptional regulator	XP_005895445.1	MEF2-activating motif and SAP domain-containing transcriptional regulator isoform X1	102282828	MAMSTR	MEF2 activating motif and SAP domain containing transcriptional regulator	-	PF02037	SAP domain	IPR003034;IPR036361	SAP domain;SAP domain superfamily	-	-	-	-	-	-	-	-
ENSBTAG00000016347	5.92537496481045	4.22072103204167	4.81719511283673	1.47694555541676	1.22645508134979	1.42335759953314	1.46052287842339	1.03989047449247	1.70602998591856	1.62613303821641	117.863782259343	5.67597660374047e-08	2.03335456510625e-07	ENSBTAG00000016347	E1BCL3	Uncharacterized protein	-	-	-	-	-	-	PF03066;PF16276	Nucleoplasmin/nucleophosmin domain;Nucleophosmin C-terminal domain	IPR038101;IPR024057;IPR004301;IPR032569;IPR036824	Nucleophosmin, C-terminal domain superfamily;Nucleoplasmin core domain;Nucleoplasmin family;Nucleophosmin, C-terminal;Nucleoplasmin core domain superfamily	ENOG4111IKX	-	GO:0003676	molecular_function	nucleic acid binding	-	-	-
KCNIP2	0.764116816798911	1.11790256786769	0.752981330015331	0.254420520663817	0.102868034542595	0.164804940585214	0.344773577364952	0.208392924005435	1.82755017814658	-0.255486201871765	34.0143476541928	5.40563435634794e-05	9.87673531549675e-05	-	L8IZW3	Kv channel-interacting protein 2	-	-	102277642	KCNIP2	potassium voltage-gated channel interacting protein 2	-	PF13833;PF13499	-hand domain pair;-hand domain pair	IPR002048;IPR018247;IPR011992	EF-hand domain;EF-Hand 1, calcium-binding site;EF-hand domain pair	-	-	GO:0005509	molecular_function	calcium ion binding	-	-	-
TGFBR1	31.6615741105701	28.7322863717819	30.2338875590195	14.0818573809445	9.80379041277592	11.0968811748133	10.4878025209325	8.23670153776178	1.29220473486576	5.23375190120137	94.2406681221884	5.31047457450379e-07	1.45296740896322e-06	-	I0BWL1	Receptor protein serine/threonine kinase	NP_001277855.1	TGF-beta receptor type-1 precursor	102396812	TGFBR1	transforming growth factor beta receptor 1	-	PF01064;PF00069;PF08515	Activin types I and II receptor domain;Protein kinase domain;Transforming growth factor beta type I GS-motif	IPR000333;IPR003605;IPR017441;IPR000719;IPR011009;IPR000472;IPR008271	Ser/Thr protein kinase, TGFB receptor;GS domain;Protein kinase, ATP binding site;Protein kinase domain;Protein kinase-like domain superfamily;Activin types I and II receptor domain;Serine/threonine-protein kinase, active site	-	-	GO:0004702;GO:0006468;GO:0005622;GO:0004674;GO:0004672;GO:0010717;GO:0000166;GO:0004675;GO:0016301;GO:0005623;GO:0016021;GO:0050431;GO:0007507;GO:0048762;GO:0016310;GO:0007178;GO:0032924;GO:0010628;GO:0060317;GO:0005057;GO:0016020;GO:0005524;GO:0010468;GO:0023014;GO:0042118;GO:0005025;GO:0045893;GO:0016740;GO:0035556;GO:0007179;GO:0001938	molecular_function;biological_process;cellular_component;molecular_function;molecular_function;biological_process;molecular_function;molecular_function;molecular_function;cellular_component;cellular_component;molecular_function;biological_process;biological_process;biological_process;biological_process;biological_process;biological_process;biological_process;molecular_function;cellular_component;…	signal transducer, downstream of receptor, with serine/threonine kinase activity;protein phosphorylation;intracellular;protein serine/threonine kinase activity;protein kinase activity;regulation of epithelial to mesenchymal transition;nucleotide binding;transmembrane receptor protein serine/threonine kinase activity;kinase activity;cell;integral component of membrane;transforming growth factor be…	-	-	-
bta-mir-2285l	33.4765620344215	31.0634773516726	25.0259160740055	0	0.699320163874939	0.616209692480812	0	0.415565986992302	6.05789498216334	-0.561254024119581	210.843921223008	1.59231278189309e-09	9.66595877361288e-09	-	-	-	-	-	-	-	-	-	-	-	-	-	-	-	-	-	-	-	-	-
NSRP1	21.8820904751309	15.7417081055985	13.0233896328214	212.015120598626	222.34095432956	211.673543281621	215.697473441355	199.838604558261	-3.85641698952485	8.5604989354	618.383150000513	8.09277672640161e-12	1.46008590980099e-10	ENSBTAG00000019341	F1MMV5	Nuclear speckle-splicing regulatory protein 1	-	-	-	-	-	-	PF09745	Coiled-coil domain-containing protein 55 (DUF2040)	IPR018612	Domain of unknown function DUF2040	ENOG410Z5A1;KOG2117	-;Uncharacterized conserved protein	GO:0003729;GO:0030529;GO:0006913;GO:0005654;GO:0016607;GO:0032502;GO:0005634;GO:0000381	molecular_function;;biological_process;cellular_component;cellular_component;biological_process;cellular_component;biological_process	mRNA binding;;nucleocytoplasmic transport;nucleoplasm;nuclear speck;developmental process;nucleus;regulation of alternative mRNA splicing, via spliceosome	-	-	-
OSBPL3	29.5527422835918	28.4797806844033	24.8719576197267	11.4996966753899	9.91718265335119	10.9182691473208	10.537146569189	9.74184453742189	1.19272126500452	5.79623744054203	233.617132381328	8.36051024613186e-10	5.64760107279174e-09	-	L8I523	Oxysterol-binding protein	-	-	102276495	OSBPL3	oxysterol binding protein like 3	-	PF01237;PF15409	Oxysterol-binding protein;Pleckstrin homology domain	IPR000648;IPR037239;IPR018494;IPR011993;IPR001849	Oxysterol-binding protein;Oxysterol-binding protein superfamily;Oxysterol-binding protein, conserved site;PH-like domain superfamily;Pleckstrin homology domain	-	-	GO:0006869	biological_process	lipid transport	-	-	-
ENSBTAG00000047136	15.7763108438078	17.2887226889399	12.0584275100176	1.23465228926126	2.45060912127115	2.59124075812444	2.68603226385086	1.74750825299327	2.58901602771291	-0.159851147546703	98.401786554461	1.66118102452647e-07	5.25019245865489e-07	-	A0A1A8KRK1	Ribosomal protein L39	-	-	-	-	-	-	PF00832	Ribosomal L39 protein	IPR000077;IPR020083;IPR023626	Ribosomal protein L39e;Ribosomal protein L39e, conserved site;Ribosomal protein L39e domain superfamily	-	-	GO:0003735;GO:0005622;GO:0006412;GO:0005840	molecular_function;cellular_component;biological_process;cellular_component	structural constituent of ribosome;intracellular;translation;ribosome	-	-	-
ZNF354B	1.4712365750021	1.48019886035445	2.10234103537044	3.34878292155794	3.34357080107681	3.08819104050447	3.45203648355428	3.57281653094857	-1.17344879559996	2.46520300221585	77.5505698559909	6.62980192647935e-07	1.77379767778566e-06	ENSBTAG00000017123	F1MEQ1	Zinc finger protein 354B	XP_005208468.1;XP_005208467.1;XP_015319415.1;XP_015319414.1	-;zinc finger protein 93 isoform X1;-;-	510078	ZNF93	zinc finger protein 93	-	PF00096;PF01352	Zinc finger, C2H2 type;KRAB box	IPR013087;IPR036236;IPR036051;IPR001909	Zinc finger C2H2-type;Zinc finger C2H2 superfamily;KRAB domain superfamily;Krueppel-associated box	COG5048;KOG1721	FOG: Zn-finger;FOG: Zn-finger	GO:0005622;GO:0000122;GO:0003700;GO:0046872;GO:0003676;GO:0006355;GO:0003682	cellular_component;biological_process;molecular_function;molecular_function;molecular_function;biological_process;molecular_function	intracellular;negative regulation of transcription by RNA polymerase II;DNA binding transcription factor activity;metal ion binding;nucleic acid binding;regulation of transcription, DNA-templated;chromatin binding	-	-	-
HSPG2	8.95089290931671	10.8728531413549	10.2397797015121	2.64057468263762	1.95666261443151	2.5372194050077	2.39701212103619	1.8966099727661	1.93223897859307	6.00555249305087	317.054983633566	1.90333840814926e-10	1.6945344561472e-09	ENSBTAG00000017122	F1MER7	Heparan sulfate proteoglycan 2	-	-	-	-	-	-	PF00008;PF07679;PF13927;PF00053;PF00054;PF00052;PF00057	-like domain;Immunoglobulin I-set domain;Immunoglobulin domain;Laminin EGF domain;Laminin G domain;Laminin B (Domain IV);Low-density lipoprotein receptor domain class A	IPR000082;IPR003599;IPR013098;IPR036055;IPR002049;IPR013320;IPR001791;IPR000742;IPR013106;IPR001881;IPR000034;IPR002172;IPR023415;IPR013783;IPR013032;IPR036179;IPR003598;IPR007110	SEA domain;Immunoglobulin subtype;Immunoglobulin I-set;LDL receptor-like superfamily;Laminin EGF domain;Concanavalin A-like lectin/glucanase domain superfamily;Laminin G domain;EGF-like domain;Immunoglobulin V-set domain;EGF-like calcium-binding domain;Laminin IV;Low-density lipoprotein (LDL) receptor class A repeat;Low-density lipoprotein (LDL) receptor class A, conserved site;Immunoglobulin-lik…	KOG3509;ENOG410XTD2	Basement membrane-specific heparan sulfate proteoglycan (HSPG) core protein;-	GO:0005576;GO:0031012;GO:0008022;GO:0005615;GO:0005509	cellular_component;cellular_component;molecular_function;cellular_component;molecular_function	extracellular region;extracellular matrix;protein C-terminus binding;extracellular space;calcium ion binding	-	-	-
NUP153	31.7754267294076	31.3615697470444	29.8280000363018	13.3181493112338	11.1684414173217	13.0706819265958	12.4148249418024	10.3284287348288	1.16164119813489	6.6786476698542	191.470206150086	2.90757083875813e-09	1.60052495192235e-08	ENSBTAG00000017128	E1BIX5	Uncharacterized protein	-	-	-	-	-	-	PF10599;PF08604;PF00641	Retro-transposon transporting motif;Nucleoporin Nup153-like;Zn-finger in Ran binding protein and others	IPR037625;IPR013913;IPR018892;IPR001876;IPR026054;IPR036443	Nuclear pore complex protein Nup153;Nucleoporin Nup153, N-terminal;Retro-transposon transporting motif;Zinc finger, RanBP2-type;Nuclear pore complex protein;Zinc finger, RanBP2-type superfamily	KOG4719;ENOG41107SV	Nuclear pore complex protein;-	GO:0005643;GO:0005730;GO:0006405;GO:0034399;GO:0005829;GO:0008139;GO:0046832;GO:0044613;GO:0017056;GO:0046872;GO:0006606;GO:0051292;GO:0043495;GO:0031965;GO:0044615;GO:0042802;GO:0042405	cellular_component;cellular_component;biological_process;cellular_component;cellular_component;molecular_function;biological_process;cellular_component;molecular_function;molecular_function;biological_process;biological_process;molecular_function;cellular_component;cellular_component;molecular_function;cellular_component	nuclear pore;nucleolus;RNA export from nucleus;nuclear periphery;cytosol;nuclear localization sequence binding;negative regulation of RNA export from nucleus;nuclear pore central transport channel;structural constituent of nuclear pore;metal ion binding;protein import into nucleus;nuclear pore complex assembly;protein membrane anchor;nuclear membrane;nuclear pore nuclear basket;identical protein …	-	-	-
ENSBTAG00000023026	46.6838312247707	48.0787778851521	45.1417800090023	1.83767419337569	1.92797580844758	1.91311505313594	2.13742090765977	1.85012771764542	4.39241549229566	5.21971518014282	3872.90756191362	9.43727334557345e-18	1.10982334543944e-14	ENSBTAG00000023026	F1MG91	Uncharacterized protein	NP_001179008.1	plasminogen activator inhibitor 2	281376	LOC281376	serpin family B member 2-like	-	PF00079	Serpin (serine protease inhibitor)	IPR000215;IPR036186;IPR015556;IPR023796;IPR023795	Serpin family;Serpin superfamily;Plasminogen activator inhibitor-2;Serpin domain;Serpin, conserved site	COG4826;KOG2392	Serine protease inhibitor;Serpin	GO:0043066;GO:0005615;GO:0010951;GO:0004867	biological_process;cellular_component;biological_process;molecular_function	negative regulation of apoptotic process;extracellular space;negative regulation of endopeptidase activity;serine-type endopeptidase inhibitor activity	K19821	ko04610	Complement and coagulation cascades
ENSBTAG00000046260	3.63105567040021	3.36931897200681	3.61926828583501	0	0	0.0891167456497823	0	0	6.87164490313749	-1.38823836688562	157.072635435247	9.90552894655272e-09	4.51348793422353e-08	ENSBTAG00000046260	G3N1R5	Uncharacterized protein	-	-	-	-	-	-	PF00125	Core histone H2A/H2B/H3/H4	IPR007125;IPR000558;IPR009072	Histone H2A/H2B/H3;Histone H2B;Histone-fold	ENOG4111NV5;KOG1744	-;Histone H2B	GO:0000786;GO:0006334;GO:0005694;GO:0003677;GO:0046982;GO:0005634	cellular_component;biological_process;cellular_component;molecular_function;molecular_function;cellular_component	nucleosome;nucleosome assembly;chromosome;DNA binding;protein heterodimerization activity;nucleus	-	-	-
TNFSF9	6.59636690333428	8.54898221233006	7.64680768927945	0.536880159232771	0.316359121752949	0.440149780343437	0.580683249945585	0.489774198955213	3.80376666403513	1.56253526390894	534.846374104315	4.16462944526553e-12	8.80288341567891e-11	ENSBTAG00000046266	G3MZW3	TNF superfamily member 9	NP_001306831.1	tumor necrosis factor ligand superfamily member 9	521748	TNFSF9	TNF superfamily member 9	O	PF00229	TNF(Tumour Necrosis Factor) family	IPR008983;IPR021184;IPR006052	Tumour necrosis factor-like domain superfamily;Tumour necrosis factor, conserved site;Tumour necrosis factor domain	ENOG4111EDT;ENOG410J4ZC	-;-	GO:0005125;GO:0010469;GO:0045585;GO:0005164;GO:0005886;GO:0007267;GO:0005615;GO:0006955;GO:0016020;GO:0032813;GO:0042104	molecular_function;biological_process;biological_process;molecular_function;cellular_component;biological_process;cellular_component;biological_process;cellular_component;molecular_function;biological_process	cytokine activity;regulation of signaling receptor activity;positive regulation of cytotoxic T cell differentiation;tumor necrosis factor receptor binding;plasma membrane;cell-cell signaling;extracellular space;immune response;membrane;tumor necrosis factor receptor superfamily binding;positive regulation of activated T cell proliferation	K05472	ko04060	Cytokine-cytokine receptor interaction
DAXX	48.9008569594648	45.1453026698752	43.0665849936266	138.345529525684	147.914608341227	137.740934458954	137.583854525154	145.242157288017	-1.82837213469021	8.37167833622348	639.189078198931	1.30912669151118e-12	3.85759974519102e-11	-	Q1RMS3	DAXX protein	NP_001068623.1	death domain-associated protein 6	504336	DAXX	death domain associated protein	O	PF03344	axx N-terminal Rassf1C-interacting domain	IPR005012;IPR031333;IPR038298	Daxx protein;Daxx, N-terminal Rassf1C-interacting domain;Daxx, N-terminal domain superfamily	ENOG410IGIP;ENOG4111K0B	-;-	-	-	-	K02308;K02308;K02308;K02308	ko04010;ko05168;ko05014;ko04210	MAPK signaling pathway;Herpes simplex infection;Amyotrophic lateral sclerosis (ALS);Apoptosis
PDK1	8.88370987510229	6.97536158410284	6.55829720626884	2.83679195963564	1.86265737672814	1.70393515758642	2.29048081828276	2.11234880568861	1.58840893866785	3.97435842319297	111.168261621789	1.88853114577796e-07	5.84310904132591e-07	ENSBTAG00000016836	E1B8C5	Pyruvate dehydrogenase kinase 1	NP_001192886.1		528655	PDK1	pyruvate dehydrogenase kinase 1	O	PF10436;PF02518	Mitochondrial branched-chain alpha-ketoacid dehydrogenase kinase;Histidine kinase-, DNA gyrase B-, and HSP90-like ATPase	IPR003594;IPR036784;IPR005467;IPR036890;IPR018955	Histidine kinase/HSP90-like ATPase;Alpha-ketoacid/pyruvate dehydrogenase kinase, N-terminal domain superfamily;Histidine kinase domain;Histidine kinase/HSP90-like ATPase superfamily;Branched-chain alpha-ketoacid dehydrogenase kinase/Pyruvate dehydrogenase kinase, N-terminal	KOG0787;COG0642	Dehydrogenase kinase;Signal transduction histidine kinase	GO:0010510;GO:0008631;GO:0008283;GO:0006468;GO:0004740;GO:0005967;GO:0010906;GO:0097411;GO:0004672;GO:0005739;GO:0005730;GO:0005634	biological_process;biological_process;biological_process;biological_process;molecular_function;cellular_component;biological_process;biological_process;molecular_function;cellular_component;cellular_component;cellular_component	regulation of acetyl-CoA biosynthetic process from pyruvate;intrinsic apoptotic signaling pathway in response to oxidative stress;cell proliferation;protein phosphorylation;pyruvate dehydrogenase (acetyl-transferring) kinase activity;mitochondrial pyruvate dehydrogenase complex;regulation of glucose metabolic process;hypoxia-inducible factor-1alpha signaling pathway;protein kinase activity;mitoch…	K12077;K12077;K12077	ko05230;ko04360;ko04066	Central carbon metabolism in cancer;Axon guidance;HIF-1 signaling pathway
SRPK1	49.9659612335134	42.2501537030102	43.581145514535	101.649927924417	82.0248793117098	99.1243748440379	89.4461520971414	77.4809091619668	-1.1904719960807	7.27343855512158	134.114062612244	2.60187851787947e-08	1.03435465603223e-07	ENSBTAG00000016838	E1BNV4	SRSF protein kinase 1	-	-	-	-	-	-	PF00069	Protein kinase domain	IPR017441;IPR000719;IPR008271;IPR011009	Protein kinase, ATP binding site;Protein kinase domain;Serine/threonine-protein kinase, active site;Protein kinase-like domain superfamily	KOG1290;ENOG410XRBH	Serine/threonine protein kinase;-	GO:0000245;GO:0006468;GO:0005829;GO:0005886;GO:0050684;GO:0045071;GO:0007059;GO:0005524;GO:0004674;GO:0035556;GO:0000287;GO:0004672;GO:0005737;GO:0045070;GO:0005634	biological_process;biological_process;cellular_component;cellular_component;biological_process;biological_process;biological_process;molecular_function;molecular_function;biological_process;molecular_function;molecular_function;cellular_component;biological_process;cellular_component	spliceosomal complex assembly;protein phosphorylation;cytosol;plasma membrane;regulation of mRNA processing;negative regulation of viral genome replication;chromosome segregation;ATP binding;protein serine/threonine kinase activity;intracellular signal transduction;magnesium ion binding;protein kinase activity;cytoplasm;positive regulation of viral genome replication;nucleus	-	-	-
MTO1	6.35844303868423	6.63699342582293	6.97005113224183	2.0175603063302	2.32235294296163	2.62353036258705	2.58105564181421	2.40180310706376	1.27877507208304	3.2773484022334	176.730707130238	4.78313176636404e-09	2.42360331099433e-08	ENSBTAG00000016839	Q1JQB6	Mitochondrial tRNA translation optimization 1	NP_001069537.1	protein MTO1 homolog, mitochondrial	535768	MTO1	mitochondrial tRNA translation optimization 1	O	PF01134;PF12831;PF13932;PF07992;PF00890	lucose inhibited division protein A;AD dependent oxidoreductase;idA associated domain;Pyridine nucleotide-disulphide oxidoreductase;AD binding domain	IPR036188;IPR020595;IPR026904;IPR002218;IPR004416	FAD/NAD(P)-binding domain superfamily;MnmG-related, conserved site;GidA associated domain 3;tRNA uridine 5-carboxymethylaminomethyl modification enzyme MnmG-related;tRNA uridine 5-carboxymethylaminomethyl modification enzyme MnmG	KOG2311;COG0445	NAD/FAD-utilizing protein possibly involved in translation;NAD/FAD-utilizing enzyme apparently involved in cell division	GO:0030488;GO:0002098;GO:0008033;GO:0070899;GO:0050660;GO:0005739	biological_process;biological_process;biological_process;biological_process;molecular_function;cellular_component	tRNA methylation;tRNA wobble uridine modification;tRNA processing;mitochondrial tRNA wobble uridine modification;flavin adenine dinucleotide binding;mitochondrion	-	-	-
PALM2	20.6280667128967	20.5639093672842	20.1008830850883	9.65007611895613	8.07576415422733	9.44249907082983	8.29258105269323	7.85974752178899	1.03780414184653	6.79813470318287	179.429999652622	4.3540031191154e-09	2.24128071424102e-08	ENSMMUG00000002361	F7C0F7	Uncharacterized protein	-	-	-	-	-	-	PF03285	Paralemmin	IPR029304;IPR004965	A-kinase anchor protein 2, C-terminal domain;Paralemmin	-	-	GO:0016020;GO:0008360	cellular_component;biological_process	membrane;regulation of cell shape	-	-	-
ENSBTAG00000054479	4.73912894912804	3.67679576728993	1.99023992200314	0.114193136635231	0.100736501427747	0.0221911263870999	0.0752822553289138	0.101017028458603	5.15752865935409	0.575302802205395	214.482761855845	1.43039282472035e-09	8.82382526494154e-09	-	-	-	-	-	-	-	-	-	-	-	-	-	-	-	-	-	-	-	-	-
NUDT21	55.5075865949272	47.2569303842475	65.99269212968	16.9871366529294	16.8946242422818	19.0856259805199	17.9493085713114	17.5047852197853	1.47148338426736	5.02293848484033	245.757202948467	6.0742485640685e-10	4.31976247524959e-09	ENSSTOG00000005838	I3M6R7	Nudix hydrolase 21	XP_005318251.1	-	101973584	Nudt21	nudix hydrolase 21	-	PF13869	Nucleotide hydrolase	IPR000086;IPR016706;IPR015797	NUDIX hydrolase domain;Cleavage/polyadenylation specificity factor subunit 5;NUDIX hydrolase-like domain superfamily	KOG1689;ENOG410XS8Z	mRNA cleavage factor I subunit;-	GO:0005849;GO:0005815;GO:0051262;GO:0006378;GO:0005737;GO:0042802;GO:0005634;GO:0051290;GO:0006397;GO:0042826;GO:0005813;GO:0042803;GO:0016604;GO:1900365;GO:0003723;GO:0031442;GO:0016787;GO:0005847;GO:0003729;GO:0003682;GO:0017091;GO:0031439;GO:0042382;GO:0098789	cellular_component;cellular_component;biological_process;biological_process;cellular_component;molecular_function;cellular_component;biological_process;biological_process;molecular_function;cellular_component;molecular_function;cellular_component;biological_process;molecular_function;biological_process;molecular_function;cellular_component;molecular_function;molecular_function;molecular_function;…	mRNA cleavage factor complex;microtubule organizing center;protein tetramerization;mRNA polyadenylation;cytoplasm;identical protein binding;nucleus;protein heterotetramerization;mRNA processing;histone deacetylase binding;centrosome;protein homodimerization activity;nuclear body;positive regulation of mRNA polyadenylation;RNA binding;positive regulation of mRNA 3'-end processing;hydrolase activit…	-	-	-
PUM2	32.5458799676596	32.1588191003355	32.4456934530845	13.1246147735958	8.59844868009791	12.3915496587906	10.8812419168446	8.49446461642707	1.39799104589949	6.34682980301647	110.417531364353	2.95907583429148e-07	8.66423834142024e-07	ENSBTAG00000011155	F1N2B8	Pumilio RNA binding family member 2	-	-	-	-	-	-	PF00806	Pumilio-family RNA binding repeat	IPR033133;IPR016024;IPR011989;IPR033712;IPR001313	Pumilio homology domain;Armadillo-type fold;Armadillo-like helical;Pumilio, RNA binding domain;Pumilio RNA-binding repeat	COG5099;KOG1488	RNA-binding protein of the Puf family, translational repressor;Translational repressor Pumilio/PUF3 and related RNA-binding proteins (Puf superfamily)	GO:1900246;GO:0035196;GO:0048471;GO:0005829;GO:0003730;GO:0010494;GO:0034063;GO:0003723;GO:2000637;GO:0035198;GO:0043488;GO:0031965;GO:0010608;GO:0051983	biological_process;biological_process;cellular_component;cellular_component;molecular_function;cellular_component;biological_process;molecular_function;biological_process;molecular_function;biological_process;cellular_component;biological_process;biological_process	positive regulation of RIG-I signaling pathway;production of miRNAs involved in gene silencing by miRNA;perinuclear region of cytoplasm;cytosol;mRNA 3'-UTR binding;cytoplasmic stress granule;stress granule assembly;RNA binding;positive regulation of gene silencing by miRNA;miRNA binding;regulation of mRNA stability;nuclear membrane;posttranscriptional regulation of gene expression;regulation of c…	-	-	-
ATP8A1	2.77177526954428	2.92805411218794	2.68185917578169	0.684338024579508	0.421545602335788	0.503517255866866	0.541382903551326	0.363225649498049	2.27572683748177	2.29741158779927	203.774421576982	1.97116039393343e-09	1.1561680480569e-08	ENSCSAG00000017108	A0A0D9RX08	Phospholipid-transporting ATPase	XP_008015706.1	-	103246160	ATP8A1	ATPase phospholipid transporting 8A1	-	PF16212;PF13246;PF16209;PF00122	Phospholipid-translocating P-type ATPase C-terminal;Cation transport ATPase (P-type);Phospholipid-translocating ATPase N-terminal;1-E2 ATPase	IPR023299;IPR023298;IPR032631;IPR006539;IPR036412;IPR008250;IPR001757;IPR032630;IPR018303;IPR023214	P-type ATPase, cytoplasmic domain N;P-type ATPase, transmembrane domain superfamily;P-type ATPase, N-terminal;P-type ATPase, subfamily IV;HAD-like superfamily;P-type ATPase, A domain superfamily;P-type ATPase;P-type ATPase, C-terminal;P-type ATPase, phosphorylation site;HAD superfamily	-	-	GO:0004012;GO:0030335;GO:0000166;GO:0005783;GO:0007612;GO:0005886;GO:0005794;GO:0016021;GO:0016020;GO:0015914;GO:0005524;GO:0043231;GO:0016787;GO:0045332;GO:0000287;GO:0061092	molecular_function;biological_process;molecular_function;cellular_component;biological_process;cellular_component;cellular_component;cellular_component;cellular_component;biological_process;molecular_function;cellular_component;molecular_function;biological_process;molecular_function;biological_process	phospholipid-translocating ATPase activity;positive regulation of cell migration;nucleotide binding;endoplasmic reticulum;learning;plasma membrane;Golgi apparatus;integral component of membrane;membrane;phospholipid transport;ATP binding;intracellular membrane-bounded organelle;hydrolase activity;phospholipid translocation;magnesium ion binding;positive regulation of phospholipid translocation	-	-	-
PFN2	2.56588594305401	2.67695435096532	2.16326644339399	5.42979266019521	5.46404912007427	5.13012031808077	6.10161009799895	5.56743727176527	-1.37349762555171	3.22946356929947	169.061018950596	6.29462568768881e-09	3.05199692263652e-08	-	A0A250XV53	Profilin	XP_020011926.1	-	109681535	Pfn2	profilin 2	-	-	-	IPR027310;IPR036140;IPR005455;IPR029891;IPR005454	Profilin conserved site;Profilin superfamily;Profilin;Profilin-2;Profilin1/2/3, vertebrate	-	-	GO:0030036;GO:0030833;GO:0003779	biological_process;biological_process;molecular_function	actin cytoskeleton organization;regulation of actin filament polymerization;actin binding	K05759;K05759;K05759;K05759;K05759	ko04013;ko04810;ko04015;ko05131;ko05132	MAPK signaling pathway - fly;Regulation of actin cytoskeleton;Rap1 signaling pathway;Shigellosis;Salmonella infection
ENSBTAG00000044275	55.0336424783994	37.4588991593699	25.4085259020103	0.895840730812821	0.592705461888837	0.913964763524512	1.0335261564923	1.84910757002776	4.95300844235996	0.536456081331677	241.225843065257	6.83124007693145e-10	4.77770235188999e-09	-	-	-	-	-	-	-	-	-	-	-	-	-	-	-	-	-	-	-	-	-
FOXN3	5.19531837381429	4.72921357839013	5.25355750775322	2.19548646045681	1.95760253054103	2.29497912347719	2.02160253749939	1.91541921373556	1.0848782460075	4.97478373558539	191.626851577312	2.89279592644608e-09	1.59306973624974e-08	ENSMLUG00000008780	G1PC69	Forkhead box N3	XP_006101730.1;XP_014322539.1;XP_006101731.1;XP_006101732.1;XP_014322541.1	forkhead box protein N3 isoform X1;-;-;-;-	102431939	FOXN3	forkhead box N3	-	PF00250	orkhead domain	IPR036390;IPR036388;IPR001766;IPR030456;IPR018122	Winged helix DNA-binding domain superfamily;Winged helix-like DNA-binding domain superfamily;Fork head domain;Fork head domain conserved site 2;Fork head domain conserved site1	COG5025;KOG2294	Transcription factor of the Forkhead/HNF3 family;Transcription factor of the Forkhead/HNF3 family	GO:0045892;GO:0008022;GO:0007095;GO:0043565;GO:0003700;GO:0006355;GO:0003677;GO:0005634	biological_process;molecular_function;biological_process;molecular_function;molecular_function;biological_process;molecular_function;cellular_component	negative regulation of transcription, DNA-templated;protein C-terminus binding;mitotic G2 DNA damage checkpoint;sequence-specific DNA binding;DNA binding transcription factor activity;regulation of transcription, DNA-templated;DNA binding;nucleus	-	-	-
ENSBTAG00000025219	1.63064378351565	1.30652051512902	0.891058155974	0.516127720070594	0.447176228424213	0.505077021442163	0.490135194041692	0.22104009644146	1.332289786977	1.68250998915308	26.9824609864928	0.000224457483743986	0.000373067198986535	ENSOARG00000006911	W5PAE2	Uncharacterized protein	XP_012040706.1	schlafen family member 12	-	-	-	-	PF04326	Putative DNA-binding domain	IPR038461;IPR029684;IPR007421	Schlafen, AAA domain superfamily;Schlafen family;Schlafen, AAA domain	-	-	GO:0005524	molecular_function	ATP binding	-	-	-
OMG	2.26333896271419	1.29374518881989	1.42357244877224	0.0409363989638165	0.0406264636470032	0.0357982251388073	0.0404812127485976	0	5.46316045417581	-0.197132727073074	198.21550615218	2.34295853279043e-09	1.33876258519552e-08	ENSBTAG00000025213	Q0IIH3	Oligodendrocyte myelin glycoprotein	NP_001070992.2	oligodendrocyte-myelin glycoprotein precursor	407186	OMG	oligodendrocyte myelin glycoprotein	O	PF13855;PF01462;PF00560	Leucine rich repeat;Leucine rich repeat N-terminal domain;Leucine Rich Repeat	IPR003591;IPR032675;IPR001611;IPR000372	Leucine-rich repeat, typical subtype;Leucine-rich repeat domain superfamily;Leucine-rich repeat;Leucine-rich repeat N-terminal domain	COG4886;KOG0619	Leucine-rich repeat (LRR) protein;FOG: Leucine rich repeat	GO:0005615;GO:0005578;GO:0007409	cellular_component;;biological_process	extracellular space;;axonogenesis	-	-	-
ENSBTAG00000051464	10.0641982969119	14.854391045957	8.84536688822607	5.75603412096974	3.40550164093888	3.77516972519854	4.7068715846164	1.17504865287478	1.38042700907695	0.0572736645667533	14.8165438709597	0.00197299599464922	0.00285201432414597	-	-	-	-	-	-	-	-	-	-	-	-	-	-	-	-	-	-	-	-	-
ZSWIM4	9.89249363654546	10.3230084234837	7.88455284740799	2.27769693248961	2.02205631956787	2.26514547113282	2.47560408226238	2.17617951114676	1.86075751686973	4.9444511135062	410.502603576041	2.30100673879124e-11	3.26022159616686e-10	ENSOARG00000008103	W5PE32	Zinc finger SWIM-type containing 4	-	-	-	-	-	-	-	-	IPR007527	Zinc finger, SWIM-type	-	-	GO:0008270	molecular_function	zinc ion binding	-	-	-
COA6	6.59177333306733	5.53014388703789	5.47804987413815	14.7539228995287	15.9733296483969	15.5059413889717	14.8551391852375	16.0652717283361	-1.6049159653195	3.17480617499461	242.865599665159	6.54541562734121e-10	4.61173728514629e-09	-	L8I735	Uncharacterized protein	-	-	102286498	LOC102286498	cytochrome c oxidase assembly factor 6 homolog	-	PF02297	Cytochrome oxidase c subunit VIb	IPR036549;IPR003213	Cytochrome c oxidase, subunit VIb superfamily;Cytochrome c oxidase, subunit VIb	-	-	GO:0005739	cellular_component	mitochondrion	-	-	-
C19H17orf75	4.52031622008949	4.2738341322771	4.04645218456966	8.26305545537805	6.91762547923924	7.9041538561581	7.70902731492034	6.46519412390966	-1.00384988900749	3.6531129949786	91.456197974073	2.55286697109915e-07	7.60393440896582e-07	ENSBTAG00000020994	E1BCP5	Chromosome 17 open reading frame 75	-	-	-	-	-	-	PF15053	Mjmu-R1-like protein family	IPR028280	Protein Njmu-R1	ENOG410Z836;ENOG410IH4D	-;-	-	-	-	-	-	-
TAF15	105.251772344543	66.4581270514008	72.9027924045348	375.306350876097	426.746151772396	379.361150419587	406.00232987252	387.228839915341	-2.47429102611812	9.16939107995813	305.656027857759	4.59969784038292e-10	3.45612252376607e-09	-	L8IBG4	TATA-binding protein-associated factor 2N	-	-	102265249	TAF15	TATA-box binding protein associated factor 15	-	PF00641;PF00076	Zn-finger in Ran binding protein and others;RNA recognition motif. (a.k.a. RRM, RBD, or RNP domain)	IPR035979;IPR034870;IPR034875;IPR012677;IPR000504;IPR001876;IPR036443	RNA-binding domain superfamily;TAF15/EWS/TLS family;TATA binding associated factor 15;Nucleotide-binding alpha-beta plait domain superfamily;RNA recognition motif domain;Zinc finger, RanBP2-type;Zinc finger, RanBP2-type superfamily	-	-	GO:0003676;GO:0006355;GO:0003723;GO:0046872	molecular_function;biological_process;molecular_function;molecular_function	nucleic acid binding;regulation of transcription, DNA-templated;RNA binding;metal ion binding	-	-	-
PJA1	41.0033961334088	40.9099136580488	40.7555125452608	77.6004596720202	78.2696146619279	79.3124774520134	78.9453947935537	81.7421172303041	-1.15261754157167	7.26037826093638	390.299742664467	3.18345260760569e-11	4.20644973769021e-10	-	Q0V7P2	Praja 1	NP_001073835.1	E3 ubiquitin-protein ligase Praja-1	786612	PJA1	praja ring finger ubiquitin ligase 1	-	PF13639	Ring finger domain	IPR001841;IPR031227;IPR013083	Zinc finger, RING-type;E3 ubiquitin-protein ligase Praja-1;Zinc finger, RING/FYVE/PHD-type	-	-	GO:0061630;GO:0016567	molecular_function;biological_process	ubiquitin protein ligase activity;protein ubiquitination	-	-	-
P3H2	4.56842978102543	4.53912410365991	4.13939701818084	1.65891504503057	1.55552177427404	1.67580242079476	1.62915540608434	1.92799414398775	1.1831851213862	3.11125213943222	162.804678284233	7.94415852137257e-09	3.72204399248372e-08	ENSBTAG00000021025	A6QLY3	LEPREL1 protein	NP_001093815.1	prolyl 3-hydroxylase 2 precursor	511799	P3H2	prolyl 3-hydroxylase 2	O	PF13640	2OG-Fe(II) oxygenase superfamily	IPR011990;IPR005123;IPR006620	Tetratricopeptide-like helical domain superfamily;Oxoglutarate/iron-dependent dioxygenase;Prolyl 4-hydroxylase, alpha subunit	ENOG410XPXF;KOG4459	-;Membrane-associated proteoglycan Leprecan	GO:0016705;GO:0055114;GO:0005783;GO:0005794;GO:0005506;GO:0008285;GO:0005604;GO:0032963;GO:0046872;GO:0019511;GO:0031418;GO:0019797;GO:0016491	molecular_function;biological_process;cellular_component;cellular_component;molecular_function;biological_process;cellular_component;biological_process;molecular_function;biological_process;molecular_function;molecular_function;molecular_function	oxidoreductase activity, acting on paired donors, with incorporation or reduction of molecular oxygen;oxidation-reduction process;endoplasmic reticulum;Golgi apparatus;iron ion binding;negative regulation of cell proliferation;basement membrane;collagen metabolic process;metal ion binding;peptidyl-proline hydroxylation;L-ascorbic acid binding;procollagen-proline 3-dioxygenase activity;oxidoreduct…	-	-	-
MACF1	201.461596234905	204.854023716121	177.670729722727	71.075918523303	47.3604531337421	62.7085617033991	53.7006802835079	42.2431256201122	1.61248321523617	11.2004816609412	125.172505264056	1.44967552944529e-07	4.65681714648729e-07	ENSBTAG00000021024	F1N6H4	Microtubule-actin crosslinking factor 1	-	-	-	-	-	-	PF13499;PF00307;PF00681;PF02187;PF00435	-hand domain pair;Calponin homology (CH) domain;Plectin repeat;rowth-Arrest-Specific Protein 2 Domain;Spectrin repeat	IPR003108;IPR018247;IPR036872;IPR002048;IPR035915;IPR001715;IPR001589;IPR018159;IPR001101;IPR036534;IPR002017;IPR011992	GAR domain;EF-Hand 1, calcium-binding site;CH domain superfamily;EF-hand domain;Plakin repeat superfamily;Calponin homology domain;Actinin-type actin-binding domain, conserved site;Spectrin/alpha-actinin;Plectin repeat;GAR domain superfamily;Spectrin repeat;EF-hand domain pair	COG5069;KOG0516	Ca2+-binding actin-bundling protein fimbrin/plastin (EF-Hand superfamily);Dystonin, GAS (Growth-arrest-specific protein), and related proteins	GO:0051011;GO:0005856;GO:0030334;GO:0005886;GO:0043001;GO:0008017;GO:0032886;GO:0051015;GO:0005794;GO:0032587;GO:0045296;GO:0003779;GO:0005874;GO:0005737;GO:0005509;GO:0045773;GO:0051893	molecular_function;cellular_component;biological_process;cellular_component;biological_process;molecular_function;biological_process;molecular_function;cellular_component;cellular_component;molecular_function;molecular_function;cellular_component;cellular_component;molecular_function;biological_process;biological_process	microtubule minus-end binding;cytoskeleton;regulation of cell migration;plasma membrane;Golgi to plasma membrane protein transport;microtubule binding;regulation of microtubule-based process;actin filament binding;Golgi apparatus;ruffle membrane;cadherin binding;actin binding;microtubule;cytoplasm;calcium ion binding;positive regulation of axon extension;regulation of focal adhesion assembly	-	-	-
ADAM12	1.31543074694299	1.03059295834314	1.15223195848874	0.0324434178200039	0.0160988920375477	0.0851137475296349	0.03208266804865	0.0621832316302349	4.41594062571469	0.339728872262012	216.625583802296	1.34393405524499e-09	8.38142610626329e-09	-	Q75PQ9	Meltrin alpha	NP_001001156.1	disintegrin and metalloproteinase domain-containing protein 12 precursor	407229	ADAM12	ADAM metallopeptidase domain 12	O	PF08516;PF00200;PF01562;PF01421	ADAM cysteine-rich;isintegrin;Reprolysin family propeptide;Reprolysin (M12B) family zinc metalloprotease	IPR002870;IPR001590;IPR006586;IPR001762;IPR000742;IPR036436;IPR024079;IPR034027;IPR018358	Peptidase M12B, propeptide;Peptidase M12B, ADAM/reprolysin;ADAM, cysteine-rich;Disintegrin domain;EGF-like domain;Disintegrin domain superfamily;Metallopeptidase, catalytic domain superfamily;Reprolysin domain, adamalysin-type;Disintegrin, conserved site	KOG3607;ENOG410XX2M	Meltrins, fertilins and related Zn-dependent metalloproteinases of the ADAMs family;-	GO:0004222;GO:0008237;GO:0046872;GO:0016021;GO:0016020;GO:0006508	molecular_function;molecular_function;molecular_function;cellular_component;cellular_component;biological_process	metalloendopeptidase activity;metallopeptidase activity;metal ion binding;integral component of membrane;membrane;proteolysis	-	-	-
CTSB	742.55035694442	814.754271205114	843.182296281223	272.999801211684	283.385425640206	279.426196635766	283.44873918028	304.466058322114	1.29097713123489	9.86514960540009	400.763939512021	2.68544102800716e-11	3.66830677278781e-10	-	L8J2C5	Cathepsin B	XP_005886750.1;XP_014332723.1	cathepsin B isoform X1;-	102284921	CTSB	cathepsin B	-	PF00112;PF08127	Papain family cysteine protease;Peptidase family C1 propeptide	IPR012599;IPR025660;IPR025661;IPR013128;IPR000169;IPR000668	Peptidase C1A, propeptide;Cysteine peptidase, histidine active site;Cysteine peptidase, asparagine active site;Peptidase C1A;Cysteine peptidase, cysteine active site;Peptidase C1A, papain C-terminal	-	-	GO:0008234;GO:0008233;GO:0016787;GO:0004197;GO:0050790;GO:0006508	molecular_function;molecular_function;molecular_function;molecular_function;biological_process;biological_process	cysteine-type peptidase activity;peptidase activity;hydrolase activity;cysteine-type endopeptidase activity;regulation of catalytic activity;proteolysis	K01363;K01363;K01363;K01363	ko04612;ko04924;ko04142;ko04210	Antigen processing and presentation;Renin secretion;Lysosome;Apoptosis
STK19	19.7600275267291	21.2706311809487	17.2585899446711	68.0008014371366	76.1068064888441	66.6105130562089	70.8497761071799	75.5446061479288	-2.07898636652235	7.00751035154839	605.553359784368	1.86046601189263e-12	4.92167450508039e-11	-	A4FUB2	STK19 protein	NP_001091466.1	serine/threonine-protein kinase 19	508320	STK19	serine/threonine kinase 19	O	PF10494	Serine-threonine protein kinase 19	IPR018865	Serine-threonine protein kinase 19	-	-	-	-	-	-	-	-
KRT85	0.247995212780534	0.332162749498644	0.183808062884003	1.30422278101407	1.34057505013672	0.964012583534404	1.09012104189704	1.35976004933636	-2.47207640428189	1.269986758909	116.952754014878	5.94655751636064e-08	2.11622195410292e-07	ENSBTAG00000000400	Q0VD04	Keratin 85	NP_001069381.1	keratin, type II cuticular Hb5	528459	KRT85	keratin 85	O	PF00038;PF16208	Intermediate filament protein;Keratin type II head	IPR003054;IPR001664;IPR018039;IPR032444	Keratin, type II;Intermediate filament protein;Intermediate filament protein, conserved site;Keratin type II head	ENOG410IH1H;ENOG41113GZ	-;-	GO:0005882;GO:0005198;GO:0045095	cellular_component;molecular_function;cellular_component	intermediate filament;structural molecule activity;keratin filament	-	-	-
GPATCH4	15.6024073140104	13.7809522225997	12.4688966392378	119.186008301382	139.163026341341	128.855538746713	130.287158683898	137.602730680818	-3.43279897473868	8.04912177921285	1261.15783844538	1.53816246915461e-14	1.91586816943165e-12	-	L8ICV2	G patch domain-containing protein 4	-	-	102285538	GPATCH4	G-patch domain containing 4	-	PF01585	-patch domain	IPR000467	G-patch domain	-	-	GO:0003676	molecular_function	nucleic acid binding	-	-	-
MYO16	0.254246331780374	0.314737306986441	0.321920453936358	0.0451005216407832	0.0500248308226425	0.0371197023202399	0.0472225056154096	0.0704058077135718	2.36995365087814	-0.173659730728713	101.149793295724	1.41189337483437e-07	4.55581259587363e-07	ENSBTAG00000018237	F1MCA3	Myosin XVI	-	-	-	-	-	-	PF15439;PF12796;PF00063	Neuronal tyrosine-phosphorylated phosphoinositide-3-kinase adapter;Ankyrin repeats (3 copies);Myosin head (motor domain)	IPR001609;IPR036042;IPR036770;IPR002110;IPR000048;IPR027417;IPR020683	Myosin head, motor domain;Class XVI myosin, motor domain;Ankyrin repeat-containing domain superfamily;Ankyrin repeat;IQ motif, EF-hand binding site;P-loop containing nucleoside triphosphate hydrolase;Ankyrin repeat-containing domain	COG5022;ENOG410IIRW;COG0666	Myosin heavy chain;-;FOG: Ankyrin repeat	GO:0003774;GO:0048812;GO:0000166;GO:0014065;GO:0003779;GO:0005524;GO:0016459	molecular_function;biological_process;molecular_function;biological_process;molecular_function;molecular_function;cellular_component	motor activity;neuron projection morphogenesis;nucleotide binding;phosphatidylinositol 3-kinase signaling;actin binding;ATP binding;myosin complex	-	-	-
ABTB1	3.09213115762669	3.96155773061527	3.52634811700206	8.56462513306901	9.53005763542761	9.7317014589014	9.02935185975003	10.1366538852426	-1.60980317314536	4.20693099218641	290.746788956518	2.09305607749636e-10	1.82944414989817e-09	ENSBTAG00000018238	A4FV83	ABTB1 protein	NP_001076853.1	ankyrin repeat and BTB/POZ domain-containing protein 1	507417	ABTB1	ankyrin repeat and BTB domain containing 1	O	PF00651;PF12796	BTB/POZ domain;Ankyrin repeats (3 copies)	IPR002110;IPR036770;IPR020683;IPR011333;IPR000210	Ankyrin repeat;Ankyrin repeat-containing domain superfamily;Ankyrin repeat-containing domain;SKP1/BTB/POZ domain superfamily;BTB/POZ domain	KOG0511;COG0666	Ankyrin repeat protein;FOG: Ankyrin repeat	GO:0005730;GO:0005829;GO:0005886;GO:0043161;GO:0031625;GO:0030162;GO:0005737;GO:0019005	cellular_component;cellular_component;cellular_component;biological_process;molecular_function;biological_process;cellular_component;cellular_component	nucleolus;cytosol;plasma membrane;proteasome-mediated ubiquitin-dependent protein catabolic process;ubiquitin protein ligase binding;regulation of proteolysis;cytoplasm;SCF ubiquitin ligase complex	-	-	-
AIMP1	33.3348446993657	27.5922035306482	23.7213310157768	139.397722894269	164.199568345082	150.383814868407	150.384310538876	161.740198291811	-2.64286206704372	7.58756939739408	569.785812056804	2.76270125976056e-12	6.50970919786203e-11	ENSBTAG00000004230	Q3ZBX5	Aminoacyl tRNA synthetase complex interacting multifunctional protein 1	NP_001030190.2	aminoacyl tRNA synthase complex-interacting multifunctional protein 1	505126	AIMP1	aminoacyl tRNA synthetase complex interacting multifunctional protein 1	O	PF01588	Putative tRNA binding domain	IPR002547;IPR012340	tRNA-binding domain;Nucleic acid-binding, OB-fold	KOG2241;COG0073	tRNA-binding protein;EMAP domain	GO:0042803;GO:0051020;GO:0005125;GO:0010469;GO:0005829;GO:0009986;GO:0006418;GO:0017102;GO:0050900;GO:0003723;GO:0007267;GO:0000049;GO:0001937;GO:0017101;GO:0006954	molecular_function;molecular_function;molecular_function;biological_process;cellular_component;cellular_component;biological_process;cellular_component;biological_process;molecular_function;biological_process;molecular_function;biological_process;cellular_component;biological_process	protein homodimerization activity;GTPase binding;cytokine activity;regulation of signaling receptor activity;cytosol;cell surface;tRNA aminoacylation for protein translation;methionyl glutamyl tRNA synthetase complex;leukocyte migration;RNA binding;cell-cell signaling;tRNA binding;negative regulation of endothelial cell proliferation;aminoacyl-tRNA synthetase multienzyme complex;inflammatory resp…	-	-	-
FLRT1	0.884218011894834	1.12339864735573	1.03693637835317	0.0189386191863084	0.0187952321985398	0.0165615191030569	0	0.0167533977056877	5.82846228061271	-0.751596607409258	250.28459587382	5.41273700461414e-10	3.93366100515104e-09	ENSBTAG00000048264	G3MY74	Fibronectin leucine rich transmembrane protein 1	XP_005227270.1;XP_015325545.1;XP_015316787.1;XP_015316788.1;XP_015325546.1;XP_005197393.1	-;-;-;-;-;leucine-rich repeat transmembrane protein FLRT1	788007	FLRT1	fibronectin leucine rich transmembrane protein 1	O	PF13855;PF01462	Leucine rich repeat;Leucine rich repeat N-terminal domain	IPR003961;IPR003591;IPR001611;IPR000483;IPR013783;IPR036116;IPR032675;IPR000372	Fibronectin type III;Leucine-rich repeat, typical subtype;Leucine-rich repeat;Cysteine-rich flanking region, C-terminal;Immunoglobulin-like fold;Fibronectin type III superfamily;Leucine-rich repeat domain superfamily;Leucine-rich repeat N-terminal domain	COG4886;ENOG410IIEA	Leucine-rich repeat (LRR) protein;-	GO:0005911;GO:0005104;GO:0031410;GO:0005887;GO:0016358;GO:0005737;GO:1990138;GO:0032809;GO:0005615;GO:0016021;GO:0006469;GO:0016020;GO:0005925;GO:0008543;GO:0051965;GO:0004860;GO:0048471;GO:0046426;GO:0044306;GO:0019221	cellular_component;molecular_function;cellular_component;cellular_component;biological_process;cellular_component;biological_process;cellular_component;cellular_component;cellular_component;biological_process;cellular_component;cellular_component;biological_process;biological_process;molecular_function;cellular_component;biological_process;cellular_component;biological_process	cell-cell junction;fibroblast growth factor receptor binding;cytoplasmic vesicle;integral component of plasma membrane;dendrite development;cytoplasm;neuron projection extension;neuronal cell body membrane;extracellular space;integral component of membrane;negative regulation of protein kinase activity;membrane;focal adhesion;fibroblast growth factor receptor signaling pathway;positive regulation…	-	-	-
SENP5	13.7475576416255	13.4199507259534	15.2110753239461	7.25634672487271	5.34804664353661	6.5600762331811	5.72800844613538	4.38205284393772	1.07216205667932	4.39231050362702	65.0790154304502	2.84269735821253e-06	6.61268351480621e-06	ENSBTAG00000032674	F1MBS6	SUMO1/sentrin specific peptidase 5	XP_015317529.1;XP_002684870.1	-;sentrin-specific protease 5 isoform X1	100298192	SENP5	SUMO specific peptidase 5	O	PF02902	Ulp1 protease family, C-terminal catalytic domain	IPR003653;IPR033465	Ulp1 protease family, C-terminal catalytic domain;SENP5 peptidase	COG5160;KOG0778	Protease, Ulp1 family;Protease, Ulp1 family	GO:0008234;GO:0004175;GO:0016929;GO:0005634;GO:0007049;GO:0016926;GO:0005730;GO:0006508	molecular_function;molecular_function;molecular_function;cellular_component;biological_process;biological_process;cellular_component;biological_process	cysteine-type peptidase activity;endopeptidase activity;SUMO-specific protease activity;nucleus;cell cycle;protein desumoylation;nucleolus;proteolysis	-	-	-
TRAPPC2L	7.18470268387841	8.23870577703576	7.11115501000673	14.5901755898112	17.1132566621994	16.0076624088444	16.2314350839499	17.3540439447742	-1.31438790656982	4.7457506756941	247.711331358788	5.77792422838101e-10	4.14549239147736e-09	-	L8ITH5	Trafficking protein particle complex subunit 2-like protein	XP_005892462.1	-	102268801	TRAPPC2L	trafficking protein particle complex 2 like	-	PF04628	Sedlin, N-terminal conserved region	IPR011012;IPR006722	Longin-like domain superfamily;Trafficking protein particle complex subunit 2	-	-	GO:0005622;GO:0005737;GO:0006888	cellular_component;cellular_component;biological_process	intracellular;cytoplasm;ER to Golgi vesicle-mediated transport	-	-	-
MEIS2	1.0604965005234	1.09655613729995	0.813746759062199	2.02559722888703	1.72012035971552	1.87483339275935	1.61071921936478	1.76108665105592	-1.07638041173381	2.13548897845143	58.4813071526465	3.22763495421512e-06	7.41742507865105e-06	ENSBTAG00000003172	F1MNA3	Meis homeobox 2	NP_001178198.1	homeobox protein Meis2	539573	MEIS2	Meis homeobox 2	O	PF16493;PF05920	N-terminal of Homeobox Meis and PKNOX1;Homeobox KN domain	IPR008422;IPR009057;IPR001356;IPR032453	Homeobox KN domain;Homeobox-like domain superfamily;Homeobox domain;Homeobox protein PKNOX/Meis, N-terminal	ENOG410XPMQ;KOG0773	-;Transcription factor MEIS1 and related HOX domain proteins	GO:0001654;GO:0045638;GO:0000978;GO:0006366;GO:0043565;GO:0045931;GO:0008134;GO:0001077;GO:0003712;GO:0006355;GO:0003677;GO:0045944;GO:0110024;GO:0008542;GO:0005634	biological_process;biological_process;molecular_function;biological_process;molecular_function;biological_process;molecular_function;molecular_function;molecular_function;biological_process;molecular_function;biological_process;biological_process;biological_process;cellular_component	eye development;negative regulation of myeloid cell differentiation;RNA polymerase II proximal promoter sequence-specific DNA binding;transcription by RNA polymerase II;sequence-specific DNA binding;positive regulation of mitotic cell cycle;transcription factor binding;transcriptional activator activity, RNA polymerase II proximal promoter sequence-specific DNA binding;transcription cofactor acti…	-	-	-
JAM3	0.539976412223884	0.491474432781236	0.536541554923772	1.75795328807536	1.90275189672685	1.63818743308124	1.89594902988508	2.00706755782677	-2.01407067361775	2.36643061227246	249.010446317084	5.59013039211528e-10	4.0376991831215e-09	-	L8I308	Junctional adhesion molecule C	-	-	102276504	JAM3	junctional adhesion molecule 3	-	PF07686;PF13927	Immunoglobulin V-set domain;Immunoglobulin domain	IPR003599;IPR013106;IPR013783;IPR036179;IPR003598;IPR007110	Immunoglobulin subtype;Immunoglobulin V-set domain;Immunoglobulin-like fold;Immunoglobulin-like domain superfamily;Immunoglobulin subtype 2;Immunoglobulin-like domain	-	-	GO:0016021;GO:0016020	cellular_component;cellular_component	integral component of membrane;membrane	-	-	-
SUMO3	33.5025028031424	35.2843188710918	37.7176554506963	83.1619239720313	90.3476252664596	90.2292030027813	86.089300338125	92.4338599943532	-1.51563835842685	6.8228877380815	503.366646991063	6.16878462650428e-12	1.18396732831542e-10	-	K9IGL4	Small ubiquitin-related modifier	-	-	112306370	SUMO3	small ubiquitin like modifier 3	-	PF11976	Ubiquitin-2 like Rad60 SUMO-like	IPR022617;IPR029071;IPR000626;IPR033950	Rad60/SUMO-like domain;Ubiquitin-like domain superfamily;Ubiquitin domain;Sumo domain	-	-	GO:0016925;GO:0005634	biological_process;cellular_component	protein sumoylation;nucleus	-	-	-
ARL14	2.12530612403629	1.29391706940829	1.91980616975315	0.133060972106913	0.594240968266787	0.261809299395993	0.328953550919088	0.353123429361334	2.19515155574612	-1.15577776057197	33.3437177593007	5.95676842229892e-05	0.000107892405923913	ENSBTAG00000017322	F1N188	ADP ribosylation factor like GTPase 14	XP_015317594.1;XP_015328331.1	-;-	539937	ARL14	ADP ribosylation factor like GTPase 14	O	PF00025	ADP-ribosylation factor family	IPR024156;IPR027417;IPR006689;IPR005225	Small GTPase superfamily, ARF type;P-loop containing nucleoside triphosphate hydrolase;Small GTPase superfamily, ARF/SAR type;Small GTP-binding protein domain	COG1100;KOG0070	GTPase SAR1 and related small G proteins;GTP-binding ADP-ribosylation factor Arf1	GO:0005525;GO:0005622;GO:0000166	molecular_function;cellular_component;molecular_function	GTP binding;intracellular;nucleotide binding	-	-	-
TBC1D10C	0.254066355613469	0.143630748310467	0.10928580425978	0.502192925018537	0.417768717529584	0.632906580876253	0.408972006710142	0.548776556442288	-1.84815464088894	0.193027449704947	35.8285390245309	4.18606079601647e-05	7.80159666579299e-05	ENSECAG00000012029	F6VEK4	TBC1 domain family member 10C	XP_001917525.1;XP_005598397.1	carabin;-	100146355	TBC1D10C	TBC1 domain family member 10C	O	PF00566	Rab-GTPase-TBC domain	IPR035969;IPR000195	Rab-GTPase-TBC domain superfamily;Rab-GTPase-TBC domain	KOG2221;ENOG410XPSR	PDZ-domain interacting protein EPI64, contains TBC domain;-	GO:0005096;GO:0042147;GO:0005829;GO:0051534;GO:0005886;GO:0005622;GO:0090630;GO:0050869;GO:0012505;GO:0031527;GO:0017137;GO:0070373;GO:0031338;GO:0006886	molecular_function;biological_process;cellular_component;-;cellular_component;cellular_component;biological_process;biological_process;cellular_component;cellular_component;molecular_function;biological_process;biological_process;biological_process	GTPase activator activity;retrograde transport, endosome to Golgi;cytosol;-;plasma membrane;intracellular;activation of GTPase activity;negative regulation of B cell activation;endomembrane system;filopodium membrane;Rab GTPase binding;negative regulation of ERK1 and ERK2 cascade;regulation of vesicle fusion;intracellular protein transport	-	-	-
ENGASE	1.51183812877661	1.26303297964157	1.53256903966958	2.69340437647397	2.92063899496589	2.95911877170023	3.00821746804109	3.06899353126613	-1.22757825812975	3.79970491949221	174.05292786506	5.25763891278121e-09	2.62800683832062e-08	ENSBTAG00000006277	E1BE05	Endo-beta-N-acetylglucosaminidase	XP_005221346.1;XP_005195889.2	cytosolic endo-beta-N-acetylglucosaminidase isoform X1;-	100847654	ENGASE	endo-beta-N-acetylglucosaminidase	O	PF03644	lycosyl hydrolase family 85	IPR032979;IPR005201;IPR008979	Cytosolic endo-beta-N-acetylglucosaminidase;Glycoside hydrolase, family 85;Galactose-binding-like domain superfamily	KOG2331;COG4724	Predicted glycosylhydrolase;Endo-beta-N-acetylglucosaminidase D	GO:0005764;GO:0006517;GO:0005737;GO:0033925	cellular_component;biological_process;cellular_component;molecular_function	lysosome;protein deglycosylation;cytoplasm;mannosyl-glycoprotein endo-beta-N-acetylglucosaminidase activity	-	-	-
HSP90AA1	414.165411088153	399.745730333206	388.204530470654	771.66132234765	780.993574616168	788.436846942963	792.548444320926	753.080211931277	-1.15519855639727	11.9368393853137	295.601311369972	1.88375010612992e-10	1.68337484570137e-09	ENSOARG00000003903	A8DR93	Heat shock protein 90 alpha family class A member 1	XP_004018044.1	-	100127209	HSP90AA1	heat shock protein 90 alpha family class A member 1	-	PF00183;PF02518	Hsp90 protein;Histidine kinase-, DNA gyrase B-, and HSP90-like ATPase	IPR003594;IPR036890;IPR019805;IPR020568;IPR001404;IPR037196;IPR020575	Histidine kinase/HSP90-like ATPase;Histidine kinase/HSP90-like ATPase superfamily;Heat shock protein Hsp90, conserved site;Ribosomal protein S5 domain 2-type fold;Heat shock protein Hsp90 family;HSP90, C-terminal domain;Heat shock protein Hsp90, N-terminal	-	-	GO:0051020;GO:0005622;GO:1905323;GO:0046677;GO:0005737;GO:0042802;GO:0005634;GO:0032991;GO:0051082;GO:1990782;GO:0007004;GO:0043209;GO:0042826;GO:0045040;GO:0051973;GO:0070182;GO:0016887;GO:0042803;GO:0030235;GO:0050821;GO:0045429;GO:0005524;GO:0009408;GO:0006950;GO:0051131;GO:1903364;GO:0005829;GO:0031396;GO:0097718;GO:0097110;GO:0009409;GO:0032587;GO:0030911;GO:0006457	molecular_function;cellular_component;biological_process;biological_process;cellular_component;molecular_function;cellular_component;cellular_component;molecular_function;molecular_function;biological_process;cellular_component;molecular_function;biological_process;biological_process;molecular_function;molecular_function;molecular_function;molecular_function;biological_process;biological_process;…	GTPase binding;intracellular;telomerase holoenzyme complex assembly;response to antibiotic;cytoplasm;identical protein binding;nucleus;protein-containing complex;unfolded protein binding;protein tyrosine kinase binding;telomere maintenance via telomerase;myelin sheath;histone deacetylase binding;protein import into mitochondrial outer membrane;positive regulation of telomerase activity;DNA polyme…	K04079;K04079;K04079;K04079;K04079;K04079;K04079;K04079;K04079	ko04626;ko04141;ko05200;ko04612;ko04621;ko04915;ko05215;ko04151;ko04914	Plant-pathogen interaction;Protein processing in endoplasmic reticulum;Pathways in cancer;Antigen processing and presentation;NOD-like receptor signaling pathway;Estrogen signaling pathway;Prostate cancer;PI3K-Akt signaling pathway;Progesterone-mediated oocyte maturation
NTHL1	10.8156462295015	11.9775576585762	11.2593224419167	45.9763078344747	52.7560359350497	48.2466536550344	51.3696370873031	51.1447992263891	-2.33475362089884	5.39058467796543	929.964522416481	1.13333342723363e-13	6.88300526511467e-12	-	L8J5Q8	Endonuclease III-like protein 1	-	-	102267636	NTHL1	nth like DNA glycosylase 1	-	PF00730;PF00633	HhH-GPD superfamily base excision DNA repair protein;Helix-hairpin-helix motif	IPR030841;IPR003265;IPR000445;IPR011257;IPR004035;IPR004036;IPR003651;IPR023170	Endonuclease III-like protein 1;HhH-GPD domain;Helix-hairpin-helix motif;DNA glycosylase;Endonuclease III, iron-sulphur binding site;Endonuclease III-like, conserved site-2;Endonuclease III-like, iron-sulphur cluster loop motif;Helix-turn-helix, base-excision DNA repair, C-terminal	-	-	GO:0090305;GO:0051539;GO:0006284;GO:0003677;GO:0006285;GO:0004519;GO:0003824;GO:0019104;GO:0003906;GO:0006281;GO:0005634	biological_process;molecular_function;biological_process;molecular_function;biological_process;molecular_function;molecular_function;molecular_function;molecular_function;biological_process;cellular_component	nucleic acid phosphodiester bond hydrolysis;4 iron, 4 sulfur cluster binding;base-excision repair;DNA binding;base-excision repair, AP site formation;endonuclease activity;catalytic activity;DNA N-glycosylase activity;DNA-(apurinic or apyrimidinic site) endonuclease activity;DNA repair;nucleus	-	-	-
FAM83C	0.480039886214121	0.510533332441491	0.46072539629112	0.0854668969808746	0.127229722365837	0.0747394323262517	0.0482951774281209	0.0486034387322217	2.44744338332169	-0.703996764903646	63.9324709926432	1.97266783660667e-06	4.73089194185092e-06	ENSBTAG00000006278	F1N708	Family with sequence similarity 83 member C	-	-	-	-	-	-	PF07894	Protein of unknown function (DUF1669)	IPR012461	FAM83	ENOG410IG1F;ENOG4110G08	-;-	GO:0019901	molecular_function	protein kinase binding	-	-	-
SEC62	67.2937513039239	50.2126942059801	52.3004343580949	237.684640907819	221.942686921722	227.276134217148	220.469124667481	205.618680050507	-2.17417112519263	9.3477311010803	419.203447559679	2.01031893955148e-11	2.9285456984277e-10	ENSSSCG00000029608	A0A286ZN56	Uncharacterized protein	-	-	-	-	-	-	-	-	IPR004728	Translocation protein Sec62	-	-	GO:0030176;GO:0016021;GO:0016020;GO:0015031	cellular_component;cellular_component;cellular_component;biological_process	integral component of endoplasmic reticulum membrane;integral component of membrane;membrane;protein transport	-	-	-
AGL	13.8304660528258	12.5739644426803	13.0123683166579	3.49760359712319	2.78923029055192	3.23757585803992	3.15874058118407	2.61230930115388	1.90302344301308	5.08639658125352	434.894384648087	1.58642616785331e-11	2.45574054360271e-10	ENSBTAG00000006491	F1MHT1	Amylo-alpha-1, 6-glucosidase, 4-alpha-glucanotransferase	XP_005204170.1;XP_005204171.1;NP_001179400.1;XP_005204172.1	-;-;glycogen debranching enzyme;-	517397	AGL	amylo-alpha-1, 6-glucosidase, 4-alpha-glucanotransferase	O	PF06202;PF14701;PF14699;PF14702	Amylo-alpha-1,6-glucosidase;lycogen debranching enzyme, glucanotransferase domain;N-terminal domain from the human glycogen debranching enzyme;Central domain of human glycogen debranching enzyme	IPR032792;IPR032790;IPR006421;IPR008928;IPR010401;IPR017853;IPR029436;IPR032788	Glycogen debranching enzyme, glucanotransferase domain;Glycogen debranching enzyme, C-terminal;Glycogen debranching enzyme, metazoa;Six-hairpin glycosidase superfamily;Glycogen debranching enzyme;Glycoside hydrolase superfamily;Eukaryotic glycogen debranching enzyme, N-terminal domain;Glycogen debranching enzyme, central domain	COG3408;KOG3625	Glycogen debranching enzyme;Alpha amylase	GO:0004133;GO:0004135;GO:0004134;GO:0005737;GO:0030247;GO:0005978;GO:0005980;GO:0005977;GO:0003824;GO:0031593;GO:0005634;GO:0016234	molecular_function;molecular_function;molecular_function;cellular_component;molecular_function;biological_process;biological_process;biological_process;molecular_function;molecular_function;cellular_component;cellular_component	glycogen debranching enzyme activity;amylo-alpha-1,6-glucosidase activity;4-alpha-glucanotransferase activity;cytoplasm;polysaccharide binding;glycogen biosynthetic process;glycogen catabolic process;glycogen metabolic process;catalytic activity;polyubiquitin modification-dependent protein binding;nucleus;inclusion body	K01196	ko00500	Starch and sucrose metabolism
CLP1	12.4116134277182	10.4550681549275	11.831787760596	25.2546177731591	26.7377721415383	25.6036580023384	25.554106928835	26.5770049363352	-1.36566447148767	5.28670922787637	331.386228698215	9.08754896307962e-11	9.28566614426524e-10	-	U6D253	CLP1, cleavage and polyadenylation factor I subunit, homolog	-	-	-	-	-	-	PF16573;PF16575;PF06807	N-terminal beta-sandwich domain of polyadenylation factor;mRNA cleavage and polyadenylation factor CLP1 P-loop;Pre-mRNA cleavage complex II protein Clp1	IPR028606;IPR032324;IPR027417;IPR010655;IPR032319;IPR038238;IPR038239	Polyribonucleotide 5-hydroxyl-kinase Clp1;Clp1, N-terminal beta-sandwich domain;P-loop containing nucleoside triphosphate hydrolase;Pre-mRNA cleavage complex subunit Clp1, C-terminal;Polyribonucleotide 5'-hydroxyl-kinase Clp1, P-loop domain;Clp1, C-terminal domain superfamily;Clp1, N-terminal beta-sandwich domain superfamily	-	-	GO:0005849;GO:0000166;GO:0031124;GO:0006397;GO:0005524;GO:0005634	cellular_component;molecular_function;biological_process;biological_process;molecular_function;cellular_component	mRNA cleavage factor complex;nucleotide binding;mRNA 3'-end processing;mRNA processing;ATP binding;nucleus	-	-	-
DUSP10	2.64674418816504	2.03660034264535	2.19158993191776	0.396431267091732	0.163310495227235	0.36629578095429	0.325453229639405	0.344072498744694	2.63177953230574	1.19223170346003	157.402167195409	9.77870165407871e-09	4.46469629675885e-08	-	L8I1P9	Dual specificity protein phosphatase 10	XP_005905616.1	-	102271186	DUSP10	dual specificity phosphatase 10	-	PF00581;PF00782	Rhodanese-like domain;ual specificity phosphatase, catalytic domain	IPR036873;IPR000387;IPR029021;IPR000340;IPR020417;IPR016130;IPR008343;IPR024950;IPR020422;IPR001763	Rhodanese-like domain superfamily;Tyrosine specific protein phosphatases domain;Protein-tyrosine phosphatase-like;Dual specificity phosphatase, catalytic domain;Atypical dual specificity phosphatase;Protein-tyrosine phosphatase, active site;Mitogen-activated protein (MAP) kinase phosphatase;Dual specificity phosphatase;Dual specificity protein phosphatase domain;Rhodanese-like domain	-	-	GO:0008138;GO:0016791;GO:0035335;GO:0017017;GO:0000188;GO:0006470;GO:0004725;GO:0016311	molecular_function;molecular_function;biological_process;molecular_function;biological_process;biological_process;molecular_function;biological_process	protein tyrosine/serine/threonine phosphatase activity;phosphatase activity;peptidyl-tyrosine dephosphorylation;MAP kinase tyrosine/serine/threonine phosphatase activity;inactivation of MAPK activity;protein dephosphorylation;protein tyrosine phosphatase activity;dephosphorylation	K20216;K20216;K20216	ko04214;ko04010;ko04013	Apoptosis - fly;MAPK signaling pathway;MAPK signaling pathway - fly
F2RL2	6.5155833044657	4.65945775707046	6.33371950021126	1.0633022231206	1.36247702088283	0.988691442303245	1.27774662294106	1.32162180768831	2.07989767816416	2.93250310722273	234.477008674438	8.16926206630155e-10	5.53865692293904e-09	ENSBTAG00000000898	A4IFB7	Coagulation factor II	NP_001033622.2	proteinase-activated receptor 3 precursor	512581	F2RL2	coagulation factor II thrombin receptor like 2	O	PF00001	7 transmembrane receptor (rhodopsin family)	IPR003912;IPR017452;IPR003943;IPR000276	Protease-activated receptor;GPCR, rhodopsin-like, 7TM;Protease-activated receptor 3;G protein-coupled receptor, rhodopsin-like	ENOG410IJUX;ENOG4111GWA	-;-	GO:0016324;GO:0007186;GO:0004930;GO:0004871;GO:0007165;GO:0016021;GO:0016020;GO:0007596;GO:0015057;GO:0070493;GO:0032991	cellular_component;biological_process;molecular_function;molecular_function;biological_process;cellular_component;cellular_component;biological_process;molecular_function;biological_process;cellular_component	apical plasma membrane;G-protein coupled receptor signaling pathway;G-protein coupled receptor activity;signal transducer activity;signal transduction;integral component of membrane;membrane;blood coagulation;thrombin-activated receptor activity;thrombin-activated receptor signaling pathway;protein-containing complex	K04235;K04235;K04235	ko04080;ko04610;ko04360	Neuroactive ligand-receptor interaction;Complement and coagulation cascades;Axon guidance
TAF9B	3.21753707998712	2.05366771707072	2.02095655105425	0.535015992013213	0.866311820940592	0.861852737534079	0.849291700651408	0.809563856238658	1.40861152911158	0.785962844391972	43.4524388768846	1.5747537282001e-05	3.16423570107066e-05	ENSBTAG00000000895	G3MWV4	TATA-box binding protein associated factor 9b	NP_001179078.1	transcription initiation factor TFIID subunit 9B	538983	TAF9B	TATA-box binding protein associated factor 9b	O	PF02291	Transcription initiation factor IID, 31kD subunit	IPR003162;IPR009072	Transcription initiation factor TAFII31;Histone-fold	KOG3334;COG5094	Transcription initiation factor TFIID, subunit TAF9 (also component of histone acetyltransferase SAGA);Transcription initiation factor TFIID, subunit TAF9 (also component of histone acetyltransferase SAGA)	GO:0046982;GO:0006352	molecular_function;biological_process	protein heterodimerization activity;DNA-templated transcription, initiation	K03133;K03133	ko03022;ko05168	Basal transcription factors;Herpes simplex infection
ADNP2	8.98220611056569	10.5014604356435	8.68228996719903	3.02509358878655	2.40094509854748	2.69161919998972	2.77835544086272	2.31636147784352	1.62874542975109	4.53341690673117	292.254276140949	2.02532001097343e-10	1.78106999741348e-09	ENSBTAG00000005916	A6QLD7	ADNP homeobox 2	NP_001095310.1	ADNP homeobox protein 2	504380	ADNP2	ADNP homeobox 2	O	-	-	IPR013087;IPR009057;IPR001356	Zinc finger C2H2-type;Homeobox-like domain superfamily;Homeobox domain	ENOG410ZPT3;ENOG410IHQQ	-;-	GO:0030182;GO:0060548;GO:0034599;GO:0071300;GO:0003676;GO:0003677;GO:0030307;GO:0005575;GO:0003674	biological_process;biological_process;biological_process;biological_process;molecular_function;molecular_function;biological_process;cellular_component;molecular_function	neuron differentiation;negative regulation of cell death;cellular response to oxidative stress;cellular response to retinoic acid;nucleic acid binding;DNA binding;positive regulation of cell growth;cellular_component;molecular_function	-	-	-
HMCN1	0.673168624626373	0.623380275081072	0.599051841477427	0.0221819367873726	0.0198125947613999	0.0213375232299778	0.0197417592288307	0.0156979896042238	4.78971190174448	1.79533454773116	1178.49769559523	2.40028064606096e-14	2.5703321959209e-12	ENSBTAG00000015235	E1BE11	Uncharacterized protein	-	-	-	-	-	-	PF07474;PF07679;PF00090;PF12662;PF13927;PF07645	2F domain;Immunoglobulin I-set domain;Thrombospondin type 1 domain;Complement Clr-like EGF-like;Immunoglobulin domain;Calcium-binding EGF domain	IPR013098;IPR009030;IPR000742;IPR018097;IPR003598;IPR036383;IPR009017;IPR036465;IPR001881;IPR013032;IPR007110;IPR003599;IPR000884;IPR013106;IPR000152;IPR026823;IPR006605;IPR013783;IPR036179	Immunoglobulin I-set;Growth factor receptor cysteine-rich domain superfamily;EGF-like domain;EGF-like calcium-binding, conserved site;Immunoglobulin subtype 2;Thrombospondin type-1 (TSP1) repeat superfamily;Green fluorescent protein;von Willebrand factor A-like domain superfamily;EGF-like calcium-binding domain;EGF-like, conserved site;Immunoglobulin-like domain;Immunoglobulin subtype;Thrombospon…	ENOG410XQFD;ENOG410KDW1	-;-	GO:0030054;GO:0005576;GO:0005604;GO:0005938;GO:0005509	cellular_component;cellular_component;cellular_component;cellular_component;molecular_function	cell junction;extracellular region;basement membrane;cell cortex;calcium ion binding	-	-	-
PLA2G12A	6.55972975722149	7.09094575169728	8.02405610568166	2.84614876770341	2.81486016874876	2.44599923792383	2.78053331790505	2.71743098653361	1.21249805805789	4.04949316145112	211.999865737761	1.53869233136297e-09	9.38892641439215e-09	ENSBTAG00000015230	A5D7L0	PLA2G12A protein	NP_001091532.1	group XIIA secretory phospholipase A2 precursor	527214	PLA2G12A	phospholipase A2 group XIIA	O	PF06951	roup XII secretory phospholipase A2 precursor (PLA2G12)	IPR033113;IPR010711;IPR036444	Phospholipase A2, histidine active site;Group XII secretory phospholipase A2 precursor;Phospholipase A2 domain superfamily	ENOG4111HAE;ENOG410IIHB	-;-	GO:0005576;GO:0005783;GO:0006644;GO:0005622;GO:0004623;GO:0005794;GO:0016042;GO:0050482;GO:0005509	cellular_component;cellular_component;biological_process;cellular_component;molecular_function;cellular_component;biological_process;biological_process;molecular_function	extracellular region;endoplasmic reticulum;phospholipid metabolic process;intracellular;phospholipase A2 activity;Golgi apparatus;lipid catabolic process;arachidonic acid secretion;calcium ion binding	K01047;K01047;K01047;K01047;K01047;K01047;K01047;K01047;K01047	ko00565;ko00564;ko04270;ko04972;ko04975;ko04014;ko00592;ko00590;ko00591	Ether lipid metabolism;Glycerophospholipid metabolism;Vascular smooth muscle contraction;Pancreatic secretion;Fat digestion and absorption;Ras signaling pathway;alpha-Linolenic acid metabolism;Arachidonic acid metabolism;Linoleic acid metabolism
TPK1	2.94578418245374	1.63202672686051	2.28250430951597	0.631363270242978	0.697966016946274	0.642971773177765	0.727082894205725	0.685770095547047	1.54711745813207	1.47608035017404	79.8350999664985	5.61272531328652e-07	1.52598181279265e-06	ENSOARG00000018504	W5QAX1	Thiamine pyrophosphokinase	-	-	-	-	-	-	PF04265;PF04263	Thiamin pyrophosphokinase, vitamin B1 binding domain;Thiamin pyrophosphokinase, catalytic domain	IPR007371;IPR016966;IPR006282;IPR036371;IPR036759;IPR007373	Thiamin pyrophosphokinase, catalytic domain;Thiamin pyrophosphokinase, eukaryotic;Thiamin pyrophosphokinase;Thiamin pyrophosphokinase, thiamin-binding domain superfamily;Thiamin pyrophosphokinase, catalytic domain superfamily;Thiamin pyrophosphokinase, thiamin-binding domain	-	-	GO:0009229;GO:0004788;GO:0000166;GO:0016301;GO:0006772;GO:0030975;GO:0005524;GO:0016740;GO:0016310	biological_process;molecular_function;molecular_function;molecular_function;biological_process;molecular_function;molecular_function;molecular_function;biological_process	thiamine diphosphate biosynthetic process;thiamine diphosphokinase activity;nucleotide binding;kinase activity;thiamine metabolic process;thiamine binding;ATP binding;transferase activity;phosphorylation	-	-	-
CARS1	81.9369899383454	103.106118354398	95.660326792147	157.951527908194	201.507457896306	174.690771281121	173.360632006167	206.836358261441	-1.1667087374642	9.01155501588364	134.813375454807	2.52096644434385e-08	1.00932286982458e-07	ENSBTAG00000010777	A4FUC8	CARS protein	NP_001096719.1	cysteine--tRNA ligase, cytoplasmic	515715	CARS1	cysteinyl-tRNA synthetase 1	O	PF01406	tRNA synthetases class I (C) catalytic domain	IPR032678;IPR024909;IPR015803;IPR036282;IPR009080;IPR014729	tRNA synthetases class I, catalytic domain;Cysteinyl-tRNA synthetase/mycothiol ligase;Cysteine-tRNA ligase;Glutathione S-transferase, C-terminal domain superfamily;Aminoacyl-tRNA synthetase, class Ia, anticodon-binding;Rossmann-like alpha/beta/alpha sandwich fold	KOG2007;COG0215	Cysteinyl-tRNA synthetase;Cysteinyl-tRNA synthetase	GO:0042803;GO:0000166;GO:0005829;GO:0006423;GO:0000049;GO:0005524;GO:0004812;GO:0006418;GO:0005737;GO:0004817	molecular_function;molecular_function;cellular_component;biological_process;molecular_function;molecular_function;molecular_function;biological_process;cellular_component;molecular_function	protein homodimerization activity;nucleotide binding;cytosol;cysteinyl-tRNA aminoacylation;tRNA binding;ATP binding;aminoacyl-tRNA ligase activity;tRNA aminoacylation for protein translation;cytoplasm;cysteine-tRNA ligase activity	K01883	ko00970	Aminoacyl-tRNA biosynthesis
TPGS1	0.825264734636852	1.07771898191735	1.2921450418914	3.40880285059508	3.24967434477195	3.18652579715303	3.7030074659128	3.63937257134932	-1.8538867436352	1.69880057719788	135.664566464176	2.42635952817788e-08	9.78409814729084e-08	ENSOARG00000008637	W5PFQ0	Tubulin polyglutamylase complex subunit 1	XP_004008809.2	tubulin polyglutamylase complex subunit 1	101114106	TPGS1	tubulin polyglutamylase complex subunit 1	-	-	-	-	-	-	-	GO:0030534;GO:0008017;GO:0070740;GO:0051648;GO:0018095;GO:0007288;GO:0005813;GO:0007268;GO:0015631	biological_process;molecular_function;molecular_function;biological_process;biological_process;biological_process;cellular_component;biological_process;molecular_function	adult behavior;microtubule binding;tubulin-glutamic acid ligase activity;vesicle localization;protein polyglutamylation;sperm axoneme assembly;centrosome;chemical synaptic transmission;tubulin binding	-	-	-
ENSBTAG00000003810	4.29115654951573	2.74698593835379	1.71010426505704	0.154084605699805	0.17840434402854	0.336861298556177	0.101580856523814	0.113588036444562	3.75995816964507	-0.579430392735078	91.1305239431575	2.60664882214138e-07	7.74095710817744e-07	ENSBTAG00000003810	Q32KM4	Similar to EF hand calcium binding domain 1	NP_001035635.1	uncharacterized protein LOC524650	524650	LOC524650	uncharacterized LOC524650	-	-	-	IPR002048;IPR018247;IPR011992	EF-hand domain;EF-Hand 1, calcium-binding site;EF-hand domain pair	KOG0044;COG5126	Ca2+ sensor (EF-Hand superfamily);Ca2+-binding protein (EF-Hand superfamily)	GO:0005509	molecular_function	calcium ion binding	-	-	-
RNF25	3.51933088054174	3.34248638652839	4.1510223186	8.60305715157246	10.0180900877565	9.0088803690793	9.35715966825136	10.9830893700627	-1.57755129610289	3.91729941486886	213.520319905459	1.47129719049664e-09	9.02879528285791e-09	ENSBTAG00000003817	F1MWS4	E3 ubiquitin-protein ligase RNF25	-	-	-	-	-	-	PF05773	RWD domain	IPR013083;IPR006575;IPR016135;IPR001841	Zinc finger, RING/FYVE/PHD-type;RWD domain;Ubiquitin-conjugating enzyme/RWD-like;Zinc finger, RING-type	KOG4445;ENOG4111H5K	Uncharacterized conserved protein, contains RWD domain;-	GO:0005829;GO:0016567;GO:0004842;GO:0051092;GO:0061630;GO:0051059;GO:0005634	cellular_component;biological_process;molecular_function;biological_process;molecular_function;molecular_function;cellular_component	cytosol;protein ubiquitination;ubiquitin-protein transferase activity;positive regulation of NF-kappaB transcription factor activity;ubiquitin protein ligase activity;NF-kappaB binding;nucleus	-	-	-
TPM2	1.75233341583863	2.04252496257756	0.920958204002445	11.0467926671351	12.7903484611508	11.2816220822415	11.885575647624	13.0123487727724	-3.16637459912026	4.67636399113864	268.510257801861	2.6088879417861e-09	1.4666916303757e-08	-	A0A146P1X6	Uncharacterized protein	-	-	-	-	-	-	-	-	-	-	-	-	-	-	-	-	-	-
ENSBTAG00000049674	7.88815542190391	8.36582081225927	7.83797788151144	3.21009595207928	2.9309285090403	3.53704363483986	2.60300944842274	1.9593936286687	1.29367340105453	1.40885003101737	55.3500974473228	4.35827939983044e-06	9.73221168931583e-06	-	S9Y5G8	Uncharacterized protein	-	-	102523261	RALGAPA1	Ral GTPase activating protein catalytic subunit alpha 1	-	-	-	IPR027107	Tuberin/Ral GTPase-activating protein subunit alpha	-	-	GO:0005096;GO:0043547;GO:0005634	molecular_function;biological_process;cellular_component	GTPase activator activity;positive regulation of GTPase activity;nucleus	-	-	-
ENSBTAG00000049677	2.63480655329574	2.7804543705924	1.52792820932931	0.357412745179961	0.118235574098443	0.138911875693269	0.157083798748166	0.245912243849053	3.24687816919282	-1.36611795624816	67.2467446291206	1.48737534376616e-06	3.66210267357423e-06	ENSSSCG00000038057	I4IYB5	Tachykinin 4	NP_001274343.1	tachykinin-4 precursor	100511101	TAC4	tachykinin precursor 4	O	-	-	IPR013055;IPR008216	Tachykinin/Neurokinin-like, conserved site;Tachykinin family	ENOG41113ZV;ENOG410J2QI	-;-	GO:1902093;GO:0005615;GO:0007217	biological_process;cellular_component;biological_process	positive regulation of flagellated sperm motility;extracellular space;tachykinin receptor signaling pathway	K05241	ko04080	Neuroactive ligand-receptor interaction
ENSBTAG00000049678	45.7330148907432	48.392634741188	56.7632079550019	104.360253228187	121.335364492088	113.837111113768	120.4600172924	127.203040812918	-1.4205782914847	6.49392757686494	270.855119160364	3.28291931818977e-10	2.62329711729911e-09	ENSBTAG00000047222	G3MZR8	Uncharacterized protein	-	-	-	-	-	-	PF01454	MAGE family	IPR002190;IPR037445	MAGE homology domain;Melanoma-associated antigen	KOG4562;ENOG4111S70	Uncharacterized conserved protein (tumor-rejection antigen MAGE in humans);-	-	-	-	-	-	-
Metazoa_SRP	920.496603287545	956.124222494432	931.440811701397	3.75981839573242	4.1640542699171	4.3648865894057	3.92519001303803	3.97215844041767	7.65703059547346	11.1080059629652	8791.8332171524	4.15954969006945e-20	5.38079347907384e-16	-	A0A146WPV8	Uncharacterized protein	-	-	-	-	-	-	-	-	-	-	-	-	-	-	-	-	-	-
bta-mir-12061	58.1751462365413	67.113860993871	30.2830963603851	9.63028785623783	7.96447964413125	10.5269155798805	6.74560375353455	4.96947659444961	2.47049347375809	-0.0640814138247908	65.9537285748105	1.65822579974313e-06	4.03893973742743e-06	-	-	-	-	-	-	-	-	-	-	-	-	-	-	-	-	-	-	-	-	-
CYB5D1	1.57096637853246	1.27726481744381	1.08365086198545	2.58628732409525	2.37636616539438	2.55136348634884	2.32763919501423	2.14391420627863	-1.08976747079156	2.79114999326537	68.383901123742	1.35369693585655e-06	3.36758145427698e-06	ENSOARG00000017757	W5Q8L2	Cytochrome b5 domain containing 1	XP_004012724.1	cytochrome b5 domain-containing protein 1 isoform X2	101105010	LOC101105010	cytochrome b5 domain-containing protein 1	-	PF00173	Cytochrome b5-like Heme/Steroid binding domain	IPR001199;IPR036400	Cytochrome b5-like heme/steroid binding domain;Cytochrome b5-like heme/steroid binding domain superfamily	-	-	-	-	-	-	-	-
ENSBTAG00000037452	28.8936928937154	27.0770319766232	23.5201606159531	65.3801565071427	68.6794679125385	65.9213589871171	63.6069267793079	69.4078207712748	-1.53344271431762	5.41849634125801	365.262282170228	4.87273634352465e-11	5.81296130290114e-10	-	L8IGX7	Purine nucleoside phosphorylase	-	-	102270686	LOC102270686	purine nucleoside phosphorylase	-	PF01048	Phosphorylase superfamily	IPR000845;IPR035994;IPR011270;IPR011268;IPR018099	Nucleoside phosphorylase domain;Nucleoside phosphorylase superfamily;Purine nucleoside phosphorylase I, inosine/guanosine-specific;Purine nucleoside phosphorylase;Purine phosphorylase, family 2, conserved site	-	-	GO:0006139;GO:0009116;GO:0016763;GO:0004731;GO:0003824	biological_process;biological_process;molecular_function;molecular_function;molecular_function	nucleobase-containing compound metabolic process;nucleoside metabolic process;transferase activity, transferring pentosyl groups;purine-nucleoside phosphorylase activity;catalytic activity	-	-	-
MBD2	234.349144948509	210.688445898559	234.723847897747	454.696533986074	473.972911111868	426.583892381426	468.022724950475	504.126609050769	-1.23724053745988	9.46255212708664	267.484248048692	3.55420410567049e-10	2.79783447281967e-09	ENSLAFG00000014135	G3TCM9	Methyl-CpG binding domain protein 2	-	-	-	-	-	-	PF16564;PF14048;PF01429	p55-binding region of Methyl-CpG-binding domain proteins MBD;C-terminal domain of methyl-CpG binding protein 2 and 3;Methyl-CpG binding domain	IPR025884;IPR016177;IPR001739;IPR032343	Methyl-CpG binding protein 2/3, C-terminal domain;DNA-binding domain superfamily;Methyl-CpG DNA binding;Methyl-CpG-binding domain protein 2/3, p55-binding region	ENOG410INB9;ENOG410ZPAZ	-;-	GO:0000785;GO:0030177;GO:0019904;GO:0005737;GO:0005634;GO:0008327;GO:0006346;GO:0003677;GO:0042711;GO:0000790;GO:0000792;GO:0000118;GO:0070742;GO:0042127;GO:0003729;GO:0005829;GO:0005654;GO:0000122;GO:0035197;GO:0003682	cellular_component;biological_process;molecular_function;cellular_component;cellular_component;molecular_function;biological_process;molecular_function;biological_process;cellular_component;cellular_component;cellular_component;molecular_function;biological_process;molecular_function;cellular_component;cellular_component;biological_process;molecular_function;molecular_function	chromatin;positive regulation of Wnt signaling pathway;protein domain specific binding;cytoplasm;nucleus;methyl-CpG binding;methylation-dependent chromatin silencing;DNA binding;maternal behavior;nuclear chromatin;heterochromatin;histone deacetylase complex;C2H2 zinc finger domain binding;regulation of cell proliferation;mRNA binding;cytosol;nucleoplasm;negative regulation of transcription by RNA…	-	-	-
AHDC1	1.9208040202089	2.13087641677516	1.78589594669737	0.762050287146685	0.775755735077888	0.689281482017649	0.650081258319112	0.624936726236003	1.27248512151456	2.68789238405347	137.361546323238	2.2496768395783e-08	9.16881524788435e-08	ENSBTAG00000037456	E1BE19	AT-hook DNA binding motif containing 1	NP_001193338.1	AT-hook DNA-binding motif-containing protein 1	522105	AHDC1	AT-hook DNA binding motif containing 1	O	PF15735	omain of unknown function (DUF4683)	IPR032757	Domain of unknown function DUF4683	ENOG4110FBK;ENOG410IHGR	-;-	-	-	-	-	-	-
ENSBTAG00000052901	1.9775319999202	2.22596986648066	1.32320045269037	0.321903772353354	0.28397030486039	0.312777435985308	0.229900963581056	0.253120972578412	2.48722344424085	-0.377634392970544	94.7024514802515	2.08113707729451e-07	6.3629376582089e-07	ENSOARG00000014022	W5PX64	Uncharacterized protein	-	-	-	-	-	-	PF00084	Sushi repeat (SCR repeat)	IPR000436;IPR035976;IPR017341	Sushi/SCR/CCP domain;Sushi/SCR/CCP superfamily;Membrane cofactor protein CD46	-	-	GO:0009986	cellular_component	cell surface	-	-	-
SCARNA13	68.7478655018487	75.191220940341	75.8312657680403	0.562352575546735	0.697618654960401	1.16794975776777	1.11219915901986	0.12436646326047	6.4298246938391	2.6691790796157	756.958570378039	8.07223332458086e-13	2.66383699711168e-11	-	-	-	-	-	-	-	-	-	-	-	-	-	-	-	-	-	-	-	-	-
CD36	0.258321178980242	0.31112042491171	0.466687210445087	4.0312832886577	3.87375355448776	3.42936632844328	4.03165596905742	3.54187659914938	-3.59745378843461	3.51679128164356	539.063139849137	3.95794768705188e-12	8.40722681111709e-11	-	L8IY96	Platelet glycoprotein 4	XP_005890298.1;XP_005890297.1	-;platelet glycoprotein 4	102266138	LOC102266138	platelet glycoprotein 4	-	PF01130	CD36 family	IPR005428;IPR033076;IPR002159	CD36/scavenger receptor class B member 1;CD36;CD36 family	-	-	GO:0016021;GO:0006955;GO:0016020;GO:0007166	cellular_component;biological_process;cellular_component;biological_process	integral component of membrane;immune response;membrane;cell surface receptor signaling pathway	K06259;K06259;K06259;K06259;K06259;K06259;K06259;K06259;K06259	ko05144;ko04145;ko04152;ko04931;ko03320;ko04512;ko04640;ko04975;ko04920	Malaria;Phagosome;AMPK signaling pathway;Insulin resistance;PPAR signaling pathway;ECM-receptor interaction;Hematopoietic cell lineage;Fat digestion and absorption;Adipocytokine signaling pathway
HIPK2	14.5763394637142	13.2146186488491	10.8061884846698	1.85145991449836	0.905341689832185	1.72124648585634	1.16429294837433	1.25619993641443	3.01745260559362	4.47001618170545	235.957690291667	1.46069765845688e-08	6.27446059493725e-08	ENSBTAG00000017860	F1MW00	Homeodomain interacting protein kinase 2	-	-	-	-	-	-	PF00069	Protein kinase domain	IPR017441;IPR000719;IPR008271;IPR011009	Protein kinase, ATP binding site;Protein kinase domain;Serine/threonine-protein kinase, active site;Protein kinase-like domain superfamily	KOG0667;ENOG410XPET	Dual-specificity tyrosine-phosphorylation regulated kinase;-	GO:0030182;GO:0008344;GO:0006468;GO:0060059;GO:0004674;GO:0046332;GO:0004672;GO:0005737;GO:0005634;GO:0001102;GO:0009952;GO:2000059;GO:0018107;GO:0061072;GO:0051091;GO:0032092;GO:0018105;GO:0008284;GO:0030514;GO:0007224;GO:0006978;GO:0060235;GO:0050882;GO:0006366;GO:0016604;GO:0030511;GO:0048596;GO:0045766;GO:0042771;GO:0016605;GO:0090575;GO:0043524;GO:0007628;GO:0005524;GO:0046790;GO:0003714;GO:…	biological_process;biological_process;biological_process;biological_process;molecular_function;molecular_function;molecular_function;cellular_component;cellular_component;molecular_function;biological_process;biological_process;biological_process;biological_process;biological_process;biological_process;biological_process;biological_process;biological_process;biological_process;biological_process;…	neuron differentiation;adult locomotory behavior;protein phosphorylation;embryonic retina morphogenesis in camera-type eye;protein serine/threonine kinase activity;SMAD binding;protein kinase activity;cytoplasm;nucleus;RNA polymerase II activating transcription factor binding;anterior/posterior pattern specification;negative regulation of ubiquitin-dependent protein catabolic process;peptidyl-thr…	-	-	-
ADGRL2	31.2252804997396	27.3791824136163	29.804621532077	12.8976233211601	10.2405985633407	12.4336712078524	12.1274600145549	10.2908661969308	1.14617977220557	6.77317215274526	170.278597860464	6.02149774218385e-09	2.94495632487298e-08	ENSSTOG00000023859	A0A287DFL9	Adhesion G protein-coupled receptor L2	-	-	-	-	-	-	-	-	IPR017983;IPR003112;IPR031240;IPR003924;IPR017981;IPR000203;IPR000832;IPR001879;IPR003334;IPR000922;IPR036445;IPR032471	GPCR, family 2, secretin-like, conserved site;Olfactomedin-like domain;Latrophilin-2;GPCR, family 2, latrophilin;GPCR, family 2-like;GPS motif;GPCR, family 2, secretin-like;GPCR, family 2, extracellular hormone receptor domain;GPCR, family 2, latrophilin, C-terminal;D-galactoside/L-rhamnose binding SUEL lectin domain;GPCR family 2, extracellular hormone receptor domain superfamily;GAIN domain, N-…	-	-	GO:0007186;GO:0004888;GO:0004930;GO:0004871;GO:0007165;GO:0016021;GO:0016020;GO:0007166;GO:0030246	biological_process;molecular_function;molecular_function;molecular_function;biological_process;cellular_component;cellular_component;biological_process;molecular_function	G-protein coupled receptor signaling pathway;transmembrane signaling receptor activity;G-protein coupled receptor activity;signal transducer activity;signal transduction;integral component of membrane;membrane;cell surface receptor signaling pathway;carbohydrate binding	-	-	-
DTNA	1.21462169729735	1.46487315148374	1.29869999179437	0.524554785465468	0.483875509105739	0.458714757112113	0.488795802712576	0.38371656864565	1.30537537446509	2.07320137174457	110.045753775432	8.55872937776158e-08	2.92203017236009e-07	ENSBTAG00000012307	E1BMA8	Dystrobrevin	NP_001069728.2	dystrobrevin alpha	541153	DTNA	dystrobrevin alpha	O	PF00569;PF09068;PF09069	Zinc finger, ZZ type;hand;-hand	IPR015153;IPR015154;IPR000433;IPR017432;IPR011992	EF-hand domain, type 1;EF-hand domain, type 2;Zinc finger, ZZ-type;Distrobrevin;EF-hand domain pair	KOG4301;ENOG410XP3C	Beta-dystrobrevin;-	GO:0008270;GO:0005737;GO:0046872	molecular_function;cellular_component;molecular_function	zinc ion binding;cytoplasm;metal ion binding	-	-	-
ZSWIM6	7.30545816361553	6.1846418402598	5.7663383432188	3.26495426217545	2.28133606565083	2.58588400352523	2.61441909534486	1.94427151687082	1.13591963558021	3.78843864038055	63.8526441418647	2.77663381842763e-06	6.47180812165403e-06	ENSSSCG00000025194	I3LGU4	Zinc finger SWIM-type containing 6	-	-	-	-	-	-	-	-	IPR007527	Zinc finger, SWIM-type	ENOG410XPZG;KOG3615	-;Uncharacterized conserved protein	GO:0008270	molecular_function	zinc ion binding	-	-	-
ZNF771	3.76101925179385	3.55622460373765	3.90846614728227	19.870087602111	20.3111033625018	19.4133498007586	20.1179386206183	20.5968180008653	-2.61954109045888	4.39648885608923	1073.81857501794	4.4179927481348e-14	3.78484464833588e-12	-	A7E347	ZNF771 protein	NP_001107201.1	zinc finger protein 771	100135053	ZNF771	zinc finger protein 771	O	PF13465;PF00096	Zinc-finger double domain;Zinc finger, C2H2 type	IPR013087;IPR036236	Zinc finger C2H2-type;Zinc finger C2H2 superfamily	COG5048;KOG1721	FOG: Zn-finger;FOG: Zn-finger	GO:0003676	molecular_function	nucleic acid binding	-	-	-
UBE2K	78.8975221449944	61.7616869743052	66.3501992178002	198.04472536745	197.454605460737	207.435641742488	210.609347961033	193.404326223548	-1.74501003505192	7.27479893792159	400.389015846742	2.70165753075198e-11	3.67880440187449e-10	ENSPSIG00000006669	K7FGV0	Ubiquitin conjugating enzyme E2 K	XP_006129563.1	-	102456301	UBE2K	ubiquitin conjugating enzyme E2 K	-	PF00179;PF00627	Ubiquitin-conjugating enzyme;UBA/TS-N domain	IPR016135;IPR023313;IPR000608;IPR015940;IPR009060	Ubiquitin-conjugating enzyme/RWD-like;Ubiquitin-conjugating enzyme, active site;Ubiquitin-conjugating enzyme E2;Ubiquitin-associated domain;UBA-like superfamily	KOG0418;COG5078	Ubiquitin-protein ligase;Ubiquitin-protein ligase	GO:0032434;GO:0010800;GO:0000166;GO:0035458;GO:0010994;GO:0034450;GO:0060340;GO:0031625;GO:0032433;GO:0070936;GO:0005524;GO:0005634;GO:0005737;GO:0004842	biological_process;biological_process;molecular_function;biological_process;biological_process;molecular_function;biological_process;molecular_function;cellular_component;biological_process;molecular_function;cellular_component;cellular_component;molecular_function	regulation of proteasomal ubiquitin-dependent protein catabolic process;positive regulation of peptidyl-threonine phosphorylation;nucleotide binding;cellular response to interferon-beta;free ubiquitin chain polymerization;ubiquitin-ubiquitin ligase activity;positive regulation of type I interferon-mediated signaling pathway;ubiquitin protein ligase binding;filopodium tip;protein K48-linked ubiqui…	K04649	ko04120	Ubiquitin mediated proteolysis
SMIM11	11.602034044668	10.129935764888	11.7001296993202	24.2068714207379	36.0353966155479	29.7866654073507	37.0552735373836	34.2753004913456	-1.73222738153016	3.72493292514422	144.42546350756	1.65701759251544e-08	7.01412944266354e-08	ENSOARG00000007650	W5PCP4	Uncharacterized protein	-	-	-	-	-	-	PF14981	AM165 family	IPR028023	Small integral membrane protein 11A	-	-	GO:0016021;GO:0016020	cellular_component;cellular_component	integral component of membrane;membrane	-	-	-
HIP1R	30.1314617480915	33.5732626678611	29.4613048999818	52.4714865178818	56.4050390957255	52.6696995467726	55.949192187963	58.8611344451122	-1.03136139071369	7.28012820904598	225.370622207497	1.04818908959167e-09	6.80120714881081e-09	ENSBTAG00000021595	F1MUI0	Huntingtin interacting protein 1 related	-	-	-	-	-	-	PF01608;PF07651;PF16515	I/LWEQ domain;ANTH domain;Clathrin-binding domain of Huntingtin-interacting protein 1	IPR030224;IPR008942;IPR002558;IPR032422;IPR013809;IPR035964;IPR030555;IPR011417	Sla2 family;ENTH/VHS;I/LWEQ domain;Huntingtin-interacting protein 1, clathrin-binding domain;ENTH domain;I/LWEQ domain superfamily;Huntingtin-interacting protein 1-related protein;AP180 N-terminal homology (ANTH) domain	KOG0980;ENOG410XRXQ	Actin-binding protein SLA2/Huntingtin-interacting protein Hip1;-	GO:2000588;GO:0016324;GO:0072583;GO:1905445;GO:0005515;GO:0006915;GO:0051015;GO:0006898;GO:0061024;GO:0030276;GO:0005547;GO:0005905;GO:0035091;GO:0005739;GO:0042802;GO:0005856;GO:0032092;GO:0032956;GO:0043066;GO:0034316;GO:0060453;GO:0061645;GO:0032051;GO:0042803;GO:0030837;GO:0017124;GO:0006919;GO:0006897;GO:0050821;GO:0080025;GO:0043325;GO:0048268;GO:0030100;GO:0046982;GO:1901030;GO:0030136;GO:…	biological_process;cellular_component;biological_process;biological_process;molecular_function;biological_process;molecular_function;biological_process;biological_process;molecular_function;molecular_function;cellular_component;molecular_function;cellular_component;molecular_function;cellular_component;biological_process;biological_process;biological_process;biological_process;biological_process;…	positive regulation of platelet-derived growth factor receptor-beta signaling pathway;apical plasma membrane;clathrin-dependent endocytosis;positive regulation of clathrin coat assembly;protein binding;apoptotic process;actin filament binding;receptor-mediated endocytosis;membrane organization;clathrin binding;phosphatidylinositol-3,4,5-trisphosphate binding;clathrin-coated pit;phosphatidylinosit…	-	-	-
TDRKH	0.592734259406821	0.426477030277456	0.443480549445532	1.32302246829529	1.13890547624617	1.25284278020893	1.04086646153434	1.17683240794556	-1.50374907774891	1.42131029261373	77.6707797393466	6.57126680707892e-07	1.76068573770449e-06	ENSBTAG00000021594	F1MUI1	Tudor and KH domain containing	-	-	-	-	-	-	PF00567;PF00013	Tudor domain;KH domain	IPR035437;IPR036612;IPR004087;IPR002999;IPR004088	SNase-like, OB-fold superfamily;K Homology domain, type 1 superfamily;K Homology domain;Tudor domain;K Homology domain, type 1	ENOG410Z0DP;KOG2279	-;Kinase anchor protein AKAP149, contains KH and Tudor RNA-binding domains	GO:0034587;GO:0007283;GO:0071547;GO:0007140;GO:0009566;GO:0003723;GO:0043046;GO:0003676;GO:0016021;GO:0016020;GO:0071546;GO:0005737;GO:0005739	biological_process;biological_process;cellular_component;biological_process;biological_process;molecular_function;biological_process;molecular_function;cellular_component;cellular_component;cellular_component;cellular_component;cellular_component	piRNA metabolic process;spermatogenesis;piP-body;male meiotic nuclear division;fertilization;RNA binding;DNA methylation involved in gamete generation;nucleic acid binding;integral component of membrane;membrane;pi-body;cytoplasm;mitochondrion	-	-	-
RBM8A	61.9199033833888	46.192607907917	51.3949045670094	240.406899709923	270.171106983675	258.772550903396	255.428607247382	259.657374545052	-2.47167142095118	8.29824444353444	613.820613838606	1.7035231417066e-12	4.64884877548005e-11	ENSBTAG00000008367	A2VE91	LIX1L protein	NP_001075944.1	LIX1-like protein	788858	LIX1L	limb and CNS expressed 1 like	O	PF14954	Limb expression 1	IPR029270	Limb expression 1	ENOG410XRZR;ENOG410IH13	-;-	GO:0008150;GO:0005575;GO:0097352;GO:0005737;GO:0003674	biological_process;cellular_component;biological_process;cellular_component;molecular_function	biological_process;cellular_component;autophagosome maturation;cytoplasm;molecular_function	K16673	ko04391	Hippo signaling pathway - fly
ENSBTAG00000045235	74.1296533624705	65.8915575574458	71.0826471620095	2.08849616159375	1.38178923946373	2.43514191727357	1.60632378539164	2.05279583935956	4.96714290312262	0.813680445740293	669.51947219468	9.68171065113296e-13	3.02328043319332e-11	-	-	-	-	-	-	-	-	-	-	-	-	-	-	-	-	-	-	-	-	-
DCBLD2	43.7381304946572	44.4640269646111	40.0586463848048	18.9331312636718	14.2257206574394	17.4413976073047	15.9050335647618	12.7927048911238	1.23052835955968	6.62647340875	128.69722844381	4.93505762266087e-08	1.79616088612081e-07	-	L8IKE5	Discoidin, CUB and LCCL domain-containing protein 2	-	-	102270300	DCBLD2	discoidin, CUB and LCCL domain containing 2	-	PF00431;PF00754;PF03815	CUB domain;5/8 type C domain;LCCL domain	IPR008979;IPR000859;IPR004043;IPR036609;IPR000421;IPR035914	Galactose-binding-like domain superfamily;CUB domain;LCCL domain;LCCL domain superfamily;Coagulation factor 5/8 C-terminal domain;Spermadhesin, CUB domain superfamily	-	-	GO:0016021;GO:0016020	cellular_component;cellular_component	integral component of membrane;membrane	-	-	-
PHF23	14.967067807497	16.6027989301988	15.2018730733407	34.0321327828006	39.3813373957422	36.2780158430146	36.290620990424	40.0329947170403	-1.4542646704111	5.91389989702958	379.815684025145	3.79203747876761e-11	4.79723877032302e-10	-	L8IYV8	PHD finger protein 23	XP_005890017.1	PHD finger protein 23 isoform X1	102273283	PHF23	PHD finger protein 23	-	PF00628	PHD-finger	IPR011011;IPR019787;IPR001965;IPR013083	Zinc finger, FYVE/PHD-type;Zinc finger, PHD-finger;Zinc finger, PHD-type;Zinc finger, RING/FYVE/PHD-type	-	-	GO:0046872	molecular_function	metal ion binding	-	-	-
MYOM3	0.642706851322969	0.29842324153762	0.459289273915374	0.0209240366240909	0.0553749806870614	0.11588565403888	0.079316937128182	0.0308495481924396	2.71197950744856	-0.0649951076613404	44.9623175225615	1.71623323952488e-05	3.42505294453777e-05	ENSBTAG00000014885	E1BCU2	Myomesin 3	-	-	-	-	-	-	PF07679;PF00041	Immunoglobulin I-set domain;ibronectin type III domain	IPR003599;IPR013098;IPR003961;IPR013783;IPR036116;IPR036179;IPR003598;IPR007110	Immunoglobulin subtype;Immunoglobulin I-set;Fibronectin type III;Immunoglobulin-like fold;Fibronectin type III superfamily;Immunoglobulin-like domain superfamily;Immunoglobulin subtype 2;Immunoglobulin-like domain	ENOG410IJ5G;ENOG410ZSRR	-;-	GO:0030018;GO:0042803;GO:0097493;GO:0006941;GO:0031430;GO:0051015;GO:0051371;GO:0005859;GO:0045214;GO:0071688;GO:0008307;GO:0007015	cellular_component;molecular_function;molecular_function;biological_process;cellular_component;molecular_function;molecular_function;cellular_component;biological_process;biological_process;molecular_function;biological_process	Z disc;protein homodimerization activity;structural molecule activity conferring elasticity;striated muscle contraction;M band;actin filament binding;muscle alpha-actinin binding;muscle myosin complex;sarcomere organization;striated muscle myosin thick filament assembly;structural constituent of muscle;actin filament organization	-	-	-
HIPK3	39.6668512773045	40.9310770055392	45.7882293535799	9.86153411769668	6.8651223454603	9.04994012774857	7.74052421419848	5.82457630722698	2.22077391076582	6.24157692441306	238.286758167152	8.59934103161188e-09	3.9914271828106e-08	ENSBTAG00000014884	E1BC69	Homeodomain interacting protein kinase 3	-	-	-	-	-	-	PF00069	Protein kinase domain	IPR017441;IPR000719;IPR008271;IPR011009	Protein kinase, ATP binding site;Protein kinase domain;Serine/threonine-protein kinase, active site;Protein kinase-like domain superfamily	KOG0667;ENOG410XPET	Dual-specificity tyrosine-phosphorylation regulated kinase;-	GO:0043508;GO:0006468;GO:0018107;GO:0005829;GO:0018105;GO:0016604;GO:0043066;GO:0016605;GO:0005524;GO:0004674;GO:0009299;GO:0004672;GO:0005737	biological_process;biological_process;biological_process;cellular_component;biological_process;cellular_component;biological_process;cellular_component;molecular_function;molecular_function;biological_process;molecular_function;cellular_component	negative regulation of JUN kinase activity;protein phosphorylation;peptidyl-threonine phosphorylation;cytosol;peptidyl-serine phosphorylation;nuclear body;negative regulation of apoptotic process;PML body;ATP binding;protein serine/threonine kinase activity;mRNA transcription;protein kinase activity;cytoplasm	-	-	-
UHRF1BP1	9.46797310515424	10.6778197187947	10.1589700507547	3.57715474077857	2.82151212340949	3.49778594827909	2.80262498292055	2.31033185699786	1.55067840219474	4.53960230185453	161.692327316377	1.1631701293763e-08	5.15830263750834e-08	-	L8J333	UHRF1-binding protein 1	-	-	102273843	UHRF1BP1	UHRF1 binding protein 1	-	PF12624	N-terminal region of Chorein or VPS13	IPR026728;IPR026854	UHRF1-binding protein 1-like;Vacuolar protein sorting-associated protein 13, N-terminal domain	-	-	-	-	-	-	-	-
ENSBTAG00000051542	5.16202549291478	5.06999554982273	4.29461138253484	1.45951800186522	1.59917541343397	1.43863235257237	1.59345791688966	1.70158162347965	1.43069730530086	2.56007291166415	186.397426102445	3.43648641416373e-09	1.8376346263363e-08	-	L8IUB3	Cytochrome P450 2J2	-	-	102284389	LOC102284389	cytochrome P450 2J2	-	PF00067	Cytochrome P450	IPR017972;IPR002401;IPR008071;IPR036396;IPR001128	Cytochrome P450, conserved site;Cytochrome P450, E-class, group I;Cytochrome P450, E-class, group I, CYP2J-like;Cytochrome P450 superfamily;Cytochrome P450	-	-	GO:0004497;GO:0016705;GO:0055114;GO:0005506;GO:0046872;GO:0016021;GO:0016712;GO:0016020;GO:0020037;GO:0016491	molecular_function;molecular_function;biological_process;molecular_function;molecular_function;cellular_component;molecular_function;cellular_component;molecular_function;molecular_function	monooxygenase activity;oxidoreductase activity, acting on paired donors, with incorporation or reduction of molecular oxygen;oxidation-reduction process;iron ion binding;metal ion binding;integral component of membrane;oxidoreductase activity, acting on paired donors, with incorporation or reduction of molecular oxygen, reduced flavin or flavoprotein as one donor, and incorporation of one atom of…	-	-	-
AKAP8L	14.9128145402266	15.9218792284896	13.1405940814294	47.3631612811223	51.594747422455	48.1538907551458	53.0820082352624	51.7027201390412	-1.98260436223726	6.28358321356251	626.38954021192	1.49319647938538e-12	4.22940246989781e-11	ENSBTAG00000010439	F1MMW4	A-kinase anchoring protein 8 like	XP_869825.4;XP_002688606.1	A-kinase anchor protein 8-like isoform X2;-	539700	AKAP8L	A-kinase anchoring protein 8 like	O	PF04988	A-kinase anchoring protein 95 (AKAP95)	IPR007071;IPR034736	A-kinase anchoring protein 95 (AKAP95);Zinc finger C2H2 AKAP95-type	ENOG410YCRZ;ENOG410IIFX	-;-	GO:0005521;GO:0030529;GO:0051081;GO:0010793;GO:0044839;GO:0017151;GO:0016607;GO:0000785;GO:0005737;GO:0005634;GO:0031065;GO:0033127;GO:0006397;GO:0003677;GO:0042826;GO:0007076;GO:0016363;GO:0000278;GO:0034237;GO:0045944	molecular_function;;biological_process;biological_process;biological_process;molecular_function;cellular_component;cellular_component;cellular_component;cellular_component;biological_process;biological_process;biological_process;molecular_function;molecular_function;biological_process;cellular_component;biological_process;molecular_function;biological_process	lamin binding;;nuclear envelope disassembly;regulation of mRNA export from nucleus;cell cycle G2/M phase transition;DEAD/H-box RNA helicase binding;nuclear speck;chromatin;cytoplasm;nucleus;positive regulation of histone deacetylation;regulation of histone phosphorylation;mRNA processing;DNA binding;histone deacetylase binding;mitotic chromosome condensation;nuclear matrix;mitotic cell cycle;prot…	K15978	ko05169	Epstein-Barr virus infection
GKAP1	23.0234718781938	17.5595060736018	20.2616001922181	33.772551774446	39.4552132553049	36.2279522576585	37.6927307582147	40.6599961302799	-1.08925296728468	5.84886392293814	133.759730655889	2.64401408053799e-08	1.04756404734577e-07	-	L8I3M0	G kinase-anchoring protein 1	-	-	102280604	GKAP1	G kinase anchoring protein 1	-	-	-	IPR026109	G kinase-anchoring protein 1	-	-	GO:0007165;GO:0016301;GO:0005794;GO:0016310	biological_process;molecular_function;cellular_component;biological_process	signal transduction;kinase activity;Golgi apparatus;phosphorylation	-	-	-
TMEM168	3.78631460251388	3.44621872266203	3.91898894075572	1.70937609448221	1.52440140388672	1.7179926226365	1.73798496708714	1.39287329690145	1.00265900540755	3.20242260173462	100.628176879153	1.45570442198602e-07	4.67386259687545e-07	-	L8J2I9	Transmembrane protein 168	XP_005887494.1;XP_005887493.1	-;-	102272221	TMEM168	transmembrane protein 168	-	-	-	IPR029713	Transmembrane protein 168	-	-	GO:0016021;GO:0016020	cellular_component;cellular_component	integral component of membrane;membrane	-	-	-
SUB1	37.0956498219265	30.1656682025993	35.8234909018771	85.2296900590894	93.3518101096221	90.8270341987404	99.6800470693786	96.2204823022779	-1.63582509972528	8.12353846649881	359.446942825128	5.40090203243556e-11	6.26040042039304e-10	ENSBTAG00000021965	A7YWC6	SUB1 homolog, transcriptional regulator	NP_001098877.1	activated RNA polymerase II transcriptional coactivator p15	533984	SUB1	SUB1 regulator of transcription	O	PF02229	Transcriptional Coactivator p15 (PC4)	IPR003173;IPR009044	Transcriptional coactivator p15 (PC4);ssDNA-binding transcriptional regulator	KOG2712;ENOG410XUB8	Transcriptional coactivator;-	GO:0060395;GO:0003713;GO:0005730;GO:0060261;GO:0033613;GO:0006366;GO:0003678;GO:0032508;GO:0003697;GO:0003690;GO:0006355;GO:0001205;GO:0003677;GO:0006357;GO:0005667;GO:0042802;GO:0005634;GO:0051260	biological_process;molecular_function;cellular_component;biological_process;molecular_function;biological_process;molecular_function;biological_process;molecular_function;molecular_function;biological_process;molecular_function;molecular_function;biological_process;cellular_component;molecular_function;cellular_component;biological_process	SMAD protein signal transduction;transcription coactivator activity;nucleolus;positive regulation of transcription initiation from RNA polymerase II promoter;activating transcription factor binding;transcription by RNA polymerase II;DNA helicase activity;DNA duplex unwinding;single-stranded DNA binding;double-stranded DNA binding;regulation of transcription, DNA-templated;transcriptional activato…	-	-	-
ANTXR2	86.5565162511618	82.5846394473607	80.5623443185655	166.914144589365	166.043256364642	162.36107633113	173.08532874431	164.803385478287	-1.20062719320697	8.94150890651632	346.405007502383	6.84376947668984e-11	7.47728057014018e-10	ENSBTAG00000014324	Q08DG9	Anthrax toxin receptor 2	NP_001070294.1	anthrax toxin receptor 2 precursor	510080	ANTXR2	ANTXR cell adhesion molecule 2	O	PF05586;PF00092;PF05587	Anthrax receptor C-terminus region;von Willebrand factor type A domain;Anthrax receptor extracellular domain	IPR017360;IPR008400;IPR036465;IPR002035;IPR008399	Anthrax toxin receptor;Anthrax toxin receptor, extracellular;von Willebrand factor A-like domain superfamily;von Willebrand factor, type A;Anthrax toxin receptor, C-terminal	ENOG410IK1W;ENOG410YC57	-;-	GO:0022414;GO:0009986;GO:0009897;GO:0046872;GO:0004872;GO:1901998;GO:0016021;GO:0016020	biological_process;cellular_component;cellular_component;molecular_function;-;biological_process;cellular_component;cellular_component	reproductive process;cell surface;external side of plasma membrane;metal ion binding;-;toxin transport;integral component of membrane;membrane	-	-	-
MRPS33	27.8508091923241	27.0587625377266	30.4625452620726	72.7832074835075	80.4275462834875	75.8972508049175	76.1622438540423	86.0910799563548	-1.65711417475176	5.65219197161198	461.10121363168	1.08752430062712e-11	1.83418700820241e-10	-	L8IBG9	28S ribosomal protein S33, mitochondrial	XP_014335378.1;XP_014335377.1;XP_005901133.1	-;-;-	102276931	MRPS33	mitochondrial ribosomal protein S33	-	PF08293	Mitochondrial ribosomal subunit S27	IPR013219	Ribosomal protein S27/S33, mitochondrial	-	-	GO:0005840	cellular_component	ribosome	-	-	-
SERPINE3	2.64703202077312	2.32965860543732	1.68332410878098	0.215442681347602	0.367755838601497	0.128112798108613	0.204525214477479	0.236324102669895	3.05840878623507	0.804373378084005	144.900610407012	1.62409356802578e-08	6.88828668720703e-08	-	L8HS44	Serpin E3	XP_005909013.1	serpin E3	102285400	SERPINE3	serpin family E member 3	-	PF00079	Serpin (serine protease inhibitor)	IPR000215;IPR036186;IPR031172;IPR023796;IPR023795	Serpin family;Serpin superfamily;Serpin E3;Serpin domain;Serpin, conserved site	-	-	GO:0005615	cellular_component	extracellular space	-	-	-
GFRA3	0.682494907015818	0.738595127627363	0.520043478681266	0.215391959115384	0.219386490491667	0.109048684052912	0.128919200635359	0.110312101314613	1.84091574248151	0.00906835438586948	44.4791053528411	1.39494455047247e-05	2.82970091028884e-05	ENSBTAG00000005288	A4IFA9	GFRA3 protein	NP_001077216.1	GDNF family receptor alpha-3 precursor	540009	GFRA3	GDNF family receptor alpha 3	O	PF02351	NF/GAS1 domain	IPR037193;IPR003505;IPR003438;IPR016017	GDNF receptor alpha;Glial cell line-derived neurotrophic factor receptor, alpha 3;Glial cell line-derived neurotrophic factor receptor;GDNF/GAS1	ENOG410IIBW;ENOG4111VG4	-;-	GO:0001764;GO:0005829;GO:0005886;GO:0009897;GO:0048666;GO:0004872;GO:0048485;GO:0008046;GO:0007411	biological_process;cellular_component;cellular_component;cellular_component;biological_process;-;biological_process;molecular_function;biological_process	neuron migration;cytosol;plasma membrane;external side of plasma membrane;neuron development;-;sympathetic nervous system development;axon guidance receptor activity;axon guidance	-	-	-
SVOPL	0.80218529714277	0.816295623327672	0.60730094965706	0.205197416791508	0.166617685533399	0.220224093487089	0.239809528113121	0.189771780016339	1.63871336279513	-0.414134540477476	48.2286011438469	9.12160173507561e-06	1.91553636436588e-05	ENSBTAG00000031265	F1MGL1	SVOP like	XP_015326254.1;XP_015326253.1;NP_001179429.1	-;-;putative transporter SVOPL	518832	SVOPL	SVOP like	O	PF00083	Sugar (and other) transporter	IPR005828;IPR011701;IPR036259;IPR020846	Major facilitator, sugar transporter-like;Major facilitator superfamily;MFS transporter superfamily;Major facilitator superfamily domain	KOG0253;ENOG410ZVDQ	Synaptic vesicle transporter SV2 (major facilitator superfamily);-	GO:0016021;GO:0022857;GO:0016020;GO:0055085	cellular_component;molecular_function;cellular_component;biological_process	integral component of membrane;transmembrane transporter activity;membrane;transmembrane transport	-	-	-
MAP1B	6.32832110489836	5.80090948328994	5.29324741409908	1.78770605692272	1.07179593353007	1.4990551316804	1.20066954666917	0.825341074364936	1.98452101126307	5.07584848512369	99.8532411620225	1.03843408960821e-06	2.65740521922291e-06	ENSBTAG00000001961	F1N1S2	Uncharacterized protein	-	-	-	-	-	-	PF00414	Neuraxin and MAP1B repeat	IPR000102;IPR027321;IPR026074	Neuraxin/MAP1B repeat;Microtubule-associated protein 1B;Microtubule associated protein 1	KOG3592;ENOG410XRYM	Microtubule-associated proteins;-	GO:0032387;GO:0001750;GO:0047497;GO:0005829;GO:0007399;GO:0048675;GO:0008017;GO:0005886;GO:0005874;GO:0061162;GO:0014069;GO:0007409;GO:0045773;GO:0001578;GO:0016358;GO:0009987;GO:0000226	biological_process;cellular_component;biological_process;cellular_component;biological_process;biological_process;molecular_function;cellular_component;cellular_component;biological_process;cellular_component;biological_process;biological_process;biological_process;biological_process;biological_process;biological_process	negative regulation of intracellular transport;photoreceptor outer segment;mitochondrion transport along microtubule;cytosol;nervous system development;axon extension;microtubule binding;plasma membrane;microtubule;establishment of monopolar cell polarity;postsynaptic density;axonogenesis;positive regulation of axon extension;microtubule bundle formation;dendrite development;cellular process;micr…	-	-	-
PSMC1	33.0357937679946	36.0817337490989	34.9086409848829	89.4544490679739	102.380374047291	94.9899323502161	95.9422920417447	104.57377577924	-1.69023099009909	7.18244529183713	560.413457073797	3.07662343764367e-12	7.01925939847594e-11	ENSSTOG00000001655	A0A287DDP1	Uncharacterized protein	XP_005321372.1	-	101978268	Psmc1	proteasome 26S subunit, ATPase 1	-	-	-	IPR003959;IPR003960;IPR027417;IPR005937;IPR003593;IPR035244	ATPase, AAA-type, core;ATPase, AAA-type, conserved site;P-loop containing nucleoside triphosphate hydrolase;26S proteasome regulatory subunit P45-like;AAA+ ATPase domain;26S Proteasome regulatory subunit 4	-	-	GO:0000166;GO:0036402;GO:1901800;GO:0005524;GO:0016787;GO:0030163;GO:0005737	molecular_function;molecular_function;biological_process;molecular_function;molecular_function;biological_process;cellular_component	nucleotide binding;proteasome-activating ATPase activity;positive regulation of proteasomal protein catabolic process;ATP binding;hydrolase activity;protein catabolic process;cytoplasm	-	-	-
TAF5	7.27352551068072	6.10278954582897	7.37340921182586	2.97776686407847	2.91990039062945	2.93080741737358	3.10303394100888	3.04347372056573	1.00866019114425	3.80088035661558	148.20333833449	1.41496095048139e-08	6.11762528590482e-08	ENSBTAG00000009709	E1BEN8	TATA-box binding protein associated factor 5	NP_001178407.1	transcription initiation factor TFIID subunit 5	516001	TAF5	TATA-box binding protein associated factor 5	O	PF00400;PF04494	WD domain, G-beta repeat;WD40 associated region in TFIID subunit, NTD2 domain	IPR019775;IPR017986;IPR006594;IPR015943;IPR001680;IPR037264;IPR020472;IPR007582;IPR036322	WD40 repeat, conserved site;WD40-repeat-containing domain;LIS1 homology motif;WD40/YVTN repeat-like-containing domain superfamily;WD40 repeat;TFIID subunit TAF5, NTD2 domain superfamily;G-protein beta WD-40 repeat;TFIID subunit TAF5, NTD2 domain;WD40-repeat-containing domain superfamily	ENOG410XPM5;KOG0263	-;Transcription initiation factor TFIID, subunit TAF5 (also component of histone acetyltransferase SAGA)	GO:0004402;GO:0006367;GO:0033276;GO:0016573;GO:0046983;GO:0000790;GO:0005654;GO:0044212;GO:0003700;GO:0015629;GO:0006355;GO:0005669;GO:0006352;GO:0042802;GO:0005634	molecular_function;biological_process;cellular_component;biological_process;molecular_function;cellular_component;cellular_component;molecular_function;molecular_function;cellular_component;biological_process;cellular_component;biological_process;molecular_function;cellular_component	histone acetyltransferase activity;transcription initiation from RNA polymerase II promoter;transcription factor TFTC complex;histone acetylation;protein dimerization activity;nuclear chromatin;nucleoplasm;transcription regulatory region DNA binding;DNA binding transcription factor activity;actin cytoskeleton;regulation of transcription, DNA-templated;transcription factor TFIID complex;DNA-templa…	K03130;K03130	ko03022;ko05168	Basal transcription factors;Herpes simplex infection
ENSBTAG00000049478	3.37750491651493	3.85351047886011	2.87923022692644	0.794342557187365	0.522599776463848	0.850738682637241	0.688424479453561	0.631629489033712	2.06373375249856	1.68690489631513	164.996802653889	7.31520426604539e-09	3.46374386477171e-08	-	I7GCK8	Macaca fascicularis brain cDNA clone: QflA-19510, similar to human F-box only protein 32	-	-	-	-	-	-	-	-	-	-	-	-	-	-	-	-	-	-
SART3	29.307829505768	28.9291755735831	24.3862282278202	80.2967226169065	75.2914525010286	77.9913135178156	75.1871879173166	73.2487326054275	-1.67211663318181	7.99895217460979	440.598381149641	1.45856368158699e-11	2.29817049756508e-10	-	A7MB01	SART3 protein	NP_001095330.1	squamous cell carcinoma antigen recognized by T-cells 3	505922	SART3	spliceosome associated factor 3, U4/U6 recycling protein	O	PF16605;PF00076;PF05391	LSM-interacting associated unstructured;RNA recognition motif. (a.k.a. RRM, RBD, or RNP domain);Lsm interaction motif	IPR011990;IPR034217;IPR035979;IPR012677;IPR000504;IPR003107;IPR034218;IPR008669	Tetratricopeptide-like helical domain superfamily;SART3, RNA recognition motif 1;RNA-binding domain superfamily;Nucleotide-binding alpha-beta plait domain superfamily;RNA recognition motif domain;HAT (Half-A-TPR) repeat;SART3, RNA recognition motif 2;LSM-interacting domain	ENOG410XP88;KOG0128	-;RNA-binding protein SART3 (RRM superfamily)	GO:0006396;GO:0003723;GO:0003676	biological_process;molecular_function;molecular_function	RNA processing;RNA binding;nucleic acid binding	-	-	-
GPR161	8.41403245003084	8.59633711477847	9.31787580319541	3.76157397461597	2.89171876309996	3.67092440734296	3.10114634099145	2.58485595755254	1.256195510759	3.55687073795309	113.515755520512	7.11006512190313e-08	2.47313262750575e-07	-	L8IH65	G protein-coupled receptor 161	XP_005897030.1	G-protein coupled receptor 161 isoform X1	102285066	GPR161	G protein-coupled receptor 161	-	PF00001	7 transmembrane receptor (rhodopsin family)	IPR017452;IPR000276	GPCR, rhodopsin-like, 7TM;G protein-coupled receptor, rhodopsin-like	-	-	GO:0007186;GO:0004930;GO:0004871;GO:0007165;GO:0016021;GO:0016020	biological_process;molecular_function;molecular_function;biological_process;cellular_component;cellular_component	G-protein coupled receptor signaling pathway;G-protein coupled receptor activity;signal transducer activity;signal transduction;integral component of membrane;membrane	K08439	ko04340	Hedgehog signaling pathway
SSNA1	35.1264793380902	45.6632888375798	40.5587932701263	67.086585992265	81.5546766663632	71.7780176210127	74.2786175519881	81.4166063476857	-1.09332027532056	5.67145050052093	141.344150561467	1.89016747197648e-08	7.87986026989615e-08	ENSOGAG00000005914	H0WT38	SS nuclear autoantigen 1	-	-	-	-	-	-	-	-	IPR033362	SSNA1 family	ENOG4111N70;ENOG410IYU9	-;-	GO:0036064;GO:0060830;GO:0042073;GO:0005813;GO:0042802	cellular_component;biological_process;biological_process;cellular_component;molecular_function	ciliary basal body;ciliary receptor clustering involved in smoothened signaling pathway;intraciliary transport;centrosome;identical protein binding	-	-	-
FKBP3	54.8585354341499	48.1561539588342	53.2013662169425	95.6557841214453	110.646454755702	104.054191629112	112.810459610377	120.496478779704	-1.2610862352043	6.50578523752352	228.911093818117	9.50310532290715e-10	6.25927548152377e-09	-	L5JWW7	Peptidylprolyl isomerase	-	-	102887288	FKBP3	FKBP prolyl isomerase 3	-	PF00254	KBP-type peptidyl-prolyl cis-trans isomerase	IPR023566;IPR001179	Peptidyl-prolyl cis-trans isomerase, FKBP-type;FKBP-type peptidyl-prolyl cis-trans isomerase domain	-	-	GO:0000413;GO:0016853;GO:0003755	biological_process;molecular_function;molecular_function	protein peptidyl-prolyl isomerization;isomerase activity;peptidyl-prolyl cis-trans isomerase activity	-	-	-
HOXC8	2.13513981344767	2.01485114044037	1.76384380529307	5.09085199572087	5.08547456744991	5.2604135691248	5.73925964237716	5.2326703891321	-1.63244808639798	2.89883784379039	225.614489316346	1.0410866210961e-09	6.7641871072321e-09	ENSOCUG00000004741	G1SME8	Homeobox C8	XP_008254770.1	-	103348281	HOXC8	homeobox C8	-	PF00046	Homeobox domain	IPR017970;IPR000047;IPR020479;IPR001827;IPR009057;IPR001356	Homeobox, conserved site;Helix-turn-helix motif;Homeobox domain, metazoa;Homeobox protein, antennapedia type, conserved site;Homeobox-like domain superfamily;Homeobox domain	KOG0489;ENOG410ZTBY	Transcription factor zerknullt and related HOX domain proteins;-	GO:0030182;GO:0009952;GO:0015630;GO:0005654;GO:0043565;GO:0000122;GO:0003700;GO:0006355;GO:0048705;GO:0003677;GO:0007275;GO:0005634	biological_process;biological_process;cellular_component;cellular_component;molecular_function;biological_process;molecular_function;biological_process;biological_process;molecular_function;biological_process;cellular_component	neuron differentiation;anterior/posterior pattern specification;microtubule cytoskeleton;nucleoplasm;sequence-specific DNA binding;negative regulation of transcription by RNA polymerase II;DNA binding transcription factor activity;regulation of transcription, DNA-templated;skeletal system morphogenesis;DNA binding;multicellular organism development;nucleus	-	-	-
ADGRG7	0.385917584241874	0.439830518505321	0.539171816554188	0.106793798797158	0	0.0219739920780285	0.0248485461163929	0.0222285785605797	3.50475318862959	-1.04660096447024	45.5634212809451	1.23019767941121e-05	2.5228023431933e-05	-	A4IFD4	GPR128 protein	NP_001077171.1	adhesion G-protein coupled receptor G7	523482	ADGRG7	adhesion G protein-coupled receptor G7	O	PF01825;PF00002	PCR proteolysis site, GPS, motif;7 transmembrane receptor (Secretin family)	IPR000203;IPR000832;IPR017981	GPS motif;GPCR, family 2, secretin-like;GPCR, family 2-like	KOG4193;ENOG410XSD2	G protein-coupled receptors;-	GO:0007186;GO:0004888;GO:0004930;GO:0016021;GO:0016020;GO:0007166	biological_process;molecular_function;molecular_function;cellular_component;cellular_component;biological_process	G-protein coupled receptor signaling pathway;transmembrane signaling receptor activity;G-protein coupled receptor activity;integral component of membrane;membrane;cell surface receptor signaling pathway	-	-	-
RABGGTA	6.10616797944271	6.09434939691302	5.62650885135348	10.9276323342802	11.2707703647934	11.1705301075623	11.891670865725	11.1675284535522	-1.12762244151047	4.21303285129059	224.206740416777	1.08286397524535e-09	6.9830151464476e-09	ENSOARG00000019139	W5QCW3	Rab geranylgeranyltransferase alpha subunit	-	-	-	-	-	-	PF14580;PF01239;PF07711	Leucine-rich repeat;Protein prenyltransferase alpha subunit repeat;Rab geranylgeranyl transferase alpha-subunit, insert domain	IPR032955;IPR036254;IPR009087;IPR002088;IPR032675	Geranylgeranyl transferase type-2 subunit alpha;Rab geranylgeranyltransferase, alpha subunit, insert-domain superfamily;Rab geranylgeranyltransferase, alpha subunit, insert-domain;Protein prenyltransferase, alpha subunit;Leucine-rich repeat domain superfamily	-	-	GO:0018344;GO:0005654;GO:0008270;GO:0008318;GO:0004663;GO:0005968;GO:0018342	biological_process;cellular_component;molecular_function;molecular_function;molecular_function;cellular_component;biological_process	protein geranylgeranylation;nucleoplasm;zinc ion binding;protein prenyltransferase activity;Rab geranylgeranyltransferase activity;Rab-protein geranylgeranyltransferase complex;protein prenylation	-	-	-
ZC3H13	24.3871329524494	20.9174269663568	17.1590684860304	152.19869377837	142.892725241057	150.550711230633	150.035491338631	128.67437768829	-3.00158313908565	7.72866136077799	663.97015366429	1.02207847022647e-12	3.1330822490165e-11	-	L8IHC3	Zinc finger CCCH domain-containing protein 13	XP_005896808.1	zinc finger CCCH domain-containing protein 13	102286009	ZC3H13	zinc finger CCCH-type containing 13	-	PF00642	Zinc finger C-x8-C-x5-C-x3-H type (and similar)	IPR000571;IPR036855	Zinc finger, CCCH-type;Zinc finger, CCCH-type superfamily	-	-	GO:0046872	molecular_function	metal ion binding	-	-	-
CLCA2	140.268149206258	140.70629788984	154.938392124494	34.1565866074245	33.3640506209599	30.7985792691812	36.2307419480015	33.2435377611146	1.91512633271283	7.68594088084119	827.362194663187	2.43407099321637e-13	1.17052573859654e-11	-	L8J2R9	Calcium-activated chloride channel regulator 2	XP_005888495.1	calcium-activated chloride channel regulator 2	102272047	CLCA2	chloride channel accessory 2	-	PF08434	Calcium-activated chloride channel N terminal	IPR013642;IPR036465;IPR002035;IPR004727	Calcium-activated chloride channel, N-terminal;von Willebrand factor A-like domain superfamily;von Willebrand factor, type A;Calcium-activated chloride channel protein, chordata	-	-	GO:0034220;GO:0016021;GO:0016020;GO:0005229;GO:0006821	biological_process;cellular_component;cellular_component;molecular_function;biological_process	ion transmembrane transport;integral component of membrane;membrane;intracellular calcium activated chloride channel activity;chloride transport	K05028;K05028	ko04924;ko04972	Renin secretion;Pancreatic secretion
NPTX1	0.769765782916202	0.664623149205182	0.519745833802452	0.0759411560866463	0.0565246460697338	0.0664093245058999	0	0.0167946825694277	3.65611477757981	-1.21250844397727	60.8699850256362	2.58952561820772e-06	6.06849699223462e-06	-	A0A212D8W3	Uncharacterized protein	-	-	-	-	-	-	-	-	IPR030476;IPR013320;IPR001759	Pentaxin, conserved site;Concanavalin A-like lectin/glucanase domain superfamily;Pentraxin-related	-	-	-	-	-	-	-	-
ZSCAN12	0.282950619870547	0.318689185766081	0.222823426887175	0.93446343419921	0.857065181295338	0.782317570801883	0.910934330749312	0.697355845727712	-1.82126868281674	1.58960619881778	104.102152169361	1.19074403637689e-07	3.90158684259662e-07	ENSBTAG00000008943	Q08E61	Zinc finger and SCAN domain containing 12	NP_001070606.1	zinc finger and SCAN domain-containing protein 12	768084	ZSCAN12	zinc finger and SCAN domain containing 12	O	PF00096;PF02023	Zinc finger, C2H2 type;SCAN domain	IPR013087;IPR036236;IPR003309;IPR038269	Zinc finger C2H2-type;Zinc finger C2H2 superfamily;SCAN domain;SCAN domain superfamily	COG5048;KOG1721	FOG: Zn-finger;FOG: Zn-finger	GO:0003700;GO:0003676;GO:0046872;GO:0006355;GO:0006351;GO:0005634	molecular_function;molecular_function;molecular_function;biological_process;biological_process;cellular_component	DNA binding transcription factor activity;nucleic acid binding;metal ion binding;regulation of transcription, DNA-templated;transcription, DNA-templated;nucleus	-	-	-
RPGRIP1L	1.82322536928439	1.20580097557866	1.31604329984601	4.20785136937463	3.18495127932594	3.53971008311339	3.37206900037002	2.96932314267679	-1.46486555532746	4.41474436050769	96.6865931815197	3.46663239973585e-07	9.97649760244337e-07	ENSBTAG00000012499	E1BJB4	RPGRIP1 like	-	-	-	-	-	-	PF00168;PF11618	C2 domain;irst C2 domain of RPGR-interacting protein 1	IPR031139;IPR035892;IPR021656;IPR031136;IPR000008	RPGRIP1 family;C2 domain superfamily;RPGR-interacting protein 1, first C2 domain;Protein fantom (RPGRIP1L);C2 domain	ENOG410IGZN;ENOG410YNUX	-;-	GO:0005911;GO:0045744;GO:0031870;GO:0007420;GO:0005737;GO:0021549;GO:0021532;GO:0007368;GO:0021537;GO:0043010;GO:0008589;GO:0060039;GO:0005813;GO:0035116;GO:0001736;GO:0043584;GO:0021670;GO:0005886;GO:0001822;GO:0060271;GO:1905515;GO:0035115;GO:0032502;GO:0022038;GO:0035108;GO:0001889;GO:0007163;GO:0005829;GO:0001701;GO:0005654;GO:0060322;GO:0090102;GO:0021772;GO:0036064;GO:0005929;GO:0005930;GO:…	cellular_component;biological_process;molecular_function;biological_process;cellular_component;biological_process;biological_process;biological_process;biological_process;biological_process;biological_process;biological_process;cellular_component;biological_process;biological_process;biological_process;biological_process;cellular_component;biological_process;biological_process;biological_process;…	cell-cell junction;negative regulation of G-protein coupled receptor protein signaling pathway;thromboxane A2 receptor binding;brain development;cytoplasm;cerebellum development;neural tube patterning;determination of left/right symmetry;telencephalon development;camera-type eye development;regulation of smoothened signaling pathway;pericardium development;centrosome;embryonic hindlimb morphogene…	-	-	-
MTMR11	2.92948312269634	2.89485589210157	2.10066475015951	0.420356035227555	0.266717457849977	0.361568477877829	0.238506036113607	0.219454524794504	2.92085962943761	1.44693349810959	209.62948165791	1.65097701331556e-09	9.96595363707422e-09	-	L8IN12	Myotubularin-related protein 11	-	-	102278054	MTMR11	myotubularin related protein 11	-	PF12578;PF06602	Myotubularin-associated protein;Myotubularin-like phosphatase domain	IPR030580;IPR030564;IPR029021;IPR022587;IPR010569	Myotubularin-related protein 11;Myotubularin family;Protein-tyrosine phosphatase-like;Myotubularin-related 12-like C-terminal domain;Myotubularin-like phosphatase domain	-	-	-	-	-	-	-	-
ENSBTAG00000045039	66.8562543450877	79.6329045066324	74.5430064255633	1.07751472517346	1.06935670746378	1.06005303741454	1.86468355507002	1.42977947972177	5.6085721423802	1.69602831778286	1135.94997015063	3.05517179659324e-14	3.01692384433055e-12	-	-	-	-	-	-	-	-	-	-	-	-	-	-	-	-	-	-	-	-	-
MAPT	1.03281904051115	1.00135627867383	1.00292530547535	0.43606868088802	0.349342151330143	0.376740677599653	0.431219879883213	0.264914814948448	1.24630422685711	1.05068745150135	50.998967094729	6.77640244283328e-06	1.45922166845976e-05	ENSOARG00000011303	W5PNU3	Microtubule-associated protein	-	-	-	-	-	-	PF00418	Tau and MAP protein, tubulin-binding repeat	IPR002955;IPR001084	Microtubule-associated protein Tau;Microtubule associated protein, tubulin-binding repeat	-	-	GO:0099609;GO:0030426;GO:0048312;GO:0008017;GO:0030425;GO:0048018;GO:0005874;GO:0071813;GO:0016607;GO:0097418;GO:2001020;GO:0042802;GO:0005737;GO:0045298;GO:0070507;GO:0097435;GO:0010469;GO:0050808;GO:0005856;GO:1901216;GO:0010917;GO:0010629;GO:0036477;GO:0090258;GO:0043025;GO:1900034;GO:1902474;GO:0044297;GO:1904428;GO:0032930;GO:0045773;GO:0050848;GO:0034399;GO:0031116;GO:0042803;GO:0015630;GO:…	molecular_function;cellular_component;biological_process;molecular_function;cellular_component;molecular_function;cellular_component;molecular_function;cellular_component;cellular_component;biological_process;molecular_function;cellular_component;cellular_component;biological_process;biological_process;biological_process;biological_process;cellular_component;biological_process;biological_process;…	microtubule lateral binding;growth cone;intracellular distribution of mitochondria;microtubule binding;dendrite;receptor ligand activity;microtubule;lipoprotein particle binding;nuclear speck;neurofibrillary tangle;regulation of response to DNA damage stimulus;identical protein binding;cytoplasm;tubulin complex;regulation of microtubule cytoskeleton organization;supramolecular fiber organization;…	-	-	-
bta-mir-2292	22.98833865812	18.1943224488368	17.1010426505704	0.275151081606795	0	0	0	0	7.53113499584858	-1.40755909887146	182.223827898383	3.95581806971307e-09	2.06507112791801e-08	-	-	-	-	-	-	-	-	-	-	-	-	-	-	-	-	-	-	-	-	-
DIPK2A	7.26304328032571	7.54426165206223	7.79305395160626	2.04917683806111	1.98763283588214	1.84728010701231	1.86377967106002	2.14096539795903	1.73049850684415	4.12242789909436	553.272015055525	3.34353132350463e-12	7.53517790955678e-11	ENSPTRG00000015492	H2QNJ2	Chromosome 3 open reading frame 58	XP_516799.2	-	460752	DIPK2A	divergent protein kinase domain 2A	O	PF12260	Protein-kinase domain of FAM69	IPR020519;IPR022049	Uncharacterised protein family UPF0672;FAM69, protein-kinase domain	ENOG410XR52;ENOG410IKM0	-;-	GO:0014066;GO:0000139;GO:0005615;GO:0060038;GO:0030137;GO:0030126	biological_process;cellular_component;cellular_component;biological_process;cellular_component;cellular_component	regulation of phosphatidylinositol 3-kinase signaling;Golgi membrane;extracellular space;cardiac muscle cell proliferation;COPI-coated vesicle;COPI vesicle coat	-	-	-
HCK	0.477868902294557	0.977051639832113	0.695456789884367	0.226880992826806	0.192997066681514	0.170060394727561	0.208332635908117	0.243710132884842	1.59110562104542	-0.205114758408234	39.1406436144628	2.68887104964884e-05	5.16992210140567e-05	ENSBTAG00000007932	F1MWN2	Tyrosine-protein kinase	-	-	-	-	-	-	PF07714;PF00018;PF00017	Protein tyrosine kinase;SH3 domain;SH2 domain	IPR036028;IPR035851;IPR001452;IPR001245;IPR000980;IPR036860;IPR020635;IPR017441;IPR000719;IPR008266;IPR011009	SH3-like domain superfamily;Tyrosine-protein kinase HCK, SH2 domain;SH3 domain;Serine-threonine/tyrosine-protein kinase, catalytic domain;SH2 domain;SH2 domain superfamily;Tyrosine-protein kinase, catalytic domain;Protein kinase, ATP binding site;Protein kinase domain;Tyrosine-protein kinase, active site;Protein kinase-like domain superfamily	KOG0197;COG0515	Tyrosine kinases;Serine/threonine protein kinase	GO:0038083;GO:0006468;GO:0004713;GO:0004672;GO:0030154;GO:0000166;GO:0016301;GO:0016477;GO:0031234;GO:0016310;GO:0005886;GO:0007169;GO:0004715;GO:0005524;GO:0042127;GO:0045087;GO:0005102;GO:0005654;GO:0016740	biological_process;biological_process;molecular_function;molecular_function;biological_process;molecular_function;molecular_function;biological_process;cellular_component;biological_process;cellular_component;biological_process;molecular_function;molecular_function;biological_process;biological_process;molecular_function;cellular_component;molecular_function	peptidyl-tyrosine autophosphorylation;protein phosphorylation;protein tyrosine kinase activity;protein kinase activity;cell differentiation;nucleotide binding;kinase activity;cell migration;extrinsic component of cytoplasmic side of plasma membrane;phosphorylation;plasma membrane;transmembrane receptor protein tyrosine kinase signaling pathway;non-membrane spanning protein tyrosine kinase activit…	-	-	-
PRIM2	7.36801428600246	8.13435688240159	9.52413051271232	3.15120971002329	3.33584154851863	3.46547939764039	3.53165967463187	4.04625702456213	1.05524154667491	3.36259340576828	105.150914518748	1.12198910666089e-07	3.71393323535448e-07	ENSBTAG00000007937	A0JNF4	DNA primase large subunit	NP_001073062.1	DNA primase large subunit	514682	PRIM2	DNA primase subunit 2	O	PF04104	ukaryotic and archaeal DNA primase, large subunit	IPR016558;IPR007238	DNA primase, large subunit, eukaryotic;DNA primase large subunit, eukaryotic/archaeal	KOG2267;COG2219	Eukaryotic-type DNA primase, large subunit;Eukaryotic-type DNA primase, large subunit	GO:0051536;GO:0046872;GO:0003697;GO:0071897;GO:0003899;GO:0003896;GO:0003677;GO:0016779;GO:0016740;GO:0005658;GO:0003887;GO:0051539;GO:0006269;GO:0006260	molecular_function;molecular_function;molecular_function;biological_process;molecular_function;molecular_function;molecular_function;molecular_function;molecular_function;cellular_component;molecular_function;molecular_function;biological_process;biological_process	iron-sulfur cluster binding;metal ion binding;single-stranded DNA binding;DNA biosynthetic process;DNA-directed 5'-3' RNA polymerase activity;DNA primase activity;DNA binding;nucleotidyltransferase activity;transferase activity;alpha DNA polymerase:primase complex;DNA-directed DNA polymerase activity;4 iron, 4 sulfur cluster binding;DNA replication, synthesis of RNA primer;DNA replication	K02685;K02685;K02685	ko03030;ko00240;ko00230	DNA replication;Pyrimidine metabolism;Purine metabolism
LIPM	2.39384606953574	2.53378294131021	2.62264619158656	0.469483868677042	0.361095237978894	0.318180994979936	0.35980422214788	0.3737814727609	2.54257464331803	0.704881270526959	229.828971816161	9.26680602974728e-10	6.13801345626272e-09	-	L8IEP1	Lipase	XP_005897772.1	lipase member M	102273049	LIPM	lipase family member M	-	PF04083;PF00561	Partial alpha/beta-hydrolase lipase region;alpha/beta hydrolase fold	IPR029058;IPR000073;IPR025483	Alpha/Beta hydrolase fold;Alpha/beta hydrolase fold-1;Lipase, eukaryotic	-	-	GO:0016042;GO:0016787;GO:0016788	biological_process;molecular_function;molecular_function	lipid catabolic process;hydrolase activity;hydrolase activity, acting on ester bonds	-	-	-
PARM1	8.53925955826267	6.12914054908608	7.9113662128278	0.47834884895849	0.726053367120219	0.406005217397876	0.779108103360154	0.323589000828191	3.60216289601539	1.83857570279952	267.81530432202	4.39794965622376e-10	3.32350256793449e-09	ENSBTAG00000015919	Q0II30	DKFZP564O0823 protein	NP_001069239.1	prostate androgen-regulated mucin-like protein 1 precursor	518368	PARM1	prostate androgen-regulated mucin-like protein 1	O	PF17061	PARM	IPR031431	Prostate androgen-regulated mucin-like protein 1	ENOG410IVTQ;ENOG410XTVA	-;-	GO:0005770;GO:0005829;GO:0005886;GO:0005769;GO:0005794;GO:0016021;GO:0016020;GO:0043231;GO:0005634	cellular_component;cellular_component;cellular_component;cellular_component;cellular_component;cellular_component;cellular_component;cellular_component;cellular_component	late endosome;cytosol;plasma membrane;early endosome;Golgi apparatus;integral component of membrane;membrane;intracellular membrane-bounded organelle;nucleus	-	-	-
SBSN	5.50571360290838	3.81784938070419	2.4182370877274	1.03805664192105	0.73439812300207	0.862825097689248	1.15863970554778	0.781902705514864	1.87571815449861	1.73676364346764	63.293858836512	3.3767955513278e-06	7.72999951371022e-06	-	L8HTS4	Suprabasin	-	-	102272424	SBSN	suprabasin	-	-	-	IPR024153	Suprabasin	-	-	-	-	-	-	-	-
GAPDHS	1.08568160645559	0.886124496243158	0.79682277583303	1.85011981754246	2.11015890786445	2.25781587204319	2.00704111680117	1.85649263866382	-1.34957594520473	1.29602152627542	63.1516226220633	2.11214918986444e-06	5.03552560266982e-06	-	L8HW20	Glyceraldehyde-3-phosphate dehydrogenase	XP_005908251.1	glyceraldehyde-3-phosphate dehydrogenase, testis-specific isoform X1	102272712	GAPDHS	glyceraldehyde-3-phosphate dehydrogenase, spermatogenic	-	PF02800;PF00044	lyceraldehyde 3-phosphate dehydrogenase, C-terminal domain;lyceraldehyde 3-phosphate dehydrogenase, NAD binding domain	IPR020829;IPR020831;IPR006424;IPR036291;IPR020828;IPR020830	Glyceraldehyde 3-phosphate dehydrogenase, catalytic domain;Glyceraldehyde/Erythrose phosphate dehydrogenase family;Glyceraldehyde-3-phosphate dehydrogenase, type I;NAD(P)-binding domain superfamily;Glyceraldehyde 3-phosphate dehydrogenase, NAD(P) binding domain;Glyceraldehyde 3-phosphate dehydrogenase, active site	-	-	GO:0006006;GO:0055114;GO:0051287;GO:0050661;GO:0016620;GO:0006096;GO:0016491;GO:0004365	biological_process;biological_process;molecular_function;molecular_function;molecular_function;biological_process;molecular_function;molecular_function	glucose metabolic process;oxidation-reduction process;NAD binding;NADP binding;oxidoreductase activity, acting on the aldehyde or oxo group of donors, NAD or NADP as acceptor;glycolytic process;oxidoreductase activity;glyceraldehyde-3-phosphate dehydrogenase (NAD+) (phosphorylating) activity	K10705	ko00010	Glycolysis / Gluconeogenesis
DMKN	1.01537552278448	1.13163924780933	0.898478598103524	0.101193917928944	0.0836898036160902	0.0737437168467988	0.0833905893091733	0	3.68759046242481	-0.414195251244257	84.3911910776917	4.0751632516121e-07	1.15079013905838e-06	ENSBTAG00000015912	F1N7Y8	Dermokine	-	-	-	-	-	-	-	-	IPR033541	Dermokine	ENOG410JC0V;ENOG4111ARX	-;-	GO:1903575	biological_process	cornified envelope assembly	-	-	-
AGO2	36.683671043363	37.6171204863366	32.5748477568943	16.2979317186876	12.8777309726439	14.2107802294818	13.3412027773489	11.7366307984165	1.17914689294069	5.91000114770655	153.234154254481	1.15313819229622e-08	5.12083613303946e-08	-	H9Z7S7	Protein argonaute-2	-	-	711873	AGO2	argonaute RISC catalytic component 2	O	PF08699;PF16488;PF16487;PF02171;PF02170;PF16486	Argonaute linker 1 domain;Argonaute linker 2 domain;Mid domain of argonaute;Piwi domain;PAZ domain;N-terminal domain of argonaute	IPR032474;IPR036397;IPR032473;IPR032472;IPR036085;IPR003100;IPR012337;IPR014811;IPR028602;IPR003165	Protein argonaute, N-terminal;Ribonuclease H superfamily;Protein argonaute, Mid domain;Argonaute linker 2 domain;PAZ domain superfamily;PAZ domain;Ribonuclease H-like superfamily;Argonaute, linker 1 domain;Protein argonaute-2;Piwi domain	ENOG410XP07;KOG1041	-;Translation initiation factor 2C (eIF-2C) and related proteins	GO:0030529;GO:0035278;GO:0070551;GO:0031047;GO:0016891;GO:0000340;GO:0035068;GO:0004518;GO:0005737;GO:0035279;GO:0005634;GO:0090502;GO:0003723;GO:0046872;GO:0031054;GO:0016787;GO:0005845;GO:0004519;GO:0000932;GO:0003676;GO:0035198;GO:0035197;GO:0006417;GO:0006355;GO:0016442;GO:0045947;GO:0006351	;biological_process;molecular_function;biological_process;molecular_function;molecular_function;cellular_component;molecular_function;cellular_component;biological_process;cellular_component;biological_process;molecular_function;molecular_function;biological_process;molecular_function;cellular_component;molecular_function;cellular_component;molecular_function;molecular_function;molecular_function…	;miRNA mediated inhibition of translation;endoribonuclease activity, cleaving siRNA-paired mRNA;gene silencing by RNA;endoribonuclease activity, producing 5'-phosphomonoesters;RNA 7-methylguanosine cap binding;micro-ribonucleoprotein complex;nuclease activity;cytoplasm;mRNA cleavage involved in gene silencing by miRNA;nucleus;RNA phosphodiester bond hydrolysis, endonucleolytic;RNA binding;metal i…	-	-	-
CSF2	22.3377751973602	22.9051156528611	23.2250144645948	1.07979759535392	2.09340169003502	1.27366071162049	1.39061146479798	1.44391571751562	3.77031749065727	2.63072325099428	644.026256778024	1.24646754836564e-12	3.69823490955457e-11	-	L8IZE0	Uncharacterized protein	XP_005888437.1	granulocyte-macrophage colony-stimulating factor	102275474	CSF2	colony stimulating factor 2	-	PF01109	ranulocyte-macrophage colony-stimulating factor	IPR009079;IPR000773	Four-helical cytokine-like, core;Granulocyte-macrophage colony-stimulating factor	-	-	GO:0005576;GO:0005129;GO:0010469;GO:0006955;GO:0008083	cellular_component;molecular_function;biological_process;biological_process;molecular_function	extracellular region;granulocyte macrophage colony-stimulating factor receptor binding;regulation of signaling receptor activity;immune response;growth factor activity	K05427;K05427;K05427;K05427;K05427;K05427;K05427;K05427;K05427;K05427;K05427;K05427	ko04060;ko05166;ko05202;ko05323;ko04650;ko04640;ko05132;ko04630;ko04668;ko04664;ko05146;ko04660	Cytokine-cytokine receptor interaction;HTLV-I infection;Transcriptional misregulation in cancer;Rheumatoid arthritis;Natural killer cell mediated cytotoxicity;Hematopoietic cell lineage;Salmonella infection;Jak-STAT signaling pathway;TNF signaling pathway;Fc epsilon RI signaling pathway;Amoebiasis;T cell receptor signaling pathway
TMEM140	2.06369566859585	2.78204569703034	1.99389253073253	0.738306687588909	0.595332450639422	0.508439430020104	0.538446681981167	0.653117602939506	1.70757599594649	1.20121846252292	103.015765377553	1.26713124335787e-07	4.12678997081506e-07	ENSBTAG00000001576	A6QQJ2	TMEM140 protein	NP_001098843.1	transmembrane protein 140 precursor	515475	TMEM140	transmembrane protein 140	O	PF14985	TM140 protein family	IPR028038	TM140 protein family	ENOG410IWZ5;ENOG41119TG	-;-	GO:0016021;GO:0016020	cellular_component;cellular_component	integral component of membrane;membrane	-	-	-
CALM2	649.229487550613	441.031789377992	574.991578975701	1157.60402190754	1255.46362699518	1186.16132048362	1199.49448000901	1221.45550591195	-1.31474957173191	10.255193689536	144.982617719742	1.61848759466676e-08	6.87126863295348e-08	-	A0A146N5G3	Uncharacterized protein	-	-	-	-	-	-	-	-	-	-	-	-	-	-	-	-	-	-
SDC2	5.84216510934758	5.34569706753507	6.17537651270598	13.4623398990325	13.7586385852367	13.6674453945449	13.7392076450667	13.9145344644589	-1.44134278844253	4.42455532816925	360.991533122888	5.25445456897463e-11	6.15417357070513e-10	ENSPPYG00000018767	H2PQV2	Syndecan	-	-	-	-	-	-	PF01034	Syndecan domain	IPR027789;IPR001050;IPR003585;IPR030479;IPR031201	Syndecan/Neurexin domain;Syndecan;Neurexin/syndecan/glycophorin C;Syndecan, conserved site;Syndecan-2	ENOG410IW5I;ENOG4111QSA	-;-	GO:0016021;GO:0016020	cellular_component;cellular_component	integral component of membrane;membrane	-	-	-
HIPK1	17.240364564783	16.3686698790167	16.5038763681061	6.38487393864895	3.43800355458696	5.67209648848478	4.62379975058321	3.32939819810599	1.63246574157187	5.1915791031267	73.1423746612662	4.54531716857874e-06	1.01184345022775e-05	ENSBTAG00000011322	E1BQ34	Homeodomain interacting protein kinase 1	NP_001103468.1	homeodomain-interacting protein kinase 1	512233	HIPK1	homeodomain interacting protein kinase 1	O	PF00069	Protein kinase domain	IPR017441;IPR000719;IPR008271;IPR011009	Protein kinase, ATP binding site;Protein kinase domain;Serine/threonine-protein kinase, active site;Protein kinase-like domain superfamily	KOG0667;ENOG410XPET	Dual-specificity tyrosine-phosphorylation regulated kinase;-	GO:0030182;GO:0006468;GO:0060059;GO:0016607;GO:0004672;GO:0005737;GO:0005634;GO:0009952;GO:0061072;GO:0008284;GO:0034333;GO:0097191;GO:0007224;GO:0005813;GO:0060235;GO:0048596;GO:0042771;GO:0016605;GO:0005524;GO:0005829;GO:0072577;GO:0005654;GO:0010842;GO:0010803	biological_process;biological_process;biological_process;cellular_component;molecular_function;cellular_component;cellular_component;biological_process;biological_process;biological_process;biological_process;biological_process;biological_process;cellular_component;biological_process;biological_process;biological_process;cellular_component;molecular_function;cellular_component;biological_process;…	neuron differentiation;protein phosphorylation;embryonic retina morphogenesis in camera-type eye;nuclear speck;protein kinase activity;cytoplasm;nucleus;anterior/posterior pattern specification;iris morphogenesis;positive regulation of cell proliferation;adherens junction assembly;extrinsic apoptotic signaling pathway;smoothened signaling pathway;centrosome;lens induction in camera-type eye;embry…	-	-	-
MORF4L1	336.95421479343	307.06801392284	335.746287662633	671.087797789787	666.606224752403	677.486724364399	677.653246454043	714.627120814796	-1.26000157713354	9.7162072374826	347.623099029923	6.69166763646862e-11	7.36150998162504e-10	-	L8IZ88	Mortality factor 4-like protein 1	XP_005889826.1	-	102282240	MORF4L1	mortality factor 4 like 1	-	PF11717;PF05712	RNA binding activity-knot of a chromodomain;MRG	IPR025995;IPR038217;IPR016197;IPR038011;IPR008676;IPR026541	RNA binding activity-knot of a chromodomain;MRG, C-terminal domain superfamily;Chromo-like domain superfamily;Mortality factor 4-like protein 1;MRG;MRG domain	-	-	GO:0006355;GO:0006325;GO:0016580;GO:0035267;GO:0006351;GO:0005634	biological_process;biological_process;cellular_component;cellular_component;biological_process;cellular_component	regulation of transcription, DNA-templated;chromatin organization;Sin3 complex;NuA4 histone acetyltransferase complex;transcription, DNA-templated;nucleus	-	-	-
NFKBIZ	50.5076404893784	46.4837211060257	44.3043588532211	9.41285637848911	7.69178897212012	8.05809965394456	8.39914591398858	6.94383566604513	2.3401200714292	6.22431014101011	681.754471364416	8.60475531948414e-13	2.77583827463458e-11	-	M5AKL7	Molecule possessing ankyrin-repeats induced by lipopolysaccharide	-	-	282713	NFKBIZ	NFKB inhibitor zeta	O	PF12796	Ankyrin repeats (3 copies)	IPR020683;IPR002110;IPR036770	Ankyrin repeat-containing domain;Ankyrin repeat;Ankyrin repeat-containing domain superfamily	KOG0504;COG0666	FOG: Ankyrin repeat;FOG: Ankyrin repeat	GO:0006954;GO:0036464;GO:0005634;GO:0016607	biological_process;cellular_component;cellular_component;cellular_component	inflammatory response;cytoplasmic ribonucleoprotein granule;nucleus;nuclear speck	-	-	-
POLR2I	10.5872508562422	9.34144875473929	10.5553245854805	28.116929913324	31.1822245288373	32.4441805775937	32.3015762175199	32.918885789816	-1.82663963065736	4.88515790865634	476.460225586806	8.80041541353849e-12	1.54887311278277e-10	-	A0A091DG46	DNA-directed RNA polymerase subunit	XP_010630186.1	-	104867504	Polr2i	RNA polymerase II subunit I	-	PF02150;PF01096	RNA polymerases M/15 Kd subunit;Transcription factor S-II (TFIIS)	IPR019761;IPR001529;IPR001222;IPR034012;IPR012164	DNA-directed RNA polymerase M, 15kDa subunit, conserved site;DNA-directed RNA polymerase, M/15kDa subunit;Zinc finger, TFIIS-type;Pol II subunit B9, C-terminal zinc ribbon;DNA-directed RNA polymerase subunit/transcription factor S	-	-	GO:0005730;GO:0008270;GO:0003676;GO:0046872;GO:0003899;GO:0006379;GO:0006351;GO:0005634	cellular_component;molecular_function;molecular_function;molecular_function;molecular_function;biological_process;biological_process;cellular_component	nucleolus;zinc ion binding;nucleic acid binding;metal ion binding;DNA-directed 5'-3' RNA polymerase activity;mRNA cleavage;transcription, DNA-templated;nucleus	-	-	-
OVOL3	3.55522497888627	6.38970267350753	3.21146340855782	0.663118412636095	0.179481231417042	0.606244903504857	0.417292250978111	0.346630158164158	3.08770934676127	-0.0251800001989501	84.7122651113993	3.98654221866007e-07	1.12893848819148e-06	-	A0A212DBG1	Uncharacterized protein	-	-	-	-	-	-	-	-	IPR027756;IPR013087;IPR036236	Ovo-like;Zinc finger C2H2-type;Zinc finger C2H2 superfamily	-	-	GO:0003676	molecular_function	nucleic acid binding	-	-	-
LAMTOR4	21.3995503524918	21.3874242725115	22.2934384388624	36.3281155765011	45.3265633608578	40.3844444556209	42.3044037379499	44.5636232090672	-1.14391990395172	4.42405831099928	171.242280811836	5.81496815748763e-09	2.8590812651182e-08	-	L8IQD1	Uncharacterized protein	-	-	102287796	LAMTOR4	late endosomal/lysosomal adaptor, MAPK and MTOR activator 4	-	-	-	IPR034601	Ragulator complex protein LAMTOR4	-	-	GO:0032008;GO:0071230;GO:0071986	biological_process;biological_process;cellular_component	positive regulation of TOR signaling;cellular response to amino acid stimulus;Ragulator complex	-	-	-
PROSER3	0.778298001627852	0.965607178330423	1.00072768103338	1.59220759223132	1.85200699991532	1.73670713922296	1.65068891851198	1.93856915532053	-1.12358998314517	1.80273964209497	65.007994876229	1.79755206799953e-06	4.34638010311064e-06	ENSBTAG00000018599	G3MXY1	Uncharacterized protein	-	-	-	-	-	-	-	-	IPR037646	Proline and serine-rich protein 3	ENOG410XUAB;ENOG410IZXS	-;-	-	-	-	-	-	-
DAG1	22.4333668646053	24.6568331894407	24.170187529166	8.62829258795875	6.72607211565072	8.08889004480994	7.4130538359142	7.24698238298762	1.44044051381621	5.76573089210866	329.618216643426	9.4036585918245e-11	9.5184450347294e-10	ENSBTAG00000011580	F1N7D7	Dystroglycan	XP_005222762.1;XP_005222763.1;XP_015315021.1;XP_005222764.1	dystroglycan isoform X2;-;-;-	281439	DAG1	dystroglycan 1	O	PF05454	ystroglycan (Dystrophin-associated glycoprotein 1)	IPR006644;IPR015919;IPR030398;IPR013783;IPR008465;IPR027468	Dystroglycan-type cadherin-like;Cadherin-like;DG-type SEA domain;Immunoglobulin-like fold;Dystroglycan;Alpha-dystroglycan domain 2	ENOG410XQTU;KOG3781	-;Dystroglycan	GO:1904261;GO:0005911;GO:0071679;GO:0016010;GO:0043409;GO:0051393;GO:0071711;GO:0009897;GO:0006607;GO:0060441;GO:0022011;GO:0034453;GO:0008307;GO:0005509;GO:0005737;GO:0042802;GO:0010717;GO:0031012;GO:0030175;GO:0005615;GO:0016021;GO:0007016;GO:0033268;GO:0030027;GO:0005576;GO:0005886;GO:0019048;GO:0017166;GO:0042169;GO:0070938;GO:0010470;GO:0016020;GO:0005925;GO:0002162;GO:0002011;GO:0030336;GO:…	biological_process;cellular_component;biological_process;cellular_component;biological_process;molecular_function;biological_process;cellular_component;biological_process;biological_process;biological_process;biological_process;molecular_function;molecular_function;cellular_component;molecular_function;biological_process;cellular_component;cellular_component;cellular_component;cellular_component;…	positive regulation of basement membrane assembly involved in embryonic body morphogenesis;cell-cell junction;commissural neuron axon guidance;dystrophin-associated glycoprotein complex;negative regulation of MAPK cascade;alpha-actinin binding;basement membrane organization;external side of plasma membrane;NLS-bearing protein import into nucleus;epithelial tube branching involved in lung morphoge…	-	-	-
HABP4	8.27259099211762	5.69638810961469	5.79643255836483	23.6081442866365	23.6255242268858	23.9901038381799	24.1412730887601	21.9267781601303	-2.04005619614076	5.60751582333743	307.610223041051	1.46170317987403e-10	1.36622776985914e-09	ENSBTAG00000011586	A2VDN1	Hyaluronan binding protein 4	NP_001074992.1	intracellular hyaluronan-binding protein 4	514807	HABP4	hyaluronan binding protein 4	O	PF04774;PF16174	Hyaluronan / mRNA binding family;Intracellular hyaluronan-binding protein 4 N-terminal	IPR006861;IPR032381	Hyaluronan/mRNA-binding protein;Intracellular hyaluronan-binding protein 4, N-terminal domain	ENOG410YBHR;KOG2945	-;Predicted RNA-binding protein	GO:0030017;GO:0010494;GO:0015030;GO:0033120;GO:0043392;GO:0016607;GO:0097504;GO:0045948;GO:0071260;GO:0005737;GO:0005730;GO:0005634	cellular_component;cellular_component;cellular_component;biological_process;biological_process;cellular_component;cellular_component;biological_process;biological_process;cellular_component;cellular_component;cellular_component	sarcomere;cytoplasmic stress granule;Cajal body;positive regulation of RNA splicing;negative regulation of DNA binding;nuclear speck;Gemini of coiled bodies;positive regulation of translational initiation;cellular response to mechanical stimulus;cytoplasm;nucleolus;nucleus	-	-	-
U1	3.89230062573153	3.97526896304653	3.55336308710082	0.0358882582937634	0.0388544107310883	0.0613408818409232	0.0516206605524592	0.0216458949775782	6.29700611300394	3.90001450499143	1476.93563292445	5.44825670037606e-15	1.23646752063271e-12	-	-	-	-	-	-	-	-	-	-	-	-	-	-	-	-	-	-	-	-	-
SNORA61	19.5325753304287	13.9727639721459	13.3460518040166	2.75151081606795	2.73067873513071	5.07965450203759	4.68602165511644	4.59761099894658	1.74369658828656	-0.114239671200753	43.6783997554707	1.53299334023463e-05	3.08939115894612e-05	-	-	-	-	-	-	-	-	-	-	-	-	-	-	-	-	-	-	-	-	-
ENSBTAG00000052718	2.25030200686216	1.00541523817327	0.983572238338022	0.0590815205904161	0.0586342059690644	0.0387493825026277	0.0146061430967908	0.0261322169734423	4.86198391281697	-0.949443719953233	117.295342987187	5.84310093941865e-08	2.08514079316744e-07	-	-	-	-	-	-	-	-	-	-	-	-	-	-	-	-	-	-	-	-	-
H2BC13	11.0558398826685	12.879569002303	13.0913493606729	0.151658076476186	0.250849752571063	0.221037597477806	0.0999811579958803	0.357757595100984	5.57426610855929	0.46376424884307	498.864224941098	6.53809177806053e-12	1.23224970771272e-10	ENSRNOG00000054296	A0A0G2JXI9	Histone H2B	-	-	-	-	-	-	PF00125	Core histone H2A/H2B/H3/H4	IPR007125;IPR000558;IPR009072	Histone H2A/H2B/H3;Histone H2B;Histone-fold	-	-	GO:0000786;GO:0006334;GO:0005694;GO:0003677;GO:0046982;GO:0005634	cellular_component;biological_process;cellular_component;molecular_function;molecular_function;cellular_component	nucleosome;nucleosome assembly;chromosome;DNA binding;protein heterodimerization activity;nucleus	-	-	-
PRELID3A	1.07743844752827	1.08531578690227	0.778607074322328	0.358744166830052	0.363939798307984	0.571660316258413	0.291687579525647	0.282089494481529	1.16875616853189	0.425477503763845	22.1071101477608	0.00039244199591398	0.000629620446377681	ENSOARG00000001798	W5NUP2	PRELI domain containing 3A	-	-	-	-	-	-	PF04707	PRELI-like family	IPR037365;IPR006797	Slowmo/Ups family;PRELI/MSF1 domain	-	-	GO:1990050;GO:0015914;GO:1903955;GO:0005758;GO:0005739	molecular_function;biological_process;biological_process;cellular_component;cellular_component	phosphatidic acid transporter activity;phospholipid transport;positive regulation of protein targeting to mitochondrion;mitochondrial intermembrane space;mitochondrion	-	-	-
SRP19	28.082966250692	23.4706567443808	23.947600121086	122.427411687648	151.991441337985	126.897525977648	133.752307100393	156.005112890647	-2.65865122112807	6.80080731613319	630.993070586972	1.42375968299909e-12	4.08375948099251e-11	-	L8I742	Signal recognition particle 19 kDa protein	XP_005902778.1	-	102272773	SRP19	signal recognition particle 19	-	PF01922	SRP19 protein	IPR036521;IPR002778	Signal recognition particle, subunit SRP19-like superfamily;Signal recognition particle, SRP19 subunit	-	-	GO:0048500;GO:0006614;GO:0008312	cellular_component;biological_process;molecular_function	signal recognition particle;SRP-dependent cotranslational protein targeting to membrane;7S RNA binding	K03105	ko03060	Protein export
PRPF40B	12.1543275496029	12.7537204703939	11.7464127360303	32.2564525593042	34.2619288454101	31.5655758444905	33.2130362553344	33.9468168965925	-1.63533819270743	7.02311111295843	646.348104853641	1.2176215427054e-12	3.63849670222189e-11	ENSBTAG00000016589	E1B703	Pre-mRNA processing factor 40 homolog B	-	-	-	-	-	-	PF01846;PF00397	domain;WW domain	IPR036020;IPR036517;IPR002713;IPR001202	WW domain superfamily;FF domain superfamily;FF domain;WW domain	COG5104;KOG0152	Splicing factor;Spliceosomal protein FBP11/Splicing factor PRP40	GO:0005685;GO:0000398;GO:0003723;GO:0071004	cellular_component;biological_process;molecular_function;cellular_component	U1 snRNP;mRNA splicing, via spliceosome;RNA binding;U2-type prespliceosome	-	-	-
CLDND2	0.37787570883372	0.598146094361195	0.056889696109682	4.11353613020937	2.89964288840227	3.39550809921895	2.73720870872554	3.91096532668404	-3.6068504187984	0.448960880301429	78.5301511732779	6.16970777413227e-07	1.66516461018517e-06	ENSBTAG00000020450	E1BNM0	Claudin domain containing 2	NP_001193222.1	claudin domain-containing protein 2	618259	CLDND2	claudin domain containing 2	O	PF00822	PMP-22/EMP/MP20/Claudin family	IPR004032;IPR004031	PMP-22/EMP/MP20;PMP-22/EMP/MP20/Claudin superfamily	ENOG41115R8;ENOG410IXHU	-;-	GO:0016021;GO:0016020	cellular_component;cellular_component	integral component of membrane;membrane	-	-	-
PUS7L	4.99583176720581	3.39904825705393	4.71862102765739	8.51745459285035	7.92200241936255	8.32795988097216	8.82483691050637	7.87543719348966	-1.12439055280451	4.25306405715108	98.1586999872797	1.68557376059442e-07	5.31300735064557e-07	ENSBTAG00000004718	E1BGT6	Pseudouridylate synthase 7 like	XP_005206471.1;XP_005206472.1;XP_005206470.1	-;-;-	505464	PUS7L	pseudouridine synthase 7 like	O	PF01142	tRNA pseudouridine synthase D (TruD)	IPR020103;IPR001656;IPR011760	Pseudouridine synthase, catalytic domain superfamily;Pseudouridine synthase, TruD;Pseudouridine synthase, TruD, insertion domain	KOG2339;COG0585	Uncharacterized conserved protein;Uncharacterized conserved protein	GO:0009982;GO:0001522;GO:0003723;GO:0009451	molecular_function;biological_process;molecular_function;biological_process	pseudouridine synthase activity;pseudouridine synthesis;RNA binding;RNA modification	-	-	-
NDUFS4	76.6956798250175	65.0077381495691	80.2970643867145	182.840103776564	227.045244409385	214.20793518128	211.747896138591	226.089801757464	-1.71959321814699	8.36460236888952	325.817908916827	1.01269447319511e-10	1.0084846578331e-09	-	L8J4D9	NADH dehydrogenase [ubiquinone] iron-sulfur protein 4, mitochondrial	XP_005887428.1	-	102275372	NDUFS4	NADH:ubiquinone oxidoreductase subunit S4	-	PF04800	TC complex I subunit conserved region	IPR006885;IPR038532	NADH dehydrogenase ubiquinone Fe-S protein 4, mitochondrial;NADH dehydrogenase ubiquinone Fe-S protein 4-like superfamily	-	-	GO:0022900;GO:0016651	biological_process;molecular_function	electron transport chain;oxidoreductase activity, acting on NAD(P)H	K03937;K03937;K03937;K03937;K03937	ko05012;ko04932;ko05010;ko05016;ko00190	Parkinson's disease;Non-alcoholic fatty liver disease (NAFLD);Alzheimer's disease;Huntington's disease;Oxidative phosphorylation
PRR14	1.38028861563884	1.1977371129665	1.1016131948716	2.94390387734607	3.14997128862759	2.9886675293547	3.19224801663691	3.34657654809436	-1.5613473058717	2.87160037815307	197.11203637069	2.42603143961632e-09	1.37705759995071e-08	-	A0A212CYS1	PRR14	-	-	-	-	-	-	-	-	IPR028149;IPR026320	Tantalus-like;Proline-rich protein 14	-	-	-	-	-	-	-	-
FANCI	11.6467749332813	12.4324794623771	11.0232034326757	4.90193727478564	4.87980422083214	4.88396083329881	4.79518762121993	4.99061856831762	1.05838807621586	5.19863168971243	294.793010302095	1.91686649566352e-10	1.70423264521673e-09	ENSBTAG00000009097	E1BDI4	Fanconi anemia complementation group I	XP_005221886.1	-	522442	FANCI	FA complementation group I	O	PF14677;PF14674;PF14680;PF14675;PF14678;PF14676;PF14679	ANCI solenoid 3;ANCI solenoid 1 cap;ANCI helical domain 2;ANCI solenoid 1;ANCI solenoid 4;ANCI solenoid 2;ANCI helical domain 1	IPR029305;IPR029315;IPR029313;IPR029308;IPR029314;IPR026171;IPR029310;IPR029312	FANCI solenoid 1 cap;FANCI solenoid 2 domain;FANCI solenoid 3 domain;FANCI solenoid 1 domain;FANCI solenoid 4 domain;Fanconi anemia group I protein;FANCI helical domain 1;FANCI helical domain 2	KOG4553;ENOG410XSU9	Uncharacterized conserved protein;-	GO:0005829;GO:0007095;GO:0005654;GO:0031398;GO:0006281;GO:0070182	cellular_component;biological_process;cellular_component;biological_process;biological_process;molecular_function	cytosol;mitotic G2 DNA damage checkpoint;nucleoplasm;positive regulation of protein ubiquitination;DNA repair;DNA polymerase binding	-	-	-
PET117	34.4385322078244	27.8657664478239	21.5500943970603	127.072822688406	118.107405454434	124.611293368342	121.711209188595	122.869010154057	-2.35768610516154	4.50367159805279	373.197043540435	4.24510718980039e-11	5.21784041651633e-10	-	L8I0B3	Uncharacterized protein	XP_005904625.1	protein PET117 homolog, mitochondrial	102281455	PET117	PET117 homolog	-	PF15786	PET assembly of cytochrome c oxidase, mitochondrial	IPR031568	Protein Pet117, mitochondrial	-	-	-	-	-	-	-	-
TTC39A	0.953675772657549	1.5095901254479	1.40238166066065	0.469329867408029	0.49264822541018	0.481455932800534	0.499812086925984	0.566875627054635	1.17096992925388	0.678533430913243	42.3402322840358	1.80039832823209e-05	3.5742714508917e-05	ENSBTAG00000002451	F1MNU0	Tetratricopeptide repeat domain 39A	-	-	-	-	-	-	PF10300	Protein of unknown function (DUF3808)	IPR011990;IPR030416;IPR019734;IPR019412	Tetratricopeptide-like helical domain superfamily;Tetratricopeptide repeat protein 39A;Tetratricopeptide repeat;Inclusion body clearance protein Iml2/Tetratricopeptide repeat protein 39	ENOG410XS7D;KOG3783	-;Uncharacterized conserved protein	-	-	-	-	-	-
SEC61B	83.593325737787	97.2542582706194	103.762763078899	30.1504377785407	36.9696216807707	31.9688657692603	36.8374450087004	42.1305162981557	1.21507040500831	5.75934596949952	150.580641438075	1.28354267945964e-08	5.61585961879022e-08	-	L5M8Y2	Protein transport protein Sec61 subunit beta	-	-	102768801	SEC61B	SEC61 translocon subunit beta	-	PF03911	Sec61beta family	IPR030671;IPR016482	Protein transport Sec61-beta/Sbh;Protein transport protein SecG/Sec61-beta/Sbh	-	-	GO:0016021;GO:0016020;GO:0005784;GO:0006886	cellular_component;cellular_component;cellular_component;biological_process	integral component of membrane;membrane;Sec61 translocon complex;intracellular protein transport	-	-	-
KLF16	1.30949615699591	1.43123593626051	1.87758483207844	0.456772546540925	0.428130131067925	0.665733791612998	1.02885748949516	0.471412799473481	1.15525432084874	-0.50861541446749	13.3838823981067	0.00280311884168256	0.00397600277807078	ENSSSCG00000024672	I3LC62	Uncharacterized protein	-	-	-	-	-	-	PF00096	Zinc finger, C2H2 type	IPR013087;IPR036236	Zinc finger C2H2-type;Zinc finger C2H2 superfamily	COG5048;KOG1721	FOG: Zn-finger;FOG: Zn-finger	GO:0000978;GO:0000122;GO:0003700;GO:0003676;GO:0003677;GO:0006357;GO:0007212;GO:0001078	molecular_function;biological_process;molecular_function;molecular_function;molecular_function;biological_process;biological_process;molecular_function	RNA polymerase II proximal promoter sequence-specific DNA binding;negative regulation of transcription by RNA polymerase II;DNA binding transcription factor activity;nucleic acid binding;DNA binding;regulation of transcription by RNA polymerase II;dopamine receptor signaling pathway;transcriptional repressor activity, RNA polymerase II proximal promoter sequence-specific DNA binding	-	-	-
ZNF420	0.16709243612153	0.132246775496451	0.167706606360404	0.311659801172745	0.421772973210834	0.40633460549583	0.280176678408579	0.370940630931051	-1.39765899991595	0.139715904062112	29.2458613983321	0.000111460850067555	0.000194189569895474	ENSBTAG00000038050	F1MML9	Zinc finger protein 420	-	-	-	-	-	-	PF00096;PF01352	Zinc finger, C2H2 type;KRAB box	IPR013087;IPR036236;IPR036051;IPR001909	Zinc finger C2H2-type;Zinc finger C2H2 superfamily;KRAB domain superfamily;Krueppel-associated box	COG5048;KOG1721	FOG: Zn-finger;FOG: Zn-finger	GO:0005622;GO:0006355;GO:0046872;GO:0003676	cellular_component;biological_process;molecular_function;molecular_function	intracellular;regulation of transcription, DNA-templated;metal ion binding;nucleic acid binding	-	-	-
COX17	43.5469402058531	36.3471053487036	37.2865199344629	386.794575266977	447.363730586243	408.617369686979	446.416555254057	489.24545697372	-3.68219104379113	7.04495715336479	1277.12882731432	1.41615860176457e-14	1.87076476446523e-12	-	Q3ZBE2	Similar to COX17 homolog, cytochrome c oxidase assembly protein	-	-	100295800	COX17	cytochrome c oxidase copper chaperone COX17	O	PF05051	Cytochrome C oxidase copper chaperone (COX17)	IPR007745;IPR009069	Cytochrome c oxidase copper chaperone;Cysteine alpha-hairpin motif superfamily	KOG3496;ENOG410XVYQ	Cytochrome c oxidase assembly protein/Cu2+ chaperone COX17;-	GO:0006825;GO:0016531;GO:0005758;GO:0005507	biological_process;molecular_function;cellular_component;molecular_function	copper ion transport;copper chaperone activity;mitochondrial intermembrane space;copper ion binding	-	-	-
CXXC1	10.0505455182559	11.4899669236162	10.7844413111705	26.8292961554734	28.0776095768395	27.0890821168406	29.4888442080475	27.8853512893183	-1.56981081090947	5.6942110364236	524.494266057675	4.72691570416154e-12	9.69499488892489e-11	-	L8HWE2	CpG-binding protein	-	-	102280350	CXXC1	CXXC finger protein 1	-	PF12269;PF02008;PF00628	CpG binding protein zinc finger C terminal domain;CXXC zinc finger domain;PHD-finger	IPR011011;IPR002857;IPR019786;IPR019787;IPR001965;IPR022056	Zinc finger, FYVE/PHD-type;Zinc finger, CXXC-type;Zinc finger, PHD-type, conserved site;Zinc finger, PHD-finger;Zinc finger, PHD-type;CpG binding protein, C-terminal	-	-	GO:0008270;GO:0003677;GO:0046872	molecular_function;molecular_function;molecular_function	zinc ion binding;DNA binding;metal ion binding	-	-	-
AP3M1	25.3605046046569	20.3944175675437	20.1379549719882	9.07634635235703	8.53137616509463	8.76088058841119	9.16875810095564	8.38021856082077	1.12217894112734	5.42895545475563	183.617252163804	3.77298608666991e-09	1.98484538500049e-08	-	A0A1S3FYH1	AP-3 complex subunit mu-1 isoform X1	XP_012881084.1	-	105992665	Ap3m1	adaptor related protein complex 3 subunit mu 1	-	-	-	IPR022775;IPR001392;IPR011012;IPR018240;IPR028565;IPR036168	AP complex, mu/sigma subunit;Clathrin adaptor, mu subunit;Longin-like domain superfamily;Clathrin adaptor, mu subunit, conserved site;Mu homology domain;AP-2 complex subunit mu, C-terminal superfamily	-	-	GO:0015031;GO:0016020;GO:0030131;GO:0006886;GO:0016192	biological_process;cellular_component;cellular_component;biological_process;biological_process	protein transport;membrane;clathrin adaptor complex;intracellular protein transport;vesicle-mediated transport	-	-	-
MIRLET7I	8.76461713544879	5.89630820101192	8.97276929196595	23.362364984577	33.273826068815	25.8884146112618	26.4533480530766	26.6616363321265	-1.97492979695237	1.27632592507081	94.7662564476705	2.07292640101238e-07	6.33933236962083e-07	-	-	-	-	-	-	-	-	-	-	-	-	-	-	-	-	-	-	-	-	-
BCO2	63.2392654333704	65.1590883435641	67.5186797206987	17.7412341817585	17.390402640438	17.1496741194559	18.0139595382796	17.3966143195434	1.69735125414849	6.38624992758782	940.306348177877	1.05420474116848e-13	6.556342563344e-12	-	V6F7Q8	Beta-carotene dioxygenase 2	NP_001095457.2	beta,beta-carotene 9',10'-oxygenase	514135	BCO2	beta-carotene oxygenase 2	O	PF03055	Retinal pigment epithelial membrane protein	IPR004294	Carotenoid oxygenase	KOG1285;COG3670	Beta, beta-carotene 15,15'-dioxygenase and related enzymes;Lignostilbene-alpha,beta-dioxygenase and related enzymes	GO:0051213;GO:0055114;GO:0016702;GO:0046872	molecular_function;biological_process;molecular_function;molecular_function	dioxygenase activity;oxidation-reduction process;oxidoreductase activity, acting on single donors with incorporation of molecular oxygen, incorporation of two atoms of oxygen;metal ion binding	-	-	-
ERRFI1	67.5219905171618	65.0931165156437	62.911006607452	9.71858126159954	8.51839433843822	9.17709889976226	8.99933545947103	8.95426318730465	2.64515979943685	6.42734265388423	1760.37483046592	1.71608906250315e-15	5.16263444477693e-13	ENSBTAG00000006609	A0JN98	ERBB receptor feedback inhibitor 1	NP_001071398.1	ERBB receptor feedback inhibitor 1	516303	ERRFI1	ERBB receptor feedback inhibitor 1	O	PF11555	R receptor inhibitor Mig-6	IPR021619	Mig-6 domain	ENOG410IEVS;ENOG4111HB5	-;-	GO:0007175;GO:0048286;GO:0031953;GO:0042059;GO:0005829;GO:0019901;GO:0043589;GO:0060428;GO:0045616;GO:0031234;GO:0005737;GO:0060426	biological_process;biological_process;biological_process;biological_process;cellular_component;molecular_function;biological_process;biological_process;biological_process;cellular_component;cellular_component;biological_process	negative regulation of epidermal growth factor-activated receptor activity;lung alveolus development;negative regulation of protein autophosphorylation;negative regulation of epidermal growth factor receptor signaling pathway;cytosol;protein kinase binding;skin morphogenesis;lung epithelium development;regulation of keratinocyte differentiation;extrinsic component of cytoplasmic side of plasma me…	-	-	-
PELI1	15.0173130712535	13.5933324784517	14.7765022979156	3.89182766973735	3.64340732036684	3.32230902699735	3.80928211964304	3.56377585133627	1.78905207480854	4.98958205847537	624.353481247748	1.52514470024395e-12	4.27040516068305e-11	ENSBTAG00000020865	A0JN70	Pellino E3 ubiquitin protein ligase 1	NP_001071472.1;XP_015328973.1	E3 ubiquitin-protein ligase pellino homolog 1;-	535054	PELI1	pellino E3 ubiquitin protein ligase 1	O	PF04710	Pellino	IPR006800	Pellino family	ENOG410XP3S;KOG3842	-;Adaptor protein Pellino	GO:0070936;GO:0061630;GO:0008063;GO:0003674;GO:0005634;GO:0050871;GO:0043331;GO:0032496;GO:0008150;GO:0031398;GO:0032088;GO:0050868;GO:0030890;GO:0034145;GO:0034141;GO:0001819;GO:0005575;GO:0043123;GO:0006955;GO:0042130;GO:0000209;GO:0004842	biological_process;molecular_function;biological_process;molecular_function;cellular_component;biological_process;biological_process;biological_process;biological_process;biological_process;biological_process;biological_process;biological_process;biological_process;biological_process;biological_process;cellular_component;biological_process;biological_process;biological_process;biological_process;…	protein K48-linked ubiquitination;ubiquitin protein ligase activity;Toll signaling pathway;molecular_function;nucleus;positive regulation of B cell activation;response to dsRNA;response to lipopolysaccharide;biological_process;positive regulation of protein ubiquitination;negative regulation of NF-kappaB transcription factor activity;negative regulation of T cell activation;positive regulation of…	-	-	-
FRYL	15.1514921668327	13.3280085731225	13.9393388598128	6.40551113972025	4.83594637058455	5.44129747782136	5.32735055422501	4.60201415376557	1.21024879947271	6.51097170688956	157.536058877944	9.72770525388853e-09	4.44498746606507e-08	-	L8IHM6	Protein furry-like protein	XP_005897681.1	protein furry homolog-like	102270596	FRYL	FRY like transcription coactivator	-	PF14225;PF14222;PF14228	Cell morphogenesis C-terminal;Cell morphogenesis N-terminal;Cell morphogenesis central region	IPR025481;IPR025614;IPR016024;IPR029473	Cell morphogenesis protein C-terminal;Cell morphogenesis protein N-terminal;Armadillo-type fold;Cell morphogenesis central region	-	-	-	-	-	-	-	-
KMT5A	35.353077521138	31.2682127436757	29.1670444211409	81.574203017544	76.2805288493377	78.3807988797379	83.2991477516713	80.3866033829656	-1.52647403935369	6.09826595120735	394.71914141216	2.96117150279782e-11	3.94497575285196e-10	ENSBTAG00000000139	F1MFC8	Histone-lysine N-methyltransferase	-	-	-	-	-	-	PF00856	SET domain	IPR001214;IPR016858	SET domain;Class V SAM-dependent methyltransferases	COG2940;KOG1085	Proteins containing SET domain;Predicted methyltransferase (contains a SET domain)	GO:0008168;GO:0018024;GO:0032259;GO:0016740;GO:0034968	molecular_function;molecular_function;biological_process;molecular_function;biological_process	methyltransferase activity;histone-lysine N-methyltransferase activity;methylation;transferase activity;histone lysine methylation	-	-	-
CCDC88B	1.7675085097842	1.97876924738931	1.63796751393815	8.41159430786717	7.59707795156916	7.72408356789996	8.77137330180963	8.79933637588634	-2.40504068219141	4.98810319613847	717.594126072878	6.16250907380461e-13	2.22056315818207e-11	ENSBTAG00000040190	F1MVD6	Coiled-coil domain containing 88B	NP_001179208.1	coiled-coil domain-containing protein 88B precursor	510943	CCDC88B	coiled-coil domain containing 88B	O	PF05622	HOOK protein	IPR036872;IPR008636	CH domain superfamily;Hook-like protein family	ENOG410YFRJ;KOG4643	-;Uncharacterized coiled-coil protein	GO:0005737;GO:0008017;GO:0031122;GO:0042832;GO:0050870;GO:0016020;GO:0001819;GO:0005813;GO:0030705;GO:0051959;GO:0042102	cellular_component;molecular_function;biological_process;biological_process;biological_process;cellular_component;biological_process;cellular_component;biological_process;molecular_function;biological_process	cytoplasm;microtubule binding;cytoplasmic microtubule organization;defense response to protozoan;positive regulation of T cell activation;membrane;positive regulation of cytokine production;centrosome;cytoskeleton-dependent intracellular transport;dynein light intermediate chain binding;positive regulation of T cell proliferation	-	-	-
POLR2H	3.88734987105181	3.74305426876368	3.41977701250998	9.09081677269385	9.21009773230499	9.00166831115295	9.15554180913448	8.86089867949445	-1.50340270799202	4.28039380129379	374.784532152912	4.13100598171432e-11	5.12355641222017e-10	ENSSTOG00000008300	I3MBD2	RNA polymerase II subunit H	-	-	-	-	-	-	PF03870	RNA polymerase Rpb8	IPR005570;IPR012340	RNA polymerase, Rpb8;Nucleic acid-binding, OB-fold	ENOG4111FT0;KOG3400	-;RNA polymerase subunit 8	GO:0032993;GO:0006366;GO:0003697;GO:0005666;GO:0005736;GO:0005665;GO:0006383;GO:0006351;GO:0005634	cellular_component;biological_process;molecular_function;cellular_component;cellular_component;cellular_component;biological_process;biological_process;cellular_component	protein-DNA complex;transcription by RNA polymerase II;single-stranded DNA binding;DNA-directed RNA polymerase III complex;DNA-directed RNA polymerase I complex;DNA-directed RNA polymerase II, core complex;transcription by RNA polymerase III;transcription, DNA-templated;nucleus	-	-	-
ENSBTAG00000048790	7.03866176108349	5.95500448174598	6.8209286925352	1.94251960177105	1.56838983761354	2.27453355435367	1.9209200432388	1.71838311544338	1.60393600813095	0.943414918614135	96.0553188497141	1.91477015740452e-07	5.91416163061868e-07	ENSOARG00000005770	W5P6Z9	Kinesin family member 1B	-	-	-	-	-	-	PF00225;PF16183;PF12473;PF00169;PF00498;PF12423	Kinesin motor domain;Kinesin-associated;Kinesin protein;PH domain;HA domain;Kinesin protein 1B	IPR027640;IPR008984;IPR022164;IPR019821;IPR027417;IPR036961;IPR011993;IPR000253;IPR032405;IPR001849;IPR001752;IPR022140	Kinesin-like protein;SMAD/FHA domain superfamily;Kinesin-like;Kinesin motor domain, conserved site;P-loop containing nucleoside triphosphate hydrolase;Kinesin motor domain superfamily;PH-like domain superfamily;Forkhead-associated (FHA) domain;Kinesin-associated;Pleckstrin homology domain;Kinesin motor domain;Kinesin-like KIF1-type	-	-	GO:0003774;GO:0008089;GO:0016887;GO:0000166;GO:0047497;GO:0007270;GO:0008017;GO:0007274;GO:0007018;GO:1904115;GO:0030659;GO:0005524;GO:0005875;GO:0030705;GO:0005739;GO:0003777	molecular_function;biological_process;molecular_function;molecular_function;biological_process;biological_process;molecular_function;biological_process;biological_process;cellular_component;cellular_component;molecular_function;cellular_component;biological_process;cellular_component;molecular_function	motor activity;anterograde axonal transport;ATPase activity;nucleotide binding;mitochondrion transport along microtubule;neuron-neuron synaptic transmission;microtubule binding;neuromuscular synaptic transmission;microtubule-based movement;axon cytoplasm;cytoplasmic vesicle membrane;ATP binding;microtubule associated complex;cytoskeleton-dependent intracellular transport;mitochondrion;microtubule…	-	-	-
bta-mir-6535	60.2957633619504	65.1682218252051	62.4695621938645	160.15300626675	187.219822867524	168.430649278089	171.417695383937	172.716055415705	-1.65498669132757	3.34287084538823	298.772432425794	1.76003353335467e-10	1.58992973376229e-09	-	-	-	-	-	-	-	-	-	-	-	-	-	-	-	-	-	-	-	-	-
ENSBTAG00000055026	4.20701622501542	2.77473327106443	4.96141360849882	0.927361052822902	1.274316743061	1.06048927323241	0.917049399173324	0.504835717531389	1.89687211079249	-0.965411162125181	33.0752960112151	6.195307570848e-05	0.000111930864157109	-	S9W7B0	Uncharacterized protein	-	-	102514367	PDE7A	phosphodiesterase 7A	-	PF00233	3'5'-cyclic nucleotide phosphodiesterase	IPR002073;IPR036971;IPR003607;IPR023088;IPR023174	3'5'-cyclic nucleotide phosphodiesterase, catalytic domain;3'5'-cyclic nucleotide phosphodiesterase, catalytic domain superfamily;HD/PDEase domain;3'5'-cyclic nucleotide phosphodiesterase;3'5'-cyclic nucleotide phosphodiesterase, conserved site	-	-	GO:0004114;GO:0046872;GO:0007165;GO:0016787;GO:0008081	molecular_function;molecular_function;biological_process;molecular_function;molecular_function	3',5'-cyclic-nucleotide phosphodiesterase activity;metal ion binding;signal transduction;hydrolase activity;phosphoric diester hydrolase activity	-	-	-
PID1	1.38027585279669	0.97743865803421	1.3780579265617	0.0147817158192446	0.0146698013399194	0.0129263736974742	0.0146173527231122	0.0130761361985298	6.17767005683161	-0.124719175276837	439.885696689346	1.4738727347858e-11	2.31383709917343e-10	ENSOARG00000020593	W5QHD0	Phosphotyrosine interaction domain containing 1	XP_004005036.1	PTB-containing, cubilin and LRP1-interacting protein isoform X1	101104810	PID1	phosphotyrosine interaction domain containing 1	-	PF14719	Phosphotyrosine interaction domain (PTB/PID)	IPR011993;IPR006020	PH-like domain superfamily;PTB/PI domain	-	-	GO:0070584;GO:0005737;GO:0044320;GO:0046627;GO:2001170;GO:0010628;GO:0070346;GO:2001274;GO:0090298;GO:2000045;GO:0051881;GO:2001171;GO:0071354;GO:0001933;GO:0046325;GO:0071398;GO:1903077;GO:0071345;GO:0071356;GO:2000379;GO:2000377;GO:0045944	biological_process;cellular_component;biological_process;biological_process;biological_process;biological_process;biological_process;biological_process;biological_process;biological_process;biological_process;biological_process;biological_process;biological_process;biological_process;biological_process;biological_process;biological_process;biological_process;biological_process;biological_process;…	mitochondrion morphogenesis;cytoplasm;cellular response to leptin stimulus;negative regulation of insulin receptor signaling pathway;negative regulation of ATP biosynthetic process;positive regulation of gene expression;positive regulation of fat cell proliferation;negative regulation of glucose import in response to insulin stimulus;negative regulation of mitochondrial DNA replication;regulation…	-	-	-
FRRS1	5.06210721914252	5.2672199266728	6.03290335341738	1.98079967125311	2.087325106435	1.80776351319414	1.76645842496536	1.89879776704261	1.31924042205125	3.02958596222291	188.841865243342	3.16890816170911e-09	1.71590606864249e-08	-	L8HYX7	Ferric-chelate reductase 1	XP_005906572.1	ferric-chelate reductase 1	102270431	FRRS1	ferric chelate reductase 1	-	PF03351;PF02014	OMON domain;Reeler domain	IPR006593;IPR002861;IPR005018	Cytochrome b561/ferric reductase transmembrane;Reeler domain;DOMON domain	-	-	GO:0016021;GO:0016020;GO:0055114	cellular_component;cellular_component;biological_process	integral component of membrane;membrane;oxidation-reduction process	-	-	-
SYDE2	2.76958733069107	3.04681511463469	2.71751769789905	0.865986119923781	0.777373521523881	0.83340063696117	0.80041400164212	0.658276804067562	1.65312524426579	2.66553656752293	237.654595136612	7.50491217542611e-10	5.16676657271486e-09	ENSBTAG00000003444	F1MZM7	Synapse defective Rho GTPase homolog 2	NP_001179527.1	rho GTPase-activating protein SYDE2	524536	SYDE2	synapse defective Rho GTPase homolog 2	O	PF00620	RhoGAP domain	IPR008936;IPR000198;IPR035892	Rho GTPase activation protein;Rho GTPase-activating protein domain;C2 domain superfamily	KOG1452;ENOG410XYAD	Predicted Rho GTPase-activating protein;-	GO:0005737;GO:0043087;GO:0007165	cellular_component;biological_process;biological_process	cytoplasm;regulation of GTPase activity;signal transduction	-	-	-
SYT2	1.00061168142544	0.316777159910105	0.578470787334305	0.0814400664375292	0.0323293888303002	0.0569744268171124	0.153015560831327	0.0936560977027048	2.67618843686786	-0.847077926669988	38.0042553679479	3.11947750019065e-05	5.93958801037183e-05	-	L8HRB6	Synaptotagmin-2	-	-	102276535	SYT2	synaptotagmin 2	-	PF00168	C2 domain	IPR015428;IPR035892;IPR000008;IPR001565	Synaptotagmin 1/2;C2 domain superfamily;C2 domain;Synaptotagmin	-	-	GO:0008021;GO:0005544;GO:0016021;GO:0016020;GO:0007269	cellular_component;molecular_function;cellular_component;cellular_component;biological_process	synaptic vesicle;calcium-dependent phospholipid binding;integral component of membrane;membrane;neurotransmitter secretion	-	-	-
GPX3	3.96644488133542	2.87963812063209	2.22697887909129	0.254865841185878	0.373382032465888	0.477591633113673	0.384048606895328	0.407972153581604	2.76470290034953	0.818607989672278	150.577403051318	1.28371188101134e-08	5.61585961879022e-08	ENSBTAG00000043553	G3X8D7	Glutathione peroxidase	-	-	-	-	-	-	PF00255	lutathione peroxidase	IPR000889;IPR029760;IPR036249	Glutathione peroxidase;Glutathione peroxidase conserved site;Thioredoxin-like superfamily	KOG1651;COG0386	Glutathione peroxidase;Glutathione peroxidase	GO:0098869;GO:0055114;GO:0004601;GO:0004602;GO:0006979;GO:0051289;GO:0005615;GO:0008430;GO:0042744;GO:0016491	biological_process;biological_process;molecular_function;molecular_function;biological_process;biological_process;cellular_component;molecular_function;biological_process;molecular_function	cellular oxidant detoxification;oxidation-reduction process;peroxidase activity;glutathione peroxidase activity;response to oxidative stress;protein homotetramerization;extracellular space;selenium binding;hydrogen peroxide catabolic process;oxidoreductase activity	-	-	-
CYTB	377.344445419393	233.099500558395	241.289711433706	807.744617752411	872.58838981102	862.172854265163	862.234349256745	933.215394157695	-1.80862163132078	9.57535639503205	147.888585074032	4.65225035271892e-08	1.71116037994802e-07	-	Q7JAR2	Cytochrome b	YP_209217.1	cytochrome b	3283889	CYTB	cytochrome b	-	PF00032;PF00033	Cytochrome b(C-terminal)/b6/petD;Cytochrome b/b6/petB	IPR016174;IPR005797;IPR030689;IPR027387;IPR005798;IPR036150	Di-haem cytochrome, transmembrane;Cytochrome b/b6, N-terminal;Cytochrome b;Cytochrome b/b6-like domain superfamily;Cytochrome b/b6, C-terminal;Cytochrome b/b6, C-terminal domain superfamily	KOG4663;COG1290	Cytochrome b;Cytochrome b subunit of the bc complex	GO:0055114;GO:0008121;GO:0022904;GO:0006122;GO:0046872;GO:0005743;GO:0016491;GO:0016021;GO:0016020;GO:0031305;GO:0070469;GO:0009055;GO:0005739;GO:0045275	biological_process;molecular_function;biological_process;biological_process;molecular_function;cellular_component;molecular_function;cellular_component;cellular_component;cellular_component;cellular_component;molecular_function;cellular_component;cellular_component	oxidation-reduction process;ubiquinol-cytochrome-c reductase activity;respiratory electron transport chain;mitochondrial electron transport, ubiquinol to cytochrome c;metal ion binding;mitochondrial inner membrane;oxidoreductase activity;integral component of membrane;membrane;integral component of mitochondrial inner membrane;respiratory chain;electron transfer activity;mitochondrion;respiratory…	K00412;K00412;K00412;K00412;K00412;K00412;K00412	ko05010;ko05016;ko04932;ko05012;ko04260;ko00190;ko02020	Alzheimer's disease;Huntington's disease;Non-alcoholic fatty liver disease (NAFLD);Parkinson's disease;Cardiac muscle contraction;Oxidative phosphorylation;Two-component system
COX2	315.45702253035	165.388706814762	275.683475088143	484.86528244608	544.5747888603	514.156718848902	562.314642719821	566.221415881875	-1.28049903897498	8.23049872024856	53.2986949745484	1.93279938081851e-05	3.81662231571794e-05	-	E7BTI2	Cytochrome c oxidase subunit 2	YP_052700.1	cytochrome c oxidase subunit II (mitochondrion)	2885980	COX2	cytochrome c oxidase subunit II	-	PF02790;PF00116	Cytochrome C oxidase subunit II, transmembrane domain;Cytochrome C oxidase subunit II, periplasmic domain	IPR008972;IPR001505;IPR036257;IPR034210;IPR002429;IPR011759;IPR014222	Cupredoxin;Copper centre Cu(A);Cytochrome C oxidase subunit II, transmembrane domain superfamily;Cytochrome c oxidase subunit 2, C-terminal;Cytochrome c oxidase subunit II-like C-terminal;Cytochrome C oxidase subunit II, transmembrane domain;Cytochrome c oxidase, subunit II	-	-	GO:0022900;GO:0055114;GO:0005739;GO:0004129;GO:0005507;GO:0046872;GO:0005743;GO:0016021;GO:0016020;GO:0016491;GO:0070469;GO:1902600	biological_process;biological_process;cellular_component;molecular_function;molecular_function;molecular_function;cellular_component;cellular_component;cellular_component;molecular_function;cellular_component;biological_process	electron transport chain;oxidation-reduction process;mitochondrion;cytochrome-c oxidase activity;copper ion binding;metal ion binding;mitochondrial inner membrane;integral component of membrane;membrane;oxidoreductase activity;respiratory chain;proton transmembrane transport	K02261;K02261;K02261;K02261;K02261;K02261	ko05012;ko04932;ko04260;ko05010;ko05016;ko00190	Parkinson's disease;Non-alcoholic fatty liver disease (NAFLD);Cardiac muscle contraction;Alzheimer's disease;Huntington's disease;Oxidative phosphorylation
GTPBP10	4.71859448198482	4.18724854651566	4.64983032794966	16.8166355918594	14.8644620693611	16.405450552041	15.6859562811887	15.2365825321407	-2.00612422861381	4.33490114214521	539.48812061601	3.93778028618449e-12	8.3919482342805e-11	-	L8IS11	GTP-binding protein 10	XP_005891923.1	GTP-binding protein 10 isoform X1	102287505	GTPBP10	GTP binding protein 10	-	PF01018;PF01926	TP1/OBG;50S ribosome-binding GTPase	IPR035101;IPR006073;IPR027417;IPR006169;IPR036726;IPR031167	GTP-binding protein, Obg-type;GTP binding domain;P-loop containing nucleoside triphosphate hydrolase;GTP1/OBG domain;GTP1/OBG domain superfamily;OBG-type guanine nucleotide-binding (G) domain	-	-	GO:0005525	molecular_function	GTP binding	-	-	-
ND4L	233.298172478128	135.079060605	152.776991580853	1367.37117473922	1195.21900178716	1359.24101073981	1442.65337648973	1274.48071598606	-3.13557584462721	8.11847494693925	333.447971668636	1.18718858004868e-09	7.52457608691477e-09	ENSOARG00000005798	W5P715	Uncharacterized protein	-	-	-	-	-	-	PF00420	NADH-ubiquinone/plastoquinone oxidoreductase chain 4L	IPR001133	NADH-ubiquinone oxidoreductase chain 4L/K	-	-	GO:0055114;GO:0016021;GO:0016020;GO:0042773;GO:0016651	biological_process;cellular_component;cellular_component;biological_process;molecular_function	oxidation-reduction process;integral component of membrane;membrane;ATP synthesis coupled electron transport;oxidoreductase activity, acting on NAD(P)H	-	-	-
ND1	569.382900673537	317.695349774237	380.510124388476	1380.39498484935	1457.85967604822	1436.68172545834	1420.9698149545	1531.60278576407	-1.97103205370106	10.0351124634701	144.781676785543	8.89803287544408e-08	3.02589256773776e-07	-	B1P0I6	NADH-ubiquinone oxidoreductase chain 1	-	-	-	-	-	-	PF00146	NADH dehydrogenase	IPR018086;IPR001694	NADH:ubiquinone oxidoreductase, subunit 1, conserved site;NADH:ubiquinone oxidoreductase, subunit 1/F420H2 oxidoreductase subunit H	KOG4770;COG1005	NADH dehydrogenase subunit 1;NADH:ubiquinone oxidoreductase subunit 1 (chain H)	GO:0055114;GO:0005743;GO:0016021;GO:0016020;GO:0016491;GO:0005739;GO:0008137	biological_process;cellular_component;cellular_component;cellular_component;molecular_function;cellular_component;molecular_function	oxidation-reduction process;mitochondrial inner membrane;integral component of membrane;membrane;oxidoreductase activity;mitochondrion;NADH dehydrogenase (ubiquinone) activity	-	-	-
IPO11	37.9139463105034	35.3279635721284	39.2701939459431	13.0517103396883	11.5782732343592	11.9799689003521	12.1501789254446	11.4543070024687	1.43980148755153	5.85488104989088	467.041501941027	1.00122749508995e-11	1.71548064589187e-10	ENSBTAG00000018616	E1BEW3	Importin 11	NP_001179861.1;XP_005221545.1	importin-11;-	538236	IPO11	importin 11	O	PF03810	Importin-beta N-terminal domain	IPR016024;IPR001494;IPR011989	Armadillo-type fold;Importin-beta, N-terminal domain;Armadillo-like helical	COG5657;KOG1993	CAS/CSE protein involved in chromosome segregation;Nuclear transport receptor KAP120 (importin beta superfamily)	GO:0005829;GO:0001650;GO:0042991;GO:0008536;GO:0006610;GO:0005635;GO:0005634;GO:0006886;GO:0008565	cellular_component;cellular_component;biological_process;molecular_function;biological_process;cellular_component;cellular_component;biological_process;molecular_function	cytosol;fibrillar center;obsolete transcription factor import into nucleus;Ran GTPase binding;ribosomal protein import into nucleus;nuclear envelope;nucleus;intracellular protein transport;protein transporter activity	-	-	-
U4	0.555622473688002	0.469735395008107	0.441062110340219	0.0308333656016152	0.0203999478611686	0.035951045737052	0.0152452592835234	0.0136378378868872	4.13879171744077	-0.821153876223837	169.795949222004	6.12810100232814e-09	2.9869297123631e-08	-	-	-	-	-	-	-	-	-	-	-	-	-	-	-	-	-	-	-	-	-
NOL8	22.6948381700668	20.4703981826198	21.668260940608	38.7917284661006	39.0977443246812	36.9040977743936	39.0159321760208	36.083017664753	-1.01274673229021	7.1171049239815	227.1102429244	9.98716128709709e-10	6.52824246639151e-09	ENSBTAG00000018613	F1MRB9	Uncharacterized protein	NP_001178142.1	nucleolar protein 8	767872	NOL8	nucleolar protein 8	-	PF00076	RNA recognition motif. (a.k.a. RRM, RBD, or RNP domain)	IPR012677;IPR034138;IPR035979;IPR000504	Nucleotide-binding alpha-beta plait domain superfamily;Nucleolar protein 8, RNA recognition motif;RNA-binding domain superfamily;RNA recognition motif domain	ENOG410Y5CN;KOG4365	-;Uncharacterized conserved protein	GO:0003723;GO:0003676	molecular_function;molecular_function	RNA binding;nucleic acid binding	-	-	-
SNORA54	19.2394034680583	23.7544238571614	14.8301724882995	1.56590046442892	0.155404480861098	0.547741948871833	0.929093199912936	0	4.69171733099132	-0.520916786263945	104.555300676099	1.16045804629275e-07	3.82171214023499e-07	-	-	-	-	-	-	-	-	-	-	-	-	-	-	-	-	-	-	-	-	-
ENSBTAG00000052086	33.7874146682953	28.7377529315222	28.6016737178194	5.76736734167399	1.93024134993812	4.58282552032948	3.07200170938955	1.29041107321312	2.98974657200765	4.11921811131882	72.2078675750159	4.82612783302323e-06	1.06883735059046e-05	ENSMMUG00000018255	A0A1D5R7V9	Nuclear factor of activated T-cells 5	-	-	-	-	-	-	-	-	IPR015646;IPR008366	Nuclear factor of activated T-cells 5;Nuclear factor of activated T cells (NFAT)	-	-	GO:0006366;GO:0006355;GO:0003700;GO:0000978	biological_process;biological_process;molecular_function;molecular_function	transcription by RNA polymerase II;regulation of transcription, DNA-templated;DNA binding transcription factor activity;RNA polymerase II proximal promoter sequence-specific DNA binding	-	-	-
SPAG7	19.9811871826457	19.4344237754615	16.1790128840595	170.347350197623	200.286812617421	179.430901245182	193.699864445938	204.631794241786	-3.55975898590284	7.01745786283796	1272.00215558102	1.45406552629134e-14	1.87076476446523e-12	-	A0A212D722	Sperm-associated antigen 7	-	-	-	-	-	-	-	-	IPR001374;IPR017330;IPR034068;IPR036867	R3H domain;Sperm-associated antigen 7;Sperm-associated antigen 7, R3H domain;R3H domain superfamily	-	-	GO:0003676;GO:0005634	molecular_function;cellular_component	nucleic acid binding;nucleus	-	-	-
KLC4	10.8537790715711	11.9753513936604	10.5211018296348	32.445778011809	32.1267961501888	30.4266449974654	30.5749285221136	31.1713460626638	-1.69613409628038	5.85229608372013	603.015517637979	1.9119370843611e-12	4.97642215760468e-11	-	L8ICK8	Kinesin light chain 4	-	-	102284057	KLC4	kinesin light chain 4	-	PF13374;PF13424	Tetratricopeptide repeat;Tetratricopeptide repeat	IPR011990;IPR015792;IPR013026;IPR019734;IPR002151	Tetratricopeptide-like helical domain superfamily;Kinesin light chain repeat;Tetratricopeptide repeat-containing domain;Tetratricopeptide repeat;Kinesin light chain	-	-	GO:0005871;GO:0003777	cellular_component;molecular_function	kinesin complex;microtubule motor activity	-	-	-
YJEFN3	5.4919964237557	5.80317089042486	6.35488320449508	13.6672858032634	17.4425007418981	14.8067527038514	14.475734907878	18.052630822538	-1.60923280354332	4.37022141791028	216.266158072281	1.35800708960246e-09	8.44575947648915e-09	ENSBTAG00000014968	F1MXN3	YjeF N-terminal domain containing 3	-	-	-	-	-	-	PF03853	YjeF-related protein N-terminus	IPR036652;IPR032976;IPR004443	YjeF N-terminal domain superfamily;YjeF N-terminal domain-containing protein, eukaryotes;YjeF N-terminal domain	COG0062;KOG2585	Uncharacterized conserved protein;Uncharacterized conserved protein	GO:0052856;GO:0052857;GO:0006734;GO:0005739;GO:0006739	molecular_function;molecular_function;biological_process;cellular_component;biological_process	NADHX epimerase activity;NADPHX epimerase activity;NADH metabolic process;mitochondrion;NADP metabolic process	-	-	-
AP4M1	3.29978342784518	3.56670926111329	3.3826520886733	8.96538079757159	9.23390843939621	9.19299956235776	9.40717346558959	9.56476877281379	-1.6396266841721	5.02800720067757	604.139444242537	1.8889426913459e-12	4.96498857412069e-11	-	A0A212CZP5	AP4M1	-	-	-	-	-	-	-	-	IPR022775;IPR001392;IPR011012;IPR018240;IPR028565;IPR036168	AP complex, mu/sigma subunit;Clathrin adaptor, mu subunit;Longin-like domain superfamily;Clathrin adaptor, mu subunit, conserved site;Mu homology domain;AP-2 complex subunit mu, C-terminal superfamily	-	-	GO:0015031;GO:0016020;GO:0030131;GO:0006886;GO:0016192	biological_process;cellular_component;cellular_component;biological_process;biological_process	protein transport;membrane;clathrin adaptor complex;intracellular protein transport;vesicle-mediated transport	-	-	-
ELL2	27.607869890574	24.2448899532616	24.419622516752	8.99331615902982	9.19311395053919	9.38732434277639	9.21232985693881	8.49143858158462	1.2899355567395	6.42184820099393	362.077246730027	5.15424811829956e-11	6.07797207459646e-10	ENSSSCG00000014168	A0A287A147	Elongation factor for RNA polymerase II 2	XP_003123844.2	RNA polymerase II elongation factor ELL2	100523777	ELL2	elongation factor for RNA polymerase II 2	O	-	-	IPR010844;IPR031179;IPR036390;IPR019464;IPR031176	Occludin homology domain;RNA polymerase II elongation factor ELL2;Winged helix DNA-binding domain superfamily;RNA polymerase II elongation factor ELL, N-terminal;ELL/occludin family	-	-	GO:0006368;GO:0008023	biological_process;cellular_component	transcription elongation from RNA polymerase II promoter;transcription elongation factor complex	-	-	-
DPF1	1.0915602417064	1.08544415068547	0.758473210403773	1.61738719761771	2.02338288297977	1.81279587040876	1.62192970203607	1.78341949592143	-1.08037286054442	1.42519599216741	40.3282118873096	2.31031086441741e-05	4.49416260783513e-05	-	A2VEA5	DPF1 protein	-	-	515409	DPF1	double PHD fingers 1	O	PF00628;PF14051	PHD-finger;N-terminal domain of DPF2/REQ.	IPR011011;IPR025750;IPR038046;IPR019787;IPR036236;IPR013087;IPR001965;IPR013083	Zinc finger, FYVE/PHD-type;Requiem/DPF N-terminal domain;Zinc finger protein neuro-d4;Zinc finger, PHD-finger;Zinc finger C2H2 superfamily;Zinc finger C2H2-type;Zinc finger, PHD-type;Zinc finger, RING/FYVE/PHD-type	KOG1244;ENOG410YDAG	Predicted transcription factor Requiem/NEURO-D4;-	GO:0071565;GO:0003676;GO:0008270;GO:0046872	cellular_component;molecular_function;molecular_function;molecular_function	nBAF complex;nucleic acid binding;zinc ion binding;metal ion binding	-	-	-
MET	39.8391362158803	40.6832288559748	39.6786612852634	12.8023168352603	9.23104522728506	11.2505199589351	9.72375531869624	8.41633702872816	1.76184760487042	6.64510857850306	247.424651882684	1.29203241237668e-09	8.10559228249504e-09	ENSBTAG00000006161	Z4YHD9	Hepatocyte growth factor receptor	-	-	280855	MET	MET proto-oncogene, receptor tyrosine kinase	O	PF07714;PF01403;PF01833	Protein tyrosine kinase;Sema domain;IPT/TIG domain	IPR036352;IPR015943;IPR001245;IPR016201;IPR014756;IPR020635;IPR016244;IPR017441;IPR002909;IPR000719;IPR008266;IPR013783;IPR001627;IPR011009	Sema domain superfamily;WD40/YVTN repeat-like-containing domain superfamily;Serine-threonine/tyrosine-protein kinase, catalytic domain;PSI domain;Immunoglobulin E-set;Tyrosine-protein kinase, catalytic domain;Tyrosine-protein kinase, HGF/MSP receptor;Protein kinase, ATP binding site;IPT domain;Protein kinase domain;Tyrosine-protein kinase, active site;Immunoglobulin-like fold;Sema domain;Protein …	KOG3610;COG0515;KOG1095	Plexins (functional semaphorin receptors);Serine/threonine protein kinase;Protein tyrosine kinase	GO:0004713;GO:0006468;GO:0019903;GO:0050918;GO:0004672;GO:0042802;GO:0000166;GO:0016301;GO:1905098;GO:0051497;GO:0016021;GO:0071526;GO:0016310;GO:0031116;GO:2001028;GO:0004714;GO:0070495;GO:0007169;GO:0048754;GO:0035024;GO:0016020;GO:0005524;GO:0061436;GO:0009925;GO:1901299;GO:0001886;GO:0018108;GO:0016740;GO:0045944	molecular_function;biological_process;molecular_function;biological_process;molecular_function;molecular_function;molecular_function;molecular_function;biological_process;biological_process;cellular_component;biological_process;biological_process;biological_process;biological_process;molecular_function;biological_process;biological_process;biological_process;biological_process;cellular_component;…	protein tyrosine kinase activity;protein phosphorylation;protein phosphatase binding;positive chemotaxis;protein kinase activity;identical protein binding;nucleotide binding;kinase activity;negative regulation of guanyl-nucleotide exchange factor activity;negative regulation of stress fiber assembly;integral component of membrane;semaphorin-plexin signaling pathway;phosphorylation;positive regula…	-	-	-
ENSBTAG00000053752	0.712248796560172	0.366415115930631	0.55759607338203	1.34780552389785	1.2800698660545	1.53349199116996	1.31848741537682	1.30767265432792	-1.53300935878005	0.659388106012775	47.0070156939128	1.04443935915671e-05	2.1697233900837e-05	ENSOARG00000013123	W5PUC3	Uncharacterized protein	-	-	-	-	-	-	PF00078	Reverse transcriptase (RNA-dependent DNA polymerase)	IPR000477	Reverse transcriptase domain	-	-	-	-	-	-	-	-
ENSBTAG00000053754	1.2135623726006	1.03436802412461	1.40541113170368	0.0379893012080388	0	0	0.0375668848091029	0	5.97257247035982	-1.45046631716212	121.680554541312	4.68618440611102e-08	1.72062314765404e-07	ENSOARG00000006531	W5P980	Uncharacterized protein	-	-	-	-	-	-	PF00078	Reverse transcriptase (RNA-dependent DNA polymerase)	IPR000477	Reverse transcriptase domain	-	-	-	-	-	-	-	-
TMA7	142.251945675679	100.729812865532	96.842038912894	382.675808203333	461.698877118277	427.634567242744	443.989436970159	414.405428759721	-2.11432781476597	6.83932678311688	280.272950980361	6.04077556662057e-10	4.30542549475502e-09	-	A0A146MHM9	Uncharacterized protein	-	-	-	-	-	-	-	-	-	-	-	-	GO:0016021;GO:0016020	cellular_component;cellular_component	integral component of membrane;membrane	-	-	-
ENSBTAG00000052397	2.18782075481712	1.29319780597005	1.48429178457262	5.72520331301207	5.03314102730354	5.36139691089995	6.55312430178498	5.08454346870043	-1.97061951153273	2.91016115076709	145.675045528127	1.57203121198014e-08	6.69000840402792e-08	-	L8J3X8	Interleukin-32	-	-	102284826	LOC102284826	uncharacterized LOC102284826	-	PF15225	Interleukin 32	IPR028067	Interleukin-32	-	-	GO:0006955	biological_process	immune response	-	-	-
ENSBTAG00000054037	0.679553929927533	1.45532885247552	0.505520686461118	4.42472685286603	3.4871505468899	3.38568365947509	3.41033703278853	3.05075976261578	-2.23391551392812	1.75083798615506	72.0526206999427	1.03102534175607e-06	2.64001263281008e-06	-	-	-	-	-	-	-	-	-	-	-	-	-	-	-	-	-	-	-	-	-
[truncated: 4,294 more rows]
