# Supplementary material for: UID-Dual Transcriptome Sequencing Analysis of the Molecular Interactions between Streptococcus agalactiae ATCC 27956 and Mammary Epithelial Cells
Source: Animals (Basel). 2024 Sep 5;14(17):2587. doi: 10.3390/ani14172587 (PMC11393856; doi:10.3390/ani14172587)
Supplement: Supplementary file 1 [file animals-14-02587-s001.zip › Supplementary File S3.xls]

Geneid	H1	H2	H3	S1	S2	S3	S4	S5	logFC	logCPM	F	PValue	FDR	Ensembl_ID	uniprot_ID	uniprot_Description	NR_ID	NR_Description	Refseq_ID	Symbol	Refseq_Description	Nomenclature_status	pfam_ID	pfam_Description	interpro_ID	interpro_Description	eggNOG_ID	eggNOG_Description	GO_term	GO_class	GO_description	KEGG_KO	KEGG_pathway	KEGG_description
RILPL2	0.276575208364783	0.109448938376537	0.166555078164796	0.843278614022857	0.973211172246647	1.0341845839188	1.14894438193069	1.0853820960028	-2.51132493538027	0.115956127615628	55.1341941370979	3.0325614333878e-07	1.13772862888148e-06	-	C5IJ96	RILPL2	NP_001155345.1	RILP-like protein 2	100302076	RILPL2	Rab interacting lysosomal protein like 2	-	PF11461	Rab interacting lysosomal protein	IPR021563;IPR034743;IPR034744	Rab interacting lysosomal protein, dimerization domain;RH1 domain;RH2 domain	-	-	GO:0046983	molecular_function	protein dimerization activity	-	-	-
GLCE	11.0994167356435	10.9029696696428	10.6820466332204	5.03280465488129	4.30862397469846	5.04316174061096	4.46119978540502	4.224106386023	1.22859536350861	4.81591769971121	308.481698441334	7.40059159955588e-14	2.48750497234052e-12	-	L8HP87	D-glucuronyl C5-epimerase	XP_005910970.1	D-glucuronyl C5-epimerase	102274550	GLCE	glucuronic acid epimerase	-	PF06662	-glucuronyl C5-epimerase C-terminus	IPR010598	D-glucuronyl C5-epimerase, C-terminal	-	-	GO:0016021;GO:0016857;GO:0006024	cellular_component;molecular_function;biological_process	integral component of membrane;racemase and epimerase activity, acting on carbohydrates and derivatives;glycosaminoglycan biosynthetic process	K01793	ko00534	Glycosaminoglycan biosynthesis - heparan sulfate / heparin
LRRK2	2.11704540824896	1.73283807759032	2.23742455136812	0.726207966840754	0.54064059838988	0.567051490077492	0.711931203503647	0.720780057932495	1.6194182805337	3.16373019378906	199.243230297489	4.76371256069904e-12	7.72037843785616e-11	ENSBTAG00000016260	E1BPU0	Uncharacterized protein	XP_010803364.1	leucine-rich repeat serine/threonine-protein kinase 2 isoform X1	535652	LRRK2	leucine rich repeat kinase 2	O	PF12799;PF08477;PF00069;PF13855;PF16095	Leucine Rich repeats (2 copies);Ras of Complex, Roc, domain of DAPkinase;Protein kinase domain;Leucine rich repeat;C-terminal of Roc, COR, domain	IPR015943;IPR036770;IPR003591;IPR016024;IPR011989;IPR027417;IPR001611;IPR005225;IPR017441;IPR000719;IPR032171;IPR025875;IPR020859;IPR011009;IPR032675;IPR008271;IPR036322	WD40/YVTN repeat-like-containing domain superfamily;Ankyrin repeat-containing domain superfamily;Leucine-rich repeat, typical subtype;Armadillo-type fold;Armadillo-like helical;P-loop containing nucleoside triphosphate hydrolase;Leucine-rich repeat;Small GTP-binding protein domain;Protein kinase, ATP binding site;Protein kinase domain;C-terminal of Roc (COR) domain;Leucine rich repeat 4;Roc domai…	ENOG410IRBK;KOG0192;COG4886;COG1100	-;Tyrosine kinase specific for activated (GTP-bound) p21cdc42Hs;Leucine-rich repeat (LRR) protein;GTPase SAR1 and related small G proteins	GO:0005096;GO:1904713;GO:0031410;GO:1903206;GO:0017075;GO:0000149;GO:0040012;GO:0090263;GO:1903351;GO:0005739;GO:0004708;GO:0005634;GO:0051018;GO:0017048;GO:0006979;GO:0005902;GO:0034211;GO:0005743;GO:0044325;GO:0034613;GO:0042803;GO:0043068;GO:0099400;GO:0072593;GO:0030424;GO:0035564;GO:0045202;GO:0005524;GO:0051646;GO:0032839;GO:0005768;GO:0043547;GO:0045121;GO:0060161;GO:1902236;GO:0070997;GO:…	molecular_function;molecular_function;cellular_component;biological_process;molecular_function;molecular_function;biological_process;biological_process;biological_process;cellular_component;molecular_function;cellular_component;molecular_function;molecular_function;biological_process;cellular_component;molecular_function;cellular_component;molecular_function;biological_process;molecular_function;…	GTPase activator activity;beta-catenin destruction complex binding;cytoplasmic vesicle;negative regulation of hydrogen peroxide-induced cell death;syntaxin-1 binding;SNARE binding;regulation of locomotion;positive regulation of canonical Wnt signaling pathway;cellular response to dopamine;mitochondrion;MAP kinase kinase activity;nucleus;protein kinase A binding;Rho GTPase binding;response to oxid…	-	-	-
SNORD45C	24.563116883397	26.5531437079078	22.3684524121385	69.3353079017495	37.2802771364675	47.9125882447467	63.8499135199779	53.6958333664205	-1.1743091553736	1.84959390423828	36.8478743791419	5.50764894637593e-06	1.57245465909966e-05	-	-	-	-	-	-	-	-	-	-	-	-	-	-	-	-	-	-	-	-	-
ENSBTAG00000051149	3.95873970987743	2.43691723155752	2.48992876262952	0.593523273501732	0.716864950247616	0.966708767048296	1.15936456075668	1.15820513026513	1.6469049144764	0.794617415741396	46.4026811768281	1.09340338780235e-06	3.63529725906731e-06	ENSOARG00000019607	W5QEA9	Uncharacterized protein	XP_004002367.1	ATP synthase F(0) complex subunit B1, mitochondrial isoform X1	101114570	ATP5PB	ATP synthase peripheral stalk-membrane subunit b	-	PF05405	Mitochondrial ATP synthase B chain precursor (ATP-synt_B)	IPR013837;IPR008688	ATP synthase, F0 complex, subunit B;ATP synthase, F0 complex, subunit B/MI25	-	-	GO:0015078;GO:0015986;GO:0000276	molecular_function;biological_process;cellular_component	proton transmembrane transporter activity;ATP synthesis coupled proton transport;mitochondrial proton-transporting ATP synthase complex, coupling factor F(o)	K02127;K02127;K02127;K02127	ko05012;ko05010;ko05016;ko00190	Parkinson's disease;Alzheimer's disease;Huntington's disease;Oxidative phosphorylation
bta-mir-2375	4.15727110073314	7.59302009987227	4.04416549168895	10.6217221170539	11.3712042230924	16.3992126878553	16.4913137578844	9.87785238176746	-1.30826301449382	0.678246807732587	20.7167718694932	0.000182093312204673	0.000387916165175225	-	-	-	-	-	-	-	-	-	-	-	-	-	-	-	-	-	-	-	-	-
CPEB2	25.1193421936709	29.7584146059547	25.5721643221786	10.1341917040803	12.4280380449792	10.9496870224729	10.2771036937543	10.498047299109	1.29786134621748	5.11762350787808	298.972550732247	1.00148074115043e-13	3.1343254739663e-12	ENSG00000137449;ENSG00000283087	J3KN18	Cytoplasmic polyadenylation element-binding protein 2	-	-	-	-	-	-	PF16367;PF16366	RNA recognition motif;Cytoplasmic polyadenylation element-binding protein ZZ domain	IPR035979;IPR032296;IPR038446;IPR012677;IPR000504;IPR034819	RNA-binding domain superfamily;Cytoplasmic polyadenylation element-binding protein, ZZ domain;CEBP, ZZ domain superfamily;Nucleotide-binding alpha-beta plait domain superfamily;RNA recognition motif domain;Cytoplasmic polyadenylation element-binding protein	ENOG410Y1XZ;KOG0129	-;Predicted RNA-binding protein (RRM superfamily)	GO:0003723;GO:0003676;GO:0006417;GO:0045182;GO:0003730	molecular_function;molecular_function;biological_process;molecular_function;molecular_function	RNA binding;nucleic acid binding;regulation of translation;translation regulator activity;mRNA 3'-UTR binding	-	-	-
ECI2	0.483476873724866	0.341653585911801	0.447126860011266	0.170263376693927	0.166288131804313	0.263533846463164	0.286921718143581	0.122409017500028	1.05926814640343	-0.315758074743492	11.6318093921689	0.0026905153792341	0.00460751632919008	ENSBTAG00000015178	F1MWY9	Uncharacterized protein	-	-	-	-	-	-	PF00378;PF00887	noyl-CoA hydratase/isomerase;Acyl CoA binding protein	IPR035984;IPR001753;IPR014352;IPR022408;IPR014748;IPR000582;IPR029045	Acyl-CoA binding protein superfamily;Enoyl-CoA hydratase/isomerase;FERM/acyl-CoA-binding protein superfamily;Acyl-CoA-binding protein, ACBP, conserved site;Enoyl-CoA hydratase, C-terminal;Acyl-CoA-binding protein, ACBP;ClpP/crotonase-like domain superfamily	KOG0016;KOG0817;COG4281	Enoyl-CoA hydratase/isomerase;Acyl-CoA-binding protein;Acyl-CoA-binding protein	GO:0000062;GO:0005102;GO:0005654;GO:0005777;GO:0043231;GO:0003824;GO:0005739;GO:0008152	molecular_function;molecular_function;cellular_component;cellular_component;cellular_component;molecular_function;cellular_component;biological_process	fatty-acyl-CoA binding;signaling receptor binding;nucleoplasm;peroxisome;intracellular membrane-bounded organelle;catalytic activity;mitochondrion;metabolic process	-	-	-
ENSBTAG00000054668	0.426661336406908	0.0964813886912295	0.128468875889668	1.24948864086238	0.85790476162631	0.967469573833552	1.22236538979526	1.1882660291833	-2.47317570021485	0.410203185319132	47.3241805319801	9.47524408980748e-07	3.19217121266437e-06	-	B6F238	p97Bcnt protein	NP_001272622.1	p97Bcnt protein	100860830	P97BCNT	p97Bcnt protein	-	PF03372	ndonuclease/Exonuclease/phosphatase family	IPR027124;IPR005135;IPR036691	SWR1-complex protein 5/Craniofacial development protein;Endonuclease/exonuclease/phosphatase;Endonuclease/exonuclease/phosphatase superfamily	-	-	-	-	-	-	-	-
ENSBTAG00000052620	4.131890935283	3.46841658883054	3.06632451994355	1.86278217462882	1.60774521790342	1.19754055867055	1.19572527736963	1.18350305808669	1.31489801002626	1.2809933710287	49.345379432028	6.96885981233839e-07	2.41381958168693e-06	ENSOARG00000014454	W5PYH4	Uncharacterized protein	-	-	-	-	-	-	PF00078	Reverse transcriptase (RNA-dependent DNA polymerase)	IPR000477	Reverse transcriptase domain	-	-	-	-	-	-	-	-
ENSBTAG00000051859	2.82842226283407	4.72589033219142	3.25517854791734	1.04383457724035	1.16405089711825	1.41975097512641	1.36855760032968	1.24126366550327	1.52268582137074	0.657267610208517	46.8723344866257	1.01619160715432e-06	3.39572422416063e-06	ENSBTAG00000005708	F1MT49	Uncharacterized protein	-	-	-	-	-	-	PF00225	Kinesin motor domain	IPR027640;IPR027417;IPR036961;IPR001752;IPR028828	Kinesin-like protein;P-loop containing nucleoside triphosphate hydrolase;Kinesin motor domain superfamily;Kinesin motor domain;Kinesin-like protein KIF20B	KOG0247;COG5059	Kinesin-like protein;Kinesin-like protein	GO:0003774;GO:0000166;GO:0008017;GO:0007088;GO:0005524;GO:0007018;GO:0003777	molecular_function;molecular_function;molecular_function;biological_process;molecular_function;biological_process;molecular_function	motor activity;nucleotide binding;microtubule binding;regulation of mitotic nuclear division;ATP binding;microtubule-based movement;microtubule motor activity	-	-	-
SNORD14	46.1035879998656	50.3088775117751	43.0293225269207	16.2956638871063	14.1266052464065	11.6416972178464	14.305517910651	12.5258861281238	1.74262732258385	3.9744434551877	356.529664070275	1.81470106064812e-14	7.76314973217522e-13	-	-	-	-	-	-	-	-	-	-	-	-	-	-	-	-	-	-	-	-	-
LST1	1.15789437385745	1.03097887594596	1.48174171793933	2.70415402521325	4.50327506694332	2.12064960926395	3.56611351529652	3.81109700356356	-1.41340324021308	-0.110387839409636	17.3806321253784	0.000450224985572157	0.000889513331818674	ENSOARG00000008167	W5PE95	Leukocyte specific transcript 1	-	-	-	-	-	-	PF05083	LST-1 protein	IPR007775	Leukocyte-specific transcript 1, LST-1	-	-	GO:0000902;GO:0050672;GO:0016021;GO:0016020;GO:0006955;GO:0016358;GO:0005737	biological_process;biological_process;cellular_component;cellular_component;biological_process;biological_process;cellular_component	cell morphogenesis;negative regulation of lymphocyte proliferation;integral component of membrane;membrane;immune response;dendrite development;cytoplasm	-	-	-
ENSBTAG00000053287	0.540902086073411	0.380534848603122	0.343830487154326	0.810960053698874	0.934965680565376	0.953955713119687	0.671519315770786	0.791256330263673	-1.01753263129924	0.201121578370215	13.7927963068423	0.00132105762906527	0.00240783722791036	ENSOARG00000014454	W5PYH4	Uncharacterized protein	-	-	-	-	-	-	PF00078	Reverse transcriptase (RNA-dependent DNA polymerase)	IPR000477	Reverse transcriptase domain	-	-	-	-	-	-	-	-
PAQR6	1.1101568664623	1.68556080468203	1.06421040908289	2.55151408801536	2.43364092296516	2.7247911117595	2.57040294857213	2.91400094747194	-1.05080773048924	2.21049043282596	44.8917029172458	1.38892464124948e-06	4.49422177630234e-06	-	L8ICU4	Progestin and adipoQ receptor family member 6	XP_005898785.1	progestin and adipoQ receptor family member 6 isoform X1	102281717	PAQR6	progestin and adipoQ receptor family member 6	-	PF03006	Haemolysin-III related	IPR004254	AdipoR/Haemolysin-III-related	-	-	GO:0016021;GO:0016020	cellular_component;cellular_component	integral component of membrane;membrane	-	-	-
LCP2	2.4244793776315	1.34729555559586	1.80174472976037	0.187399593209601	0.496780130000676	0.598346776673792	0.679823578950513	0.679143716711327	1.79030103085116	0.847121978954928	37.8455917218877	8.97749084772554e-06	2.44698840317815e-05	-	Q08DS6	Lymphocyte cytosolic protein 2	NP_001070312.1	lymphocyte cytosolic protein 2	513244	LCP2	lymphocyte cytosolic protein 2	O	PF00017;PF07647	SH2 domain;SAM domain (Sterile alpha motif)	IPR000980;IPR001660;IPR036860;IPR013761	SH2 domain;Sterile alpha motif domain;SH2 domain superfamily;Sterile alpha motif/pointed domain superfamily	ENOG410IFFN;ENOG4111KZ2	-;-	-	-	-	K07361;K07361;K07361;K07361;K07361;K07361	ko04015;ko04380;ko04650;ko04664;ko04611;ko04660	Rap1 signaling pathway;Osteoclast differentiation;Natural killer cell mediated cytotoxicity;Fc epsilon RI signaling pathway;Platelet activation;T cell receptor signaling pathway
ENSBTAG00000027075	89.3142759060733	50.7507666030172	49.1884828927697	26.147424808312	28.8406752271174	30.2919404871675	29.1602680545627	30.6660913357462	1.09287932207629	3.9258828105437	37.111036252443	0.000127660241305026	0.000280295174043497	ENSBTAG00000027075	E1BFM3	Uncharacterized protein	-	-	-	-	-	-	PF00831	Ribosomal L29 protein	IPR018254;IPR001854;IPR036049	Ribosomal protein L29, conserved site;Ribosomal protein L29/L35;Ribosomal protein L29/L35 superfamily	COG0255;KOG3436	Ribosomal protein L29;60S ribosomal protein L35	GO:0006412;GO:0003729;GO:0022625;GO:0005622;GO:0003735;GO:0005840;GO:0000463	biological_process;molecular_function;cellular_component;cellular_component;molecular_function;cellular_component;biological_process	translation;mRNA binding;cytosolic large ribosomal subunit;intracellular;structural constituent of ribosome;ribosome;maturation of LSU-rRNA from tricistronic rRNA transcript (SSU-rRNA, 5.8S rRNA, LSU-rRNA)	-	-	-
BDH2	12.6727742843702	12.6032673986639	14.5512384770662	5.253855328976	4.7897831996177	5.14269946227826	4.91149058193009	5.40683510670401	1.37239833205396	3.36218125291113	228.218329276604	1.32588262387523e-12	2.62309751534235e-11	ENSBTAG00000002526	F1MLA4	3-hydroxybutyrate dehydrogenase type 2	XP_005207665.1	3-hydroxybutyrate dehydrogenase type 2 isoform X1	515321	BDH2	3-hydroxybutyrate dehydrogenase 2	O	PF08659;PF00106;PF13561	KR domain;short chain dehydrogenase;noyl-(Acyl carrier protein) reductase	IPR036291;IPR002347;IPR020904	NAD(P)-binding domain superfamily;Short-chain dehydrogenase/reductase SDR;Short-chain dehydrogenase/reductase, conserved site	COG1028;KOG0725	Dehydrogenases with different specificities (related to short-chain alcohol dehydrogenases);Reductases with broad range of substrate specificities	GO:0005829;GO:0030855;GO:0051287;GO:0006635;GO:0005737;GO:0016491;GO:0003858	cellular_component;biological_process;molecular_function;biological_process;cellular_component;molecular_function;molecular_function	cytosol;epithelial cell differentiation;NAD binding;fatty acid beta-oxidation;cytoplasm;oxidoreductase activity;3-hydroxybutyrate dehydrogenase activity	-	-	-
MYRF	0.143902979372227	0.131876425269025	0.0866591482266063	0.463818598606349	0.493740877878979	0.462375594914727	0.568506234131441	0.502406423001995	-2.09121469004906	1.25823834319515	92.453908588368	4.66874492928703e-09	2.77972811515074e-08	ENSBTAG00000006990	F1MZP7	Myelin regulatory factor	-	-	-	-	-	-	PF13887;PF05224;PF13888;PF13884	Myelin gene regulatory factor -C-terminal domain 1;NDT80 / PhoG like DNA-binding family;Myelin gene regulatory factor C-terminal domain 2;Chaperone of endosialidase	IPR026933;IPR030392;IPR024061;IPR008967;IPR026932;IPR025719	Myelin gene regulatory factor;Intramolecular chaperone auto-processing domain;NDT80 DNA-binding domain;p53-like transcription factor, DNA-binding;Myelin gene regulatory factor C-terminal domain 1;Myelin gene regulatory factor C-terminal domain 2	ENOG410XPRK;KOG3661	-;Uncharacterized conserved protein	GO:0032286;GO:0005829;GO:0048709;GO:0005654;GO:0014003;GO:0003700;GO:0005794;GO:0022010;GO:0045893;GO:0006355;GO:0003677;GO:0031643;GO:0005634	biological_process;cellular_component;biological_process;cellular_component;biological_process;molecular_function;cellular_component;biological_process;biological_process;biological_process;molecular_function;biological_process;cellular_component	central nervous system myelin maintenance;cytosol;oligodendrocyte differentiation;nucleoplasm;oligodendrocyte development;DNA binding transcription factor activity;Golgi apparatus;central nervous system myelination;positive regulation of transcription, DNA-templated;regulation of transcription, DNA-templated;DNA binding;positive regulation of myelination;nucleus	-	-	-
RASGRP4	0.426194799922769	0.320449835221984	0.230991120899195	0.597202858787528	0.50515930512312	0.871629001376329	0.854720148740221	0.701389419273573	-1.17538844291949	0.435617332207263	16.8885250369837	0.000518309644954442	0.0010148978870441	ENSOARG00000005647	W5P6L1	RAS guanyl releasing protein 4	-	-	-	-	-	-	PF00130;PF00617	Phorbol esters/diacylglycerol binding domain (C1 domain);RasGEF domain	IPR001895;IPR002219;IPR002048;IPR023578;IPR036964;IPR020454;IPR000651	Ras guanine-nucleotide exchange factors catalytic domain;Protein kinase C-like, phorbol ester/diacylglycerol-binding domain;EF-hand domain;Ras guanine nucleotide exchange factor domain superfamily;Ras guanine-nucleotide exchange factor catalytic domain superfamily;Diacylglycerol/phorbol-ester binding;Ras-like guanine nucleotide exchange factor, N-terminal	-	-	GO:0046579;GO:0005088;GO:0065009;GO:0008283;GO:0005085;GO:0009991;GO:0005622;GO:0007264;GO:0046872;GO:0016020;GO:0035556;GO:0005509	biological_process;molecular_function;biological_process;biological_process;molecular_function;biological_process;cellular_component;biological_process;molecular_function;cellular_component;biological_process;molecular_function	positive regulation of Ras protein signal transduction;Ras guanyl-nucleotide exchange factor activity;regulation of molecular function;cell proliferation;guanyl-nucleotide exchange factor activity;response to extracellular stimulus;intracellular;small GTPase mediated signal transduction;metal ion binding;membrane;intracellular signal transduction;calcium ion binding	-	-	-
ZNF827	2.39483224031882	1.96771550802701	1.93731651884995	0.985489470170265	0.995809993432721	0.936171924398456	0.893623711634861	1.04415222234892	1.09623163946825	3.30939768288643	128.141570892618	2.71228540471877e-10	2.35422084931321e-09	-	A0A1U7SSE1	zinc finger protein 827	XP_008047073.1	-	103250294	ZNF827	zinc finger protein 827	-	-	-	IPR013087;IPR036236	Zinc finger C2H2-type;Zinc finger C2H2 superfamily	-	-	GO:0003676	molecular_function	nucleic acid binding	-	-	-
FNBP4	65.2535069794945	52.8011078576224	44.49101048925	111.560098058142	123.895385729175	129.079692896644	127.344131456746	120.722033346617	-1.19128658452604	8.09789427771278	126.928401340995	1.56070218278467e-07	6.26181850193997e-07	ENSBTAG00000020911	F1MD78	Formin binding protein 4	-	-	-	-	-	-	PF00397	WW domain	IPR036020;IPR001202	WW domain superfamily;WW domain	ENOG4111F8J;ENOG410IIQY	-;-	GO:0016607	cellular_component	nuclear speck	-	-	-
RRAS2	129.296761599079	86.6856688256534	92.6716455872395	222.26587594187	247.002009339236	253.162003397294	269.692547722214	253.021275408436	-1.28850967119397	8.40287002530385	92.9889646160469	6.83107969391608e-06	1.91055627355208e-05	ENSRNOG00000012258	Q5BJU0	RAS-related 2	NP_001013452.1	-	365355	Rras2	RAS related 2	O	PF00071	Ras family	IPR020849;IPR027417;IPR001806;IPR005225	Small GTPase superfamily, Ras type;P-loop containing nucleoside triphosphate hydrolase;Small GTPase superfamily;Small GTP-binding protein domain	COG1100;KOG0395	GTPase SAR1 and related small G proteins;Ras-related GTPase	GO:0030335;GO:0009987;GO:0000166;GO:0070062;GO:0007265;GO:0005622;GO:0008150;GO:0001649;GO:0005525;GO:0007165;GO:0003924;GO:0003674;GO:0016020;GO:0005925;GO:0005575;GO:1901214	biological_process;biological_process;molecular_function;cellular_component;biological_process;cellular_component;biological_process;biological_process;molecular_function;biological_process;molecular_function;molecular_function;cellular_component;cellular_component;cellular_component;biological_process	positive regulation of cell migration;cellular process;nucleotide binding;extracellular exosome;Ras protein signal transduction;intracellular;biological_process;osteoblast differentiation;GTP binding;signal transduction;GTPase activity;molecular_function;membrane;focal adhesion;cellular_component;regulation of neuron death	K07830;K07830;K07830;K07830;K07830;K07830;K07830;K07830	ko04024;ko05166;ko04072;ko05205;ko04014;ko04530;ko04810;ko04010	cAMP signaling pathway;HTLV-I infection;Phospholipase D signaling pathway;Proteoglycans in cancer;Ras signaling pathway;Tight junction;Regulation of actin cytoskeleton;MAPK signaling pathway
ENSBTAG00000049538	0.465377900997281	0.0736654850725071	0.0560506150461174	0.869477252944674	1.86165732855938	0.909147718425842	1.17329220136943	1.10757033975812	-2.76465171588911	-0.131643828470607	30.5606458480063	2.20153864225688e-05	5.57508966316179e-05	ENSOARG00000001175	W5NSS7	Uncharacterized protein	-	-	-	-	-	-	PF00078;PF03372	Reverse transcriptase (RNA-dependent DNA polymerase);ndonuclease/Exonuclease/phosphatase family	IPR000477;IPR005135;IPR036691	Reverse transcriptase domain;Endonuclease/exonuclease/phosphatase;Endonuclease/exonuclease/phosphatase superfamily	-	-	-	-	-	-	-	-
ZNF713	0.632540764963993	0.412283481313819	1.20997943282338	1.77654982736101	1.79165003646077	1.49920924617186	1.49240051128304	1.84643224746308	-1.10530533371521	0.874353330414648	17.389653358602	0.000449072584583891	0.000887635819753578	ENSBTAG00000008175	A8SM77	ZNF713 protein	NP_001103914.1	zinc finger protein 713	100126443	ZNF713	zinc finger protein 713	O	PF00096;PF01352;PF13912	Zinc finger, C2H2 type;KRAB box;C2H2-type zinc finger	IPR013087;IPR036236;IPR036051;IPR001909	Zinc finger C2H2-type;Zinc finger C2H2 superfamily;KRAB domain superfamily;Krueppel-associated box	COG5048;KOG1721	FOG: Zn-finger;FOG: Zn-finger	GO:0005622;GO:0003676;GO:0006355;GO:0046872	cellular_component;molecular_function;biological_process;molecular_function	intracellular;nucleic acid binding;regulation of transcription, DNA-templated;metal ion binding	-	-	-
OR8I15P	1.41932208283392	1.20974530157135	0.887597369406768	3.96630050218707	3.47781351767397	4.69899997762076	3.81605999246907	4.11871349713041	-1.82236450384786	1.44730822938558	80.7624409595483	1.45208544764738e-08	7.56531350660413e-08	ENSBTAG00000046285	F1MG53	Olfactory receptor	-	-	-	-	-	-	PF13853	Olfactory receptor	IPR017452;IPR000725;IPR000276	GPCR, rhodopsin-like, 7TM;Olfactory receptor;G protein-coupled receptor, rhodopsin-like	ENOG4111BJM;ENOG410IIU6	-;-	GO:0007186;GO:0005886;GO:0004930;GO:0004984;GO:0007608;GO:0004871;GO:0007165;GO:0016021;GO:0016020;GO:0005549;GO:0050911;GO:0050896	biological_process;cellular_component;molecular_function;molecular_function;biological_process;molecular_function;biological_process;cellular_component;cellular_component;molecular_function;biological_process;biological_process	G-protein coupled receptor signaling pathway;plasma membrane;G-protein coupled receptor activity;olfactory receptor activity;sensory perception of smell;signal transducer activity;signal transduction;integral component of membrane;membrane;odorant binding;detection of chemical stimulus involved in sensory perception of smell;response to stimulus	-	-	-
TMTC2	2.88662529680818	2.87610123576586	2.6472202245465	1.09505680030308	0.738130800446349	0.840873680205821	0.688471220384195	1.06103064410357	1.64038031135909	2.32619483006183	135.540983506324	1.64041616633076e-10	1.51998054905584e-09	ENSAMEG00000016881	G1MEQ3	Transmembrane and tetratricopeptide repeat containing 2	XP_002920031.1	transmembrane and TPR repeat-containing protein 2 isoform X1	100466662	TMTC2	transmembrane O-mannosyltransferase targeting cadherins 2	-	PF13181;PF00515;PF08409;PF13432;PF13424	Tetratricopeptide repeat;Tetratricopeptide repeat;omain of unknown function (DUF1736);Tetratricopeptide repeat;Tetratricopeptide repeat	IPR011990;IPR001440;IPR013026;IPR013618;IPR019734	Tetratricopeptide-like helical domain superfamily;Tetratricopeptide repeat 1;Tetratricopeptide repeat-containing domain;Domain of unknown function DUF1736;Tetratricopeptide repeat	ENOG410IQRH;ENOG410XP5Q	-;-	GO:0005783;GO:0005789;GO:0016021;GO:0016020;GO:0055074	cellular_component;cellular_component;cellular_component;cellular_component;biological_process	endoplasmic reticulum;endoplasmic reticulum membrane;integral component of membrane;membrane;calcium ion homeostasis	-	-	-
TMEM108	0.503153946664653	0.14130586102643	0.410518856495174	0.00842343360620269	0	0.0198174560536497	0	0	5.64955405412884	-1.35334172918565	69.8080641679756	4.77628625751694e-08	2.17157859658534e-07	ENSBTAG00000018508	E1BHT1	Transmembrane protein 108	-	-	-	-	-	-	PF15759	TMEM108 family	IPR031508	Transmembrane protein 108	ENOG410YCMK;ENOG410IEMG	-;-	GO:0098815;GO:0031175;GO:0010008;GO:0051388;GO:0008090;GO:0005769;GO:0006898;GO:0030424;GO:0036477;GO:1904115;GO:0097484;GO:0021542;GO:0016021;GO:0016020;GO:0014069;GO:0097106;GO:1990416	biological_process;biological_process;cellular_component;biological_process;biological_process;cellular_component;biological_process;cellular_component;cellular_component;cellular_component;biological_process;biological_process;cellular_component;cellular_component;cellular_component;biological_process;biological_process	modulation of excitatory postsynaptic potential;neuron projection development;endosome membrane;positive regulation of neurotrophin TRK receptor signaling pathway;retrograde axonal transport;early endosome;receptor-mediated endocytosis;axon;somatodendritic compartment;axon cytoplasm;dendrite extension;dentate gyrus development;integral component of membrane;membrane;postsynaptic density;postsynap…	-	-	-
PKP1	2.37915969363641	2.64483401585727	2.64674617641215	1.39496715063764	0.941782391206489	1.11983075347212	1.09267082714046	1.35187748586322	1.10001729242508	2.12825634074082	63.8385611173988	9.73618132762002e-08	4.07898013267794e-07	ENSSSCG00000030694	I3LGN8	Plakophilin 1	-	-	-	-	-	-	PF00514	Armadillo/beta-catenin-like repeat	IPR000225;IPR016024;IPR011989;IPR028432;IPR028435	Armadillo;Armadillo-type fold;Armadillo-like helical;Plakophilin-1;Plakophilin/Delta catenin	ENOG410Y21Q;KOG1048	-;Neural adherens junction protein Plakophilin and related Armadillo repeat proteins	GO:0098609;GO:0007155;GO:0030057;GO:0005634	biological_process;biological_process;cellular_component;cellular_component	cell-cell adhesion;cell adhesion;desmosome;nucleus	-	-	-
ENSBTAG00000019672	10.4322055478323	9.75096428421731	9.55839210579549	4.43424580774066	4.19596666988011	3.5946373025184	3.52052566857519	3.98622074635486	1.31724384682305	3.15986521720608	179.31036510808	1.27228062631304e-11	1.71231558041885e-10	ENSBTAG00000019672	Q56JW3	Nucleoside-diphosphate kinase NBR-A	NP_001020518.1	nucleoside-diphosphate kinase NBR-A	574091	LOC574091	nucleoside-diphosphate kinase NBR-A	-	-	-	-	-	-	-	GO:0016301;GO:0016310	molecular_function;biological_process	kinase activity;phosphorylation	-	-	-
CLIP3	2.6664187341647	2.43589485093894	2.4683854390245	5.96218556802712	5.75772991777599	5.29042340902643	5.70499628471735	5.54441213876812	-1.17593267141186	3.92759560740612	196.805129008084	5.3455664195557e-12	8.44522579665058e-11	-	A0A212DEC4	CLIP3	-	-	-	-	-	-	-	-	IPR002110;IPR036770;IPR036859;IPR020683;IPR000938	Ankyrin repeat;Ankyrin repeat-containing domain superfamily;CAP Gly-rich domain superfamily;Ankyrin repeat-containing domain;CAP Gly-rich domain	-	-	-	-	-	-	-	-
SYNE4	0.693613666408792	0.742719552297851	0.491409271568115	1.24931138909098	1.26945771283661	1.8432284211555	1.23906001069775	1.28093800812745	-1.12960308207413	0.457192688987465	18.0247690340756	0.000375554578524872	0.000754315110768858	ENSBTAG00000019679	E1BAH1	Spectrin repeat containing nuclear envelope family member 4	-	-	-	-	-	-	PF10541	Nuclear envelope localisation domain	IPR012315;IPR030268	KASH domain;Nesprin-4	ENOG4111B09;ENOG410IIPP	-;-	GO:0016021;GO:0016020;GO:0034993;GO:0005635;GO:0031309;GO:0045198	cellular_component;cellular_component;cellular_component;cellular_component;cellular_component;biological_process	integral component of membrane;membrane;meiotic nuclear membrane microtubule tethering complex;nuclear envelope;integral component of nuclear outer membrane;establishment of epithelial cell apical/basal polarity	-	-	-
ALKBH6	2.85945634044017	2.18510245096324	2.82048446493783	5.3475115319777	6.35484486009279	6.80209407221459	5.45205886782652	7.21474559550816	-1.25701396329577	2.28478258820933	64.6729310581739	8.78705972325759e-08	3.71560651199108e-07	ENSBTAG00000019678	F1N5I3	AlkB homolog 6	NP_001179137.1	alpha-ketoglutarate-dependent dioxygenase alkB homolog 6	539257	ALKBH6	alkB homolog 6	O	PF13532	2OG-Fe(II) oxygenase superfamily	IPR027450;IPR037151;IPR005123;IPR032862	Alpha-ketoglutarate-dependent dioxygenase AlkB-like;Alpha-ketoglutarate-dependent dioxygenase AlkB-like superfamily;Oxoglutarate/iron-dependent dioxygenase;Alpha-ketoglutarate-dependent dioxygenase alkB homologue 6	KOG3200;ENOG410XR69	Uncharacterized conserved protein;-	GO:0055114;GO:0005654;GO:0008198;GO:0051213;GO:0005925;GO:0016491;GO:0005634	biological_process;cellular_component;molecular_function;molecular_function;cellular_component;molecular_function;cellular_component	oxidation-reduction process;nucleoplasm;ferrous iron binding;dioxygenase activity;focal adhesion;oxidoreductase activity;nucleus	-	-	-
ANKLE1	0.243086453679627	0.221251844033258	0.190304360946255	0.65601545175949	0.64828128852761	0.556507144187621	0.717324621712008	0.726240512916832	-1.62552343034796	1.05139106771216	58.6825852589674	1.87936758504482e-07	7.40285420046352e-07	-	L8HRW6	Ankyrin repeat and LEM domain-containing protein 1	-	-	102268674	ANKLE1	ankyrin repeat and LEM domain containing 1	-	PF03020;PF12796	LEM domain;Ankyrin repeats (3 copies)	IPR003887;IPR002110;IPR036770;IPR000305;IPR020683;IPR011015;IPR034998	LEM domain;Ankyrin repeat;Ankyrin repeat-containing domain superfamily;GIY-YIG endonuclease;Ankyrin repeat-containing domain;LEM/LEM-like domain superfamily;Ankyrin repeat and LEM domain-containing protein 1	-	-	GO:0090305;GO:0004519	biological_process;molecular_function	nucleic acid phosphodiester bond hydrolysis;endonuclease activity	-	-	-
RIDA	17.3814587494278	14.3011688651083	17.5926423908484	34.4401877679837	33.8721214943197	35.1093886254666	34.5032090297926	33.6034018723756	-1.07082158956407	4.84806967057001	203.165041023598	3.9682518100122e-12	6.61844124667351e-11	-	L8I1S8	Ribonuclease UK114	XP_005904442.1	ribonuclease UK114	102267249	RIDA	reactive intermediate imine deaminase A homolog	-	PF01042	ndoribonuclease L-PSP	IPR006175;IPR006056;IPR019897;IPR035959	YjgF/YER057c/UK114 family;RidA family;RidA, conserved site;RutC-like superfamily	-	-	-	-	-	-	-	-
SNORA50B	0.35855251917745	1.41889769543068	1.94330030120118	5.58243918083796	9.03091850546101	6.56678430141393	9.45057778313782	7.08084500093912	-2.45079192952586	-0.345595787092482	34.1228962705245	9.19392863388723e-06	2.50235909275146e-05	-	-	-	-	-	-	-	-	-	-	-	-	-	-	-	-	-	-	-	-	-
NLRP5	0.757581902356399	0.673229302499206	0.408196749592385	1.54508622764221	1.47688344655441	1.11972800556544	1.30226268708708	1.44697456870119	-1.21686477642469	2.01258415167888	44.7387271866934	1.42342512124792e-06	4.59007572138095e-06	ENSBTAG00000013247	F1MT67	NACHT, LRR and PYD domains-containing protein 5	-	-	-	-	-	-	PF02758;PF13516;PF05729	PAAD/DAPIN/Pyrin domain;Leucine Rich repeat;NACHT domain	IPR027417;IPR001611;IPR007111;IPR011029;IPR004020;IPR032675	P-loop containing nucleoside triphosphate hydrolase;Leucine-rich repeat;NACHT nucleoside triphosphatase;Death-like domain superfamily;DAPIN domain;Leucine-rich repeat domain superfamily	ENOG4111BJJ;ENOG410IIY8	-;-	GO:0000166;GO:0005829;GO:0048471;GO:0042585;GO:0070997;GO:0005938;GO:0005524;GO:0005737	molecular_function;cellular_component;cellular_component;cellular_component;biological_process;cellular_component;molecular_function;cellular_component	nucleotide binding;cytosol;perinuclear region of cytoplasm;germinal vesicle;neuron death;cell cortex;ATP binding;cytoplasm	-	-	-
SLC3A2	59.6344549895936	75.1221195868817	70.5936222749683	32.7689179915189	31.1088580988116	31.0214890398794	33.159201178227	30.5674631886695	1.10097841590652	6.64028169625866	311.759941766947	6.68122693921164e-14	2.29848162274289e-12	ENSBTAG00000013240	Q08DL0	SLC3A2 protein	NP_001019659.2	4F2 cell-surface antigen heavy chain	507107	SLC3A2	solute carrier family 3 member 2	O	PF00128;PF16028	Alpha amylase, catalytic domain;Solute carrier family 3 member 2 N-terminus	IPR031984;IPR006047;IPR013780;IPR017853	Solute carrier family 3 member 2, N-terminal domain;Glycosyl hydrolase, family 13, catalytic domain;Glycosyl hydrolase, all-beta;Glycoside hydrolase superfamily	COG0366;KOG0471	Glycosidases;Alpha-amylase	GO:0005829;GO:0005886;GO:0016021;GO:0016020;GO:0003824;GO:0005975;GO:0005634	cellular_component;cellular_component;cellular_component;cellular_component;molecular_function;biological_process;cellular_component	cytosol;plasma membrane;integral component of membrane;membrane;catalytic activity;carbohydrate metabolic process;nucleus	K06519;K06519	ko04150;ko04974	mTOR signaling pathway;Protein digestion and absorption
C15H11orf34	1.33769526670241	0.95789917096639	1.09326988681305	0.347118021742549	0.188754848028003	0.311104720605344	0.182496966963279	0.193533810979183	2.16604632030932	-0.255302216466816	55.5726922873674	2.85494965198586e-07	1.07784574826836e-06	-	L8HS93	Placenta-expressed transcript 1 protein	-	-	102268306	LOC102268306	placenta-expressed transcript 1 protein	-	-	-	IPR026184	Placenta-expressed transcript 1	-	-	-	-	-	-	-	-
MPZL3	44.2857862772879	43.5858482604512	43.2027186721263	13.4312290229095	13.1603143066044	13.2654228166634	14.0872218819936	11.6247635400901	1.72650102767761	6.43530609401769	871.756424699517	2.54109568527178e-18	5.40023818534532e-16	ENSBTAG00000001233	F1MI37	Myelin protein zero-like protein 3	-	-	521837	MPZL3	myelin protein zero like 3	O	PF07686	Immunoglobulin V-set domain	IPR000920;IPR003599;IPR013106;IPR013783;IPR029862;IPR036179;IPR007110	Myelin P0 protein-related;Immunoglobulin subtype;Immunoglobulin V-set domain;Immunoglobulin-like fold;Myelin protein zero-like protein 3;Immunoglobulin-like domain superfamily;Immunoglobulin-like domain	ENOG410IGFH;ENOG4111TUJ	-;-	GO:0016021;GO:0016020;GO:0042633;GO:0030198	cellular_component;cellular_component;biological_process;biological_process	integral component of membrane;membrane;hair cycle;extracellular matrix organization	-	-	-
ATP1B3	241.610115074093	238.184872742447	251.178660976506	113.337601206925	109.676875526481	110.798133531825	103.848311593437	114.275825409987	1.13291058237839	7.9123214071976	546.037613818179	2.731257105442e-16	2.68560027024655e-14	ENSOARG00000006495	W5P945	Sodium/potassium-transporting ATPase subunit beta	XP_011957641.1	-	101107568	ATP1B3	ATPase Na+/K+ transporting subunit beta 3	-	PF00287	Sodium / potassium ATPase beta chain	IPR038702;IPR000402	Sodium/potassium-transporting ATPase subunit beta superfamily;Sodium/potassium-transporting ATPase subunit beta	-	-	GO:0005890;GO:0006811;GO:0016021;GO:0016020;GO:0006814;GO:0006813	cellular_component;biological_process;cellular_component;cellular_component;biological_process;biological_process	sodium:potassium-exchanging ATPase complex;ion transport;integral component of membrane;membrane;sodium ion transport;potassium ion transport	K01540;K01540;K01540;K01540;K01540;K01540;K01540;K01540;K01540;K01540;K01540;K01540;K01540;K01540;K01540;K01540;K01540	ko04970;ko04976;ko04911;ko04918;ko04973;ko04964;ko04961;ko04978;ko04960;ko04022;ko04919;ko04971;ko04974;ko04261;ko04260;ko04972;ko04024	Salivary secretion;Bile secretion;Insulin secretion;Thyroid hormone synthesis;Carbohydrate digestion and absorption;Proximal tubule bicarbonate reclamation;Endocrine and other factor-regulated calcium reabsorption;Mineral absorption;Aldosterone-regulated sodium reabsorption;cGMP-PKG signaling pathway;Thyroid hormone signaling pathway;Gastric acid secretion;Protein digestion and absorption;Adrener…
TNFSF18	1.97032850087452	1.64606900035392	1.87045228952466	0.0497077556431944	0.0810898248538921	0.116945334769326	0.0156802829087848	0.055428590751675	4.84753697399602	1.1839705525459	342.689606103088	2.66844689079682e-14	1.06242249839821e-12	-	A0A0U5JY06	Tumor necrosis factor ligand 2A	-	-	768081	TNFSF18	TNF superfamily member 18	O	-	-	IPR008983	Tumour necrosis factor-like domain superfamily	-	-	GO:0016021;GO:0016020	cellular_component;cellular_component	integral component of membrane;membrane	-	-	-
ENSBTAG00000053715	6.70558187430382	5.21462434755643	4.20248027794083	1.78049460528868	1.41515604451308	1.57083538808122	1.42966981433902	1.44111482340745	1.7845978458807	1.77114436430614	122.261262732714	4.11946892774195e-10	3.39026374715352e-09	-	-	-	-	-	-	-	-	-	-	-	-	-	-	-	-	-	-	-	-	-
GSTA1	13.3559156496562	10.7552969859928	11.4498663053727	0.317817239870258	0.216027190518802	0.0890137120339534	0.20051053080032	0.265795973304127	5.71127753312255	2.77429142947929	1105.7450665249	2.31132172621929e-19	9.51686720770795e-17	ENSBTAG00000021516	A0A140T854	Glutathione S-transferase	-	-	777644	GSTA1	glutathione S-transferase alpha 1	-	PF00043;PF02798	lutathione S-transferase, C-terminal domain;lutathione S-transferase, N-terminal domain	IPR004046;IPR010987;IPR036282;IPR003080;IPR004045;IPR036249	Glutathione S-transferase, C-terminal;Glutathione S-transferase, C-terminal-like;Glutathione S-transferase, C-terminal domain superfamily;Glutathione S-transferase, alpha class;Glutathione S-transferase, N-terminal;Thioredoxin-like superfamily	-	-	GO:0004364;GO:0016740;GO:0008152	molecular_function;molecular_function;biological_process	glutathione transferase activity;transferase activity;metabolic process	-	-	-
ZDHHC19	0.333302341770588	0.381037315392651	0.512942072200208	0.845665278098772	1.20711531528394	1.06260641121471	1.35807445587447	1.10640866873949	-1.40695236046226	0.256827414502544	24.2032325120646	7.66222809893442e-05	0.000175781110645743	ENSBTAG00000021515	Q2KIP1	Palmitoyltransferase	NP_001069139.1	probable palmitoyltransferase ZDHHC19	514466	ZDHHC19	zinc finger DHHC-type palmitoyltransferase 19	O	PF01529	HHC palmitoyltransferase	IPR001594	Palmitoyltransferase, DHHC domain	COG5273;KOG1311	Uncharacterized protein containing DHHC-type Zn finger;DHHC-type Zn-finger proteins	GO:0005783;GO:0016021;GO:0016020;GO:0016740;GO:0016746;GO:0019706	cellular_component;cellular_component;cellular_component;molecular_function;molecular_function;molecular_function	endoplasmic reticulum;integral component of membrane;membrane;transferase activity;transferase activity, transferring acyl groups;protein-cysteine S-palmitoyltransferase activity	-	-	-
bta-mir-2358	27.3620391197292	28.0941743695274	26.2750394891577	9.97861003574786	14.7914492433194	14.8983918838329	10.1696434840287	13.8553072854914	1.09173817955253	0.222090675410797	20.8387920691763	0.000176429906238141	0.000376887231613772	-	-	-	-	-	-	-	-	-	-	-	-	-	-	-	-	-	-	-	-	-
CIITA	0.754675461776684	0.907577386963403	0.543002665787422	1.79553624677522	1.88774391913697	1.74715354534202	1.79146339278259	1.90576098150385	-1.34074882352932	2.81786288782346	94.0420943437497	4.03898391988872e-09	2.44904059495876e-08	-	M5FMX0	Class II transactivator-like	-	-	508720	CIITA	class II major histocompatibility complex transactivator	O	PF13516;PF05729	Leucine Rich repeat;NACHT domain	IPR008095;IPR027417;IPR001611;IPR007111;IPR032675	MHC class II transactivator;P-loop containing nucleoside triphosphate hydrolase;Leucine-rich repeat;NACHT nucleoside triphosphatase;Leucine-rich repeat domain superfamily	KOG4308;ENOG410ZBX3	LRR-containing protein;-	GO:0006355;GO:0000166;GO:0005524	biological_process;molecular_function;molecular_function	regulation of transcription, DNA-templated;nucleotide binding;ATP binding	-	-	-
ENSBTAG00000053522	0.80218529714277	1.26979319184305	1.44924090259071	12.9058424451915	9.21099664116313	6.12157858606383	10.801655225974	12.7953731046957	-3.07206363809287	-0.0693641335493213	55.2335477906937	2.99128092315301e-07	1.12352102176351e-06	-	-	-	-	-	-	-	-	-	-	-	-	-	-	-	-	-	-	-	-	-
ENSBTAG00000050671	2.80981326516546	2.1372078163403	2.26343792470927	0.927967530754561	0.973171679848309	0.980207741521771	0.919998588120821	0.776075058521765	1.37671156780489	0.89270825347105	52.3949180104212	4.45804575206321e-07	1.60841212566224e-06	-	-	-	-	-	-	-	-	-	-	-	-	-	-	-	-	-	-	-	-	-
SKINT1	3.78631460251388	3.33724737965295	3.78295791967163	0.401935621020333	0.127495320077097	0.341472783673524	0.542380985814866	0.392169876975089	3.27373554482032	0.707785291916892	171.585877368942	1.91220186859385e-11	2.42962119774278e-10	ENSBTAG00000009192	B2ZEZ4	Skint 1 isoform a	XP_015321848.1;NP_001120788.1	-;selection and upkeep of intraepithelial T-cells protein 1 precursor	528184	SKINT1	selection and upkeep of intraepithelial T cells 1	-	PF07686	Immunoglobulin V-set domain	IPR003599;IPR013106;IPR013783;IPR036179;IPR007110	Immunoglobulin subtype;Immunoglobulin V-set domain;Immunoglobulin-like fold;Immunoglobulin-like domain superfamily;Immunoglobulin-like domain	ENOG4111DQZ;ENOG410J9CT	-;-	GO:0016021;GO:0016020	cellular_component;cellular_component	integral component of membrane;membrane	-	-	-
ENSBTAG00000048971	18.1259741609707	20.3234452885943	26.0760579423591	1.39363020684749	1.36763596891212	2.25413021410237	1.82716998767419	1.52974065486737	3.67670821285828	1.2724673395431	327.256991542222	4.17539064153155e-14	1.54971681951605e-12	-	A0A218UPD0	LIM zinc-binding domain-containing Nebulette	-	-	110470607	NEBL	nebulette	-	-	-	IPR036028;IPR001452;IPR035631;IPR001781;IPR000900	SH3-like domain superfamily;SH3 domain;Nebulette, SH3 domain;Zinc finger, LIM-type;Nebulin repeat	-	-	GO:0046872	molecular_function	metal ion binding	-	-	-
HSH2D	3.0262734637493	2.70929144863367	1.31454555664762	0.23172389052535	0.257262569337957	0.166578805130207	0.241626749445826	0.15072916305821	3.45583179639904	0.772176416653193	156.526013359378	4.55082525835069e-11	5.12241662109079e-10	ENSBTAG00000038154	E1B9C9	Hematopoietic SH2 domain containing	-	-	-	-	-	-	PF00017	SH2 domain	IPR035047;IPR036860;IPR000980	Hematopoietic SH2 domain-containing protein;SH2 domain superfamily;SH2 domain	-	-	GO:0007165	biological_process	signal transduction	-	-	-
B3GALT9	0.185684565293292	0.0979744529015777	0.236064959576313	0.460417390154552	0.580787312469773	0.314885036249142	0.449225751110831	0.386547369778314	-1.29614408734866	-0.206156605015468	14.2641101827696	0.00113888952859648	0.00209788155682462	ENSBTAG00000038486	F1N5W6	Hexosyltransferase	-	-	-	-	-	-	PF01762	alactosyltransferase	IPR002659	Glycosyl transferase, family 31	KOG2287;ENOG410ZZ1B	Galactosyltransferases;-	GO:0005794;GO:0000139;GO:0016757;GO:0016021;GO:0016020;GO:0006486;GO:0016740;GO:0008378	cellular_component;cellular_component;molecular_function;cellular_component;cellular_component;biological_process;molecular_function;molecular_function	Golgi apparatus;Golgi membrane;transferase activity, transferring glycosyl groups;integral component of membrane;membrane;protein glycosylation;transferase activity;galactosyltransferase activity	-	-	-
ENSBTAG00000006562	1.16625953818472	1.24191690761352	0.944950086725067	0.319139444209196	0.439836005642314	0.258905474249295	0.340203127303231	0.311385381210308	1.73330154590463	0.434028570055088	57.7679950211525	2.12153013987916e-07	8.23366159736314e-07	ENSSSCG00000012273	F1RWV6	Ubiquitin specific peptidase 11	-	-	-	-	-	-	PF06337;PF14836;PF14533;PF00443	USP domain;Ubiquitin-like domain;Ubiquitin-specific protease C-terminal;Ubiquitin carboxyl-terminal hydrolase	IPR001394;IPR035927;IPR018200;IPR028135;IPR006615;IPR028134;IPR029346;IPR028889	Peptidase C19, ubiquitin carboxyl-terminal hydrolase;DUSP-like superfamily;Ubiquitin specific protease, conserved site;Ubiquitin-like domain, USP-type;Peptidase C19, ubiquitin-specific peptidase, DUSP domain;Ubiquitin carboxyl-terminal hydrolase USP4;Ubiquitin carboxyl-terminal hydrolase, C-terminal;Ubiquitin specific protease domain	KOG1870;COG5560	Ubiquitin C-terminal hydrolase;Ubiquitin C-terminal hydrolase	GO:0036459;GO:0006511;GO:0016579;GO:0004843;GO:0005634	molecular_function;biological_process;biological_process;molecular_function;cellular_component	thiol-dependent ubiquitinyl hydrolase activity;ubiquitin-dependent protein catabolic process;protein deubiquitination;thiol-dependent ubiquitin-specific protease activity;nucleus	-	-	-
ACOT11	0.208993248270552	0.203580973692228	0.271076310131324	1.38499102502855	0.702653385954787	0.981448740700451	1.01327969496663	1.00129423978581	-2.14322512213578	1.21810120589429	74.8659297039332	2.70930485957899e-08	1.30953047798286e-07	ENSBTAG00000039686	E1BMF5	Acyl-CoA thioesterase 11	-	-	-	-	-	-	PF03061;PF01852	Thioesterase superfamily;START domain	IPR029069;IPR023393;IPR033120;IPR002913;IPR006683	HotDog domain superfamily;START-like domain superfamily;Hotdog acyl-CoA thioesterase (ACOT)-type domain;START domain;Thioesterase domain	KOG2763;COG1607	Acyl-CoA thioesterase;Acyl-CoA hydrolase	GO:0008289;GO:0006631;GO:0006637;GO:0005829;GO:0016787;GO:0047617	molecular_function;biological_process;biological_process;cellular_component;molecular_function;molecular_function	lipid binding;fatty acid metabolic process;acyl-CoA metabolic process;cytosol;hydrolase activity;acyl-CoA hydrolase activity	-	-	-
PYGM	1.33749070737484	1.01045200044543	0.915277384423593	0.37072845940825	0.495405707428667	0.51960682462055	0.435437528753104	0.477163805211252	1.21998985747751	1.0686228155952	40.7947298925535	2.73716819791756e-06	8.31755723610741e-06	ENSBTAG00000001032	F1MJ28	Alpha-1,4 glucan phosphorylase	-	-	-	-	-	-	PF00343	Carbohydrate phosphorylase	IPR000811;IPR011833;IPR035090	Glycosyl transferase, family 35;Glycogen/starch/alpha-glucan phosphorylase;Phosphorylase pyridoxal-phosphate attachment site	COG0058;KOG2099	Glucan phosphorylase;Glycogen phosphorylase	GO:0030170;GO:0102499;GO:0005980;GO:0016757;GO:0004645;GO:0016740;GO:0005975;GO:0008184;GO:0102250	molecular_function;molecular_function;biological_process;molecular_function;molecular_function;molecular_function;biological_process;molecular_function;molecular_function	pyridoxal phosphate binding;SHG alpha-glucan phosphorylase activity;glycogen catabolic process;transferase activity, transferring glycosyl groups;phosphorylase activity;transferase activity;carbohydrate metabolic process;glycogen phosphorylase activity;linear malto-oligosaccharide phosphorylase activity	-	-	-
H2BC3	0.993783360239862	1.17980784753921	2.01980818707524	3.35239392277094	2.39262871010824	3.94351771171524	4.69778806611301	3.58545513069964	-1.31045850568051	0.239049690323244	17.9926465453059	0.000378936552613372	0.000760644122064867	ENSBTAG00000031780	G8JL06	Histone H2B	-	-	-	-	-	-	PF00125	Core histone H2A/H2B/H3/H4	IPR007125;IPR000558;IPR009072	Histone H2A/H2B/H3;Histone H2B;Histone-fold	ENOG4111NV5;KOG1744	-;Histone H2B	GO:0000786;GO:0005829;GO:0006334;GO:0005654;GO:0005694;GO:0003677;GO:0046982;GO:0005634	cellular_component;cellular_component;biological_process;cellular_component;cellular_component;molecular_function;molecular_function;cellular_component	nucleosome;cytosol;nucleosome assembly;nucleoplasm;chromosome;DNA binding;protein heterodimerization activity;nucleus	-	-	-
SLC2A3	0.302644428385885	0.359295884706204	0.280390927210533	0.0362460389508417	0.0689841869576027	0.0284248410489142	0.0533576965877881	0.0707307533485159	2.58100014285401	-0.725784685658482	58.3108398613125	1.97392985865699e-07	7.72682704030436e-07	ENSBTAG00000004556	A2VDL2	Solute carrier family 2	NP_777028.2	solute carrier family 2, facilitated glucose transporter member 3	282358	SLC2A3	solute carrier family 2 member 3	-	PF00083	Sugar (and other) transporter	IPR002945;IPR005829;IPR005828;IPR003663;IPR020846;IPR036259	Glucose transporter, type 3 (GLUT3);Sugar transporter, conserved site;Major facilitator, sugar transporter-like;Sugar/inositol transporter;Major facilitator superfamily domain;MFS transporter superfamily	COG0477;KOG0569	Permeases of the major facilitator superfamily;Permease of the major facilitator superfamily	GO:0070837;GO:0022857;GO:0002080;GO:0008643;GO:0005886;GO:0033300;GO:0005355;GO:0055085;GO:0016021;GO:0016020;GO:0055056;GO:1904659;GO:0005215;GO:0005737	biological_process;molecular_function;cellular_component;biological_process;cellular_component;molecular_function;molecular_function;biological_process;cellular_component;cellular_component;molecular_function;biological_process;molecular_function;cellular_component	dehydroascorbic acid transport;transmembrane transporter activity;acrosomal membrane;carbohydrate transport;plasma membrane;dehydroascorbic acid transmembrane transporter activity;glucose transmembrane transporter activity;transmembrane transport;integral component of membrane;membrane;D-glucose transmembrane transporter activity;glucose transmembrane transport;transporter activity;cytoplasm	-	-	-
ENSBTAG00000047761	0.306606747847855	0.110303001058215	0.285353087023652	1.25851455737619	1.21826358554234	0.986951327279644	1.11798200845232	1.10090876339689	-2.27693175706291	0.578924492054329	59.9606167494456	1.59032294485101e-07	6.36322354125627e-07	ENSBTAG00000047761	G3N3S0	Uncharacterized protein	-	-	-	-	-	-	PF00096;PF01352	Zinc finger, C2H2 type;KRAB box	IPR013087;IPR036236;IPR036051;IPR001909	Zinc finger C2H2-type;Zinc finger C2H2 superfamily;KRAB domain superfamily;Krueppel-associated box	COG5048;KOG1721	FOG: Zn-finger;FOG: Zn-finger	GO:0005622;GO:0003700;GO:0003676;GO:0046872;GO:0006355	cellular_component;molecular_function;molecular_function;molecular_function;biological_process	intracellular;DNA binding transcription factor activity;nucleic acid binding;metal ion binding;regulation of transcription, DNA-templated	-	-	-
CYTIP	1.23135822574659	1.48843307918026	1.53699058827265	0.708763801389267	0.514142669658112	0.369032154686838	0.615758924293131	0.464807669809117	1.40078932404394	0.861067335490209	44.1413403534157	1.56745211809631e-06	5.00915573806379e-06	ENSBTAG00000008329	A7MBB2	CYTIP protein	NP_001095713.1	cytohesin-interacting protein	540450	CYTIP	cytohesin 1 interacting protein	O	PF00595	PDZ domain (Also known as DHR or GLGF)	IPR036034;IPR001478	PDZ superfamily;PDZ domain	ENOG410ITA8;ENOG4111KMM	-;-	GO:0005829;GO:0005654;GO:0005938;GO:0030155;GO:0005737	cellular_component;cellular_component;cellular_component;biological_process;cellular_component	cytosol;nucleoplasm;cell cortex;regulation of cell adhesion;cytoplasm	-	-	-
ENSBTAG00000017629	1.2537465571238	1.57112380580138	1.00668389407331	0.162667101958192	0.619182569910845	0.255133341511888	0.239461803891773	0.211619752108216	2.1394974155842	-0.751933395263097	32.4018460751251	1.28843359582055e-05	3.40891587520713e-05	ENSBTAG00000017629	F1MZY1	Uncharacterized protein	-	-	-	-	-	-	PF08598	Sds3-like	IPR013907	Sds3-like	KOG4466;ENOG410Y9N9	Component of histone deacetylase complex (breast carcinoma metastasis suppressor 1 protein in human);-	GO:0016575;GO:0000122;GO:0070822;GO:0042826;GO:0004407	biological_process;biological_process;cellular_component;molecular_function;molecular_function	histone deacetylation;negative regulation of transcription by RNA polymerase II;Sin3-type complex;histone deacetylase binding;histone deacetylase activity	-	-	-
ENSBTAG00000015666	8.20952471687036	6.86746484588447	5.8645550927882	26.5843564611757	25.7692701464469	27.9782844565427	27.6156738559442	27.5460336769677	-1.97694661783294	6.57983818146307	604.756914568993	8.19379013408024e-16	6.58301090284398e-14	-	A2VBC7	Multidrug resistance protein 1	-	-	443367	ABCB1	ATP-binding cassette, sub-family B (MDR/TAP), member 1	-	PF00005;PF00664	ABC transporter;ABC transporter transmembrane region	IPR036640;IPR027417;IPR030258;IPR003593;IPR003439;IPR017871;IPR011527	ABC transporter type 1, transmembrane domain superfamily;P-loop containing nucleoside triphosphate hydrolase;Multidrug resistance protein 1;AAA+ ATPase domain;ABC transporter-like;ABC transporter, conserved site;ABC transporter type 1, transmembrane domain	-	-	GO:0016887;GO:0000166;GO:0042626;GO:0055085;GO:0016021;GO:0016020;GO:0005524	molecular_function;molecular_function;molecular_function;biological_process;cellular_component;cellular_component;molecular_function	ATPase activity;nucleotide binding;ATPase activity, coupled to transmembrane movement of substances;transmembrane transport;integral component of membrane;membrane;ATP binding	-	-	-
WDR4	3.20701010247453	3.26573052662612	3.44431876144419	7.80240442090016	8.79178453401731	8.67937861227882	8.62612832424593	8.85405352130974	-1.37531685228814	3.96041339944987	242.872680748517	7.34301579518866e-13	1.60595233039984e-11	-	L8HV36	tRNA	-	-	102284843	WDR4	WD repeat domain 4	-	-	-	IPR017986;IPR015943;IPR001680;IPR028884;IPR036322	WD40-repeat-containing domain;WD40/YVTN repeat-like-containing domain superfamily;WD40 repeat;tRNA (guanine-N(7)-)-methyltransferase non-catalytic subunit;WD40-repeat-containing domain superfamily	-	-	GO:0030488;GO:0008168;GO:0032259;GO:0008033;GO:0016740;GO:0036265;GO:0005634	biological_process;molecular_function;biological_process;biological_process;molecular_function;biological_process;cellular_component	tRNA methylation;methyltransferase activity;methylation;tRNA processing;transferase activity;RNA (guanine-N7)-methylation;nucleus	-	-	-
EN1	8.5742877171505	6.17948246480307	6.99292785851159	13.9537537964701	14.5755372667623	15.4088983043856	15.9590805964122	14.2760500106609	-1.05238016686516	4.33977358346212	123.33052684592	3.81313876748355e-10	3.17183815658859e-09	ENSBTAG00000021494	F1N5R9	Homeobox protein engrailed-like	XP_003585804.1;XP_003581893.3	homeobox protein engrailed-1;-	529707	EN1	engrailed homeobox 1	O	PF00046;PF10525	Homeobox domain;ngrailed homeobox C-terminal signature domain	IPR017970;IPR019737;IPR020479;IPR009057;IPR001356;IPR019549;IPR000747	Homeobox, conserved site;Homeobox engrailed-type, conserved site;Homeobox domain, metazoa;Homeobox-like domain superfamily;Homeobox domain;Homeobox engrailed, C-terminal;Homeobox domain engrailed	KOG0493;ENOG4111P06	Transcription factor Engrailed, contains HOX domain;-	GO:0030182;GO:0008344;GO:0030917;GO:0000978;GO:0048666;GO:0030902;GO:0007275;GO:0035264;GO:0060173;GO:0035176;GO:0005634;GO:0021549;GO:0009953;GO:0043565;GO:0061743;GO:0043473;GO:0003677;GO:0042756;GO:0030326;GO:0035115;GO:0043524;GO:0009954;GO:0010468;GO:1990403;GO:0030901;GO:1901215;GO:0000122;GO:0006355;GO:0045944;GO:0001078	biological_process;biological_process;biological_process;molecular_function;biological_process;biological_process;biological_process;biological_process;biological_process;biological_process;cellular_component;biological_process;biological_process;molecular_function;biological_process;biological_process;molecular_function;biological_process;biological_process;biological_process;biological_process;…	neuron differentiation;adult locomotory behavior;midbrain-hindbrain boundary development;RNA polymerase II proximal promoter sequence-specific DNA binding;neuron development;hindbrain development;multicellular organism development;multicellular organism growth;limb development;social behavior;nucleus;cerebellum development;dorsal/ventral pattern formation;sequence-specific DNA binding;motor learn…	K09319	ko04341	Hedgehog signaling pathway - fly
GRWD1	9.91085741811679	7.66246022552306	8.60716559323425	24.8722966430394	21.6859465899434	24.1879207705207	25.2392509152822	26.1847900299466	-1.50164216381077	5.27376510258428	348.204249973292	2.2844493741259e-14	9.40622029796341e-13	-	L8IM73	Glutamate-rich WD repeat-containing protein 1	-	-	102285818	GRWD1	glutamate rich WD repeat containing 1	-	PF12265;PF00400	Histone-binding protein RBBP4 or subunit C of CAF1 complex;WD domain, G-beta repeat	IPR019775;IPR017986;IPR015943;IPR001680;IPR020472;IPR022052;IPR036322	WD40 repeat, conserved site;WD40-repeat-containing domain;WD40/YVTN repeat-like-containing domain superfamily;WD40 repeat;G-protein beta WD-40 repeat;Histone-binding protein RBBP4, N-terminal;WD40-repeat-containing domain superfamily	-	-	GO:0005634	cellular_component	nucleus	-	-	-
NEU3	5.66892506643791	5.50927541953963	4.62855518351093	2.0662799954032	2.77364470696971	2.35014052101856	2.25110771271351	2.47670267399465	1.13322973095779	3.60833064112864	127.469315975052	2.84260040654955e-10	2.45118474847492e-09	ENSBTAG00000025931	F1MRJ3	Sialidase-3	-	-	-	-	-	-	PF13088	BNR repeat-like domain	IPR026944;IPR011040;IPR036278;IPR026856	Sialidase-3;Sialidase;Sialidase superfamily;Sialidase family	ENOG410IFVF;ENOG410Y74Z	-;-	GO:0009313;GO:0005886;GO:0004308;GO:0016997;GO:0006689;GO:0005975	biological_process;cellular_component;molecular_function;molecular_function;biological_process;biological_process	oligosaccharide catabolic process;plasma membrane;exo-alpha-sialidase activity;alpha-sialidase activity;ganglioside catabolic process;carbohydrate metabolic process	-	-	-
SYN1	1.81576407824958	1.73159062151804	1.47886375122857	3.92385787956258	3.89201515612709	4.32499152228973	3.96552135855209	4.10736969333624	-1.29237641754624	3.36201382846492	156.054831853147	4.57156242009395e-11	5.13949713712952e-10	ENSOARG00000013013	W5PU14	Synapsin I	-	-	-	-	-	-	PF10581;PF02078;PF02750	Synapsin N-terminal;Synapsin, N-terminal domain;Synapsin, ATP binding domain	IPR013815;IPR001359;IPR028713;IPR019736;IPR020898;IPR020897;IPR019735;IPR016185	ATP-grasp fold, subdomain 1;Synapsin;Synapsin-1;Synapsin, phosphorylation site;Synapsin, ATP-binding domain;Synapsin, pre-ATP-grasp domain;Synapsin, conserved site;Pre-ATP-grasp domain superfamily	-	-	GO:0008021;GO:0005524;GO:0007269	cellular_component;molecular_function;biological_process	synaptic vesicle;ATP binding;neurotransmitter secretion	-	-	-
IL18	22.6568180247201	24.7953745403313	22.5991198038183	10.3955822268198	9.74927923363734	9.30195587882866	9.535407653842	11.0397928808686	1.21166902903612	4.52343149049458	302.088006942799	9.06093643080963e-14	2.88822962773861e-12	-	B2LSE6	Interleukin-18	NP_776516.1	interleukin-18 precursor	281249	IL18	interleukin 18	O	PF00340	Interleukin-1 / 18	IPR015529;IPR000975;IPR008996	Interleukin-18;Interleukin-1 family;Cytokine IL1/FGF	ENOG410ZGS8;ENOG410J3U9	-;-	GO:0010744;GO:0051142;GO:0042632;GO:0005622;GO:0048661;GO:0051897;GO:0042531;GO:0070328;GO:0032729;GO:0032819;GO:0031663;GO:0042104;GO:0042088;GO:0008283;GO:0010469;GO:0030101;GO:0042095;GO:0030155;GO:0005615;GO:0032635;GO:0045662;GO:0042119;GO:0010628;GO:0005576;GO:0032609;GO:0001525;GO:0042346;GO:0042267;GO:0035655;GO:0006954;GO:0032725;GO:0014068;GO:0071407;GO:0005125;GO:0032740;GO:0032148;GO:…	biological_process;biological_process;biological_process;cellular_component;biological_process;biological_process;biological_process;biological_process;biological_process;biological_process;biological_process;biological_process;biological_process;biological_process;biological_process;biological_process;biological_process;biological_process;cellular_component;biological_process;biological_process;…	positive regulation of macrophage derived foam cell differentiation;positive regulation of NK T cell proliferation;cholesterol homeostasis;intracellular;positive regulation of smooth muscle cell proliferation;positive regulation of protein kinase B signaling;positive regulation of tyrosine phosphorylation of STAT protein;triglyceride homeostasis;positive regulation of interferon-gamma production;…	K05482;K05482;K05482;K05482;K05482;K05482;K05482;K05482;K05482;K05482;K05482	ko05152;ko04060;ko05321;ko05164;ko05134;ko05144;ko05323;ko04621;ko04623;ko05132;ko05143	Tuberculosis;Cytokine-cytokine receptor interaction;Inflammatory bowel disease (IBD);Influenza A;Legionellosis;Malaria;Rheumatoid arthritis;NOD-like receptor signaling pathway;Cytosolic DNA-sensing pathway;Salmonella infection;African trypanosomiasis
ENSBTAG00000049905	1.50250579464836	2.61617708414647	1.10840091253697	3.87935217995375	3.84003761660779	3.92130833998717	3.72348851372904	4.26061100911208	-1.19967358823625	2.02782598780297	36.9665744577208	6.03512059123155e-06	1.70677718201474e-05	ENSBTAG00000023258	Q2ABB1	Taste receptor type 2	NP_001040099.1	bitter taste receptor Bota-T2R65A	664647	T2R65A	bitter taste receptor Bota-T2R65A	-	PF05296	Taste receptor protein (TAS2R)	IPR007960	Taste receptor type 2	-	-	GO:0007186;GO:0050909;GO:0001580;GO:0004930;GO:0004871;GO:0007165;GO:0016021;GO:0016020;GO:0033038;GO:0050896	biological_process;biological_process;biological_process;molecular_function;molecular_function;biological_process;cellular_component;cellular_component;molecular_function;biological_process	G-protein coupled receptor signaling pathway;sensory perception of taste;detection of chemical stimulus involved in sensory perception of bitter taste;G-protein coupled receptor activity;signal transducer activity;signal transduction;integral component of membrane;membrane;bitter taste receptor activity;response to stimulus	K08474	ko04742	Taste transduction
TIPARP	117.622492362836	128.032772316506	126.963642569728	44.4391962971433	45.9255093355441	44.4410264049732	44.4082416676736	40.8756898582588	1.48686743374507	8.14089105304659	784.865891545591	7.29687171696231e-18	1.23261002234225e-15	-	L8I5Q6	TCDD-inducible poly [ADP-ribose] polymerase	XP_005902128.1;XP_005902129.1	TCDD-inducible poly;-	102264785	TIPARP	TCDD inducible poly(ADP-ribose) polymerase	-	PF00644	Poly(ADP-ribose) polymerase catalytic domain	IPR000571;IPR037197;IPR004170;IPR012317	Zinc finger, CCCH-type;WWE domain superfamily;WWE domain;Poly(ADP-ribose) polymerase, catalytic domain	-	-	GO:0003950;GO:0046872	molecular_function;molecular_function	NAD+ ADP-ribosyltransferase activity;metal ion binding	-	-	-
EXTL2	2.80029517477589	2.71577018905431	3.22227979573248	1.61704654938273	1.21740322990283	1.45271861601279	1.46141543400117	1.30481212154058	1.03804063284435	2.81295624833992	83.7861785413946	1.06961422740949e-08	5.77828497759224e-08	ENSBTAG00000019026	F1MJ27	Exostosin like glycosyltransferase 2	XP_005204224.1	exostosin-like 2 isoform X1	540527	EXTL2	exostosin like glycosyltransferase 2	O	PF09258	lycosyl transferase family 64 domain	IPR015338;IPR029044	Exostosin , C-terminal;Nucleotide-diphospho-sugar transferases	KOG1022;ENOG410XQYV	Acetylglucosaminyltransferase EXT2/exostosin 2;-	GO:0019276;GO:0030145;GO:0005783;GO:0016757;GO:0006044;GO:0016021;GO:0047237;GO:0005539;GO:0001888;GO:0035248	biological_process;molecular_function;cellular_component;molecular_function;biological_process;cellular_component;molecular_function;molecular_function;molecular_function;molecular_function	UDP-N-acetylgalactosamine metabolic process;manganese ion binding;endoplasmic reticulum;transferase activity, transferring glycosyl groups;N-acetylglucosamine metabolic process;integral component of membrane;glucuronylgalactosylproteoglycan 4-beta-N-acetylgalactosaminyltransferase activity;glycosaminoglycan binding;glucuronyl-galactosyl-proteoglycan 4-alpha-N-acetylglucosaminyltransferase activit…	-	-	-
KBTBD6	1.02838174389266	1.12839153023287	1.1822943067061	0.533708753289003	0.380911943934042	0.370982777324323	0.321410954556958	0.485236253815543	1.39478603898429	0.459407669063026	38.7541213999182	3.9056952208408e-06	1.15126264496193e-05	ENSBTAG00000008656	E1BF94	Uncharacterized protein	-	-	-	-	-	-	PF01344;PF00651;PF07707	Kelch motif;BTB/POZ domain;BTB And C-terminal Kelch	IPR015915;IPR006652;IPR011333;IPR017096;IPR011705;IPR000210	Kelch-type beta propeller;Kelch repeat type 1;SKP1/BTB/POZ domain superfamily;BTB-kelch protein;BTB/Kelch-associated;BTB/POZ domain	ENOG410JAC8;ENOG4110S2H	-;-	GO:0016567;GO:0031463;GO:0004842	biological_process;cellular_component;molecular_function	protein ubiquitination;Cul3-RING ubiquitin ligase complex;ubiquitin-protein transferase activity	-	-	-
STYXL2	0.472980859536276	0.423172443251626	0.594431202279223	0.266812213726777	0.198042915175156	0.138097918830517	0.312254966849749	0.197850446056421	1.15144574682737	0.597243471551945	22.0124845326793	0.000130844697416317	0.000286570766814726	ENSBTAG00000008652	F1N062	Dual specificity phosphatase 27	-	-	-	-	-	-	PF00782	ual specificity phosphatase, catalytic domain	IPR000387;IPR029021;IPR000340;IPR020417;IPR020405;IPR024950;IPR020422	Tyrosine specific protein phosphatases domain;Protein-tyrosine phosphatase-like;Dual specificity phosphatase, catalytic domain;Atypical dual specificity phosphatase;Atypical dual specificity phosphatase, subfamily A;Dual specificity phosphatase;Dual specificity protein phosphatase domain	COG2453;KOG1716	Predicted protein-tyrosine phosphatase;Dual specificity phosphatase	GO:0008138;GO:0016791;GO:0006470;GO:0016311	molecular_function;molecular_function;biological_process;biological_process	protein tyrosine/serine/threonine phosphatase activity;phosphatase activity;protein dephosphorylation;dephosphorylation	-	-	-
SPA17	4.36462778387767	3.61634905429075	4.27115378400414	10.7240748067625	10.9124236492501	10.824785649593	9.06573405684791	9.63472104095861	-1.33166175255077	2.51095443159384	98.9272907000797	2.61875337919887e-09	1.6897499767054e-08	ENSBTAG00000033464	F1MI43	Sperm surface protein Sp17	-	-	-	-	-	-	PF02197;PF00612	Regulatory subunit of type II PKA R-subunit;IQ calmodulin-binding motif	IPR003117;IPR000048;IPR012105	cAMP-dependent protein kinase regulatory subunit, dimerization-anchoring domain;IQ motif, EF-hand binding site;Sperm surface protein Sp17	ENOG410XXA6;ENOG410IX7J	-;-	GO:0007339;GO:0097228;GO:0005929;GO:0009897;GO:0016020;GO:0031514;GO:0035686;GO:0005737	biological_process;cellular_component;cellular_component;cellular_component;cellular_component;cellular_component;cellular_component;cellular_component	binding of sperm to zona pellucida;sperm principal piece;cilium;external side of plasma membrane;membrane;motile cilium;sperm fibrous sheath;cytoplasm	-	-	-
OLFM2	0.27795956104947	0.359989420645306	0.0608686337446891	0.826189076843718	1.25419181656194	1.61978342085063	1.21623072099436	0.921274670950557	-2.41756243427424	0.720602628434682	40.0898987189685	4.63146344150581e-06	1.34800446885974e-05	ENSSSCG00000027434	I3L7A4	Olfactomedin 2	XP_003123276.1	noelin-2 isoform X2	100512648	OLFM2	olfactomedin 2	O	PF12308;PF02191	Neurogenesis glycoprotein;Olfactomedin-like domain	IPR031219;IPR022082;IPR003112	Noelin-2;Noelin domain;Olfactomedin-like domain	ENOG410ZRHT;ENOG410INP8	-;-	-	-	-	-	-	-
ELOA	67.7098125688785	58.5183281126041	58.2990090360355	129.277538924669	129.312687578196	129.930163774292	127.982881740525	121.855513430466	-1.06575628649351	7.0160863068882	326.931107772744	4.2159519177872e-14	1.56037591204394e-12	ENSBTAG00000026585	A6QPU3	TCEB3 protein	NP_001095803.1	transcription elongation factor B polypeptide 3	784844	ELOA	elongin A	O	PF08711	TFIIS helical bundle-like domain	IPR035441;IPR017923;IPR003617	TFIIS/LEDGF domain superfamily;Transcription factor IIS, N-terminal;Transcription elongation factor, TFIIS/CRSP70, N-terminal, sub-type	-	-	GO:0005634	cellular_component	nucleus	-	-	-
ZNF296	2.16657266907225	2.17363051214912	2.77483069013124	7.01566115492544	6.75906040834254	5.58875259694802	5.47276752289017	7.27785705497507	-1.42793389653157	2.97740659913039	113.273777567193	8.07899709170131e-10	6.10022152895452e-09	-	L8I9E3	Zinc finger protein 296	XP_005900376.1	zinc finger protein 296	102277788	ZNF296	zinc finger protein 296	-	PF00096	Zinc finger, C2H2 type	IPR013087;IPR036236	Zinc finger C2H2-type;Zinc finger C2H2 superfamily	-	-	GO:0003676	molecular_function	nucleic acid binding	-	-	-
PPP1R14C	4.42869973592715	4.14243024730272	4.53926541685746	0.0696485795718915	0.0994174282264695	0.177514207013647	0.102529486921525	0.0679563428910836	5.39857823922404	1.71391450772203	680.185859538517	3.06049409299808e-17	4.24474422835187e-15	ENSBTAG00000026586	Q0VCI8	Protein phosphatase 1, regulatory	NP_001071536.1	protein phosphatase 1 regulatory subunit 14C	617148	PPP1R14C	protein phosphatase 1 regulatory inhibitor subunit 14C	O	PF05361	PKC-activated protein phosphatase-1 inhibitor	IPR036658;IPR008025	CPI-17 superfamily;CPI-17	ENOG4112B8C;ENOG410IYUT	-;-	GO:0004865;GO:0032515;GO:0005737;GO:0042325	molecular_function;biological_process;cellular_component;biological_process	protein serine/threonine phosphatase inhibitor activity;negative regulation of phosphoprotein phosphatase activity;cytoplasm;regulation of phosphorylation	-	-	-
FZD1	3.55822336139858	4.82001256653097	5.1440485724005	1.14823375536465	0.963127297449875	0.967769946685484	1.05862312893986	0.947087627929132	2.14504329856283	3.23254616973109	346.870885397782	2.37139196493545e-14	9.70355917080421e-13	ENSBTAG00000002107	A7MB15	FZD1 protein	NP_001094518.1	frizzled-1	445417	FZD1	frizzled class receptor 1	O	PF01534;PF01392	rizzled/Smoothened family membrane region;z domain	IPR036790;IPR020067;IPR017981;IPR000539;IPR026548;IPR015526	Frizzled cysteine-rich domain superfamily;Frizzled domain;GPCR, family 2-like;Frizzled/Smoothened, transmembrane domain;Frizzled-1;Frizzled/secreted frizzled-related protein	ENOG410XRC8;KOG3577	-;Smoothened and related G-protein-coupled receptors	GO:0045892;GO:0044339;GO:0030855;GO:0090179;GO:0003149;GO:0007275;GO:0044338;GO:0016055;GO:0035567;GO:0007186;GO:0042813;GO:0051091;GO:0004930;GO:0030514;GO:0003150;GO:0042493;GO:0016021;GO:0017147;GO:0003151;GO:0005109;GO:0035425;GO:0009986;GO:1903204;GO:0035414;GO:0060412;GO:0060070;GO:0007267;GO:0016020;GO:0007166;GO:0060022;GO:0005102;GO:0004888;GO:0030165;GO:0001934;GO:0045893	biological_process;biological_process;biological_process;biological_process;biological_process;biological_process;biological_process;biological_process;biological_process;biological_process;molecular_function;biological_process;molecular_function;biological_process;biological_process;biological_process;cellular_component;molecular_function;biological_process;molecular_function;biological_process;…	negative regulation of transcription, DNA-templated;canonical Wnt signaling pathway involved in osteoblast differentiation;epithelial cell differentiation;planar cell polarity pathway involved in neural tube closure;membranous septum morphogenesis;multicellular organism development;canonical Wnt signaling pathway involved in mesenchymal stem cell differentiation;Wnt signaling pathway;non-canonica…	K02432;K02432;K02432;K02432;K02432;K02432;K02432;K02432;K02432	ko05166;ko04550;ko05200;ko04916;ko05205;ko04150;ko05217;ko04390;ko04310	HTLV-I infection;Signaling pathways regulating pluripotency of stem cells;Pathways in cancer;Melanogenesis;Proteoglycans in cancer;mTOR signaling pathway;Basal cell carcinoma;Hippo signaling pathway;Wnt signaling pathway
C5H12orf56	0.179152876065264	0.167572501401173	0.0637513060499585	0.431073417818321	0.331790556807654	0.437484322351596	0.368617497241693	0.338129185814341	-1.56038674618312	0.851144774546429	32.0838373564058	1.3730444913933e-05	3.61680012367017e-05	ENSBTAG00000018861	E1BMX3	Chromosome 12 open reading frame 56	-	-	-	-	-	-	PF15087	Protein of unknown function (DUF4551)	IPR027878	Protein of unknown function DUF4551	ENOG4111GBY;ENOG410IXM6	-;-	-	-	-	-	-	-
IGSF6	4.31352296488923	3.31914296348847	1.73175115448814	7.43100385135342	8.60996876723178	9.21677270051616	7.92974732425532	8.34257298065855	-1.4787129156739	2.37597470477178	56.2954258542415	4.43017739547632e-07	1.60054887202621e-06	ENSBTAG00000018869	E1BGP0	Immunoglobulin superfamily member 6	XP_001787796.2;XP_002698037.1	immunoglobulin superfamily member 6;-	100140740	IGSF6	immunoglobulin superfamily member 6	O	PF07686	Immunoglobulin V-set domain	IPR003599;IPR013106;IPR013783;IPR036179;IPR007110	Immunoglobulin subtype;Immunoglobulin V-set domain;Immunoglobulin-like fold;Immunoglobulin-like domain superfamily;Immunoglobulin-like domain	ENOG410Z30T;ENOG410IUPA	-;-	GO:0016021;GO:0016020	cellular_component;cellular_component	integral component of membrane;membrane	-	-	-
IFIT1	1.61386060823921	0.964494967916969	1.19005168062425	0.0341861272034614	0.0975955825224818	0.0804282558837057	0.113231938583479	0.133422056652779	3.71591941439182	-0.491639897776789	109.524402066125	1.08466347529379e-09	7.90678517948367e-09	ENSBTAG00000007881	F1MM71	Interferon induced protein with tetratricopeptide repeats 1	-	-	-	-	-	-	PF13424;PF13181;PF07719	Tetratricopeptide repeat;Tetratricopeptide repeat;Tetratricopeptide repeat	IPR013026;IPR011990;IPR013105;IPR019734	Tetratricopeptide repeat-containing domain;Tetratricopeptide-like helical domain superfamily;Tetratricopeptide repeat 2;Tetratricopeptide repeat	KOG1124;COG0457	FOG: TPR repeat;FOG: TPR repeat	GO:0051607;GO:0009615;GO:0005829;GO:0045071;GO:0003723;GO:0050689;GO:0043657;GO:0032091;GO:0071357;GO:0019060;GO:0005737;GO:0071360;GO:0045070;GO:0051097	biological_process;biological_process;cellular_component;biological_process;molecular_function;biological_process;cellular_component;biological_process;biological_process;biological_process;cellular_component;biological_process;biological_process;biological_process	defense response to virus;response to virus;cytosol;negative regulation of viral genome replication;RNA binding;negative regulation of defense response to virus by host;host cell;negative regulation of protein binding;cellular response to type I interferon;intracellular transport of viral protein in host cell;cytoplasm;cellular response to exogenous dsRNA;positive regulation of viral genome repli…	-	-	-
DESI1	10.1815826175813	16.7026642927047	12.9316880538864	6.46893343406621	5.30260848821302	6.6301404993676	6.5057432457585	6.06178847939186	1.09271050863125	2.74554292097984	66.3529990460772	7.1693385594981e-08	3.09918651115312e-07	ENSBTAG00000047942	G3N176	Desumoylating isopeptidase 1	XP_015319098.1;XP_002687992.1	-;desumoylating isopeptidase 1	614655	DESI1	desumoylating isopeptidase 1	O	PF05903	PPPDE putative peptidase domain	IPR008580	PPPDE putative peptidase domain	KOG0324;ENOG4111H3Z	Uncharacterized conserved protein;-	GO:0042802	molecular_function	identical protein binding	-	-	-
PCGF5	4.7838236955282	4.39083944796611	4.64440307701886	1.8785487112766	2.46587316790157	2.08764180404673	1.71969374826005	2.41317274199805	1.11777339506859	2.9594565132684	89.9214867129626	5.90765986934302e-09	3.43358299243333e-08	-	L8HYV8	Polycomb group RING finger protein 5	XP_005905356.1	polycomb group RING finger protein 5 isoform X1	102274893	PCGF5	polycomb group ring finger 5	-	PF13923;PF16207	Zinc finger, C3HC4 type (RING finger);RAWUL domain RING finger- and WD40-associated ubiquitin-like	IPR032443;IPR001841;IPR017907;IPR013083	RAWUL domain;Zinc finger, RING-type;Zinc finger, RING-type, conserved site;Zinc finger, RING/FYVE/PHD-type	-	-	-	-	-	K11489	ko04550	Signaling pathways regulating pluripotency of stem cells
GOSR1	13.4232753006433	9.95816175488658	10.7266972833949	26.897520714597	24.5211729398666	25.4998282517347	23.0532876505546	24.6141655139053	-1.15159414462738	4.69844099205382	179.814151215441	1.23960216458786e-11	1.68357488656903e-10	-	L8IZK6	Golgi SNAP receptor complex member 1	XP_005888277.1	Golgi SNAP receptor complex member 1 isoform X2	102274709	GOSR1	golgi SNAP receptor complex member 1	-	PF12352	Snare region anchored in the vesicle membrane C-terminus	IPR023601	Golgi SNAP receptor complex, subunit 1	-	-	GO:0015031;GO:0005801;GO:0005794;GO:0000139;GO:0016021;GO:0016020;GO:0006888;GO:0016192	biological_process;cellular_component;cellular_component;cellular_component;cellular_component;cellular_component;biological_process;biological_process	protein transport;cis-Golgi network;Golgi apparatus;Golgi membrane;integral component of membrane;membrane;ER to Golgi vesicle-mediated transport;vesicle-mediated transport	-	-	-
SYT14	4.59991007099509	4.39982463640687	5.13320104128131	0.373362583628592	0.419894766720977	0.399270164802689	0.399728041134862	0.38636931940071	3.56737760099911	2.02806398814981	642.89147216318	5.37537715210357e-17	6.87630770447734e-15	ENSBTAG00000046723	G3N3K6	Synaptotagmin 14	-	-	-	-	-	-	PF00168	C2 domain	IPR035892;IPR000008;IPR028696	C2 domain superfamily;C2 domain;Synaptotagmin-14	ENOG41117JG;ENOG410KDMC	-;-	GO:0006906;GO:0005886;GO:0017158;GO:0030276;GO:0005544;GO:0016021;GO:0016020;GO:0019905;GO:0048791;GO:0005509	biological_process;cellular_component;biological_process;molecular_function;molecular_function;cellular_component;cellular_component;molecular_function;biological_process;molecular_function	vesicle fusion;plasma membrane;regulation of calcium ion-dependent exocytosis;clathrin binding;calcium-dependent phospholipid binding;integral component of membrane;membrane;syntaxin binding;calcium ion-regulated exocytosis of neurotransmitter;calcium ion binding	-	-	-
MAMSTR	0.452988719726492	0.318686132515022	0.282895660059064	1.02743793785575	1.10614957776921	0.788665906174774	0.759448739443006	1.29981862804576	-1.54762910972053	1.18367246012211	41.7768172573991	2.31670826514369e-06	7.15037435032404e-06	-	L8IJB1	MEF2-activating motif and SAP domain-containing transcriptional regulator	XP_005895445.1	MEF2-activating motif and SAP domain-containing transcriptional regulator isoform X1	102282828	MAMSTR	MEF2 activating motif and SAP domain containing transcriptional regulator	-	PF02037	SAP domain	IPR003034;IPR036361	SAP domain;SAP domain superfamily	-	-	-	-	-	-	-	-
NSRP1	21.8820904751309	15.7417081055985	13.0233896328214	58.8215298776592	55.225811780788	58.4015148307903	55.87215485393	62.6780065383066	-1.80831279474876	6.79619885318108	153.815434109353	1.07594977564149e-06	3.58088260769193e-06	ENSBTAG00000019341	F1MMV5	Nuclear speckle-splicing regulatory protein 1	-	-	-	-	-	-	PF09745	Coiled-coil domain-containing protein 55 (DUF2040)	IPR018612	Domain of unknown function DUF2040	ENOG410Z5A1;KOG2117	-;Uncharacterized conserved protein	GO:0003729;GO:0030529;GO:0006913;GO:0005654;GO:0016607;GO:0032502;GO:0005634;GO:0000381	molecular_function;;biological_process;cellular_component;cellular_component;biological_process;cellular_component;biological_process	mRNA binding;;nucleocytoplasmic transport;nucleoplasm;nuclear speck;developmental process;nucleus;regulation of alternative mRNA splicing, via spliceosome	-	-	-
SLC6A4	0.469083746893807	0.652906307972612	0.340929877403716	1.20043429001478	0.994559357744269	1.194858496949	1.26048896224918	1.30231851376439	-1.3216555451717	1.52163384239007	43.2967457459324	1.79911469486126e-06	5.67923699556586e-06	ENSOARG00000010110	W5PK75	Transporter	-	-	-	-	-	-	PF03491;PF00209	Serotonin (5-HT) neurotransmitter transporter, N-terminus;Sodium:neurotransmitter symporter family	IPR037272;IPR000175;IPR013086	Sodium:neurotransmitter symporter superfamily;Sodium:neurotransmitter symporter;Sodium:neurotransmitter symporter, serotonin, N-terminal	-	-	GO:0005887;GO:0015844;GO:0009636;GO:0035176;GO:0005328;GO:0048854;GO:0055085;GO:0016021;GO:0008504;GO:0090067;GO:0010628;GO:0006837;GO:0006836;GO:0015222;GO:0098793;GO:0005886;GO:0051610;GO:0017137;GO:0016020;GO:0045787;GO:0071310;GO:0005829;GO:0045121;GO:0050998;GO:0012505;GO:0005335;GO:0015293;GO:0046621	cellular_component;biological_process;biological_process;biological_process;molecular_function;biological_process;biological_process;cellular_component;molecular_function;biological_process;biological_process;biological_process;biological_process;molecular_function;cellular_component;cellular_component;biological_process;molecular_function;cellular_component;biological_process;biological_process;…	integral component of plasma membrane;monoamine transport;response to toxic substance;social behavior;neurotransmitter:sodium symporter activity;brain morphogenesis;transmembrane transport;integral component of membrane;monoamine transmembrane transporter activity;regulation of thalamus size;positive regulation of gene expression;serotonin transport;neurotransmitter transport;serotonin transmembr…	-	-	-
ENSBTAG00000047136	15.7763108438078	17.2887226889399	12.0584275100176	3.14906825585731	3.59602184832837	3.70433986233606	4.86752166756931	3.99432282104258	1.93274601753755	0.273667918737972	65.3166275353562	8.12419287527457e-08	3.46197817996823e-07	-	A0A1A8KRK1	Ribosomal protein L39	-	-	-	-	-	-	PF00832	Ribosomal L39 protein	IPR000077;IPR020083;IPR023626	Ribosomal protein L39e;Ribosomal protein L39e, conserved site;Ribosomal protein L39e domain superfamily	-	-	GO:0003735;GO:0005622;GO:0006412;GO:0005840	molecular_function;cellular_component;biological_process;cellular_component	structural constituent of ribosome;intracellular;translation;ribosome	-	-	-
ENSBTAG00000047132	0.660787888745877	0.130746593924502	0.248706263097301	2.18621178390932	1.89685445664441	2.16829945868676	1.60915824761828	1.17111035590777	-2.47794199952907	-0.291054732004814	32.2759261782501	1.32123135678613e-05	3.48798724845001e-05	ENSBTAG00000047132	G3MXM1	Uncharacterized protein	-	-	-	-	-	-	-	-	IPR005755;IPR036899;IPR005822	Ribosomal protein L13, eukaryotic/archaeal;Ribosomal protein L13 superfamily;Ribosomal protein L13	COG0102;KOG3204	Ribosomal protein L13;60S ribosomal protein L13a	GO:0003735;GO:0005840;GO:0006412;GO:0015934	molecular_function;cellular_component;biological_process;cellular_component	structural constituent of ribosome;ribosome;translation;large ribosomal subunit	-	-	-
ENSBTAG00000023026	46.6838312247707	48.0787778851521	45.1417800090023	13.5926433702621	16.7420876352944	15.7925046180119	15.9929695499249	12.6199549738892	1.63337255840947	5.87105264693741	418.064281296711	9.3148652539041e-14	2.95030443715001e-12	ENSBTAG00000023026	F1MG91	Uncharacterized protein	NP_001179008.1	plasminogen activator inhibitor 2	281376	LOC281376	serpin family B member 2-like	-	PF00079	Serpin (serine protease inhibitor)	IPR000215;IPR036186;IPR015556;IPR023796;IPR023795	Serpin family;Serpin superfamily;Plasminogen activator inhibitor-2;Serpin domain;Serpin, conserved site	COG4826;KOG2392	Serine protease inhibitor;Serpin	GO:0043066;GO:0005615;GO:0010951;GO:0004867	biological_process;cellular_component;biological_process;molecular_function	negative regulation of apoptotic process;extracellular space;negative regulation of endopeptidase activity;serine-type endopeptidase inhibitor activity	K19821	ko04610	Complement and coagulation cascades
TNFSF9	6.59636690333428	8.54898221233006	7.64680768927945	1.13399374300646	1.34380955830389	1.23327412489969	1.44099477938619	1.21082259731953	2.57441579348915	1.98807846067525	324.99510108214	4.46601285494562e-14	1.62219454744054e-12	ENSBTAG00000046266	G3MZW3	TNF superfamily member 9	NP_001306831.1	tumor necrosis factor ligand superfamily member 9	521748	TNFSF9	TNF superfamily member 9	O	PF00229	TNF(Tumour Necrosis Factor) family	IPR008983;IPR021184;IPR006052	Tumour necrosis factor-like domain superfamily;Tumour necrosis factor, conserved site;Tumour necrosis factor domain	ENOG4111EDT;ENOG410J4ZC	-;-	GO:0005125;GO:0010469;GO:0045585;GO:0005164;GO:0005886;GO:0007267;GO:0005615;GO:0006955;GO:0016020;GO:0032813;GO:0042104	molecular_function;biological_process;biological_process;molecular_function;cellular_component;biological_process;cellular_component;biological_process;cellular_component;molecular_function;biological_process	cytokine activity;regulation of signaling receptor activity;positive regulation of cytotoxic T cell differentiation;tumor necrosis factor receptor binding;plasma membrane;cell-cell signaling;extracellular space;immune response;membrane;tumor necrosis factor receptor superfamily binding;positive regulation of activated T cell proliferation	K05472	ko04060	Cytokine-cytokine receptor interaction
LHFPL5	0.28695070879226	0.496802376118964	0.280805298038923	0.753914863224953	0.850290880392915	0.799261507242953	0.770719475864247	0.726515708260871	-1.14362875723159	0.803466520668638	23.7257024561622	8.58947732049358e-05	0.00019475985746829	ENSSTOG00000013721	A0A287D1T3	LHFPL tetraspan subfamily member 5	-	-	-	-	-	-	-	-	IPR019372	Lipoma HMGIC fusion partner-like protein	-	-	GO:0016021;GO:0016020	cellular_component;cellular_component	integral component of membrane;membrane	-	-	-
ENSBTAG00000054479	4.73912894912804	3.67679576728993	1.99023992200314	1.08412586990187	0.831491217894109	0.98977618456094	0.750329427016613	0.58414997778093	1.99431572315318	1.36017492777715	66.323531938634	2.16785480424751e-07	8.39366879246699e-07	-	-	-	-	-	-	-	-	-	-	-	-	-	-	-	-	-	-	-	-	-
ENSBTAG00000044275	55.0336424783994	37.4588991593699	25.4085259020103	23.4202797261202	15.7639562420906	17.4707005600408	18.0793661938289	17.4635509385117	1.04457412582574	1.70914220449252	27.2939235802889	4.4227149865904e-05	0.000105702326615845	-	-	-	-	-	-	-	-	-	-	-	-	-	-	-	-	-	-	-	-	-
ENSBTAG00000025219	1.63064378351565	1.30652051512902	0.891058155974	0.532836815048932	0.70838265355469	0.651371373496269	0.547917839774695	0.672799590443582	1.00673890951302	1.97903514965219	34.4136254113622	8.73775196727396e-06	2.38806513007263e-05	ENSOARG00000006911	W5PAE2	Uncharacterized protein	XP_012040706.1	schlafen family member 12	-	-	-	-	PF04326	Putative DNA-binding domain	IPR038461;IPR029684;IPR007421	Schlafen, AAA domain superfamily;Schlafen family;Schlafen, AAA domain	-	-	GO:0005524	molecular_function	ATP binding	-	-	-
OMG	2.26333896271419	1.29374518881989	1.42357244877224	3.34115807295212	3.27883819964478	2.77884538663446	3.19895267935442	3.6547417097956	-1.00952240872751	2.36412822539015	39.0971506164432	3.67590618441733e-06	1.08742119186984e-05	ENSBTAG00000025213	Q0IIH3	Oligodendrocyte myelin glycoprotein	NP_001070992.2	oligodendrocyte-myelin glycoprotein precursor	407186	OMG	oligodendrocyte myelin glycoprotein	O	PF13855;PF01462;PF00560	Leucine rich repeat;Leucine rich repeat N-terminal domain;Leucine Rich Repeat	IPR003591;IPR032675;IPR001611;IPR000372	Leucine-rich repeat, typical subtype;Leucine-rich repeat domain superfamily;Leucine-rich repeat;Leucine-rich repeat N-terminal domain	COG4886;KOG0619	Leucine-rich repeat (LRR) protein;FOG: Leucine rich repeat	GO:0005615;GO:0005578;GO:0007409	cellular_component;;biological_process	extracellular space;;axonogenesis	-	-	-
TAF15	105.251772344543	66.4581270514008	72.9027924045348	181.532983188756	179.976211657655	197.713807164153	196.664031962216	192.843585612418	-1.23188259385864	8.2221951840166	75.0519432174191	2.19515512834753e-05	5.56111593368719e-05	-	L8IBG4	TATA-binding protein-associated factor 2N	-	-	102265249	TAF15	TATA-box binding protein associated factor 15	-	PF00641;PF00076	Zn-finger in Ran binding protein and others;RNA recognition motif. (a.k.a. RRM, RBD, or RNP domain)	IPR035979;IPR034870;IPR034875;IPR012677;IPR000504;IPR001876;IPR036443	RNA-binding domain superfamily;TAF15/EWS/TLS family;TATA binding associated factor 15;Nucleotide-binding alpha-beta plait domain superfamily;RNA recognition motif domain;Zinc finger, RanBP2-type;Zinc finger, RanBP2-type superfamily	-	-	GO:0003676;GO:0006355;GO:0003723;GO:0046872	molecular_function;biological_process;molecular_function;molecular_function	nucleic acid binding;regulation of transcription, DNA-templated;RNA binding;metal ion binding	-	-	-
C21H15orf39	1.76475608281746	1.13183430439755	1.49334080790902	3.41083265668171	2.94149038847111	3.22281140192825	3.18175923854751	3.83639877508043	-1.20275430708565	3.07110393508537	83.9712776437749	1.05009107247802e-08	5.68213551169216e-08	ENSBTAG00000021021	E1BCK2	Chromosome 15 open reading frame 39	-	-	-	-	-	-	-	-	IPR037656	Uncharacterised protein C15orf39	ENOG410YQ9P;ENOG410IGI4	-;-	GO:0005829	cellular_component	cytosol	-	-	-
OR9Q6	0.150250579464836	0.396390467294919	0.0603211380972501	2.31331553779487	2.96814501766786	3.24100338431689	2.15230549926534	2.73896422014348	-3.77500847975376	0.862359782280764	105.254565472358	1.53322375016399e-09	1.06661859198314e-08	ENSBTAG00000030908	F1MT09	Olfactory receptor	XP_015322137.1;XP_015330458.1	-;olfactory receptor 9Q2	510573	OR9Q2	olfactory receptor, family 9, subfamily Q, member 2	-	PF13853	Olfactory receptor	IPR017452;IPR000725;IPR000276	GPCR, rhodopsin-like, 7TM;Olfactory receptor;G protein-coupled receptor, rhodopsin-like	ENOG4111D5I;ENOG410J9HE	-;-	GO:0007186;GO:0005886;GO:0004930;GO:0004984;GO:0007608;GO:0004871;GO:0007165;GO:0016021;GO:0016020;GO:0005549;GO:0050911;GO:0050896	biological_process;cellular_component;molecular_function;molecular_function;biological_process;molecular_function;biological_process;cellular_component;cellular_component;molecular_function;biological_process;biological_process	G-protein coupled receptor signaling pathway;plasma membrane;G-protein coupled receptor activity;olfactory receptor activity;sensory perception of smell;signal transducer activity;signal transduction;integral component of membrane;membrane;odorant binding;detection of chemical stimulus involved in sensory perception of smell;response to stimulus	K04257	ko04740	Olfactory transduction
ADAM12	1.31543074694299	1.03059295834314	1.15223195848874	0.124123858260069	0.11811750596699	0.162233862584061	0.152268665304567	0.154749171618157	3.00589399766646	0.800470740729003	212.615635923233	2.58818143160894e-12	4.63340741071731e-11	-	Q75PQ9	Meltrin alpha	NP_001001156.1	disintegrin and metalloproteinase domain-containing protein 12 precursor	407229	ADAM12	ADAM metallopeptidase domain 12	O	PF08516;PF00200;PF01562;PF01421	ADAM cysteine-rich;isintegrin;Reprolysin family propeptide;Reprolysin (M12B) family zinc metalloprotease	IPR002870;IPR001590;IPR006586;IPR001762;IPR000742;IPR036436;IPR024079;IPR034027;IPR018358	Peptidase M12B, propeptide;Peptidase M12B, ADAM/reprolysin;ADAM, cysteine-rich;Disintegrin domain;EGF-like domain;Disintegrin domain superfamily;Metallopeptidase, catalytic domain superfamily;Reprolysin domain, adamalysin-type;Disintegrin, conserved site	KOG3607;ENOG410XX2M	Meltrins, fertilins and related Zn-dependent metalloproteinases of the ADAMs family;-	GO:0004222;GO:0008237;GO:0046872;GO:0016021;GO:0016020;GO:0006508	molecular_function;molecular_function;molecular_function;cellular_component;cellular_component;biological_process	metalloendopeptidase activity;metallopeptidase activity;metal ion binding;integral component of membrane;membrane;proteolysis	-	-	-
CTSB	742.55035694442	814.754271205114	843.182296281223	226.142756860639	230.792129540155	217.327026475807	227.910265011101	222.92955310382	1.8206169160586	9.79226167664292	1248.12864931711	6.78771409006829e-20	3.43980464810538e-17	-	L8J2C5	Cathepsin B	XP_005886750.1;XP_014332723.1	cathepsin B isoform X1;-	102284921	CTSB	cathepsin B	-	PF00112;PF08127	Papain family cysteine protease;Peptidase family C1 propeptide	IPR012599;IPR025660;IPR025661;IPR013128;IPR000169;IPR000668	Peptidase C1A, propeptide;Cysteine peptidase, histidine active site;Cysteine peptidase, asparagine active site;Peptidase C1A;Cysteine peptidase, cysteine active site;Peptidase C1A, papain C-terminal	-	-	GO:0008234;GO:0008233;GO:0016787;GO:0004197;GO:0050790;GO:0006508	molecular_function;molecular_function;molecular_function;molecular_function;biological_process;biological_process	cysteine-type peptidase activity;peptidase activity;hydrolase activity;cysteine-type endopeptidase activity;regulation of catalytic activity;proteolysis	K01363;K01363;K01363;K01363	ko04612;ko04924;ko04142;ko04210	Antigen processing and presentation;Renin secretion;Lysosome;Apoptosis
FLRT1	0.884218011894834	1.12339864735573	1.03693637835317	3.9247237112086	3.13723734997969	3.11098984898843	3.50654373818362	3.62906026218618	-1.76951025579362	2.44318654036273	154.292136389591	5.07138720293246e-11	5.61146823541600e-10	ENSBTAG00000048264	G3MY74	Fibronectin leucine rich transmembrane protein 1	XP_005227270.1;XP_015325545.1;XP_015316787.1;XP_015316788.1;XP_015325546.1;XP_005197393.1	-;-;-;-;-;leucine-rich repeat transmembrane protein FLRT1	788007	FLRT1	fibronectin leucine rich transmembrane protein 1	O	PF13855;PF01462	Leucine rich repeat;Leucine rich repeat N-terminal domain	IPR003961;IPR003591;IPR001611;IPR000483;IPR013783;IPR036116;IPR032675;IPR000372	Fibronectin type III;Leucine-rich repeat, typical subtype;Leucine-rich repeat;Cysteine-rich flanking region, C-terminal;Immunoglobulin-like fold;Fibronectin type III superfamily;Leucine-rich repeat domain superfamily;Leucine-rich repeat N-terminal domain	COG4886;ENOG410IIEA	Leucine-rich repeat (LRR) protein;-	GO:0005911;GO:0005104;GO:0031410;GO:0005887;GO:0016358;GO:0005737;GO:1990138;GO:0032809;GO:0005615;GO:0016021;GO:0006469;GO:0016020;GO:0005925;GO:0008543;GO:0051965;GO:0004860;GO:0048471;GO:0046426;GO:0044306;GO:0019221	cellular_component;molecular_function;cellular_component;cellular_component;biological_process;cellular_component;biological_process;cellular_component;cellular_component;cellular_component;biological_process;cellular_component;cellular_component;biological_process;biological_process;molecular_function;cellular_component;biological_process;cellular_component;biological_process	cell-cell junction;fibroblast growth factor receptor binding;cytoplasmic vesicle;integral component of plasma membrane;dendrite development;cytoplasm;neuron projection extension;neuronal cell body membrane;extracellular space;integral component of membrane;negative regulation of protein kinase activity;membrane;focal adhesion;fibroblast growth factor receptor signaling pathway;positive regulation…	-	-	-
JAM3	0.539976412223884	0.491474432781236	0.536541554923772	1.16998753852816	1.270043940015	1.00543348916115	0.997820125072985	1.17573906198401	-1.10942462030283	1.72001062404154	46.3552256767845	1.10155658604523e-06	3.65963428586282e-06	-	L8I308	Junctional adhesion molecule C	-	-	102276504	JAM3	junctional adhesion molecule 3	-	PF07686;PF13927	Immunoglobulin V-set domain;Immunoglobulin domain	IPR003599;IPR013106;IPR013783;IPR036179;IPR003598;IPR007110	Immunoglobulin subtype;Immunoglobulin V-set domain;Immunoglobulin-like fold;Immunoglobulin-like domain superfamily;Immunoglobulin subtype 2;Immunoglobulin-like domain	-	-	GO:0016021;GO:0016020	cellular_component;cellular_component	integral component of membrane;membrane	-	-	-
ARL14	2.12530612403629	1.29391706940829	1.91980616975315	0.339381449335918	0.484438176458744	0.199612096208783	0.374701890027541	0.0827838926640949	2.5977989968494	-1.00722383175014	40.842506561444	2.71487817607315e-06	8.26125516118704e-06	ENSBTAG00000017322	F1N188	ADP ribosylation factor like GTPase 14	XP_015317594.1;XP_015328331.1	-;-	539937	ARL14	ADP ribosylation factor like GTPase 14	O	PF00025	ADP-ribosylation factor family	IPR024156;IPR027417;IPR006689;IPR005225	Small GTPase superfamily, ARF type;P-loop containing nucleoside triphosphate hydrolase;Small GTPase superfamily, ARF/SAR type;Small GTP-binding protein domain	COG1100;KOG0070	GTPase SAR1 and related small G proteins;GTP-binding ADP-ribosylation factor Arf1	GO:0005525;GO:0005622;GO:0000166	molecular_function;cellular_component;molecular_function	GTP binding;intracellular;nucleotide binding	-	-	-
FAM83C	0.480039886214121	0.510533332441491	0.46072539629112	0.186848043580504	0.222258085712847	0.137371715972526	0.257867346663169	0.151923530435851	1.33133064268828	-0.0687425720527453	25.1109120364446	6.18844019297766e-05	0.000144163521892987	ENSBTAG00000006278	F1N708	Family with sequence similarity 83 member C	-	-	-	-	-	-	PF07894	Protein of unknown function (DUF1669)	IPR012461	FAM83	ENOG410IG1F;ENOG4110G08	-;-	GO:0019901	molecular_function	protein kinase binding	-	-	-
DUSP10	2.64674418816504	2.03660034264535	2.19158993191776	0.763114016176685	1.4977605562455	1.02110308127617	0.947850266472581	0.698036997852101	1.22272237403282	1.87261532139602	38.9845580367266	5.22981135848087e-06	1.5010527461169e-05	-	L8I1P9	Dual specificity protein phosphatase 10	XP_005905616.1	-	102271186	DUSP10	dual specificity phosphatase 10	-	PF00581;PF00782	Rhodanese-like domain;ual specificity phosphatase, catalytic domain	IPR036873;IPR000387;IPR029021;IPR000340;IPR020417;IPR016130;IPR008343;IPR024950;IPR020422;IPR001763	Rhodanese-like domain superfamily;Tyrosine specific protein phosphatases domain;Protein-tyrosine phosphatase-like;Dual specificity phosphatase, catalytic domain;Atypical dual specificity phosphatase;Protein-tyrosine phosphatase, active site;Mitogen-activated protein (MAP) kinase phosphatase;Dual specificity phosphatase;Dual specificity protein phosphatase domain;Rhodanese-like domain	-	-	GO:0008138;GO:0016791;GO:0035335;GO:0017017;GO:0000188;GO:0006470;GO:0004725;GO:0016311	molecular_function;molecular_function;biological_process;molecular_function;biological_process;biological_process;molecular_function;biological_process	protein tyrosine/serine/threonine phosphatase activity;phosphatase activity;peptidyl-tyrosine dephosphorylation;MAP kinase tyrosine/serine/threonine phosphatase activity;inactivation of MAPK activity;protein dephosphorylation;protein tyrosine phosphatase activity;dephosphorylation	K20216;K20216;K20216	ko04214;ko04010;ko04013	Apoptosis - fly;MAPK signaling pathway;MAPK signaling pathway - fly
GYG1	1.77114508433601	1.10585523505832	1.38657102572192	0.674070826659187	0.539403277249255	0.67278821283509	0.676566718272182	0.458392140793244	1.21135823934761	1.09643898417633	36.9874439344103	5.3686446387888e-06	1.53776656001481e-05	-	Q29RN2	Glycogenin 1	NP_001039332.1	glycogenin-1	280812	GYG1	glycogenin 1	O	PF01501	lycosyl transferase family 8	IPR029044;IPR002495	Nucleotide-diphospho-sugar transferases;Glycosyl transferase, family 8	COG5597;KOG1950	Alpha-N-acetylglucosamine transferase;Glycosyl transferase, family 8 - glycogenin	GO:0016757;GO:0016740	molecular_function;molecular_function	transferase activity, transferring glycosyl groups;transferase activity	-	-	-
TMEM17	2.97253491429005	3.33035889752962	3.2081890780026	1.56271870054126	1.45850070479713	1.55546016405433	1.68111561671818	0.86011519148062	1.15386993213519	1.32568781516968	36.0433425056409	6.39012892508376e-06	1.79829856294113e-05	-	L8HR53	Transmembrane protein 17	XP_005910229.1	-	102286071	TMEM17	transmembrane protein 17	-	PF09799	Predicted membrane protein	IPR019184	Uncharacterised protein family, transmembrane-17	-	-	GO:0016021;GO:0016020	cellular_component;cellular_component	integral component of membrane;membrane	-	-	-
HMCN1	0.673168624626373	0.623380275081072	0.599051841477427	0.123054112543175	0.0787393359338283	0.0682165085785485	0.0796424918707767	0.0855630593935183	2.83321554854427	2.24689742064744	369.480600805526	1.28114759714803e-14	5.96480591520228e-13	ENSBTAG00000015235	E1BE11	Uncharacterized protein	-	-	-	-	-	-	PF07474;PF07679;PF00090;PF12662;PF13927;PF07645	2F domain;Immunoglobulin I-set domain;Thrombospondin type 1 domain;Complement Clr-like EGF-like;Immunoglobulin domain;Calcium-binding EGF domain	IPR013098;IPR009030;IPR000742;IPR018097;IPR003598;IPR036383;IPR009017;IPR036465;IPR001881;IPR013032;IPR007110;IPR003599;IPR000884;IPR013106;IPR000152;IPR026823;IPR006605;IPR013783;IPR036179	Immunoglobulin I-set;Growth factor receptor cysteine-rich domain superfamily;EGF-like domain;EGF-like calcium-binding, conserved site;Immunoglobulin subtype 2;Thrombospondin type-1 (TSP1) repeat superfamily;Green fluorescent protein;von Willebrand factor A-like domain superfamily;EGF-like calcium-binding domain;EGF-like, conserved site;Immunoglobulin-like domain;Immunoglobulin subtype;Thrombospon…	ENOG410XQFD;ENOG410KDW1	-;-	GO:0030054;GO:0005576;GO:0005604;GO:0005938;GO:0005509	cellular_component;cellular_component;cellular_component;cellular_component;molecular_function	cell junction;extracellular region;basement membrane;cell cortex;calcium ion binding	-	-	-
PLA2G12A	6.55972975722149	7.09094575169728	8.02405610568166	2.05888890654294	2.04560962595036	2.00232546546043	2.08661220020496	1.89285106933483	1.83697261947579	3.93283256748328	486.356985013012	8.59785035458619e-16	6.78354947736692e-14	ENSBTAG00000015230	A5D7L0	PLA2G12A protein	NP_001091532.1	group XIIA secretory phospholipase A2 precursor	527214	PLA2G12A	phospholipase A2 group XIIA	O	PF06951	roup XII secretory phospholipase A2 precursor (PLA2G12)	IPR033113;IPR010711;IPR036444	Phospholipase A2, histidine active site;Group XII secretory phospholipase A2 precursor;Phospholipase A2 domain superfamily	ENOG4111HAE;ENOG410IIHB	-;-	GO:0005576;GO:0005783;GO:0006644;GO:0005622;GO:0004623;GO:0005794;GO:0016042;GO:0050482;GO:0005509	cellular_component;cellular_component;biological_process;cellular_component;molecular_function;cellular_component;biological_process;biological_process;molecular_function	extracellular region;endoplasmic reticulum;phospholipid metabolic process;intracellular;phospholipase A2 activity;Golgi apparatus;lipid catabolic process;arachidonic acid secretion;calcium ion binding	K01047;K01047;K01047;K01047;K01047;K01047;K01047;K01047;K01047	ko00565;ko00564;ko04270;ko04972;ko04975;ko04014;ko00592;ko00590;ko00591	Ether lipid metabolism;Glycerophospholipid metabolism;Vascular smooth muscle contraction;Pancreatic secretion;Fat digestion and absorption;Ras signaling pathway;alpha-Linolenic acid metabolism;Arachidonic acid metabolism;Linoleic acid metabolism
RAPGEFL1	2.14204220508598	2.53724070660756	2.23766721874767	1.35367275210221	0.993113176708912	1.28990405920631	0.784849332921758	1.23961742722011	1.01272454784567	2.3338665628844	46.0155904824283	1.16189431165747e-06	3.83783390584075e-06	ENSBTAG00000015232	F1MXJ8	Uncharacterized protein	-	-	-	-	-	-	PF00617	RasGEF domain	IPR001895;IPR029071;IPR023578;IPR036964	Ras guanine-nucleotide exchange factors catalytic domain;Ubiquitin-like domain superfamily;Ras guanine nucleotide exchange factor domain superfamily;Ras guanine-nucleotide exchange factor catalytic domain superfamily	KOG2378;ENOG410XPX9	cAMP-regulated guanine nucleotide exchange factor;-	GO:0005622;GO:0065009;GO:0007264;GO:0005085	cellular_component;biological_process;biological_process;molecular_function	intracellular;regulation of molecular function;small GTPase mediated signal transduction;guanyl-nucleotide exchange factor activity	-	-	-
TPM2	1.75233341583863	2.04252496257756	0.920958204002445	4.43964567367349	4.77946525533041	3.99709617323357	4.29925015682938	5.05777261957663	-1.56748022186852	3.3773810311815	71.5424312703185	9.69829461038515e-07	3.25981453536823e-06	-	A0A146P1X6	Uncharacterized protein	-	-	-	-	-	-	-	-	-	-	-	-	-	-	-	-	-	-
CA9	5.88269217904698	5.69055467455587	4.83080300863571	12.7979082789832	11.4449659579566	12.0255010446232	11.5592181220431	13.5400773594664	-1.18733506226649	3.97904977634279	169.428589653137	2.1489763169015e-11	2.681336359043e-10	ENSBTAG00000011420	E1BPA4	Carbonic anhydrase 9	-	-	-	-	-	-	PF00194	ukaryotic-type carbonic anhydrase	IPR036398;IPR018429;IPR001148;IPR023561;IPR018338	Alpha carbonic anhydrase superfamily;Carbonic anhydrase 9;Alpha carbonic anhydrase;Carbonic anhydrase, alpha-class;Carbonic anhydrase, alpha-class, conserved site	KOG0382;COG3338	Carbonic anhydrase;Carbonic anhydrase	GO:0006730;GO:0002009;GO:0005886;GO:0008270;GO:0046872;GO:0046903;GO:0016021;GO:0004089;GO:0016020	biological_process;biological_process;cellular_component;molecular_function;molecular_function;biological_process;cellular_component;molecular_function;cellular_component	one-carbon metabolic process;morphogenesis of an epithelium;plasma membrane;zinc ion binding;metal ion binding;secretion;integral component of membrane;carbonate dehydratase activity;membrane	-	-	-
CD37	7.24139597296303	7.43145071170515	5.07022128366106	11.5081615909515	11.8838518512565	13.2624044880972	14.3139345085109	14.1058662435647	-1.01239569462007	3.87934335141892	73.2701271459268	5.30433084111573e-08	2.36914790381494e-07	-	L8I0D7	Tetraspanin	XP_005905043.1	leukocyte antigen CD37 isoform X2	102274892	CD37	CD37 molecule	-	PF00335	Tetraspanin family	IPR018503;IPR000301;IPR018499;IPR008952	Tetraspanin, conserved site;Tetraspanin;Tetraspanin/Peripherin;Tetraspanin, EC2 domain superfamily	-	-	GO:0016021;GO:0016020	cellular_component;cellular_component	integral component of membrane;membrane	K06475	ko04640	Hematopoietic cell lineage
ENSBTAG00000052901	1.9775319999202	2.22596986648066	1.32320045269037	0.524552316713837	0.651090306800401	0.64387411534755	0.679864745450389	0.511807380969244	1.58908600096619	0.15719971563051	39.667373201497	3.32608257598559e-06	9.94654199300638e-06	ENSOARG00000014022	W5PX64	Uncharacterized protein	-	-	-	-	-	-	PF00084	Sushi repeat (SCR repeat)	IPR000436;IPR035976;IPR017341	Sushi/SCR/CCP domain;Sushi/SCR/CCP superfamily;Membrane cofactor protein CD46	-	-	GO:0009986	cellular_component	cell surface	-	-	-
SCARNA13	68.7478655018487	75.191220940341	75.8312657680403	245.448033939384	200.642270135927	215.227553797145	228.532426322359	224.52759156824	-1.61100767206732	5.52907816049431	531.083979176392	3.59776006428518e-16	3.29195045882094e-14	-	-	-	-	-	-	-	-	-	-	-	-	-	-	-	-	-	-	-	-	-
CD36	0.258321178980242	0.31112042491171	0.466687210445087	3.51479061096329	3.86056071234873	3.8191445101816	3.20486154408879	3.49763911002542	-3.32023226613689	3.3761725601646	488.098282760738	8.29935367418071e-16	6.62741115218213e-14	-	L8IY96	Platelet glycoprotein 4	XP_005890298.1;XP_005890297.1	-;platelet glycoprotein 4	102266138	LOC102266138	platelet glycoprotein 4	-	PF01130	CD36 family	IPR005428;IPR033076;IPR002159	CD36/scavenger receptor class B member 1;CD36;CD36 family	-	-	GO:0016021;GO:0006955;GO:0016020;GO:0007166	cellular_component;biological_process;cellular_component;biological_process	integral component of membrane;immune response;membrane;cell surface receptor signaling pathway	K06259;K06259;K06259;K06259;K06259;K06259;K06259;K06259;K06259	ko05144;ko04145;ko04152;ko04931;ko03320;ko04512;ko04640;ko04975;ko04920	Malaria;Phagosome;AMPK signaling pathway;Insulin resistance;PPAR signaling pathway;ECM-receptor interaction;Hematopoietic cell lineage;Fat digestion and absorption;Adipocytokine signaling pathway
DENND2D	1.24549822451114	2.22708854651224	1.94456300445083	0.98953177942339	0.580936278129071	0.553845745499368	0.687227369940863	0.692972185327075	1.35847668919788	1.76616511668269	50.1546290216973	7.90803460157871e-07	2.70921123011963e-06	ENSBTAG00000020172	F1N1V1	DENN domain containing 2D	-	-	-	-	-	-	PF03455;PF02141;PF03456	dDENN domain;NN (AEX-3) domain;uDENN domain	IPR037516;IPR005113;IPR001194;IPR005112	Tripartite DENN domain;uDENN domain;cDENN domain;dDENN domain	KOG3569;ENOG410XT3N	RAS signaling inhibitor ST5;-	GO:0005654;GO:0065009;GO:0005829;GO:0017112	cellular_component;biological_process;cellular_component;molecular_function	nucleoplasm;regulation of molecular function;cytosol;Rab guanyl-nucleotide exchange factor activity	-	-	-
RBM8A	61.9199033833888	46.192607907917	51.3949045670094	102.806093431919	113.253781118574	116.747008870647	114.993178000284	115.785343456483	-1.09694916870045	7.24887746175478	190.002814502354	1.17328925458653e-10	1.14853337432631e-09	ENSBTAG00000008367	A2VE91	LIX1L protein	NP_001075944.1	LIX1-like protein	788858	LIX1L	limb and CNS expressed 1 like	O	PF14954	Limb expression 1	IPR029270	Limb expression 1	ENOG410XRZR;ENOG410IH13	-;-	GO:0008150;GO:0005575;GO:0097352;GO:0005737;GO:0003674	biological_process;cellular_component;biological_process;cellular_component;molecular_function	biological_process;cellular_component;autophagosome maturation;cytoplasm;molecular_function	K16673	ko04391	Hippo signaling pathway - fly
PHF23	14.967067807497	16.6027989301988	15.2018730733407	32.831859437263	30.8007867377488	32.0739012522646	33.9798446292381	35.0298928678087	-1.08893124998481	5.74052850867479	306.684630145072	7.83068853174864e-14	2.5923907561387e-12	-	L8IYV8	PHD finger protein 23	XP_005890017.1	PHD finger protein 23 isoform X1	102273283	PHF23	PHD finger protein 23	-	PF00628	PHD-finger	IPR011011;IPR019787;IPR001965;IPR013083	Zinc finger, FYVE/PHD-type;Zinc finger, PHD-finger;Zinc finger, PHD-type;Zinc finger, RING/FYVE/PHD-type	-	-	GO:0046872	molecular_function	metal ion binding	-	-	-
MYOM3	0.642706851322969	0.29842324153762	0.459289273915374	0.0622629465036427	0.171401910478443	0.172641151650426	0.166946890437312	0.182250470922095	1.60844299886026	0.517850454655435	29.6189136701693	2.70034211958329e-05	6.70177204136928e-05	ENSBTAG00000014885	E1BCU2	Myomesin 3	-	-	-	-	-	-	PF07679;PF00041	Immunoglobulin I-set domain;ibronectin type III domain	IPR003599;IPR013098;IPR003961;IPR013783;IPR036116;IPR036179;IPR003598;IPR007110	Immunoglobulin subtype;Immunoglobulin I-set;Fibronectin type III;Immunoglobulin-like fold;Fibronectin type III superfamily;Immunoglobulin-like domain superfamily;Immunoglobulin subtype 2;Immunoglobulin-like domain	ENOG410IJ5G;ENOG410ZSRR	-;-	GO:0030018;GO:0042803;GO:0097493;GO:0006941;GO:0031430;GO:0051015;GO:0051371;GO:0005859;GO:0045214;GO:0071688;GO:0008307;GO:0007015	cellular_component;molecular_function;molecular_function;biological_process;cellular_component;molecular_function;molecular_function;cellular_component;biological_process;biological_process;molecular_function;biological_process	Z disc;protein homodimerization activity;structural molecule activity conferring elasticity;striated muscle contraction;M band;actin filament binding;muscle alpha-actinin binding;muscle myosin complex;sarcomere organization;striated muscle myosin thick filament assembly;structural constituent of muscle;actin filament organization	-	-	-
TEX49	1.28844643914946	0.407900898287149	0.517272917440121	2.3180800083044	2.92707041556311	1.99267937422216	2.60854739094264	2.43573950611671	-1.82375445227961	0.130030920814485	29.0303106479595	2.5830467388102e-05	6.42992084595566e-05	ENSOARG00000019185	W5QD09	Testis expressed 49	-	-	-	-	-	-	-	-	-	-	-	-	-	-	-	-	-	-
ANTXR2	86.5565162511618	82.5846394473607	80.5623443185655	169.034749628427	175.444256823997	173.232953075678	174.143692362771	170.197285744593	-1.06112190309005	8.94993399911044	426.035565390173	3.17262304226764e-15	2.00011871793868e-13	ENSBTAG00000014324	Q08DG9	Anthrax toxin receptor 2	NP_001070294.1	anthrax toxin receptor 2 precursor	510080	ANTXR2	ANTXR cell adhesion molecule 2	O	PF05586;PF00092;PF05587	Anthrax receptor C-terminus region;von Willebrand factor type A domain;Anthrax receptor extracellular domain	IPR017360;IPR008400;IPR036465;IPR002035;IPR008399	Anthrax toxin receptor;Anthrax toxin receptor, extracellular;von Willebrand factor A-like domain superfamily;von Willebrand factor, type A;Anthrax toxin receptor, C-terminal	ENOG410IK1W;ENOG410YC57	-;-	GO:0022414;GO:0009986;GO:0009897;GO:0046872;GO:0004872;GO:1901998;GO:0016021;GO:0016020	biological_process;cellular_component;cellular_component;molecular_function;-;biological_process;cellular_component;cellular_component	reproductive process;cell surface;external side of plasma membrane;metal ion binding;-;toxin transport;integral component of membrane;membrane	-	-	-
MAP1B	6.32832110489836	5.80090948328994	5.29324741409908	2.80140652323073	2.768602753499	2.93827647939178	2.91975165721506	2.73334134651636	1.02318644493963	5.56263439116336	269.757543786177	2.69330557101651e-13	7.27330616806176e-12	ENSBTAG00000001961	F1N1S2	Uncharacterized protein	-	-	-	-	-	-	PF00414	Neuraxin and MAP1B repeat	IPR000102;IPR027321;IPR026074	Neuraxin/MAP1B repeat;Microtubule-associated protein 1B;Microtubule associated protein 1	KOG3592;ENOG410XRYM	Microtubule-associated proteins;-	GO:0032387;GO:0001750;GO:0047497;GO:0005829;GO:0007399;GO:0048675;GO:0008017;GO:0005886;GO:0005874;GO:0061162;GO:0014069;GO:0007409;GO:0045773;GO:0001578;GO:0016358;GO:0009987;GO:0000226	biological_process;cellular_component;biological_process;cellular_component;biological_process;biological_process;molecular_function;cellular_component;cellular_component;biological_process;cellular_component;biological_process;biological_process;biological_process;biological_process;biological_process;biological_process	negative regulation of intracellular transport;photoreceptor outer segment;mitochondrion transport along microtubule;cytosol;nervous system development;axon extension;microtubule binding;plasma membrane;microtubule;establishment of monopolar cell polarity;postsynaptic density;axonogenesis;positive regulation of axon extension;microtubule bundle formation;dendrite development;cellular process;micr…	-	-	-
CCDC39	2.40208190761826	2.26675435515428	2.44005395692746	0.794555760708226	0.948393101800489	1.07163473875835	1.24780901644524	0.808666583401258	1.27623834993145	2.39065578757498	79.1983505990305	1.70707198956706e-08	8.72812593501576e-08	ENSBTAG00000001969	G3N3M4	Coiled-coil domain-containing protein 39	-	-	-	-	-	-	-	-	IPR033290	Coiled-coil domain-containing protein 39	ENOG410ZNZ9;ENOG410IHS4	-;-	GO:0036159;GO:0071910;GO:0003356;GO:0007368;GO:0030317;GO:0001947;GO:0003341;GO:0060285;GO:0071907;GO:0070286;GO:0030324;GO:0044458;GO:0007507;GO:0005930;GO:0035469;GO:0060287	biological_process;biological_process;biological_process;biological_process;biological_process;biological_process;biological_process;biological_process;biological_process;biological_process;biological_process;biological_process;biological_process;cellular_component;biological_process;biological_process	inner dynein arm assembly;determination of liver left/right asymmetry;regulation of cilium beat frequency;determination of left/right symmetry;flagellated sperm motility;heart looping;cilium movement;cilium-dependent cell motility;determination of digestive tract left/right asymmetry;axonemal dynein complex assembly;lung development;motile cilium assembly;heart development;axoneme;determination o…	-	-	-
ENSBTAG00000049478	3.37750491651493	3.85351047886011	2.87923022692644	0.443904802331694	0.487412599924026	0.589123929913687	0.452403046555495	0.577492456054349	2.70528905485932	1.67102500606934	279.252569446223	1.93226114444806e-13	5.48695535328614e-12	-	I7GCK8	Macaca fascicularis brain cDNA clone: QflA-19510, similar to human F-box only protein 32	-	-	-	-	-	-	-	-	-	-	-	-	-	-	-	-	-	-
LONRF3	4.33282873342296	3.9550744916515	3.48770120174892	1.28172939873741	1.00572292462403	1.24322031754568	1.12547778563964	0.994619292636785	1.77738373604646	2.77911964750867	232.389209648749	1.11673418460388e-12	2.2742024136539e-11	ENSBTAG00000002615	G3X6C1	LON peptidase N-terminal domain and ring finger 3	NP_001178063.1	LON peptidase N-terminal domain and RING finger protein 3	508189	LONRF3	LON peptidase N-terminal domain and ring finger 3	O	PF13923;PF15227;PF02190	Zinc finger, C3HC4 type (RING finger);zinc finger of C3HC4-type, RING;ATP-dependent protease La (LON) substrate-binding domain	IPR011990;IPR003111;IPR017907;IPR013026;IPR015947;IPR001841;IPR019734;IPR013083	Tetratricopeptide-like helical domain superfamily;Lon, substrate-binding domain;Zinc finger, RING-type, conserved site;Tetratricopeptide repeat-containing domain;PUA-like superfamily;Zinc finger, RING-type;Tetratricopeptide repeat;Zinc finger, RING/FYVE/PHD-type	KOG1124;KOG4159;COG2802	FOG: TPR repeat;Predicted E3 ubiquitin ligase;Uncharacterized protein, similar to the N-terminal domain of Lon protease	GO:0032436;GO:0005622;GO:0061630;GO:0031624;GO:0000209	biological_process;cellular_component;molecular_function;molecular_function;biological_process	positive regulation of proteasomal ubiquitin-dependent protein catabolic process;intracellular;ubiquitin protein ligase activity;ubiquitin conjugating enzyme binding;protein polyubiquitination	-	-	-
ADGRG7	0.385917584241874	0.439830518505321	0.539171816554188	0.032045312975456	0.0228709804443585	0.0376958263877642	0.00884509109287127	0	4.4573693009849	-0.847945907559625	98.3431181552315	2.75539166470577e-09	1.7666686410785e-08	-	A4IFD4	GPR128 protein	NP_001077171.1	adhesion G-protein coupled receptor G7	523482	ADGRG7	adhesion G protein-coupled receptor G7	O	PF01825;PF00002	PCR proteolysis site, GPS, motif;7 transmembrane receptor (Secretin family)	IPR000203;IPR000832;IPR017981	GPS motif;GPCR, family 2, secretin-like;GPCR, family 2-like	KOG4193;ENOG410XSD2	G protein-coupled receptors;-	GO:0007186;GO:0004888;GO:0004930;GO:0016021;GO:0016020;GO:0007166	biological_process;molecular_function;molecular_function;cellular_component;cellular_component;biological_process	G-protein coupled receptor signaling pathway;transmembrane signaling receptor activity;G-protein coupled receptor activity;integral component of membrane;membrane;cell surface receptor signaling pathway	-	-	-
ZC3H13	24.3871329524494	20.9174269663568	17.1590684860304	43.5175893874145	44.78249942359	48.025697928266	46.0353420340199	45.5155312055593	-1.14893975013306	6.23374396633496	188.892077508124	7.17657669536801e-11	7.56468596305351e-10	-	L8IHC3	Zinc finger CCCH domain-containing protein 13	XP_005896808.1	zinc finger CCCH domain-containing protein 13	102286009	ZC3H13	zinc finger CCCH-type containing 13	-	PF00642	Zinc finger C-x8-C-x5-C-x3-H type (and similar)	IPR000571;IPR036855	Zinc finger, CCCH-type;Zinc finger, CCCH-type superfamily	-	-	GO:0046872	molecular_function	metal ion binding	-	-	-
CLCA2	140.268149206258	140.70629788984	154.938392124494	42.5473866672498	39.0031510773562	39.1943473632576	39.0499159479837	40.9780702262127	1.84640348910451	7.82655466984538	1322.39133356177	3.77963597402351e-20	2.16523841711886e-17	-	L8J2R9	Calcium-activated chloride channel regulator 2	XP_005888495.1	calcium-activated chloride channel regulator 2	102272047	CLCA2	chloride channel accessory 2	-	PF08434	Calcium-activated chloride channel N terminal	IPR013642;IPR036465;IPR002035;IPR004727	Calcium-activated chloride channel, N-terminal;von Willebrand factor A-like domain superfamily;von Willebrand factor, type A;Calcium-activated chloride channel protein, chordata	-	-	GO:0034220;GO:0016021;GO:0016020;GO:0005229;GO:0006821	biological_process;cellular_component;cellular_component;molecular_function;biological_process	ion transmembrane transport;integral component of membrane;membrane;intracellular calcium activated chloride channel activity;chloride transport	K05028;K05028	ko04924;ko04972	Renin secretion;Pancreatic secretion
NPTX1	0.769765782916202	0.664623149205182	0.519745833802452	1.94903889389138	1.10592293413351	1.66613137425722	1.75090954021063	1.48827405259152	-1.33276788667437	1.41979361843611	39.3251424993376	3.53140947660571e-06	1.05057239249846e-05	-	A0A212D8W3	Uncharacterized protein	-	-	-	-	-	-	-	-	IPR030476;IPR013320;IPR001759	Pentaxin, conserved site;Concanavalin A-like lectin/glucanase domain superfamily;Pentraxin-related	-	-	-	-	-	-	-	-
P2RX7	0.222689456703686	0.422998861272683	0.277149896574489	1.48701610801995	1.26475517485514	1.32324411393611	1.18241777020493	1.08252663656863	-2.03653730718738	1.62712599019344	96.7026184277322	3.18277143950541e-09	1.9988654188238e-08	ENSBTAG00000008948	F1MVZ6	p2X purinoceptor	-	-	-	-	-	-	PF00864	ATP P2X receptor	IPR027309;IPR001429;IPR003050	P2X purinoreceptor extracellular domain superfamily;P2X purinoreceptor;P2X7 purinoceptor	ENOG4110DDY;ENOG410IK4U	-;-	GO:0019233;GO:0006649;GO:0005887;GO:0034767;GO:0030501;GO:0009612;GO:0045778;GO:0045332;GO:0072593;GO:0045202;GO:0014070;GO:0050830;GO:0005524;GO:0050714;GO:0012501;GO:0043029;GO:0051602;GO:0032963;GO:0098794;GO:0033198;GO:0000902;GO:0005911;GO:0006468;GO:0006884;GO:0051592;GO:0048705;GO:0014054;GO:0006816;GO:0044254;GO:0060079;GO:0035590;GO:0097191;GO:0043085;GO:0016021;GO:0010524;GO:0051209;GO:…	biological_process;biological_process;cellular_component;biological_process;biological_process;biological_process;biological_process;biological_process;biological_process;cellular_component;biological_process;biological_process;molecular_function;biological_process;biological_process;biological_process;biological_process;biological_process;cellular_component;biological_process;biological_process;…	sensory perception of pain;phospholipid transfer to membrane;integral component of plasma membrane;positive regulation of ion transmembrane transport;positive regulation of bone mineralization;response to mechanical stimulus;positive regulation of ossification;phospholipid translocation;reactive oxygen species metabolic process;synapse;response to organic cyclic compound;defense response to Gram-…	-	-	-
LAMP2	18.1964640604856	17.0318441496965	17.931837985013	8.52901686590665	8.64594593437716	8.51446458145031	8.55692555280262	8.32688829799472	1.04780063707189	5.80565123361256	387.941366439122	7.95328496051453e-15	4.0511598913484e-13	ENSOARG00000013179	W5PUJ2	Lysosomal associated membrane protein 2	-	-	-	-	-	-	PF01299	Lysosome-associated membrane glycoprotein (Lamp)	IPR018134;IPR002000	Lysosome-associated membrane glycoprotein, conserved site;Lysosome-associated membrane glycoprotein	-	-	GO:0046716;GO:0006914;GO:0019904;GO:0005765;GO:0070062;GO:0031088;GO:1905146;GO:0005764;GO:0016021;GO:0005615;GO:0030670;GO:0005770;GO:0061684;GO:0019899;GO:0050821;GO:0016020;GO:0097637;GO:0031902;GO:0006605;GO:0061740;GO:0009267;GO:0044754;GO:0097352;GO:0031647	biological_process;biological_process;molecular_function;cellular_component;cellular_component;cellular_component;biological_process;cellular_component;cellular_component;cellular_component;cellular_component;cellular_component;biological_process;molecular_function;biological_process;cellular_component;cellular_component;cellular_component;biological_process;biological_process;biological_process;…	muscle cell cellular homeostasis;autophagy;protein domain specific binding;lysosomal membrane;extracellular exosome;platelet dense granule membrane;lysosomal protein catabolic process;lysosome;integral component of membrane;extracellular space;phagocytic vesicle membrane;late endosome;chaperone-mediated autophagy;enzyme binding;protein stabilization;membrane;integral component of autophagosome me…	-	-	-
DIPK2A	7.26304328032571	7.54426165206223	7.79305395160626	3.7209743471575	3.65348892252451	3.25119075658444	3.8410737502432	3.77746816701049	1.03761312035224	4.53115512724231	226.348566914636	1.43329582903345e-12	2.7854138412013e-11	ENSPTRG00000015492	H2QNJ2	Chromosome 3 open reading frame 58	XP_516799.2	-	460752	DIPK2A	divergent protein kinase domain 2A	O	PF12260	Protein-kinase domain of FAM69	IPR020519;IPR022049	Uncharacterised protein family UPF0672;FAM69, protein-kinase domain	ENOG410XR52;ENOG410IKM0	-;-	GO:0014066;GO:0000139;GO:0005615;GO:0060038;GO:0030137;GO:0030126	biological_process;cellular_component;cellular_component;biological_process;cellular_component;cellular_component	regulation of phosphatidylinositol 3-kinase signaling;Golgi membrane;extracellular space;cardiac muscle cell proliferation;COPI-coated vesicle;COPI vesicle coat	-	-	-
HCK	0.477868902294557	0.977051639832113	0.695456789884367	0.217003525582427	0.206502727091637	0.158022743811896	0.182543032668024	0.252060758584933	1.80850411803363	-0.0801468231762661	41.7403375089729	2.33099153410714e-06	7.19108978070609e-06	ENSBTAG00000007932	F1MWN2	Tyrosine-protein kinase	-	-	-	-	-	-	PF07714;PF00018;PF00017	Protein tyrosine kinase;SH3 domain;SH2 domain	IPR036028;IPR035851;IPR001452;IPR001245;IPR000980;IPR036860;IPR020635;IPR017441;IPR000719;IPR008266;IPR011009	SH3-like domain superfamily;Tyrosine-protein kinase HCK, SH2 domain;SH3 domain;Serine-threonine/tyrosine-protein kinase, catalytic domain;SH2 domain;SH2 domain superfamily;Tyrosine-protein kinase, catalytic domain;Protein kinase, ATP binding site;Protein kinase domain;Tyrosine-protein kinase, active site;Protein kinase-like domain superfamily	KOG0197;COG0515	Tyrosine kinases;Serine/threonine protein kinase	GO:0038083;GO:0006468;GO:0004713;GO:0004672;GO:0030154;GO:0000166;GO:0016301;GO:0016477;GO:0031234;GO:0016310;GO:0005886;GO:0007169;GO:0004715;GO:0005524;GO:0042127;GO:0045087;GO:0005102;GO:0005654;GO:0016740	biological_process;biological_process;molecular_function;molecular_function;biological_process;molecular_function;molecular_function;biological_process;cellular_component;biological_process;cellular_component;biological_process;molecular_function;molecular_function;biological_process;biological_process;molecular_function;cellular_component;molecular_function	peptidyl-tyrosine autophosphorylation;protein phosphorylation;protein tyrosine kinase activity;protein kinase activity;cell differentiation;nucleotide binding;kinase activity;cell migration;extrinsic component of cytoplasmic side of plasma membrane;phosphorylation;plasma membrane;transmembrane receptor protein tyrosine kinase signaling pathway;non-membrane spanning protein tyrosine kinase activit…	-	-	-
LIPM	2.39384606953574	2.53378294131021	2.62264619158656	1.2872608080616	1.11101954728975	1.42620470751001	0.842822372838457	1.31440239083668	1.06377037117217	1.45914356656892	38.3182124332788	4.22075696719465e-06	1.2341920505938e-05	-	L8IEP1	Lipase	XP_005897772.1	lipase member M	102273049	LIPM	lipase family member M	-	PF04083;PF00561	Partial alpha/beta-hydrolase lipase region;alpha/beta hydrolase fold	IPR029058;IPR000073;IPR025483	Alpha/Beta hydrolase fold;Alpha/beta hydrolase fold-1;Lipase, eukaryotic	-	-	GO:0016042;GO:0016787;GO:0016788	biological_process;molecular_function;molecular_function	lipid catabolic process;hydrolase activity;hydrolase activity, acting on ester bonds	-	-	-
PARM1	8.53925955826267	6.12914054908608	7.9113662128278	0.502378748779574	0.870767890957526	0.401010348866475	0.732947278128197	0.525184885162647	3.64167572088664	2.01577200639867	392.04840017904	7.17396962192898e-15	3.78096894954145e-13	ENSBTAG00000015919	Q0II30	DKFZP564O0823 protein	NP_001069239.1	prostate androgen-regulated mucin-like protein 1 precursor	518368	PARM1	prostate androgen-regulated mucin-like protein 1	O	PF17061	PARM	IPR031431	Prostate androgen-regulated mucin-like protein 1	ENOG410IVTQ;ENOG410XTVA	-;-	GO:0005770;GO:0005829;GO:0005886;GO:0005769;GO:0005794;GO:0016021;GO:0016020;GO:0043231;GO:0005634	cellular_component;cellular_component;cellular_component;cellular_component;cellular_component;cellular_component;cellular_component;cellular_component;cellular_component	late endosome;cytosol;plasma membrane;early endosome;Golgi apparatus;integral component of membrane;membrane;intracellular membrane-bounded organelle;nucleus	-	-	-
SBSN	5.50571360290838	3.81784938070419	2.4182370877274	1.02235492361985	0.710953092212198	0.616731076333432	0.463078749895296	0.767319218556738	2.40506806350462	1.71648657873431	94.5072070877999	6.37022830267286e-08	2.79129125759952e-07	-	L8HTS4	Suprabasin	-	-	102272424	SBSN	suprabasin	-	-	-	IPR024153	Suprabasin	-	-	-	-	-	-	-	-
GAPDHS	1.08568160645559	0.886124496243158	0.79682277583303	2.04249244293885	2.21174677122992	2.19551842163402	2.35226162306806	1.64926877772081	-1.20541359203472	1.2756324122923	36.0360047536392	6.39886062486002e-06	1.80037129176074e-05	-	L8HW20	Glyceraldehyde-3-phosphate dehydrogenase	XP_005908251.1	glyceraldehyde-3-phosphate dehydrogenase, testis-specific isoform X1	102272712	GAPDHS	glyceraldehyde-3-phosphate dehydrogenase, spermatogenic	-	PF02800;PF00044	lyceraldehyde 3-phosphate dehydrogenase, C-terminal domain;lyceraldehyde 3-phosphate dehydrogenase, NAD binding domain	IPR020829;IPR020831;IPR006424;IPR036291;IPR020828;IPR020830	Glyceraldehyde 3-phosphate dehydrogenase, catalytic domain;Glyceraldehyde/Erythrose phosphate dehydrogenase family;Glyceraldehyde-3-phosphate dehydrogenase, type I;NAD(P)-binding domain superfamily;Glyceraldehyde 3-phosphate dehydrogenase, NAD(P) binding domain;Glyceraldehyde 3-phosphate dehydrogenase, active site	-	-	GO:0006006;GO:0055114;GO:0051287;GO:0050661;GO:0016620;GO:0006096;GO:0016491;GO:0004365	biological_process;biological_process;molecular_function;molecular_function;molecular_function;biological_process;molecular_function;molecular_function	glucose metabolic process;oxidation-reduction process;NAD binding;NADP binding;oxidoreductase activity, acting on the aldehyde or oxo group of donors, NAD or NADP as acceptor;glycolytic process;oxidoreductase activity;glyceraldehyde-3-phosphate dehydrogenase (NAD+) (phosphorylating) activity	K10705	ko00010	Glycolysis / Gluconeogenesis
DMKN	1.01537552278448	1.13163924780933	0.898478598103524	0.0322627833568569	0.0153507937921198	0.0506021907639602	0.0237469783631728	0.0209859342611694	5.04855930380206	-0.256437595566581	213.209082663237	2.52111833085199e-12	4.53182198189712e-11	ENSBTAG00000015912	F1N7Y8	Dermokine	-	-	-	-	-	-	-	-	IPR033541	Dermokine	ENOG410JC0V;ENOG4111ARX	-;-	GO:1903575	biological_process	cornified envelope assembly	-	-	-
CSF2	22.3377751973602	22.9051156528611	23.2250144645948	4.06710171349707	4.93691135109488	5.61301667276007	4.98537933506493	3.37460389574393	2.31276587188267	3.07309637002871	336.731696251402	3.16463503525795e-14	1.23730656452697e-12	-	L8IZE0	Uncharacterized protein	XP_005888437.1	granulocyte-macrophage colony-stimulating factor	102275474	CSF2	colony stimulating factor 2	-	PF01109	ranulocyte-macrophage colony-stimulating factor	IPR009079;IPR000773	Four-helical cytokine-like, core;Granulocyte-macrophage colony-stimulating factor	-	-	GO:0005576;GO:0005129;GO:0010469;GO:0006955;GO:0008083	cellular_component;molecular_function;biological_process;biological_process;molecular_function	extracellular region;granulocyte macrophage colony-stimulating factor receptor binding;regulation of signaling receptor activity;immune response;growth factor activity	K05427;K05427;K05427;K05427;K05427;K05427;K05427;K05427;K05427;K05427;K05427;K05427	ko04060;ko05166;ko05202;ko05323;ko04650;ko04640;ko05132;ko04630;ko04668;ko04664;ko05146;ko04660	Cytokine-cytokine receptor interaction;HTLV-I infection;Transcriptional misregulation in cancer;Rheumatoid arthritis;Natural killer cell mediated cytotoxicity;Hematopoietic cell lineage;Salmonella infection;Jak-STAT signaling pathway;TNF signaling pathway;Fc epsilon RI signaling pathway;Amoebiasis;T cell receptor signaling pathway
CALM2	649.229487550613	441.031789377992	574.991578975701	1061.75476177717	1189.31473798971	1119.88099507765	1174.61292801573	1215.10387615397	-1.06378339383597	10.1733084813349	98.6489257129305	7.88315096767615e-07	2.70209149714102e-06	-	A0A146N5G3	Uncharacterized protein	-	-	-	-	-	-	-	-	-	-	-	-	-	-	-	-	-	-
NFKBIZ	50.5076404893784	46.4837211060257	44.3043588532211	16.0615980912638	19.7200535083523	17.8945341403605	18.5082279812218	15.0206629549238	1.42304833381337	6.6347556950145	327.420656521833	3.89779998527379e-12	6.54234555490031e-11	-	M5AKL7	Molecule possessing ankyrin-repeats induced by lipopolysaccharide	-	-	282713	NFKBIZ	NFKB inhibitor zeta	O	PF12796	Ankyrin repeats (3 copies)	IPR020683;IPR002110;IPR036770	Ankyrin repeat-containing domain;Ankyrin repeat;Ankyrin repeat-containing domain superfamily	KOG0504;COG0666	FOG: Ankyrin repeat;FOG: Ankyrin repeat	GO:0006954;GO:0036464;GO:0005634;GO:0016607	biological_process;cellular_component;cellular_component;cellular_component	inflammatory response;cytoplasmic ribonucleoprotein granule;nucleus;nuclear speck	-	-	-
DAG1	22.4333668646053	24.6568331894407	24.170187529166	11.8080958241309	11.1888504944827	11.8372929733869	11.5020823220132	11.1344634707964	1.03828080741618	6.05566242609122	370.892972739335	1.23428283188929e-14	5.79196638189851e-13	ENSBTAG00000011580	F1N7D7	Dystroglycan	XP_005222762.1;XP_005222763.1;XP_015315021.1;XP_005222764.1	dystroglycan isoform X2;-;-;-	281439	DAG1	dystroglycan 1	O	PF05454	ystroglycan (Dystrophin-associated glycoprotein 1)	IPR006644;IPR015919;IPR030398;IPR013783;IPR008465;IPR027468	Dystroglycan-type cadherin-like;Cadherin-like;DG-type SEA domain;Immunoglobulin-like fold;Dystroglycan;Alpha-dystroglycan domain 2	ENOG410XQTU;KOG3781	-;Dystroglycan	GO:1904261;GO:0005911;GO:0071679;GO:0016010;GO:0043409;GO:0051393;GO:0071711;GO:0009897;GO:0006607;GO:0060441;GO:0022011;GO:0034453;GO:0008307;GO:0005509;GO:0005737;GO:0042802;GO:0010717;GO:0031012;GO:0030175;GO:0005615;GO:0016021;GO:0007016;GO:0033268;GO:0030027;GO:0005576;GO:0005886;GO:0019048;GO:0017166;GO:0042169;GO:0070938;GO:0010470;GO:0016020;GO:0005925;GO:0002162;GO:0002011;GO:0030336;GO:…	biological_process;cellular_component;biological_process;cellular_component;biological_process;molecular_function;biological_process;cellular_component;biological_process;biological_process;biological_process;biological_process;molecular_function;molecular_function;cellular_component;molecular_function;biological_process;cellular_component;cellular_component;cellular_component;cellular_component;…	positive regulation of basement membrane assembly involved in embryonic body morphogenesis;cell-cell junction;commissural neuron axon guidance;dystrophin-associated glycoprotein complex;negative regulation of MAPK cascade;alpha-actinin binding;basement membrane organization;external side of plasma membrane;NLS-bearing protein import into nucleus;epithelial tube branching involved in lung morphoge…	-	-	-
U1	3.89230062573153	3.97526896304653	3.55336308710082	2.1989335260643	1.58572776770743	1.61513861364496	1.79384919929453	2.13332766236084	1.01395500865694	4.92458793298309	132.645411612539	5.6472485119331e-10	4.47433231468615e-09	-	-	-	-	-	-	-	-	-	-	-	-	-	-	-	-	-	-	-	-	-
PET117	34.4385322078244	27.8657664478239	21.5500943970603	58.1118303019913	57.0101024734985	64.8349825661551	60.6320207719871	65.2730802463056	-1.16654953633694	3.61058650776934	97.4740481122332	2.9733663695042e-09	1.88805182094397e-08	-	L8I0B3	Uncharacterized protein	XP_005904625.1	protein PET117 homolog, mitochondrial	102281455	PET117	PET117 homolog	-	PF15786	PET assembly of cytochrome c oxidase, mitochondrial	IPR031568	Protein Pet117, mitochondrial	-	-	-	-	-	-	-	-
MIRLET7I	8.76461713544879	5.89630820101192	8.97276929196595	15.4654241009881	17.2059656492934	20.3327099110446	19.5859800433146	18.6401731648654	-1.2124460975263	0.737874226736019	26.4154207888312	4.58779821752032e-05	0.000109310722086886	-	-	-	-	-	-	-	-	-	-	-	-	-	-	-	-	-	-	-	-	-
BCO2	63.2392654333704	65.1590883435641	67.5186797206987	22.7344383985971	21.4168412872227	22.0327301763459	21.5789522471246	22.2499293065357	1.56027392304479	6.55442620596498	1030.14776391319	4.72569356479071e-19	1.63857206341269e-16	-	V6F7Q8	Beta-carotene dioxygenase 2	NP_001095457.2	beta,beta-carotene 9',10'-oxygenase	514135	BCO2	beta-carotene oxygenase 2	O	PF03055	Retinal pigment epithelial membrane protein	IPR004294	Carotenoid oxygenase	KOG1285;COG3670	Beta, beta-carotene 15,15'-dioxygenase and related enzymes;Lignostilbene-alpha,beta-dioxygenase and related enzymes	GO:0051213;GO:0055114;GO:0016702;GO:0046872	molecular_function;biological_process;molecular_function;molecular_function	dioxygenase activity;oxidation-reduction process;oxidoreductase activity, acting on single donors with incorporation of molecular oxygen, incorporation of two atoms of oxygen;metal ion binding	-	-	-
ERRFI1	67.5219905171618	65.0931165156437	62.911006607452	23.9112650335225	28.3796066104814	26.2920798048359	26.1600259366502	23.8168364673167	1.33180666481276	6.94453788844626	479.306348559299	9.93276027956342e-16	7.60895636299579e-14	ENSBTAG00000006609	A0JN98	ERBB receptor feedback inhibitor 1	NP_001071398.1	ERBB receptor feedback inhibitor 1	516303	ERRFI1	ERBB receptor feedback inhibitor 1	O	PF11555	R receptor inhibitor Mig-6	IPR021619	Mig-6 domain	ENOG410IEVS;ENOG4111HB5	-;-	GO:0007175;GO:0048286;GO:0031953;GO:0042059;GO:0005829;GO:0019901;GO:0043589;GO:0060428;GO:0045616;GO:0031234;GO:0005737;GO:0060426	biological_process;biological_process;biological_process;biological_process;cellular_component;molecular_function;biological_process;biological_process;biological_process;cellular_component;cellular_component;biological_process	negative regulation of epidermal growth factor-activated receptor activity;lung alveolus development;negative regulation of protein autophosphorylation;negative regulation of epidermal growth factor receptor signaling pathway;cytosol;protein kinase binding;skin morphogenesis;lung epithelium development;regulation of keratinocyte differentiation;extrinsic component of cytoplasmic side of plasma me…	-	-	-
TNFSF13	1.41081744891195	1.03233186659681	0.97784364612373	2.22418442953072	2.16914141301022	2.63262308776594	1.73879168680806	2.57451853369786	-1.02582737169146	1.77239352580942	31.4565041002709	1.55843487412947e-05	4.05809049437349e-05	ENSBTAG00000000130	Q3ZBM0	A proliferation-inducing ligand	NP_001029819.1	tumor necrosis factor ligand superfamily member 13	538567	TNFSF13	TNF superfamily member 13	O	PF00229	TNF(Tumour Necrosis Factor) family	IPR008983;IPR021184;IPR006052	Tumour necrosis factor-like domain superfamily;Tumour necrosis factor, conserved site;Tumour necrosis factor domain	ENOG410Y4KC;ENOG410II60	-;-	GO:0005125;GO:0010469;GO:0005164;GO:0006955;GO:0016020;GO:0005615;GO:0016021;GO:0048298;GO:0005737	molecular_function;biological_process;molecular_function;biological_process;cellular_component;cellular_component;cellular_component;biological_process;cellular_component	cytokine activity;regulation of signaling receptor activity;tumor necrosis factor receptor binding;immune response;membrane;extracellular space;integral component of membrane;positive regulation of isotype switching to IgA isotypes;cytoplasm	K05475;K05475;K05475	ko04060;ko05323;ko04672	Cytokine-cytokine receptor interaction;Rheumatoid arthritis;Intestinal immune network for IgA production
PID1	1.38027585279669	0.97743865803421	1.3780579265617	0	0.0807242049605562	0	0.0520319441495459	0.0367857819282509	5.22530798890093	0.216356216027251	158.807272839898	7.61557649748904e-11	7.97637805492175e-10	ENSOARG00000020593	W5QHD0	Phosphotyrosine interaction domain containing 1	XP_004005036.1	PTB-containing, cubilin and LRP1-interacting protein isoform X1	101104810	PID1	phosphotyrosine interaction domain containing 1	-	PF14719	Phosphotyrosine interaction domain (PTB/PID)	IPR011993;IPR006020	PH-like domain superfamily;PTB/PI domain	-	-	GO:0070584;GO:0005737;GO:0044320;GO:0046627;GO:2001170;GO:0010628;GO:0070346;GO:2001274;GO:0090298;GO:2000045;GO:0051881;GO:2001171;GO:0071354;GO:0001933;GO:0046325;GO:0071398;GO:1903077;GO:0071345;GO:0071356;GO:2000379;GO:2000377;GO:0045944	biological_process;cellular_component;biological_process;biological_process;biological_process;biological_process;biological_process;biological_process;biological_process;biological_process;biological_process;biological_process;biological_process;biological_process;biological_process;biological_process;biological_process;biological_process;biological_process;biological_process;biological_process;…	mitochondrion morphogenesis;cytoplasm;cellular response to leptin stimulus;negative regulation of insulin receptor signaling pathway;negative regulation of ATP biosynthetic process;positive regulation of gene expression;positive regulation of fat cell proliferation;negative regulation of glucose import in response to insulin stimulus;negative regulation of mitochondrial DNA replication;regulation…	-	-	-
FRRS1	5.06210721914252	5.2672199266728	6.03290335341738	2.06679685453612	1.74388232304406	1.96659718346009	1.67338935414085	1.48778815622977	1.6057519174403	3.0464618102561	202.163813072887	4.15644923589469e-12	6.86282896392837e-11	-	L8HYX7	Ferric-chelate reductase 1	XP_005906572.1	ferric-chelate reductase 1	102270431	FRRS1	ferric chelate reductase 1	-	PF03351;PF02014	OMON domain;Reeler domain	IPR006593;IPR002861;IPR005018	Cytochrome b561/ferric reductase transmembrane;Reeler domain;DOMON domain	-	-	GO:0016021;GO:0016020;GO:0055114	cellular_component;cellular_component;biological_process	integral component of membrane;membrane;oxidation-reduction process	-	-	-
CYTB	377.344445419393	233.099500558395	241.289711433706	749.335708120355	694.427305969922	798.078577162154	801.106231504449	817.679926970795	-1.45549428235861	9.39402619375439	72.1885048188969	5.49041700845226e-05	0.000129135548917114	-	Q7JAR2	Cytochrome b	YP_209217.1	cytochrome b	3283889	CYTB	cytochrome b	-	PF00032;PF00033	Cytochrome b(C-terminal)/b6/petD;Cytochrome b/b6/petB	IPR016174;IPR005797;IPR030689;IPR027387;IPR005798;IPR036150	Di-haem cytochrome, transmembrane;Cytochrome b/b6, N-terminal;Cytochrome b;Cytochrome b/b6-like domain superfamily;Cytochrome b/b6, C-terminal;Cytochrome b/b6, C-terminal domain superfamily	KOG4663;COG1290	Cytochrome b;Cytochrome b subunit of the bc complex	GO:0055114;GO:0008121;GO:0022904;GO:0006122;GO:0046872;GO:0005743;GO:0016491;GO:0016021;GO:0016020;GO:0031305;GO:0070469;GO:0009055;GO:0005739;GO:0045275	biological_process;molecular_function;biological_process;biological_process;molecular_function;cellular_component;molecular_function;cellular_component;cellular_component;cellular_component;cellular_component;molecular_function;cellular_component;cellular_component	oxidation-reduction process;ubiquinol-cytochrome-c reductase activity;respiratory electron transport chain;mitochondrial electron transport, ubiquinol to cytochrome c;metal ion binding;mitochondrial inner membrane;oxidoreductase activity;integral component of membrane;membrane;integral component of mitochondrial inner membrane;respiratory chain;electron transfer activity;mitochondrion;respiratory…	K00412;K00412;K00412;K00412;K00412;K00412;K00412	ko05010;ko05016;ko04932;ko05012;ko04260;ko00190;ko02020	Alzheimer's disease;Huntington's disease;Non-alcoholic fatty liver disease (NAFLD);Parkinson's disease;Cardiac muscle contraction;Oxidative phosphorylation;Two-component system
COX2	315.45702253035	165.388706814762	275.683475088143	520.952571438936	521.868727732242	544.209768249282	555.306146734138	559.275270784927	-1.11003637111995	8.21130642231113	30.4153922642451	0.00108427534389144	0.00200398540203586	-	E7BTI2	Cytochrome c oxidase subunit 2	YP_052700.1	cytochrome c oxidase subunit II (mitochondrion)	2885980	COX2	cytochrome c oxidase subunit II	-	PF02790;PF00116	Cytochrome C oxidase subunit II, transmembrane domain;Cytochrome C oxidase subunit II, periplasmic domain	IPR008972;IPR001505;IPR036257;IPR034210;IPR002429;IPR011759;IPR014222	Cupredoxin;Copper centre Cu(A);Cytochrome C oxidase subunit II, transmembrane domain superfamily;Cytochrome c oxidase subunit 2, C-terminal;Cytochrome c oxidase subunit II-like C-terminal;Cytochrome C oxidase subunit II, transmembrane domain;Cytochrome c oxidase, subunit II	-	-	GO:0022900;GO:0055114;GO:0005739;GO:0004129;GO:0005507;GO:0046872;GO:0005743;GO:0016021;GO:0016020;GO:0016491;GO:0070469;GO:1902600	biological_process;biological_process;cellular_component;molecular_function;molecular_function;molecular_function;cellular_component;cellular_component;cellular_component;molecular_function;cellular_component;biological_process	electron transport chain;oxidation-reduction process;mitochondrion;cytochrome-c oxidase activity;copper ion binding;metal ion binding;mitochondrial inner membrane;integral component of membrane;membrane;oxidoreductase activity;respiratory chain;proton transmembrane transport	K02261;K02261;K02261;K02261;K02261;K02261	ko05012;ko04932;ko04260;ko05010;ko05016;ko00190	Parkinson's disease;Non-alcoholic fatty liver disease (NAFLD);Cardiac muscle contraction;Alzheimer's disease;Huntington's disease;Oxidative phosphorylation
ND4L	233.298172478128	135.079060605	152.776991580853	1152.62896093835	1179.44976193544	1307.03329021476	1313.21941716993	1365.73563123527	-2.88243393950403	7.99487599735444	227.690178620972	1.1922326748863e-06	3.92525180517288e-06	ENSOARG00000005798	W5P715	Uncharacterized protein	-	-	-	-	-	-	PF00420	NADH-ubiquinone/plastoquinone oxidoreductase chain 4L	IPR001133	NADH-ubiquinone oxidoreductase chain 4L/K	-	-	GO:0055114;GO:0016021;GO:0016020;GO:0042773;GO:0016651	biological_process;cellular_component;cellular_component;biological_process;molecular_function	oxidation-reduction process;integral component of membrane;membrane;ATP synthesis coupled electron transport;oxidoreductase activity, acting on NAD(P)H	-	-	-
ND1	569.382900673537	317.695349774237	380.510124388476	849.932204654108	872.386060811006	819.303881702936	822.677351967413	884.934700310479	-1.01932840004546	9.36656586356956	31.8345416515669	0.000845092276021081	0.00159093239446403	-	B1P0I6	NADH-ubiquinone oxidoreductase chain 1	-	-	-	-	-	-	PF00146	NADH dehydrogenase	IPR018086;IPR001694	NADH:ubiquinone oxidoreductase, subunit 1, conserved site;NADH:ubiquinone oxidoreductase, subunit 1/F420H2 oxidoreductase subunit H	KOG4770;COG1005	NADH dehydrogenase subunit 1;NADH:ubiquinone oxidoreductase subunit 1 (chain H)	GO:0055114;GO:0005743;GO:0016021;GO:0016020;GO:0016491;GO:0005739;GO:0008137	biological_process;cellular_component;cellular_component;cellular_component;molecular_function;cellular_component;molecular_function	oxidation-reduction process;mitochondrial inner membrane;integral component of membrane;membrane;oxidoreductase activity;mitochondrion;NADH dehydrogenase (ubiquinone) activity	-	-	-
SPAG7	19.9811871826457	19.4344237754615	16.1790128840595	46.4518001257195	45.5118085605831	49.3517555494665	46.9272663718763	48.1512974866272	-1.36979064399878	5.18012875192854	349.315593145761	2.21465323779562e-14	9.17618586830033e-13	-	A0A212D722	Sperm-associated antigen 7	-	-	-	-	-	-	-	-	IPR001374;IPR017330;IPR034068;IPR036867	R3H domain;Sperm-associated antigen 7;Sperm-associated antigen 7, R3H domain;R3H domain superfamily	-	-	GO:0003676;GO:0005634	molecular_function;cellular_component	nucleic acid binding;nucleus	-	-	-
TSSK5	0.885835635614877	0.567559078172271	0.508052366327106	2.3205433457601	1.718686912804	2.34344067226928	1.35353543697114	2.00784141806418	-1.63072681111389	0.826813929246587	37.3972740892902	4.9822593664991e-06	1.43834902307169e-05	ENSBTAG00000039978	F1N1N4	Uncharacterized protein	-	-	-	-	-	-	PF00069	Protein kinase domain	IPR017441;IPR017348;IPR000719;IPR011009;IPR008271	Protein kinase, ATP binding site;Serine/threonine-protein kinase pim-1/2/3;Protein kinase domain;Protein kinase-like domain superfamily;Serine/threonine-protein kinase, active site	COG0515;KOG0583	Serine/threonine protein kinase;Serine/threonine protein kinase	GO:0000166;GO:0006468;GO:0043066;GO:0005524;GO:0004674;GO:0035556;GO:0004672;GO:0005737;GO:0005634	molecular_function;biological_process;biological_process;molecular_function;molecular_function;biological_process;molecular_function;cellular_component;cellular_component	nucleotide binding;protein phosphorylation;negative regulation of apoptotic process;ATP binding;protein serine/threonine kinase activity;intracellular signal transduction;protein kinase activity;cytoplasm;nucleus	-	-	-
ENSBTAG00000052397	2.18782075481712	1.29319780597005	1.48429178457262	4.65671462621568	4.90323575896266	5.17350402774939	5.47458865143735	4.89415563912414	-1.6375200806362	2.73408985813646	122.287480195648	4.11164278418336e-10	3.385937832775e-09	-	L8J3X8	Interleukin-32	-	-	102284826	LOC102284826	uncharacterized LOC102284826	-	PF15225	Interleukin 32	IPR028067	Interleukin-32	-	-	GO:0006955	biological_process	immune response	-	-	-
ENSBTAG00000054037	0.679553929927533	1.45532885247552	0.505520686461118	2.9873593454214	2.90202607776837	2.56237698247739	2.84017070274676	3.40057213142814	-1.76993780753294	1.45358439763636	51.0582365095471	5.91941701345113e-07	2.08040113548232e-06	-	-	-	-	-	-	-	-	-	-	-	-	-	-	-	-	-	-	-	-	-
NDUFAF2	14.3873665336387	7.28021794293401	8.2380438017698	18.687261523629	20.2679437398308	19.5825434848809	21.1276314241837	20.1441263865204	-1.04459439914767	3.31254043672092	43.1822137352732	5.9030239338179e-06	1.67337012375182e-05	ENSBTAG00000021607	E1BEC7	NADH dehydrogenase [ubiquinone] 1 alpha subcomplex assembly factor 2	-	-	-	-	-	-	PF05071	NADH ubiquinone oxidoreductase subunit NDUFA12	IPR007763	NADH dehydrogenase [ubiquinone] 1 alpha subcomplex subunit 12	ENOG4111PFA;ENOG410IZ9U	-;-	GO:0009055;GO:0072593;GO:0022904;GO:0016020;GO:0061179;GO:0045333;GO:0005739;GO:0008137	molecular_function;biological_process;biological_process;cellular_component;biological_process;biological_process;cellular_component;molecular_function	electron transfer activity;reactive oxygen species metabolic process;respiratory electron transport chain;membrane;negative regulation of insulin secretion involved in cellular response to glucose stimulus;cellular respiration;mitochondrion;NADH dehydrogenase (ubiquinone) activity	-	-	-
NEU1	16.4709706846757	19.832350854669	16.738155803874	7.41442691413577	8.10964927174742	7.72546465083052	7.86955966155787	7.4249905384261	1.18975184835938	4.4141819250552	246.147309913786	6.46383031149998e-13	1.4558534732363e-11	-	L8HMA9	Sialidase-1	XP_005911114.1	sialidase-1	102279438	NEU1	neuraminidase 1	-	PF13088	BNR repeat-like domain	IPR026856;IPR011040;IPR036278	Sialidase family;Sialidase;Sialidase superfamily	-	-	GO:0004308;GO:0016021;GO:0016020	molecular_function;cellular_component;cellular_component	exo-alpha-sialidase activity;integral component of membrane;membrane	K01186;K01186;K01186	ko00600;ko00511;ko04142	Sphingolipid metabolism;Other glycan degradation;Lysosome
ENSBTAG00000024839	15.1793693524205	7.28929929587738	10.2708964868291	20.8893868302059	26.0274229995226	27.5923261097248	26.3861020126151	25.3909385813301	-1.24348527858395	3.49197455071343	48.5886432009876	9.97885920472919e-06	2.69760871730636e-05	ENSBTAG00000024839	G3N288	Uncharacterized protein	-	-	-	-	-	-	PF00237	Ribosomal protein L22p/L17e	IPR001063;IPR005721;IPR036394	Ribosomal protein L22/L17;Ribosomal protein L22/L17, eukaryotic/archaeal;Ribosomal protein L22/L17 superfamily	KOG3353;COG0091	60S ribosomal protein L22;Ribosomal protein L22	GO:0006412;GO:0030529;GO:0005840;GO:0003735;GO:0015934	biological_process;;cellular_component;molecular_function;cellular_component	translation;;ribosome;structural constituent of ribosome;large ribosomal subunit	-	-	-
SLC1A4	8.18725756825835	7.80778939175558	9.17017992705032	1.366739428793	1.50251103590969	1.95780636744869	1.4481341106567	1.26900630796417	2.47278076743836	4.14886046308595	521.810083528048	4.55297006240807e-15	2.65442183815437e-13	-	L8IN10	Amino acid transporter	XP_005893615.1	neutral amino acid transporter A isoform X1	102267216	SLC1A4	solute carrier family 1 member 4	-	PF00375	Sodium:dicarboxylate symporter family	IPR036458;IPR001991;IPR018107	Sodium:dicarboxylate symporter superfamily;Sodium:dicarboxylate symporter;Sodium:dicarboxylate symporter, conserved site	-	-	GO:0055085;GO:0016021;GO:0016020;GO:0015293	biological_process;cellular_component;cellular_component;molecular_function	transmembrane transport;integral component of membrane;membrane;symporter activity	-	-	-
TNNT1	0.488646796047145	0.51565839550755	0.448404920368939	1.83556308954987	2.05127057498672	2.04558236645814	1.63994250873226	2.00305274211575	-1.99422755294167	1.57721900770654	114.73778818281	7.21740839944809e-10	5.5449896834477e-09	ENSCPOG00000022114	H0VWF0	Troponin T1, slow skeletal type	XP_013003200.1	troponin T, slow skeletal muscle isoform X1	100720501	Tnnt1	troponin T1, slow skeletal type	-	PF00992	Troponin	IPR001978;IPR027707;IPR038077	Troponin;Troponin T;Troponin domain superfamily	KOG3634;ENOG410XS6A	Troponin;-	GO:0045932;GO:0005861;GO:0003009;GO:0014883;GO:0006937;GO:0005523	biological_process;cellular_component;biological_process;biological_process;biological_process;molecular_function	negative regulation of muscle contraction;troponin complex;skeletal muscle contraction;transition between fast and slow fiber;regulation of muscle contraction;tropomyosin binding	-	-	-
NOCT	17.493100182995	19.9146304735097	19.1286830543293	4.38031469376586	4.65577948555745	4.16924694572992	4.99219315802753	3.94070774961919	2.08417667723075	4.32709570154349	656.330392665195	4.37230170884897e-17	5.68491870043308e-15	ENSBTAG00000005998	A2VE74	CCR4 carbon catabolite repression 4-like	NP_001075923.1	nocturnin	540641	NOCT	nocturnin	O	PF03372	ndonuclease/Exonuclease/phosphatase family	IPR034965;IPR005135;IPR036691	Nocturnin, deadenylase domain;Endonuclease/exonuclease/phosphatase;Endonuclease/exonuclease/phosphatase superfamily	KOG0620;COG5239	Glucose-repressible alcohol dehydrogenase transcriptional effector CCR4 and related proteins;mRNA deadenylase, exonuclease subunit and related nucleases	GO:0045600;GO:0009991;GO:0048255;GO:0005737;GO:0005634;GO:0042752;GO:0010629;GO:0007623;GO:0004535;GO:0045668;GO:0032922;GO:0033962;GO:0000932;GO:0003729;GO:0048471;GO:0000290;GO:0045995;GO:0090503;GO:0032496	biological_process;biological_process;biological_process;cellular_component;cellular_component;biological_process;biological_process;biological_process;molecular_function;biological_process;biological_process;biological_process;cellular_component;molecular_function;cellular_component;biological_process;biological_process;biological_process;biological_process	positive regulation of fat cell differentiation;response to extracellular stimulus;mRNA stabilization;cytoplasm;nucleus;regulation of circadian rhythm;negative regulation of gene expression;circadian rhythm;poly(A)-specific ribonuclease activity;negative regulation of osteoblast differentiation;circadian regulation of gene expression;cytoplasmic mRNA processing body assembly;P-body;mRNA binding;p…	-	-	-
NHS	2.39528619277177	1.99721618740716	2.08408102715144	5.40895647372865	5.33514395837174	4.76836571649725	4.69580017339716	5.1071622529038	-1.24480614513599	4.57192124488967	243.34919265611	7.20729472198219e-13	1.58272192094729e-11	-	L8IV76	Nance-Horan syndrome protein	-	-	102268503	NHS	NHS actin remodeling regulator	-	PF15273	NHS-like	IPR024845	Nance-Horan syndrome protein family	-	-	-	-	-	-	-	-
ENSBTAG00000054234	1.74350634037477	2.27110747013831	2.05614992217142	0.527825408349376	0.161448409921112	0.487847060918548	0.395442775536548	0.423036492174885	2.30005533267266	0.355462352080579	77.9269787523966	1.95069852811734e-08	9.79512340185751e-08	ENSBTAG00000046365	G3N3D0	Galectin	XP_015322971.1;XP_002695021.1	-;galectin-7	787811	LGALS7	galectin 7	-	PF00337	alactoside-binding lectin	IPR030640;IPR013320;IPR001079	Galectin-7;Concanavalin A-like lectin/glucanase domain superfamily;Galectin, carbohydrate recognition domain	KOG3587;ENOG4111EA0	Galectin, galactose-binding lectin;-	GO:0005615;GO:0030246;GO:0007157	cellular_component;molecular_function;biological_process	extracellular space;carbohydrate binding;heterophilic cell-cell adhesion via plasma membrane cell adhesion molecules	-	-	-
ENSBTAG00000049582	5.52170879533274	2.80941743695274	1.90011585006338	9.1427948361724	11.2975019734983	11.6378010675058	10.6216276388745	10.4518113817281	-1.72933394866269	1.58023194046054	51.265540717528	6.12743090578509e-07	2.1472082344315e-06	ENSBTAG00000006386	F1MFF4	Uncharacterized protein	-	-	-	-	-	-	PF01776	Ribosomal L22e protein family	IPR002671;IPR028370;IPR038526	Ribosomal protein L22e;60S ribosomal protein L22-like 1;Ribosomal protein L22e superfamily	KOG3434;ENOG4111UVJ	60S ribosomal protein L22;-	GO:0006412;GO:0022625;GO:0005622;GO:0002181;GO:0003723;GO:0003735;GO:0005840	biological_process;cellular_component;cellular_component;biological_process;molecular_function;molecular_function;cellular_component	translation;cytosolic large ribosomal subunit;intracellular;cytoplasmic translation;RNA binding;structural constituent of ribosome;ribosome	-	-	-
SAA3	22.9574435477555	25.7406495102173	26.2476460131778	6.3889005176831	7.70237544402495	8.5310491311163	6.52954262360603	8.08692423522153	1.74218128915379	2.95549424042305	234.929505997367	1.00726571272697e-12	2.09003669777804e-11	ENSBTAG00000022396	F1MHZ0	Serum amyloid A protein	-	-	-	-	-	-	PF00277	Serum amyloid A protein	IPR000096	Serum amyloid A protein	ENOG410IXU4;ENOG410YSBK	-;-	GO:0005576;GO:0060326;GO:0006953;GO:0042056;GO:0005615;GO:0050918;GO:0034364	cellular_component;biological_process;biological_process;molecular_function;cellular_component;biological_process;cellular_component	extracellular region;cell chemotaxis;acute-phase response;chemoattractant activity;extracellular space;positive chemotaxis;high-density lipoprotein particle	-	-	-
ENSBTAG00000038903	0.271225974392111	0.17888681546977	0.381112061617297	3.19057459963079	2.64549744859114	2.31813130640171	2.46065872265579	3.11305388917932	-3.25725459862573	1.07495630558866	141.297680542752	1.12758822104143e-10	1.11066043725439e-09	ENSBTAG00000038903	F1N7L2	Vomeronasal type-1 receptor	-	-	-	-	-	-	PF03402	Vomeronasal organ pheromone receptor family, V1R	IPR004072;IPR017452	Vomeronasal receptor, type 1;GPCR, rhodopsin-like, 7TM	ENOG4111F74;ENOG410IKIB	-;-	GO:0007186;GO:0005886;GO:0004930;GO:0007606;GO:0004871;GO:0007165;GO:0016021;GO:0016020;GO:0019236;GO:0016503	biological_process;cellular_component;molecular_function;biological_process;molecular_function;biological_process;cellular_component;cellular_component;biological_process;molecular_function	G-protein coupled receptor signaling pathway;plasma membrane;G-protein coupled receptor activity;sensory perception of chemical stimulus;signal transducer activity;signal transduction;integral component of membrane;membrane;response to pheromone;pheromone receptor activity	-	-	-
EXPH5	1.41122118716585	0.91678105491736	1.06599053635924	0.0931368687875069	0.108773153116448	0.219119172828979	0.102829900792201	0.144572180699576	3.05920363472939	1.43603634440828	189.110470781605	1.1977915724248e-11	1.6405511183232e-10	ENSBTAG00000008253	F1MGW8	Exophilin 5	-	-	-	-	-	-	-	-	-	-	ENOG4111DX8;ENOG410IEGS	-;-	GO:0045921;GO:0003334;GO:0071985;GO:0017137;GO:0050714;GO:0005768	biological_process;biological_process;biological_process;molecular_function;biological_process;cellular_component	positive regulation of exocytosis;keratinocyte development;multivesicular body sorting pathway;Rab GTPase binding;positive regulation of protein secretion;endosome	-	-	-
ENSBTAG00000008257	1.18693247727708	0.986378535858015	1.00068797119325	0.307996644460026	0.219819517374305	0.181152670383833	0.204030464883335	0.120205326275889	2.32880316522826	-0.294004956454244	62.6597293961798	1.12744048831746e-07	4.64804626848275e-07	ENSSTOG00000014187	I3MMF8	Uncharacterized protein	XP_005339923.1	-	101976117	Drg1	developmentally regulated GTP binding protein 1	-	PF01926;PF16897;PF02824	50S ribosome-binding GTPase;C-terminal region of MMR_HSR1 domain;TGS domain	IPR012675;IPR006074;IPR006073;IPR004095;IPR027417;IPR031662;IPR005225;IPR012676;IPR031167	Beta-grasp domain superfamily;GTP1/OBG, conserved site;GTP binding domain;TGS;P-loop containing nucleoside triphosphate hydrolase;GTP binding protein, second domain;Small GTP-binding protein domain;TGS-like;OBG-type guanine nucleotide-binding (G) domain	KOG1487;COG1163	GTP-binding protein DRG1 (ODN superfamily);Predicted GTPase	GO:0005829;GO:0016604;GO:0005525;GO:0005844;GO:0042802	cellular_component;cellular_component;molecular_function;cellular_component;molecular_function	cytosol;nuclear body;GTP binding;polysome;identical protein binding	-	-	-
CALCB	1.73234352497613	2.00487892600219	1.90930149298496	0.245966588216479	0.399523490918388	0.31926907100797	0.355843878815002	0.314470166850037	2.52884228646026	1.31587158573076	206.336788424895	3.43118243182885e-12	5.91744237196033e-11	ENSSSCG00000035649	A0A287BPR7	Uncharacterized protein	-	-	-	-	-	-	-	-	IPR018360;IPR015476;IPR001693;IPR021116;IPR021117	Calcitonin, conserved site;Calcitonin gene-related peptide;Calcitonin peptide-like;Calcitonin/adrenomedullin;Calcitonin-like	-	-	GO:0005576;GO:0010469;GO:0005179;GO:0016021;GO:0016020	cellular_component;biological_process;molecular_function;cellular_component;cellular_component	extracellular region;regulation of signaling receptor activity;hormone activity;integral component of membrane;membrane	-	-	-
ZFAND2A	10.3949694936788	10.2252216889539	7.25638146236665	2.60930864086859	3.31596411809661	2.43480231919749	2.89302273921869	2.83595129920728	1.70722495192527	3.49911417756167	211.294076780808	6.02737381301662e-12	9.2668234959518e-11	ENSBTAG00000007402	A4IFV6	ZFAND2A protein	NP_001077231.1	AN1-type zinc finger protein 2A	613974	ZFAND2A	zinc finger AN1-type containing 2A	O	PF01428	AN1-like Zinc finger	IPR000058;IPR035896	Zinc finger, AN1-type;AN1-like Zinc finger	ENOG4111JCH;KOG3183	-;Predicted Zn-finger protein	GO:0032436;GO:0008270;GO:0046872;GO:0071243;GO:0000502	biological_process;molecular_function;molecular_function;biological_process;cellular_component	positive regulation of proteasomal ubiquitin-dependent protein catabolic process;zinc ion binding;metal ion binding;cellular response to arsenic-containing substance;proteasome complex	-	-	-
SLC9A3R2	0	0.114262020821667	0.130409577914873	0.324672619363428	0.516916714598295	0.470057564636035	0.386036288836204	0.645752240514255	-2.3513116409026	-0.42511353019363	24.9146539278664	6.47849929409769e-05	0.000150256480723519	ENSBTAG00000013479	G3N1L5	Na	-	-	-	-	-	-	PF09007;PF00595	BP50, C-terminal;PDZ domain (Also known as DHR or GLGF)	IPR036034;IPR015098;IPR031197;IPR017300;IPR001478	PDZ superfamily;EBP50, C-terminal;Na(+)/H(+) exchange regulatory cofactor NHERF-2;Na(+)/H(+) exchange regulatory cofactor NHERF;PDZ domain	ENOG410ITAC;ENOG4111V58	-;-	GO:0005102;GO:0005886;GO:0019902;GO:0032947;GO:0008022;GO:0045296;GO:0012505;GO:0016020;GO:0008013	molecular_function;cellular_component;molecular_function;molecular_function;molecular_function;molecular_function;cellular_component;cellular_component;molecular_function	signaling receptor binding;plasma membrane;phosphatase binding;protein-containing complex scaffold activity;protein C-terminus binding;cadherin binding;endomembrane system;membrane;beta-catenin binding	-	-	-
TNIK	10.2901342801053	11.1814251544786	9.67176085843071	21.4204729360586	22.3844260910134	21.3623606547618	22.167583234055	21.7492676850282	-1.08323143536615	4.88221013499804	248.079374124284	5.99973198994707e-13	1.37722070905126e-11	ENSBTAG00000011742	E1BIS8	TRAF2 and NCK interacting kinase	-	-	-	-	-	-	PF00069;PF00780	Protein kinase domain;CNH domain	IPR000719;IPR011009;IPR008271;IPR001180	Protein kinase domain;Protein kinase-like domain superfamily;Serine/threonine-protein kinase, active site;Citron homology (CNH) domain	ENOG410XPHR;KOG0587	-;Traf2- and Nck-interacting kinase and related germinal center kinase (GCK) family protein kinases	GO:0016324;GO:0048812;GO:0006468;GO:0072659;GO:0042981;GO:0004674;GO:0004672;GO:0005737;GO:0005634;GO:0008349;GO:0005856;GO:0007010;GO:0031098;GO:0048814;GO:0000185;GO:0007256;GO:0031532;GO:0005524;GO:0005829;GO:0005654;GO:0001934;GO:0030033;GO:0035556;GO:0046777;GO:0007346	cellular_component;biological_process;biological_process;biological_process;biological_process;molecular_function;molecular_function;cellular_component;cellular_component;molecular_function;cellular_component;biological_process;biological_process;biological_process;biological_process;biological_process;biological_process;molecular_function;cellular_component;cellular_component;biological_process;…	apical plasma membrane;neuron projection morphogenesis;protein phosphorylation;protein localization to plasma membrane;regulation of apoptotic process;protein serine/threonine kinase activity;protein kinase activity;cytoplasm;nucleus;MAP kinase kinase kinase kinase activity;cytoskeleton;cytoskeleton organization;stress-activated protein kinase signaling cascade;regulation of dendrite morphogenesi…	-	-	-
GSTK1	4.92698666730907	5.75078788356257	6.29375912481561	14.3863742843299	12.0188805940186	11.1504135540728	13.5167501196765	12.8523951970455	-1.17207344354532	3.30621303727078	108.523673004713	1.17509191433381e-09	8.47919554395521e-09	ENSBTAG00000009839	F1MRG0	Glutathione S-transferase kappa	-	-	-	-	-	-	PF01323	SBA-like thioredoxin domain	IPR001853;IPR014440;IPR036249	DSBA-like thioredoxin domain;HCCA isomerase/glutathione S-transferase kappa;Thioredoxin-like superfamily	COG3917;ENOG410IJK9	2-hydroxychromene-2-carboxylate isomerase;-	GO:0098869;GO:0055114;GO:0015035;GO:0004602;GO:0004364;GO:0030855;GO:0005102;GO:0005622;GO:0006749;GO:0005743;GO:0005777;GO:0016740;GO:0005739	biological_process;biological_process;molecular_function;molecular_function;molecular_function;biological_process;molecular_function;cellular_component;biological_process;cellular_component;cellular_component;molecular_function;cellular_component	cellular oxidant detoxification;oxidation-reduction process;protein disulfide oxidoreductase activity;glutathione peroxidase activity;glutathione transferase activity;epithelial cell differentiation;signaling receptor binding;intracellular;glutathione metabolic process;mitochondrial inner membrane;peroxisome;transferase activity;mitochondrion	-	-	-
RAB32	3.926027012046	5.27167573981979	5.6416483191241	2.05157833510887	2.34677455576693	2.1488561901652	1.84620530068561	2.34449382974238	1.20820152490991	2.46419835949303	82.6810247648715	1.19479780219916e-08	6.3864729581242e-08	ENSBTAG00000009784	E1BA60	RAB32, member RAS oncogene family	NP_001192879.1	ras-related protein Rab-32	528099	RAB32	RAB32, member RAS oncogene family	O	PF00071	Ras family	IPR030697;IPR001806;IPR027417;IPR005225	Ras-related protein Rab29/Rab38/Rab32;Small GTPase superfamily;P-loop containing nucleoside triphosphate hydrolase;Small GTP-binding protein domain	KOG4423;ENOG410YITC	GTP-binding protein-like, RAS superfamily;-	GO:0005741;GO:0031982;GO:0032438;GO:0045335;GO:0005739;GO:0030742;GO:0035651;GO:1903232;GO:0003924;GO:0042470;GO:0072657;GO:0005783;GO:0005769;GO:0005794;GO:0036461;GO:0035650;GO:0035646;GO:0016020;GO:0019882;GO:0007005;GO:0033162;GO:0016192;GO:0090382;GO:0005802;GO:0005525;GO:0044233	cellular_component;cellular_component;biological_process;cellular_component;cellular_component;molecular_function;molecular_function;biological_process;molecular_function;cellular_component;biological_process;cellular_component;cellular_component;cellular_component;molecular_function;molecular_function;biological_process;cellular_component;biological_process;biological_process;cellular_component;…	mitochondrial outer membrane;vesicle;melanosome organization;phagocytic vesicle;mitochondrion;GTP-dependent protein binding;AP-3 adaptor complex binding;melanosome assembly;GTPase activity;melanosome;protein localization to membrane;endoplasmic reticulum;early endosome;Golgi apparatus;BLOC-2 complex binding;AP-1 adaptor complex binding;endosome to melanosome transport;membrane;antigen processing …	-	-	-
CNPY2	23.6954002085427	22.1325783268434	21.5346463007183	45.4972441891354	46.6107890752445	42.3776480251246	48.5306908222583	45.5509441709483	-1.03874999221224	4.83751908517232	219.434398562543	1.92182060613233e-12	3.54152563725868e-11	-	L8I698	Protein canopy-like protein 2	-	-	102277428	CNPY2	canopy FGF signaling regulator 2	-	PF11938	TLR4 regulator and MIR-interacting MSAP	IPR021852;IPR008139	Domain of unknown function DUF3456;Saposin B type domain	-	-	-	-	-	-	-	-
AMTN	3.06184980192323	2.54654796916769	2.68766386686596	0.107731282437224	0.0768886250464947	0.126727416343076	0.178414797965416	0.105113758448489	4.46477904631635	-0.0989099814177962	214.597373538589	2.3715599835104e-12	4.28637508130769e-11	ENSBTAG00000002928	E1BF93	Uncharacterized protein	-	-	-	-	-	-	PF15757	Amelotin	IPR031501	Amelotin	ENOG410IZHR;ENOG41118MN	-;-	GO:0005911;GO:0005605;GO:0005578;GO:0070169;GO:0070175;GO:0042475	cellular_component;cellular_component;;biological_process;biological_process;biological_process	cell-cell junction;basal lamina;;positive regulation of biomineral tissue development;positive regulation of enamel mineralization;odontogenesis of dentin-containing tooth	-	-	-
KAT6B	7.3272616118803	6.03083822375586	5.68679143235377	12.8771803962645	12.7112530917531	13.2684961090448	14.0303190801456	12.7067910528149	-1.06272268571238	6.48173349002112	221.774816514918	2.79120732001446e-12	4.94979106978607e-11	-	L8HSV1	Histone acetyltransferase	XP_005909816.1	histone acetyltransferase KAT6B isoform X1	102284297	KAT6B	lysine acetyltransferase 6B	-	PF00628;PF01853	PHD-finger;MOZ/SAS family	IPR011011;IPR036390;IPR002717;IPR019787;IPR036388;IPR005818;IPR016181;IPR001965;IPR013083	Zinc finger, FYVE/PHD-type;Winged helix DNA-binding domain superfamily;Histone acetyltransferase domain, MYST-type;Zinc finger, PHD-finger;Winged helix-like DNA-binding domain superfamily;Linker histone H1/H5, domain H15;Acyl-CoA N-acyltransferase;Zinc finger, PHD-type;Zinc finger, RING/FYVE/PHD-type	-	-	GO:0004402;GO:0000786;GO:0016573;GO:0006334;GO:0046872;GO:0006355;GO:0003677;GO:0016740;GO:0005634	molecular_function;cellular_component;biological_process;biological_process;molecular_function;biological_process;molecular_function;molecular_function;cellular_component	histone acetyltransferase activity;nucleosome;histone acetylation;nucleosome assembly;metal ion binding;regulation of transcription, DNA-templated;DNA binding;transferase activity;nucleus	-	-	-
ZDHHC14	0.719340751646732	1.00727359391914	0.866381739896396	0.258454315932794	0.163965142733601	0.360328616383118	0.23250938596896	0.261514510496942	1.7403993719912	0.298634225831009	49.0995600991006	7.23064043721432e-07	2.49923710390178e-06	ENSBTAG00000018464	E1BK60	Palmitoyltransferase	NP_001178108.1	probable palmitoyltransferase ZDHHC14	517451	ZDHHC14	zinc finger DHHC-type palmitoyltransferase 14	O	PF01529	HHC palmitoyltransferase	IPR001594	Palmitoyltransferase, DHHC domain	COG5273;KOG1311	Uncharacterized protein containing DHHC-type Zn finger;DHHC-type Zn-finger proteins	GO:0005783;GO:0016021;GO:0016020;GO:0016740;GO:0016409;GO:0016746;GO:0018345;GO:0019706	cellular_component;cellular_component;cellular_component;molecular_function;molecular_function;molecular_function;biological_process;molecular_function	endoplasmic reticulum;integral component of membrane;membrane;transferase activity;palmitoyltransferase activity;transferase activity, transferring acyl groups;protein palmitoylation;protein-cysteine S-palmitoyltransferase activity	K16675	ko04391	Hippo signaling pathway - fly
VIM	0.819105376422688	0.344403075018544	0.3082935397615	4.01186867685099	3.79245138141715	3.15660242676944	3.5933840325755	3.83662375888135	-3.00819315220679	2.28140473056468	191.138521410798	8.31183156965844e-12	1.20613097755308e-10	-	L8IRX0	Vimentin	-	-	102283001	VIM	vimentin	-	PF00038;PF04732	Intermediate filament protein;Intermediate filament head (DNA binding) region	IPR027699;IPR006821;IPR001664;IPR018039	Vimentin;Intermediate filament head, DNA-binding domain;Intermediate filament protein;Intermediate filament protein, conserved site	-	-	GO:0005882;GO:0005198	cellular_component;molecular_function	intermediate filament;structural molecule activity	-	-	-
PNISR	32.1417610629512	24.9193103503517	21.7431234909893	50.5603109889349	53.0734552934967	53.9264537025261	51.2361232665604	52.7710881104932	-1.00905255866523	7.32137260608187	108.752500299535	1.39528097679727e-07	5.66714616223206e-07	ENSOARG00000011874	W5PQJ9	PNN interacting serine and arginine rich protein	XP_012038120.1;XP_012038121.1	arginine/serine-rich protein PNISR isoform X1;-	101103575	PNISR	PNN interacting serine and arginine rich protein	-	PF15996	Arginine/serine-rich protein PNISR	IPR031937	PNN-interacting serine/arginine-rich protein	-	-	GO:0005829;GO:0016607	cellular_component;cellular_component	cytosol;nuclear speck	-	-	-
ENSBTAG00000006339	2.73051533835135	0.720363445372497	0.548110341364436	1.57453412792866	3.37127048280784	3.70433986233606	1.91224065511651	1.84353360971196	-1.02369830553892	-0.541045089730307	4.60819881918764	0.0447036738871811	0.0615550499861015	ENSOARG00000010652	W5PLV1	Uncharacterized protein	-	-	-	-	-	-	-	-	-	-	-	-	GO:0016021;GO:0016020	cellular_component;cellular_component	integral component of membrane;membrane	-	-	-
BTBD19	3.51829659442873	3.90196866243436	2.88796016984065	1.63984150937115	1.61029245409875	1.50488806907403	1.97743067745003	1.25957338959013	1.08910779011306	2.23702441421073	54.8476395842929	3.15516627670234e-07	1.1776903926864e-06	-	L8IM75	BTB/POZ domain-containing protein 19	XP_005894249.1	BTB/POZ domain-containing protein 19	102273406	BTBD19	BTB domain containing 19	-	PF00651;PF07707	BTB/POZ domain;BTB And C-terminal Kelch	IPR011333;IPR000210;IPR011705	SKP1/BTB/POZ domain superfamily;BTB/POZ domain;BTB/Kelch-associated	-	-	-	-	-	-	-	-
IFFO1	0.273973560239788	0.54209694876078	0.525900370947353	0.311033152622665	0.114164586537921	0.209072727396681	0.147172843473643	0.216768604615191	1.15502462751548	-0.223096760777548	13.2592889426901	0.00156704307741945	0.0028065058727757	ENSBTAG00000030369	B0JYL4	IFFO1 protein	XP_005207178.1	intermediate filament family orphan 1 isoform X6	506821	IFFO1	intermediate filament family orphan 1	O	-	-	IPR001664	Intermediate filament protein	ENOG410ZMWF;ENOG410IE4D	-;-	GO:0005198;GO:0005882	molecular_function;cellular_component	structural molecule activity;intermediate filament	-	-	-
TENT5A	4.43978146697324	4.94675808570913	4.490710957117	1.54355968606777	1.64449223186874	1.51311150114547	0.987943507859501	1.20047953637892	1.74541642768818	2.45796688060599	155.407168593923	4.74863630906995e-11	5.3158905699495e-10	ENSBTAG00000000995	E1B8X5	Family with sequence similarity 46 member A	XP_592539.3;XP_002690091.2	protein FAM46A isoform X1;-	540234	TENT5A	terminal nucleotidyltransferase 5A	O	PF07984	Nucleotidyltransferase	IPR012937	FAM46 family	KOG3852;ENOG410XTG4	Uncharacterized conserved protein;-	-	-	-	-	-	-
HSD11B1	91.4002197558659	82.4685105386717	81.1332652792549	169.717129345617	162.481314620377	172.880120831914	178.713734854043	171.249226787707	-1.02024540381532	7.14543736855223	328.301887502854	4.04819768722196e-14	1.52397293505247e-12	ENSBTAG00000015086	Q8HZJ8	11 beta-hydroxysteroid dehydrogenase type 1	NP_001116504.1;XP_010811844.1	corticosteroid 11-beta-dehydrogenase isozyme 1;-	282589	HSD11B1	hydroxysteroid 11-beta dehydrogenase 1	O	PF08643;PF00106;PF13561;PF08659	ungal family of unknown function (DUF1776);short chain dehydrogenase;noyl-(Acyl carrier protein) reductase;KR domain	IPR036291;IPR002347;IPR020904	NAD(P)-binding domain superfamily;Short-chain dehydrogenase/reductase SDR;Short-chain dehydrogenase/reductase, conserved site	COG1028;KOG1205	Dehydrogenases with different specificities (related to short-chain alcohol dehydrogenases);Predicted dehydrogenase	GO:0055114;GO:0003845;GO:0016021;GO:0016020;GO:0030324;GO:0016491	biological_process;molecular_function;cellular_component;cellular_component;biological_process;molecular_function	oxidation-reduction process;11-beta-hydroxysteroid dehydrogenase [NAD(P)] activity;integral component of membrane;membrane;lung development;oxidoreductase activity	K15680;K15680;K15680	ko00140;ko00980;ko05204	Steroid hormone biosynthesis;Metabolism of xenobiotics by cytochrome P450;Chemical carcinogenesis
KLHL35	0.841765294592155	0.601749384086263	0.392450777982109	1.29648386712749	1.87073597875602	1.29301226175861	2.03820737641272	1.77372682930978	-1.49743083781038	1.21644497370885	35.9496294240322	6.50263559604555e-06	1.82644908577054e-05	ENSBTAG00000015087	E1BK47	Kelch like family member 35	NP_001179253.1	kelch-like protein 35	539879	KLHL35	kelch like family member 35	O	PF01344;PF00651;PF07707	Kelch motif;BTB/POZ domain;BTB And C-terminal Kelch	IPR015915;IPR006652;IPR011333;IPR030601;IPR017096;IPR011705;IPR000210	Kelch-type beta propeller;Kelch repeat type 1;SKP1/BTB/POZ domain superfamily;Kelch-like protein 35;BTB-kelch protein;BTB/Kelch-associated;BTB/POZ domain	ENOG410XNX8;KOG4441	-;Proteins containing BTB/POZ and Kelch domains, involved in regulatory/signal transduction processes	GO:0016567;GO:0004842;GO:0031463	biological_process;molecular_function;cellular_component	protein ubiquitination;ubiquitin-protein transferase activity;Cul3-RING ubiquitin ligase complex	-	-	-
ENSBTAG00000054793	1.32602612695798	1.49351214320763	0.614261589460144	2.69978308659491	1.7757295387893	1.58791637633328	3.38988116134291	2.58253630670856	-1.14029567999637	0.941099660836696	14.8106049561211	0.00106023802091476	0.00196176044987683	-	-	-	-	-	-	-	-	-	-	-	-	-	-	-	-	-	-	-	-	-
ENSBTAG00000049133	3.52199710545674	2.94680213089302	2.41386085133849	0.905217636127375	0.832424263791817	0.634804662447101	0.970596732234257	0.840761075726184	1.79740632709336	2.13220608470047	143.871847376676	9.57700012091658e-11	9.67688294426356e-10	ENSBTAG00000011034	F1MXV9	Angiopoietin-2	-	-	-	-	-	-	-	-	IPR028844	Angiopoietin-2	ENOG410ZYS4;KOG2579	-;Ficolin and related extracellular proteins	GO:0030971	molecular_function	receptor tyrosine kinase binding	-	-	-
H3C7	23.7220440425139	22.9675002145041	24.9650257672561	50.8586016270795	57.5822841589077	46.6097887204008	49.5532993122828	57.1450564178354	-1.13705057739741	4.12168428797071	158.231293106851	4.02759008557703e-11	4.61858372215517e-10	-	A0A1U7QFI3	Histone H3	XP_005066524.1	-	-	-	-	-	-	-	IPR007125;IPR000164;IPR009072	Histone H2A/H2B/H3;Histone H3/CENP-A;Histone-fold	-	-	GO:0000786;GO:0005694;GO:0003677;GO:0046982;GO:0005634	cellular_component;cellular_component;molecular_function;molecular_function;cellular_component	nucleosome;chromosome;DNA binding;protein heterodimerization activity;nucleus	-	-	-
SSLP1	1.70664534562763	1.42310048319564	1.94538583490069	0.0632652476386015	0	0.0372103682243674	0	0.0925921581181795	5.24877793224524	-0.0660581071212248	166.545524419534	2.51708225056375e-11	3.08799587834525e-10	-	C4T8T2	Secreted protein of Ly-6 domain 1	NP_001098948.1	secreted seminal-vesicle Ly-6 protein 1 precursor	100125878	SSLP1	secreted seminal-vesicle Ly-6 protein 1	-	-	-	-	-	ENOG41113ZF;ENOG410J4EU	-;-	-	-	-	-	-	-
ASAP3	2.61999447941808	2.15962020663714	1.9631298961114	0.394758199216399	0.429320975769815	0.464365461314271	0.470432487696567	0.427963159397419	2.34266434996435	2.03743974752162	279.584540524118	1.91032306958421e-13	5.45996025267713e-12	ENSBTAG00000012263	F1N0S1	ArfGAP with SH3 domain, ankyrin repeat and PH domain 3	-	-	-	-	-	-	PF16746;PF00169;PF01412;PF12796	BAR domain of APPL family;PH domain;Putative GTPase activating protein for Arf;Ankyrin repeats (3 copies)	IPR037844;IPR028775;IPR037278;IPR002110;IPR036770;IPR001164;IPR011993;IPR020683;IPR001849;IPR027267;IPR038508	ASAP, PH domain;Arf GTPase activating protein, ASAP3;ARFGAP/RecO-like zinc finger;Ankyrin repeat;Ankyrin repeat-containing domain superfamily;Arf GTPase activating protein;PH-like domain superfamily;Ankyrin repeat-containing domain;Pleckstrin homology domain;AH/BAR domain superfamily;ArfGAP domain superfamily	KOG0521;COG5347	Putative GTPase activating proteins (GAPs);GTPase-activating protein that regulates ARFs (ADP-ribosylation factors), involved in ARF-mediated vesicular transport	GO:0005096;GO:0005829;GO:0005654;GO:0046872;GO:0043231;GO:0005925;GO:0016477;GO:0001726;GO:0051492;GO:0043547	molecular_function;cellular_component;cellular_component;molecular_function;cellular_component;cellular_component;biological_process;cellular_component;biological_process;biological_process	GTPase activator activity;cytosol;nucleoplasm;metal ion binding;intracellular membrane-bounded organelle;focal adhesion;cell migration;ruffle;regulation of stress fiber assembly;positive regulation of GTPase activity	-	-	-
CRIP1	4.12335397054068	5.3563388002508	4.48038680554717	9.16450432187566	10.3589947562641	8.64626599686167	9.93851522302808	10.4170123571508	-1.06459262690856	3.08137724152577	83.2936914914645	1.12352632273574e-08	6.03981347546557e-08	-	S7ME03	Cysteine-rich protein 2	-	-	-	-	-	-	PF00412;PF01448	LIM domain;LM2 domain	IPR000949;IPR001005;IPR009057;IPR001781;IPR017884	ELM2 domain;SANT/Myb domain;Homeobox-like domain superfamily;Zinc finger, LIM-type;SANT domain	-	-	GO:0003677;GO:0046872;GO:0005634	molecular_function;molecular_function;cellular_component	DNA binding;metal ion binding;nucleus	-	-	-
ENSBTAG00000053048	29.6109218914547	32.2722823526879	24.5553432931267	11.8404966420235	12.2264742843164	15.410053827318	15.5760693362218	11.0612016582718	1.10780572812468	1.85919457215493	49.5213041724989	6.78790356331375e-07	2.36044912510483e-06	-	C1C254	40S ribosomal protein S20	-	-	-	-	-	-	PF00338	Ribosomal protein S10p/S20e	IPR018268;IPR027486;IPR001848;IPR036838;IPR005729	Ribosomal protein S10, conserved site;Ribosomal protein S10 domain;Ribosomal protein S10;Ribosomal protein S10 domain superfamily;Ribosomal protein S10, eukaryotic/archaeal	-	-	GO:0006412;GO:0005622;GO:0003723;GO:0003735;GO:0005840;GO:0015935	biological_process;cellular_component;molecular_function;molecular_function;cellular_component;cellular_component	translation;intracellular;RNA binding;structural constituent of ribosome;ribosome;small ribosomal subunit	-	-	-
TAS1R1	8.80625427148417	6.55456588616052	5.56269070119505	1.52666230646194	1.67949595232201	1.6128396597772	1.44935536589483	1.36622918344449	2.17457462831377	3.09759744844831	286.686666727208	2.06260437348806e-13	5.81945936297188e-12	ENSBTAG00000016734	E1BPM8	Taste 1 receptor member 1	XP_002694212.1;XP_601773.2	-;taste receptor type 1 member 1	523473	TAS1R1	taste 1 receptor member 1	O	PF07562;PF01094;PF00003	Nine Cysteines Domain of family 3 GPCR;Receptor family ligand binding region;7 transmembrane sweet-taste receptor of 3 GCPR	IPR017978;IPR038550;IPR011500;IPR000337;IPR028082;IPR001828;IPR017979	GPCR family 3, C-terminal;GPCR, family 3, nine cysteines domain superfamily;GPCR, family 3, nine cysteines domain;GPCR, family 3;Periplasmic binding protein-like I;Receptor, ligand binding region;GPCR, family 3, conserved site	KOG1056;ENOG410XR6W	Glutamate-gated metabotropic ion channel receptor subunit GRM2 and related subunits, G-protein coupled receptor superfamily;-	GO:0007186;GO:0005886;GO:0008527;GO:0004930;GO:0004871;GO:0007165;GO:0016021;GO:0016020;GO:0050917	biological_process;cellular_component;molecular_function;molecular_function;molecular_function;biological_process;cellular_component;cellular_component;biological_process	G-protein coupled receptor signaling pathway;plasma membrane;taste receptor activity;G-protein coupled receptor activity;signal transducer activity;signal transduction;integral component of membrane;membrane;sensory perception of umami taste	K04624	ko04742	Taste transduction
ENSBTAG00000050531	3.81002140235072	2.9484643345479	2.39638939945381	0	0.376327867848318	0.516884631953869	0	0.385855871800177	3.5615619311917	-0.562077528937029	50.3992584785997	1.50886031737025e-06	4.84099545194945e-06	ENSBTAG00000039310	E1BE61	Solute carrier family 22 member 13	-	-	-	-	-	-	PF00083	Sugar (and other) transporter	IPR005828;IPR036259;IPR020846	Major facilitator, sugar transporter-like;MFS transporter superfamily;Major facilitator superfamily domain	COG0477;KOG0255	Permeases of the major facilitator superfamily;Synaptic vesicle transporter SVOP and related transporters (major facilitator superfamily)	GO:0016324;GO:0022857;GO:0043252;GO:2001142;GO:0005452;GO:0005887;GO:0055085;GO:0016021;GO:0016020;GO:0090416;GO:0015347;GO:0015698;GO:0015747	cellular_component;molecular_function;biological_process;biological_process;molecular_function;cellular_component;biological_process;cellular_component;cellular_component;molecular_function;molecular_function;biological_process;biological_process	apical plasma membrane;transmembrane transporter activity;sodium-independent organic anion transport;nicotinate transport;inorganic anion exchanger activity;integral component of plasma membrane;transmembrane transport;integral component of membrane;membrane;nicotinate transmembrane transporter activity;sodium-independent organic anion transmembrane transporter activity;inorganic anion transport;…	-	-	-
CACTIN	8.44043050428291	7.75239216420248	6.19984960324511	18.3977136966375	17.2758685031812	17.7103656932189	16.4433865580597	18.963799496469	-1.27321345867203	4.99523358107367	232.614893285466	1.10649881985797e-12	2.25684650935736e-11	ENSBTAG00000010373	F1MB35	Cactin, spliceosome C complex subunit	-	-	-	-	-	-	PF09732;PF10312	Cactus-binding C-terminus of cactin protein;Conserved mid region of cactin	IPR018816;IPR019134	Cactin, central domain;Cactin, C-terminal	KOG2370;ENOG410XPKF	Cactin;-	GO:0060339;GO:0032717;GO:0005829;GO:0031665;GO:0005654;GO:0071013;GO:0071347;GO:0071356;GO:0016607;GO:0032088;GO:0032720;GO:0071222;GO:0001933;GO:0034122;GO:0032688;GO:0005634	biological_process;biological_process;cellular_component;biological_process;cellular_component;cellular_component;biological_process;biological_process;cellular_component;biological_process;biological_process;biological_process;biological_process;biological_process;biological_process;cellular_component	negative regulation of type I interferon-mediated signaling pathway;negative regulation of interleukin-8 production;cytosol;negative regulation of lipopolysaccharide-mediated signaling pathway;nucleoplasm;catalytic step 2 spliceosome;cellular response to interleukin-1;cellular response to tumor necrosis factor;nuclear speck;negative regulation of NF-kappaB transcription factor activity;negative r…	-	-	-
CHAC1	2.43162418196402	2.34118119746062	2.50597906072977	0.585446481888727	0.835675098492622	0.413206554559309	0.330369774198674	0.482365255930989	2.20773570292515	1.15236003505912	106.666344513015	1.36566523018384e-09	9.66380508748781e-09	ENSBTAG00000010371	A6H738	Gamma-glutamylcyclotransferase	NP_001092352.1	glutathione-specific gamma-glutamylcyclotransferase 1	505991	CHAC1	ChaC glutathione specific gamma-glutamylcyclotransferase 1	O	PF04752	ChaC-like protein	IPR013024;IPR006840;IPR036568	Gamma-glutamyl cyclotransferase-like;Glutathione-specific gamma-glutamylcyclotransferase;Gamma-glutamyl cyclotransferase-like superfamily	KOG3182;COG3703	Predicted cation transporter;Uncharacterized protein involved in cation transport	GO:0005112;GO:0070059;GO:0022008;GO:0005829;GO:0045746;GO:0005802;GO:0016829;GO:0010955;GO:0006751;GO:0003839;GO:0005737	molecular_function;biological_process;biological_process;cellular_component;biological_process;cellular_component;molecular_function;biological_process;biological_process;molecular_function;cellular_component	Notch binding;intrinsic apoptotic signaling pathway in response to endoplasmic reticulum stress;neurogenesis;cytosol;negative regulation of Notch signaling pathway;trans-Golgi network;lyase activity;negative regulation of protein processing;glutathione catabolic process;gamma-glutamylcyclotransferase activity;cytoplasm	-	-	-
ENSBTAG00000039728	98.8935282855035	91.9710714768964	84.6179996263633	22.3167237914122	24.2154292267054	24.7902495300848	22.9509463841894	26.0174957292812	1.91970310667306	4.63870337234425	711.637624808079	1.94726095762686e-17	2.94909314686109e-15	ENSBTAG00000039728	E1BCL5	Uncharacterized protein	-	-	-	-	-	-	PF00428	60s Acidic ribosomal protein	IPR027534;IPR038716	Ribosomal protein L12 family;Ribosomal protein P1/P2, N-terminal domain	KOG1762;COG2058	60s acidic ribosomal protein P1;Ribosomal protein L12E/L44/L45/RPP1/RPP2	GO:0030529;GO:0005622;GO:0003735;GO:0006414;GO:0005840	;cellular_component;molecular_function;biological_process;cellular_component	;intracellular;structural constituent of ribosome;translational elongation;ribosome	-	-	-
ENSBTAG00000026637	0.344403091468517	0.29354860802193	0.3111020913202	0.0274981610922889	0.0392512880170183	0.0404336005124843	0.0303599768158335	0.0335375551724818	3.17277317043616	-1.00594675600025	77.8629154708139	1.96394648718359e-08	9.85038405600723e-08	ENSBTAG00000026637	F1MJY7	Uncharacterized protein	-	-	-	-	-	-	-	-	-	-	ENOG410Z631;ENOG410IEDK	-;-	-	-	-	-	-	-
CATSPER4	0.568857362156532	0.0300151435571874	0.411082756023327	2.93256981326712	3.73649145177869	3.84325260717366	3.47680119112094	3.45662551820992	-3.4006973941695	1.62952649319971	108.683160620231	5.65840073586424e-09	3.30035803876703e-08	ENSOARG00000005181	W5P551	Cation channel sperm associated 4	-	-	-	-	-	-	PF00520	Ion transport protein	IPR005821;IPR028744;IPR027359	Ion transport domain;Cation channel sperm-associated protein 4;Voltage-dependent channel domain superfamily	-	-	GO:0097228;GO:0001669;GO:0034220;GO:0006811;GO:0048240;GO:0030317;GO:0055085;GO:0070588;GO:0005227;GO:0016021;GO:0016020;GO:0006814;GO:0036128;GO:0005216;GO:0005245	cellular_component;cellular_component;biological_process;biological_process;biological_process;biological_process;biological_process;biological_process;molecular_function;cellular_component;cellular_component;biological_process;cellular_component;molecular_function;molecular_function	sperm principal piece;acrosomal vesicle;ion transmembrane transport;ion transport;sperm capacitation;flagellated sperm motility;transmembrane transport;calcium ion transmembrane transport;calcium activated cation channel activity;integral component of membrane;membrane;sodium ion transport;CatSper complex;ion channel activity;voltage-gated calcium channel activity	-	-	-
MALL	4.64426229334567	4.12468777260477	4.0457522874945	2.37347751239223	2.41620344415771	2.09940340063181	1.90950609238193	1.7503212361872	1.00842584937714	2.93422159221478	75.7744733091075	2.45490169804939e-08	1.20110600718525e-07	ENSBTAG00000024091	Q2HJI7	Mal, T-cell differentiation protein-like	NP_001039580.1	MAL-like protein	512289	MALL	mal, T cell differentiation protein like	O	PF01284	Membrane-associating domain	IPR013295;IPR008253	Myelin and lymphocyte (MAL) protein;Marvel domain	ENOG410IWII;ENOG410YQN9	-;-	GO:0030136;GO:0031410;GO:0042552;GO:0045121;GO:0005886;GO:0000139;GO:0016021;GO:0016020;GO:0019911;GO:0008104;GO:0001766	cellular_component;cellular_component;biological_process;cellular_component;cellular_component;cellular_component;cellular_component;cellular_component;molecular_function;biological_process;biological_process	clathrin-coated vesicle;cytoplasmic vesicle;myelination;membrane raft;plasma membrane;Golgi membrane;integral component of membrane;membrane;structural constituent of myelin sheath;protein localization;membrane raft polarization	-	-	-
ENSBTAG00000049736	2.0659454676415	1.12971283179052	2.01321798399572	6.10169463480162	4.98091835777388	5.32013763085979	5.83274790300907	6.37189592880602	-1.73017998022558	2.48272111186335	108.491126899774	1.17816855742151e-09	8.49209459113007e-09	-	-	-	-	-	-	-	-	-	-	-	-	-	-	-	-	-	-	-	-	-
TCEAL1	6.97968808398801	8.18098148775564	8.94682357772117	2.89785045117656	2.8561100494799	3.59144074012722	2.74237577097404	3.16404223464609	1.39479306582347	2.78243003902287	138.265853074444	1.37136198301859e-10	1.31030206586316e-09	-	L8IIS5	Transcription elongation factor A protein-like 1	XP_005895697.1;XP_014333669.1	transcription elongation factor A protein-like 1;-	102271806	TCEAL1	transcription elongation factor A like 1	-	PF04538	Brain expressed X-linked like family	IPR021156;IPR010370	Transcription elongation factor A-like/Brain expressed X-linked;Transcription elongation factor A protein-like 1	-	-	GO:0003746;GO:0006414	molecular_function;biological_process	translation elongation factor activity;translational elongation	-	-	-
CBLL1	6.33847611285869	5.15328263578616	4.60424111662048	11.4685816709409	10.2863277388934	10.8860105365597	10.5847670238493	10.4655837124555	-1.02674261725702	4.08557014846681	121.331751195594	4.40778328058469e-10	3.59387082332821e-09	ENSBTAG00000018348	F1MEB7	Cbl proto-oncogene like 1	NP_001179521.1	E3 ubiquitin-protein ligase Hakai	524139	CBLL1	Cbl proto-oncogene like 1	O	-	-	IPR001841;IPR017907;IPR013083	Zinc finger, RING-type;Zinc finger, RING-type, conserved site;Zinc finger, RING/FYVE/PHD-type	KOG2932;ENOG410XQ6S	E3 ubiquitin ligase involved in ubiquitination of E-cadherin complex;-	GO:0098609;GO:0030335;GO:0007162;GO:0016567;GO:0016607;GO:0030155;GO:0045807;GO:0061630;GO:0042802	biological_process;biological_process;biological_process;biological_process;cellular_component;biological_process;biological_process;molecular_function;molecular_function	cell-cell adhesion;positive regulation of cell migration;negative regulation of cell adhesion;protein ubiquitination;nuclear speck;regulation of cell adhesion;positive regulation of endocytosis;ubiquitin protein ligase activity;identical protein binding	-	-	-
NCR3	0.774729550365562	1.44930264604705	0.551372902920177	2.19310110675777	2.50437235865726	2.53681131643907	3.02667960834189	2.49645176315161	-1.49354990810891	0.500777318993994	26.2041773877678	4.81273166826037e-05	0.000114298039763877	ENSBTAG00000018343	Q32LF2	Natural cytotoxicity triggering receptor 3	NP_001035614.1	natural cytotoxicity triggering receptor 3 precursor	513769	NCR3	natural cytotoxicity triggering receptor 3	O	PF07686	Immunoglobulin V-set domain	IPR003599;IPR013106;IPR013783;IPR036179;IPR007110	Immunoglobulin subtype;Immunoglobulin V-set domain;Immunoglobulin-like fold;Immunoglobulin-like domain superfamily;Immunoglobulin-like domain	ENOG410J2FC;ENOG410Z2AU	-;-	GO:0007156;GO:0042803;GO:0002860;GO:0060370;GO:0002429;GO:0007157;GO:0005913;GO:0045954;GO:0030101;GO:0005102;GO:0008037;GO:0005887;GO:0004872;GO:0042271;GO:0042802;GO:0050839	biological_process;molecular_function;biological_process;biological_process;biological_process;biological_process;cellular_component;biological_process;biological_process;molecular_function;biological_process;cellular_component;-;biological_process;molecular_function;molecular_function	homophilic cell adhesion via plasma membrane adhesion molecules;protein homodimerization activity;positive regulation of natural killer cell mediated cytotoxicity directed against tumor cell target;susceptibility to T cell mediated cytotoxicity;immune response-activating cell surface receptor signaling pathway;heterophilic cell-cell adhesion via plasma membrane cell adhesion molecules;cell-cell a…	K06743	ko04650	Natural killer cell mediated cytotoxicity
NAPB	2.26500763435761	2.23257678489492	1.67361936294484	4.26927116213938	3.8293515102428	4.41127495056814	3.89348652471329	4.34848767481676	-1.03929385844985	3.54679605678472	94.3550609163593	3.9262291866335e-09	2.39610911362126e-08	ENSOARG00000005474	W5P625	NSF attachment protein beta	XP_004014352.1	-	101103338	NAPB	NSF attachment protein beta	-	PF14938	Soluble NSF attachment protein, SNAP	IPR011990;IPR000744	Tetratricopeptide-like helical domain superfamily;NSF attachment protein	-	-	GO:0035494;GO:0010807;GO:0035249;GO:0043209;GO:0019905;GO:0006886;GO:0070044	biological_process;biological_process;biological_process;cellular_component;molecular_function;biological_process;cellular_component	SNARE complex disassembly;regulation of synaptic vesicle priming;synaptic transmission, glutamatergic;myelin sheath;syntaxin binding;intracellular protein transport;synaptobrevin 2-SNAP-25-syntaxin-1a complex	-	-	-
FKBP14	3.02158013839616	2.80452582214667	3.06577020497748	1.09294417701838	1.39729345760641	1.48689579152154	1.35883802791691	1.43730710913894	1.12243378836236	3.3157582514794	115.817604820697	6.64659394410743e-10	5.17280105183458e-09	ENSOARG00000008649	W5PFR3	Peptidylprolyl isomerase	XP_004007981.1	-	101103228	FKBP14	FKBP prolyl isomerase 14	-	PF00254;PF13499	KBP-type peptidyl-prolyl cis-trans isomerase;-hand domain pair	IPR018247;IPR002048;IPR023566;IPR001179;IPR011992	EF-Hand 1, calcium-binding site;EF-hand domain;Peptidyl-prolyl cis-trans isomerase, FKBP-type;FKBP-type peptidyl-prolyl cis-trans isomerase domain;EF-hand domain pair	-	-	GO:0000413;GO:0003755;GO:0005509;GO:0016853	biological_process;molecular_function;molecular_function;molecular_function	protein peptidyl-prolyl isomerization;peptidyl-prolyl cis-trans isomerase activity;calcium ion binding;isomerase activity	-	-	-
PSIP1	38.7187022412713	24.5867969359653	25.9420956947723	62.1054821994328	64.7159323221255	67.641481218272	64.5203139204257	64.7211787855447	-1.13714028901592	7.48604387408538	65.0397737773399	3.52041178884201e-05	8.57551224436722e-05	ENSSTOG00000002200	I3LZY5	PC4 and SFRS1 interacting protein 1	XP_005328051.1	-	-	-	-	-	PF11467;PF00855	Lens epithelium-derived growth factor (LEDGF);PWWP domain	IPR000313;IPR017859;IPR036218;IPR035496;IPR021567;IPR035441	PWWP domain;Treacle-like, Treacher Collins Syndrome;HIV integrase-binding domain superfamily;HDGF-related, PWWP domain;Lens epithelium-derived growth factor, integrase-binding domain;TFIIS/LEDGF domain superfamily	KOG1904;ENOG410Y5WD	Transcription coactivator;-	GO:0005654;GO:0000395	cellular_component;biological_process	nucleoplasm;mRNA 5'-splice site recognition	-	-	-
FAM210B	70.1666568072227	64.2152557017769	74.078885320181	35.412476176141	33.205673210671	33.1714601259524	33.2539016726686	34.1624441622618	1.02892177668711	7.08836546304653	384.896389580872	8.59100999204633e-15	4.28769498693949e-13	ENSBTAG00000013007	A1A4K7	Chromosome 20 open reading frame 108 ortholog	NP_001073747.1	protein FAM210B	516545	FAM210B	family with sequence similarity 210 member B	O	PF06916	Protein of unknown function (DUF1279)	IPR009688	Domain of unknown function DUF1279	ENOG411243X;KOG4526	-;Predicted membrane protein	GO:0045648;GO:0031224;GO:0005741;GO:0008150;GO:0016021;GO:0016020;GO:0071392;GO:0005575;GO:0003674	biological_process;cellular_component;cellular_component;biological_process;cellular_component;cellular_component;biological_process;cellular_component;molecular_function	positive regulation of erythrocyte differentiation;intrinsic component of membrane;mitochondrial outer membrane;biological_process;integral component of membrane;membrane;cellular response to estradiol stimulus;cellular_component;molecular_function	-	-	-
STAB1	0.109234617972256	0.110469891097	0.0730907494574963	0.151174657647516	0.296709842210451	0.218584075477248	0.215589313505076	0.17823109907973	-1.13991552230636	0.478387763001366	16.0012273744097	0.000671626379883687	0.00128792740232098	ENSBTAG00000014782	E1BNJ1	Stabilin 1	NP_001192499.1	stabilin-1 precursor	505543	STAB1	stabilin 1	O	PF12947;PF02469;PF00193	domain;asciclin domain;xtracellular link domain	IPR036378;IPR000782;IPR024731;IPR016187;IPR016186;IPR000742;IPR001881;IPR000538;IPR013032	FAS1 domain superfamily;FAS1 domain;EGF domain;C-type lectin fold;C-type lectin-like/link domain superfamily;EGF-like domain;EGF-like calcium-binding domain;Link domain;EGF-like, conserved site	KOG1218;ENOG410XQWV	Proteins containing Ca2+-binding EGF-like domains;-	GO:0005044;GO:0042742;GO:0007155;GO:0006898;GO:0005887;GO:0005540;GO:0007267;GO:0016021;GO:0016020;GO:0016525;GO:0005041;GO:0005509;GO:0030169	molecular_function;biological_process;biological_process;biological_process;cellular_component;molecular_function;biological_process;cellular_component;cellular_component;biological_process;molecular_function;molecular_function;molecular_function	scavenger receptor activity;defense response to bacterium;cell adhesion;receptor-mediated endocytosis;integral component of plasma membrane;hyaluronic acid binding;cell-cell signaling;integral component of membrane;membrane;negative regulation of angiogenesis;low-density lipoprotein particle receptor activity;calcium ion binding;low-density lipoprotein particle binding	-	-	-
SPTLC3	0.30339059315015	0.371800487934192	0.394875192165776	0.0507914234815696	0.0290001761961965	0.0358484502806716	0.0112154877132933	0.0594688261197406	3.1989974029514	-0.422199093608911	88.7921041430661	6.57305254745436e-09	3.78110833971863e-08	ENSOARG00000010864	W5PMH8	Serine palmitoyltransferase long chain base subunit 3	XP_004014209.1	serine palmitoyltransferase 3	101110257	LOC101110257	serine palmitoyltransferase 3	-	PF00155	Aminotransferase class I and II	IPR015424;IPR015421;IPR004839;IPR001917;IPR015422	Pyridoxal phosphate-dependent transferase;Pyridoxal phosphate-dependent transferase, major domain;Aminotransferase, class I/classII;Aminotransferase, class-II, pyridoxal-phosphate binding site;Pyridoxal phosphate-dependent transferase domain 1	-	-	GO:0030170;GO:0009058;GO:0004758;GO:0046520;GO:0016740;GO:0017059;GO:0003824;GO:0008152	molecular_function;biological_process;molecular_function;biological_process;molecular_function;cellular_component;molecular_function;biological_process	pyridoxal phosphate binding;biosynthetic process;serine C-palmitoyltransferase activity;sphingoid biosynthetic process;transferase activity;serine C-palmitoyltransferase complex;catalytic activity;metabolic process	K00654;K00654	ko04071;ko00600	Sphingolipid signaling pathway;Sphingolipid metabolism
CCDC171	0.254643315160508	0.348114005393997	0.195169639771734	0.762892397713929	0.58306737232617	0.60063030783292	0.510679089114021	0.720912262638646	-1.28760393471566	1.11958670959753	32.6392895262889	1.22899407578269e-05	3.26937733545582e-05	ENSBTAG00000015788	G3MX83	Coiled-coil domain containing 171	-	-	-	-	-	-	-	-	-	-	ENOG410XTDF;ENOG410IF82	-;-	-	-	-	-	-	-
CTNNA2	3.72410352448041	3.97513792707211	3.92682971124042	0.696079844797884	0.570788514665326	0.749132101192352	0.580480102394566	0.512988098210473	2.63038979582219	2.53692580119154	432.904273459701	2.71081187388302e-15	1.75949050494003e-13	ENSSSCG00000008250	A0A287AKJ0	Uncharacterized protein	-	-	-	-	-	-	-	-	IPR036723;IPR030046;IPR001033;IPR006077	Alpha-catenin/vinculin-like superfamily;Alpha N-catenin;Alpha-catenin;Vinculin/alpha-catenin	-	-	GO:0007155;GO:0051015;GO:0045296;GO:0005913;GO:0048854	biological_process;molecular_function;molecular_function;cellular_component;biological_process	cell adhesion;actin filament binding;cadherin binding;cell-cell adherens junction;brain morphogenesis	-	-	-
ENSBTAG00000054615	59.7332074696846	54.2343858058052	62.3702149257445	4.93754671567246	2.49799990990749	2.64676497034088	2.27717207784867	3.04910139010884	4.21932429776565	3.15005916087499	801.999938170857	2.43365539502554e-17	3.48541777009309e-15	ENSSTOG00000025222	I3N503	Ribosomal protein S15a	XP_005323759.1;XP_013213402.1	-;-	101964945	Rps15a	ribosomal protein S15a	-	PF00410	Ribosomal protein S8	IPR000630;IPR035987	Ribosomal protein S8;Ribosomal protein S8 superfamily	COG0096;KOG1754	Ribosomal protein S8;40S ribosomal protein S15/S22	GO:0006412;GO:0009615;GO:0030529;GO:0005739;GO:0008284;GO:0022627;GO:0003735;GO:0005840;GO:0005737;GO:0045787	biological_process;biological_process;;cellular_component;biological_process;cellular_component;molecular_function;cellular_component;cellular_component;biological_process	translation;response to virus;;mitochondrion;positive regulation of cell proliferation;cytosolic small ribosomal subunit;structural constituent of ribosome;ribosome;cytoplasm;positive regulation of cell cycle	-	-	-
SNORA62	3.52298069218866	2.84462316924538	2.10012804480689	7.84899343471203	6.27411180379397	6.34361238380197	7.19776270649051	6.95552755904858	-1.33827659446928	2.8846899554456	89.5108192068828	6.14064810794784e-09	3.55644744924487e-08	-	-	-	-	-	-	-	-	-	-	-	-	-	-	-	-	-	-	-	-	-
ENSBTAG00000052614	0.139613370299184	0.386743796630662	0.168151845138352	1.01439012843545	1.06011042320742	0.468779292313325	0.819971254366132	0.58324182785135	-1.75383033212423	-0.18252667261695	19.2703378794076	0.000266906350316007	0.000550617960990966	-	L8HQE1	Transposon TX1 uncharacterized 149 kDa protein	-	-	-	-	-	-	PF00078	Reverse transcriptase (RNA-dependent DNA polymerase)	IPR000477	Reverse transcriptase domain	-	-	-	-	-	-	-	-
ENSBTAG00000042166	4.3026302301294	4.54047262537816	1.94330030120118	5.39635787481003	9.03091850546101	9.41239083202663	10.0669198124729	8.8964462832312	-1.31181341966614	-0.0500763414731678	14.7289720362729	0.000985997706557353	0.00183444024027106	-	-	-	-	-	-	-	-	-	-	-	-	-	-	-	-	-	-	-	-	-
ENSBTAG00000021359	0.621633740711233	0.782723266016684	0.374351182400546	0.278622039115256	0.272116877179475	0.37950132559813	0.113333340319524	0.357700551138141	1.03216876244783	-0.544435641075297	8.34223821622578	0.00891688787508983	0.0139452717676182	ENSBTAG00000021359	E1BL39	Uncharacterized protein	-	-	-	-	-	-	PF13191;PF00211	AAA ATPase domain;Adenylate and Guanylate cyclase catalytic domain	IPR027417;IPR001054;IPR029787	P-loop containing nucleoside triphosphate hydrolase;Adenylyl cyclase class-3/4/guanylyl cyclase;Nucleotide cyclase	ENOG4111MQW;ENOG410IGG7	-;-	GO:0005622;GO:0016849;GO:0009190;GO:0035556	cellular_component;molecular_function;biological_process;biological_process	intracellular;phosphorus-oxygen lyase activity;cyclic nucleotide biosynthetic process;intracellular signal transduction	-	-	-
RBPJ	24.6852863791346	17.5787513702141	18.6099581785619	56.5745548773864	56.7624997735401	55.7859056444821	58.8465644740312	58.1448090655296	-1.5144490850111	6.06224392111519	332.095021863244	1.89503718375856e-13	5.42804563765278e-12	-	K9IKQ5	Putative recombination signal binding protein-j kappacbf1 suh hs2nf5	-	-	112316917	RBPJ	recombination signal binding protein for immunoglobulin kappa J region	-	PF09271;PF09270	LAG1, DNA binding;Beta-trefoil DNA-binding domain	IPR037095;IPR015350;IPR015351;IPR014756;IPR036358;IPR013783;IPR008967;IPR038007	RBP-J/Cbf11/Cbf12, DNA binding domain superfamily;Beta-trefoil DNA-binding domain;RBP-J/Cbf11/Cbf12, DNA binding;Immunoglobulin E-set;Beta-trefoil domain superfamily;Immunoglobulin-like fold;p53-like transcription factor, DNA-binding;RBP-Jkappa, IPT domain	-	-	GO:0000982;GO:0000978;GO:0003700;GO:0006355;GO:0003677;GO:0006357;GO:0005634	molecular_function;molecular_function;molecular_function;biological_process;molecular_function;biological_process;cellular_component	transcription factor activity, RNA polymerase II proximal promoter sequence-specific DNA binding;RNA polymerase II proximal promoter sequence-specific DNA binding;DNA binding transcription factor activity;regulation of transcription, DNA-templated;DNA binding;regulation of transcription by RNA polymerase II;nucleus	-	-	-
COL5A2	90.04955064446	107.935379129142	98.3585475845177	46.4534880784028	43.8898110356248	44.3873624175237	44.5477604468488	45.665353845043	1.12516290979807	8.12455428486641	435.675975969398	2.5457987936062e-15	1.68185060098139e-13	ENSBTAG00000027020	F1N2Y2	Collagen type V alpha 2 chain	-	-	-	-	-	-	PF00093;PF01391;PF01410	von Willebrand factor type C domain;Collagen triple helix repeat (20 copies);ibrillar collagen C-terminal domain	IPR001007;IPR000885;IPR008160	VWFC domain;Fibrillar collagen, C-terminal;Collagen triple helix repeat	ENOG410XNMM;KOG3544	-;Collagens (type IV and type XIII), and related proteins	GO:0005588;GO:0031012;GO:1903225;GO:0005581;GO:0048592;GO:0005615;GO:0005201;GO:0030199;GO:0046332;GO:0001501;GO:0071230;GO:0043588	cellular_component;cellular_component;biological_process;cellular_component;biological_process;cellular_component;molecular_function;biological_process;molecular_function;biological_process;biological_process;biological_process	collagen type V trimer;extracellular matrix;negative regulation of endodermal cell differentiation;collagen trimer;eye morphogenesis;extracellular space;extracellular matrix structural constituent;collagen fibril organization;SMAD binding;skeletal system development;cellular response to amino acid stimulus;skin development	-	-	-
MIOX	0.40673301394192	0.468236239492123	0.512140600212395	1.5735500440987	1.26001234294943	1.24153265698607	0.932217319369301	1.10467990519459	-1.38589065743828	0.395588088961841	26.2126351838774	4.80349631698569e-05	0.000114099274333159	-	A0A212CD68	MIOX	-	-	-	-	-	-	-	-	IPR007828	Inositol oxygenase	-	-	GO:0055114;GO:0005506;GO:0050113;GO:0005737;GO:0019310	biological_process;molecular_function;molecular_function;cellular_component;biological_process	oxidation-reduction process;iron ion binding;inositol oxygenase activity;cytoplasm;inositol catabolic process	-	-	-
ENSBTAG00000043566	69.3268870882822	55.9245536745522	55.3977437976224	343.532299562215	345.673931194945	392.712199208501	365.916186204677	412.146605450112	-2.65360103964966	4.21632831349384	637.486114740686	5.84792084708802e-17	7.20114066179736e-15	-	-	-	-	-	-	-	-	-	-	-	-	-	-	-	-	-	-	-	-	-
ENSBTAG00000043567	248.241490104607	125.908969949296	104.784922768155	547.427430690893	557.78535018965	614.153172723943	650.402832413806	608.885369258363	-1.91801483493196	8.69339857678863	40.3843449476843	0.000566975407911983	0.00110232668948625	-	A0A1I9FZP7	Bm13240	-	-	-	-	-	-	-	-	-	-	-	-	-	-	-	-	-	-
GADD45B	35.8860744311465	38.0375121081042	38.5701823829185	15.7373047048257	16.4356794417721	17.1150950415898	19.5242584551221	15.8538938027949	1.13845993640833	5.18713386619542	250.77067749558	5.41309073765763e-13	1.26909045479318e-11	-	L8J2C2	Growth arrest and DNA damage-inducible protein GADD45 beta	XP_005888404.1	-	102266978	GADD45B	growth arrest and DNA damage inducible beta	-	PF01248	Ribosomal protein L7Ae/L30e/S12e/Gadd45 family	IPR004038;IPR029064;IPR024824	Ribosomal protein L7Ae/L30e/S12e/Gadd45;50S ribosomal protein L30e-like;Growth arrest and DNA damage-inducible protein GADD45	-	-	GO:0006950;GO:0051726;GO:0005634	biological_process;biological_process;cellular_component	response to stress;regulation of cell cycle;nucleus	K04402;K04402;K04402;K04402;K04402	ko04010;ko04068;ko04110;ko04210;ko04115	MAPK signaling pathway;FoxO signaling pathway;Cell cycle;Apoptosis;p53 signaling pathway
ENSBTAG00000026848	10.7740659421127	11.1158521895691	8.68955419236301	0.798788045388197	0.997676793286224	1.17454678561875	1.10240037767249	0.974225078303068	3.31701745425841	1.00388172950047	277.874442799041	2.02633585091191e-13	5.72939939305051e-12	ENSACAG00000002723	G1KB17	S-phase kinase associated protein 1	XP_003217442.1;XP_016847237.1;XP_008102969.1	-;-;-	100568037	skp1	S-phase kinase associated protein 1	-	PF01466;PF03931	Skp1 family, dimerisation domain;Skp1 family, tetramerisation domain	IPR016072;IPR016073;IPR016897;IPR001232;IPR011333;IPR036296	SKP1 component, dimerisation;SKP1 component, POZ domain;S-phase kinase-associated protein 1;S-phase kinase-associated protein 1-like;SKP1/BTB/POZ domain superfamily;SKP1-like, dimerisation domain superfamily	COG5201;KOG1724	SCF ubiquitin ligase, SKP1 component;SCF ubiquitin ligase, Skp1 component	GO:0005829;GO:0006511;GO:0031467;GO:0005813;GO:0019005;GO:0031146	cellular_component;biological_process;cellular_component;cellular_component;cellular_component;biological_process	cytosol;ubiquitin-dependent protein catabolic process;Cul7-RING ubiquitin ligase complex;centrosome;SCF ubiquitin ligase complex;SCF-dependent proteasomal ubiquitin-dependent protein catabolic process	K03094;K03094;K03094;K03094;K03094;K03094;K03094;K03094;K03094;K03094	ko04710;ko04141;ko05168;ko04114;ko04120;ko04350;ko04110;ko04310;ko04341;ko04111	Circadian rhythm;Protein processing in endoplasmic reticulum;Herpes simplex infection;Oocyte meiosis;Ubiquitin mediated proteolysis;TGF-beta signaling pathway;Cell cycle;Wnt signaling pathway;Hedgehog signaling pathway - fly;Cell cycle - yeast
ENSBTAG00000001143	6.06634443570845	6.79423805792682	8.09904277082637	3.27701105319323	2.93943261120916	3.28418619959468	2.90756433346945	2.49222560539053	1.22990543105451	3.45762023242095	128.526240079835	2.64067704232321e-10	2.29812157923716e-09	ENSBTAG00000017670	F1MY62	Uncharacterized protein	-	-	-	-	-	-	PF02841;PF02263	uanylate-binding protein, C-terminal domain;uanylate-binding protein, N-terminal domain	IPR015894;IPR037684;IPR036543;IPR027417;IPR003191;IPR030386	Guanylate-binding protein, N-terminal;Guanylate-binding protein, C-terminal;Guanylate-binding protein, C-terminal domain superfamily;P-loop containing nucleoside triphosphate hydrolase;Guanylate-binding protein/Atlastin, C-terminal;GB1/RHD3-type guanine nucleotide-binding (G) domain	ENOG410XR6Z;KOG2037	-;Guanylate-binding protein	GO:0005525;GO:0003924;GO:0000166	molecular_function;molecular_function;molecular_function	GTP binding;GTPase activity;nucleotide binding	-	-	-
SNX24	2.353741770424	1.97932018728516	2.14226115901466	1.15213720759651	0.901545743127817	0.898085222346522	0.888897914022668	0.900669570836953	1.17079438702271	2.27970668308186	84.9459863491333	9.53529598836177e-09	5.22182294025996e-08	-	L8IPZ6	Sorting nexin-24	-	-	102279451	SNX24	sorting nexin 24	-	PF00787	PX domain	IPR001683;IPR036871	Phox homologous domain;PX domain superfamily	-	-	GO:0035091	molecular_function	phosphatidylinositol binding	-	-	-
ENSBTAG00000055106	4.58947224547136	4.08642536284035	2.93654267737068	8.85747016692957	11.155840506746	8.66815527786639	7.72482010099961	9.9494950269606	-1.29508733649292	1.32801695941992	40.0881046248144	3.09142577865151e-06	9.29332102658276e-06	-	-	-	-	-	-	-	-	-	-	-	-	-	-	-	-	-	-	-	-	-
ENSBTAG00000055100	1.70757891365925	2.03996727893097	2.32825631730026	1.27077444661145	1.00243086922428	1.02279118322907	0.886122781453831	0.815722836155734	1.02290388509534	1.02832368396994	28.0656803385724	3.18067336616612e-05	7.80565324503722e-05	ENSBTAG00000046653;ENSBTAG00000048215	G3X6P4	Uncharacterized protein	XP_015316959.1;XP_015325722.1	melanoma-associated antigen 9-like;-	-	-	-	-	PF01454;PF12440	MAGE family;Melanoma associated antigen family N terminal	IPR021072;IPR002190;IPR037445	Melanoma associated antigen, N-terminal;MAGE homology domain;Melanoma-associated antigen	KOG4562;ENOG4111S70	Uncharacterized conserved protein (tumor-rejection antigen MAGE in humans);-	-	-	-	-	-	-
ATP8B4	0.250417632441394	0.332967992527732	0.349862600964051	0.0935723138883316	0.0445221752650179	0.0366906043507572	0.022957925325497	0.0507215596322867	2.60829549957605	-0.509277126950197	57.9982136979878	2.05750366940517e-07	8.02061193730254e-07	ENSBTAG00000011936	F1MQK2	Phospholipid-transporting ATPase	-	-	-	-	-	-	PF13246;PF16209;PF16212	Cation transport ATPase (P-type);Phospholipid-translocating ATPase N-terminal;Phospholipid-translocating P-type ATPase C-terminal	IPR023299;IPR023298;IPR032631;IPR006539;IPR036412;IPR030348;IPR008250;IPR001757;IPR032630;IPR018303;IPR023214	P-type ATPase, cytoplasmic domain N;P-type ATPase, transmembrane domain superfamily;P-type ATPase, N-terminal;P-type ATPase, subfamily IV;HAD-like superfamily;Probable phospholipid-transporting ATPase IM;P-type ATPase, A domain superfamily;P-type ATPase;P-type ATPase, C-terminal;P-type ATPase, phosphorylation site;HAD superfamily	KOG0206;COG0474	P-type ATPase;Cation transport ATPase	GO:0004012;GO:0000166;GO:0005886;GO:0005794;GO:0016021;GO:0016020;GO:0007030;GO:0005524;GO:0015914;GO:0000287;GO:0045332;GO:0016787	molecular_function;molecular_function;cellular_component;cellular_component;cellular_component;cellular_component;biological_process;molecular_function;biological_process;molecular_function;biological_process;molecular_function	phospholipid-translocating ATPase activity;nucleotide binding;plasma membrane;Golgi apparatus;integral component of membrane;membrane;Golgi organization;ATP binding;phospholipid transport;magnesium ion binding;phospholipid translocation;hydrolase activity	-	-	-
ENTPD7	10.1852186147897	10.028492644289	8.81095564973881	4.79298407550341	4.86545441156726	4.66348234419797	5.0833743119711	3.99091178532862	1.03628397258833	3.91845105609227	137.423696183735	1.44894976304465e-10	1.36953816914464e-09	-	L8IUZ5	Ectonucleoside triphosphate diphosphohydrolase 7	-	-	102285421	ENTPD7	ectonucleoside triphosphate diphosphohydrolase 7	-	PF01150	A1/CD39 (nucleoside phosphatase) family	IPR000407	Nucleoside phosphatase GDA1/CD39	-	-	GO:0016021;GO:0016020;GO:0016787	cellular_component;cellular_component;molecular_function	integral component of membrane;membrane;hydrolase activity	-	-	-
SNORA53	6.48864397608225	11.1772521685217	4.71198083785878	3.76364447998431	3.67577233286791	3.14570151212893	3.49923216654752	2.60919474600362	1.13840305774197	0.262336863800309	17.1256308741952	0.00048418605252385	0.0009514743367717	-	-	-	-	-	-	-	-	-	-	-	-	-	-	-	-	-	-	-	-	-
CEBPD	36.0827473092231	39.5490822472595	50.2309622682899	19.3729889365356	19.76177461195	18.5681487143428	19.9269754036057	17.2194129890212	1.14220402978854	5.45287448095681	166.977106056975	4.92709963414924e-10	3.95368238608711e-09	-	B1VKB3	CCAAT/enhancer binding protein delta	-	-	281678	CEBPD	CCAAT enhancer binding protein delta	-	PF07716	Basic region leucine zipper	IPR004827	Basic-leucine zipper domain	-	-	GO:0006355;GO:0003700	biological_process;molecular_function	regulation of transcription, DNA-templated;DNA binding transcription factor activity	-	-	-
SFTPC	0.632585975511128	0.227575329036269	0.415578193209487	0.805824756602127	1.3206532243709	1.31654849299307	1.56519421787401	1.36865010392953	-1.62414185428511	0.757682964829607	29.3888696226402	2.39333554848672e-05	5.99630902963701e-05	-	L8IKR8	Pulmonary surfactant-associated protein C	-	-	102285161	SFTPC	surfactant protein C	-	PF08999;PF04089	Surfactant protein C, N terminal propeptide;BRICHOS domain	IPR007084;IPR001729;IPR018051;IPR015091	BRICHOS domain;Pulmonary surfactant-associated protein C;Surfactant-associated polypeptide, palmitoylation site;Surfactant protein C, N-terminal propeptide	-	-	GO:0016021;GO:0016020;GO:0005576;GO:0007585	cellular_component;cellular_component;cellular_component;biological_process	integral component of membrane;membrane;extracellular region;respiratory gaseous exchange	-	-	-
GRHL1	3.54696233502087	3.35372867187722	3.19584702470614	0.927425822720449	1.35390839755784	0.942190791072433	1.30320374166043	1.27507559161428	1.5273839253433	2.75038877072557	139.735786479798	1.24663188800009e-10	1.21132903807442e-09	ENSBTAG00000007485	Q0VCW0	Grainyhead like transcription factor 1	NP_001069918.1	grainyhead-like protein 1 homolog	617248	GRHL1	grainyhead like transcription factor 1	O	PF04516	CP2 transcription factor	IPR007604	CP2 transcription factor	ENOG410XNZ6;KOG4091	-;Transcription factor	GO:0000978;GO:0002934;GO:0001228;GO:0005634;GO:0043565;GO:0042803;GO:0006366;GO:0001077;GO:0005794;GO:0061436;GO:0045616;GO:0008544;GO:0005829;GO:0005654;GO:0044212;GO:0003700;GO:0043231;GO:0031490;GO:0006357;GO:0045944	molecular_function;biological_process;molecular_function;cellular_component;molecular_function;molecular_function;biological_process;molecular_function;cellular_component;biological_process;biological_process;biological_process;cellular_component;cellular_component;molecular_function;molecular_function;cellular_component;molecular_function;biological_process;biological_process	RNA polymerase II proximal promoter sequence-specific DNA binding;desmosome organization;transcriptional activator activity, RNA polymerase II transcription regulatory region sequence-specific DNA binding;nucleus;sequence-specific DNA binding;protein homodimerization activity;transcription by RNA polymerase II;transcriptional activator activity, RNA polymerase II proximal promoter sequence-specif…	-	-	-
ENSBTAG00000053413	3.12239485450363	1.82091870913604	1.55044175265588	4.09378873261451	4.13917098166963	6.62150750392571	5.30453626173104	5.49219387893354	-1.30708584784124	1.85664429881229	34.6482347747031	1.08104116191264e-05	2.90275083541083e-05	-	B5TM86	Uncharacterized protein	-	-	-	-	-	-	-	-	-	-	-	-	-	-	-	-	-	-
GJB2	462.013331347369	472.399289216134	537.513374655081	177.880819225179	164.952525706319	156.377582968111	168.457444476046	167.575606440088	1.54555201767874	9.30013108782051	779.322314945881	7.83469776860057e-18	1.3067085797352e-15	-	L8IZT7	Gap junction protein	XP_005888778.1	gap junction beta-2 protein	102270636	GJB2	gap junction protein beta 2	-	PF00029	Connexin	IPR017990;IPR002268;IPR000500;IPR013092;IPR019570;IPR038359	Connexin, conserved site;Gap junction beta-2 protein (Cx26);Connexin;Connexin, N-terminal;Gap junction protein, cysteine-rich domain;Connexin, N-terminal domain superfamily	-	-	GO:0007154;GO:0030054;GO:0005922;GO:0005886;GO:0005921;GO:0016021;GO:0016020	biological_process;cellular_component;cellular_component;cellular_component;cellular_component;cellular_component;cellular_component	cell communication;cell junction;connexin complex;plasma membrane;gap junction;integral component of membrane;membrane	-	-	-
TAOK2	9.49317065239738	9.14799056134081	6.85745763631841	18.7062853514888	17.3700078974371	17.8949621575368	18.1229519368227	18.344226070603	-1.10824237261786	5.91781947133909	194.2508826725	1.52862493158826e-11	1.995300841514e-10	-	L9KUI4	Serine/threonine-protein kinase TAO2	-	-	-	-	-	-	PF14940;PF00069	Transmembrane 219;Protein kinase domain	IPR017441;IPR000719;IPR008271;IPR011009	Protein kinase, ATP binding site;Protein kinase domain;Serine/threonine-protein kinase, active site;Protein kinase-like domain superfamily	-	-	GO:0006468;GO:0016301;GO:0016021;GO:0016020;GO:0005524;GO:0004672;GO:0016310	biological_process;molecular_function;cellular_component;cellular_component;molecular_function;molecular_function;biological_process	protein phosphorylation;kinase activity;integral component of membrane;membrane;ATP binding;protein kinase activity;phosphorylation	-	-	-
ADAMTS4	2.55738241795711	1.93247621580123	1.68641088893156	0.2282112056323	0.291462406533216	0.240193381782769	0.225439529556301	0.187508552968258	3.12465576482367	1.77706642612658	325.57703647805	4.38917880097609e-14	1.61091420283178e-12	-	L8HRK8	A disintegrin and metalloproteinase with thrombospondin motifs 4	-	-	102273858	ADAMTS4	ADAM metallopeptidase with thrombospondin type 1 motif 4	-	PF01421;PF05986;PF00090;PF01562	Reprolysin (M12B) family zinc metalloprotease;ADAM-TS Spacer 1;Thrombospondin type 1 domain;Reprolysin family propeptide	IPR002870;IPR000884;IPR036383;IPR001590;IPR006586;IPR024079;IPR010294	Peptidase M12B, propeptide;Thrombospondin type-1 (TSP1) repeat;Thrombospondin type-1 (TSP1) repeat superfamily;Peptidase M12B, ADAM/reprolysin;ADAM, cysteine-rich;Metallopeptidase, catalytic domain superfamily;ADAM-TS Spacer 1	-	-	GO:0007229;GO:0008237;GO:0004222;GO:0046872;GO:0006508	biological_process;molecular_function;molecular_function;molecular_function;biological_process	integrin-mediated signaling pathway;metallopeptidase activity;metalloendopeptidase activity;metal ion binding;proteolysis	-	-	-
ENSBTAG00000050145	0.55630752523373	0.508032086248235	0.180390745259182	0.999387846117466	0.792522898309258	0.626991340171167	0.833677826297714	1.12678907790713	-1.17914957939212	-0.207760830556205	10.8540083873848	0.00352320703627352	0.00591737105289228	-	-	-	-	-	-	-	-	-	-	-	-	-	-	-	-	-	-	-	-	-
ZNHIT1	3.92511579888007	3.60181722686249	3.90528618222161	8.03012405243615	7.71178122942294	8.09166738679034	6.81235733385258	8.23829081840032	-1.0375450464067	2.43695200191899	65.5912216274331	7.85829115229692e-08	3.3607942450304e-07	ENSOARG00000015003	W5Q056	Zinc finger HIT-type containing 1	-	-	-	-	-	-	PF04438	HIT zinc finger	IPR007529	Zinc finger, HIT-type	-	-	GO:0005654;GO:0046872;GO:0005634	cellular_component;molecular_function;cellular_component	nucleoplasm;metal ion binding;nucleus	-	-	-
ADAM8	12.8121927397035	16.2683659211311	14.9890613808775	46.9401938963525	44.685859732904	44.7740534545922	45.0396853160574	45.1404068063741	-1.63153119383593	6.86057697301997	632.699745541702	6.30457540470095e-17	7.62101702131557e-15	ENSBTAG00000023832	F1MIY8	ADAM metallopeptidase domain 8	-	-	-	-	-	-	PF08516;PF00200;PF01562;PF01421	ADAM cysteine-rich;isintegrin;Reprolysin family propeptide;Reprolysin (M12B) family zinc metalloprotease	IPR002870;IPR001590;IPR006586;IPR001762;IPR000742;IPR036436;IPR024079;IPR034027;IPR013032;IPR018358	Peptidase M12B, propeptide;Peptidase M12B, ADAM/reprolysin;ADAM, cysteine-rich;Disintegrin domain;EGF-like domain;Disintegrin domain superfamily;Metallopeptidase, catalytic domain superfamily;Reprolysin domain, adamalysin-type;EGF-like, conserved site;Disintegrin, conserved site	KOG3607;ENOG410XX2M	Meltrins, fertilins and related Zn-dependent metalloproteinases of the ADAMs family;-	GO:0000902;GO:0004222;GO:0005887;GO:0051092;GO:0051897;GO:0005509;GO:0005737;GO:0050729;GO:0050839;GO:2000415;GO:2000391;GO:0051044;GO:0022407;GO:0016021;GO:0043406;GO:2000418;GO:0071133;GO:0070245;GO:0008237;GO:0009986;GO:0001525;GO:0005886;GO:0008270;GO:0002693;GO:0046872;GO:0033089;GO:0070820;GO:0071065;GO:0016020;GO:0043524;GO:0042581;GO:0006954;GO:0002675;GO:0006508;GO:0048247;GO:0098609;GO:…	biological_process;molecular_function;cellular_component;biological_process;biological_process;molecular_function;cellular_component;biological_process;molecular_function;biological_process;biological_process;biological_process;biological_process;cellular_component;biological_process;biological_process;cellular_component;biological_process;molecular_function;cellular_component;biological_process;…	cell morphogenesis;metalloendopeptidase activity;integral component of plasma membrane;positive regulation of NF-kappaB transcription factor activity;positive regulation of protein kinase B signaling;calcium ion binding;cytoplasm;positive regulation of inflammatory response;cell adhesion molecule binding;positive regulation of fibronectin-dependent thymocyte migration;positive regulation of neutr…	-	-	-
bta-mir-763	25.2420973500925	16.2321896357269	12.5882675066699	7.98288802859829	6.42788905388696	8.1865910957627	5.87579401299438	6.39091651366812	1.32072060010378	0.368131877925387	27.2554955058369	3.80101627577554e-05	9.19952065569773e-05	-	-	-	-	-	-	-	-	-	-	-	-	-	-	-	-	-	-	-	-	-
HMGA2	18.9832986218933	16.539229792771	12.5220749463193	48.1590622053143	49.1240164952792	52.3247114587417	50.592587037485	53.6941756271297	-1.69433238666584	5.12729925841181	307.798467920879	3.74001037314378e-13	9.45842162697551e-12	-	-	-	-	-	-	-	-	-	-	-	-	-	-	-	-	-	-	-	-	-
ZNF784	0.261899231399181	0.355341335899161	0.247841197834354	1.46599707183745	1.77384793150743	2.18131443751315	2.33674021556602	1.69561371928843	-2.72300058625193	1.8007160175711	143.888630011091	9.56689023670938e-11	9.67408639745839e-10	ENSBTAG00000016299	A5PJI8	ZNF784 protein	NP_001093201.1	zinc finger protein 784	789593	ZNF784	zinc finger protein 784	O	PF00096;PF12171	Zinc finger, C2H2 type;Zinc-finger double-stranded RNA-binding	IPR013087;IPR036236;IPR022755	Zinc finger C2H2-type;Zinc finger C2H2 superfamily;Zinc finger, double-stranded RNA binding	COG5048;KOG1721	FOG: Zn-finger;FOG: Zn-finger	GO:0002244;GO:0046872;GO:0003676	biological_process;molecular_function;molecular_function	hematopoietic progenitor cell differentiation;metal ion binding;nucleic acid binding	-	-	-
FAM53B	8.92444250674227	9.35248331952895	10.3388656547566	4.79214092817816	3.93006407394514	4.00359241592086	3.94378331188914	4.67570730227925	1.15137133664527	4.2423243876425	200.580731874699	4.47431331522439e-12	7.29623171304413e-11	ENSSSCG00000010732	F1SDP5	Family with sequence similarity 53 member B	XP_005671606.1;XP_013839296.1	protein FAM53B isoform X1;-	100153610	FAM53B	family with sequence similarity 53 member B	O	PF15242	amily of FAM53	IPR029356	Family of FAM53	ENOG410YBVC;ENOG410IE5U	-;-	-	-	-	-	-	-
GPD1	1.50128374845507	1.6147390446902	0.962035068454211	2.97669550789538	3.49328881260447	3.23131720403044	2.90049205508967	3.23574260248752	-1.25372871450678	2.65433422939274	69.9314096116259	4.70891308066462e-08	2.14464703597777e-07	-	L8IU90	Glycerol-3-phosphate dehydrogenase [NAD	-	-	102267392	GPD1	glycerol-3-phosphate dehydrogenase 1	-	PF01210;PF07479	NAD-dependent glycerol-3-phosphate dehydrogenase N-terminus;NAD-dependent glycerol-3-phosphate dehydrogenase C-terminus	IPR011128;IPR013328;IPR036291;IPR008927;IPR017751;IPR006168;IPR006109	Glycerol-3-phosphate dehydrogenase, NAD-dependent, N-terminal;6-phosphogluconate dehydrogenase, domain 2;NAD(P)-binding domain superfamily;6-phosphogluconate dehydrogenase-like, C-terminal domain superfamily;Glycerol-3-phosphate dehydrogenase, NAD-dependent, eukaryotic;Glycerol-3-phosphate dehydrogenase, NAD-dependent;Glycerol-3-phosphate dehydrogenase, NAD-dependent, C-terminal	-	-	GO:0042803;GO:0055114;GO:0004367;GO:0006072;GO:0051287;GO:0009331;GO:0016616;GO:0005975;GO:0016491;GO:0046168	molecular_function;biological_process;molecular_function;biological_process;molecular_function;cellular_component;molecular_function;biological_process;molecular_function;biological_process	protein homodimerization activity;oxidation-reduction process;glycerol-3-phosphate dehydrogenase [NAD+] activity;glycerol-3-phosphate metabolic process;NAD binding;glycerol-3-phosphate dehydrogenase complex;oxidoreductase activity, acting on the CH-OH group of donors, NAD or NADP as acceptor;carbohydrate metabolic process;oxidoreductase activity;glycerol-3-phosphate catabolic process	-	-	-
NR4A1	5.12407513200732	6.20014925819101	5.84021832520556	1.54904877140256	1.30555097991129	1.38685509180959	1.52931358462651	1.501095059307	1.96511860746947	3.79221837855833	519.973207664922	4.43682091419046e-16	3.8973034910249e-14	-	L8HV33	Nuclear receptor subfamily 4 group A member 1	-	-	102288141	NR4A1	nuclear receptor subfamily 4 group A member 1	-	PF00105;PF00104	Zinc finger, C4 type (two domains);Ligand-binding domain of nuclear hormone receptor	IPR001628;IPR000536;IPR003070;IPR003071;IPR001723;IPR035500;IPR013088	Zinc finger, nuclear hormone receptor-type;Nuclear hormone receptor, ligand-binding domain;Orphan nuclear receptor;Orphan nuclear receptor, HMR type;Nuclear hormone receptor;Nuclear hormone receptor-like domain superfamily;Zinc finger, NHR/GATA-type	-	-	GO:0043401;GO:0004879;GO:0043565;GO:0008270;GO:0030522;GO:0003700;GO:0046872;GO:0006355;GO:0003677;GO:0003707;GO:0006351;GO:0005634	biological_process;molecular_function;molecular_function;molecular_function;biological_process;molecular_function;molecular_function;biological_process;molecular_function;molecular_function;biological_process;cellular_component	steroid hormone mediated signaling pathway;nuclear receptor activity;sequence-specific DNA binding;zinc ion binding;intracellular receptor signaling pathway;DNA binding transcription factor activity;metal ion binding;regulation of transcription, DNA-templated;DNA binding;steroid hormone receptor activity;transcription, DNA-templated;nucleus	-	-	-
ENSBTAG00000048751	3.89767679670546	1.76277172514682	2.34720193243123	10.9809862474836	11.5495760540429	7.47840847502198	16.271429574446	12.9698011600912	-2.19906781936318	-0.286989816150773	30.6965620740506	1.82076333919203e-05	4.68212796416138e-05	-	-	-	-	-	-	-	-	-	-	-	-	-	-	-	-	-	-	-	-	-
GADD45G	0.925227252493992	1.35190012003741	0.707185974271708	0.184682198463812	0.316341771619864	0.108623499722636	0.0815610504984761	0.162175513034811	2.54221630379803	-0.687392806120355	46.5736590489374	1.06457293606669e-06	3.54570601759725e-06	-	L8J6E1	Growth arrest and DNA damage-inducible protein GADD45 gamma	XP_005886719.1	-	102276116	GADD45G	growth arrest and DNA damage inducible gamma	-	PF01248	Ribosomal protein L7Ae/L30e/S12e/Gadd45 family	IPR004038;IPR029064;IPR024824	Ribosomal protein L7Ae/L30e/S12e/Gadd45;50S ribosomal protein L30e-like;Growth arrest and DNA damage-inducible protein GADD45	-	-	GO:0006950;GO:0051726;GO:0005634	biological_process;biological_process;cellular_component	response to stress;regulation of cell cycle;nucleus	K04402;K04402;K04402;K04402;K04402	ko04010;ko04068;ko04110;ko04210;ko04115	MAPK signaling pathway;FoxO signaling pathway;Cell cycle;Apoptosis;p53 signaling pathway
PGM5	0.674100238453557	0.823683939536369	0.697943603096743	0.270055028838138	0.245305838229296	0.274354406595804	0.277831339560339	0.275470539382247	1.4318100331844	0.799475093934933	57.2600120975346	2.27068349077564e-07	8.75835060727746e-07	ENSBTAG00000033190	A6QNJ7	PGM5 protein	NP_001095805.1	phosphoglucomutase-like protein 5	785045	PGM5	phosphoglucomutase 5	O	PF02879;PF02880;PF02878	Phosphoglucomutase/phosphomannomutase, alpha/beta/alpha domain II;Phosphoglucomutase/phosphomannomutase, alpha/beta/alpha domain III;Phosphoglucomutase/phosphomannomutase, alpha/beta/alpha domain I	IPR016055;IPR005841;IPR016066;IPR005844;IPR005845;IPR005846;IPR036900	Alpha-D-phosphohexomutase, alpha/beta/alpha I/II/III;Alpha-D-phosphohexomutase superfamily;Alpha-D-phosphohexomutase, conserved site;Alpha-D-phosphohexomutase, alpha/beta/alpha domain I;Alpha-D-phosphohexomutase, alpha/beta/alpha domain II;Alpha-D-phosphohexomutase, alpha/beta/alpha domain III;Alpha-D-phosphohexomutase, C-terminal domain superfamily	KOG0625;COG0033	Phosphoglucomutase;Phosphoglucomutase	GO:0006006;GO:0014704;GO:0016010;GO:0019388;GO:0004614;GO:0005914;GO:0030018;GO:0043034;GO:0005975;GO:0030055;GO:0016868;GO:0001725;GO:0046872;GO:0005925;GO:0000287;GO:0071704;GO:0009898;GO:0005829;GO:0042383;GO:0005978;GO:0005913	biological_process;cellular_component;cellular_component;biological_process;molecular_function;cellular_component;cellular_component;cellular_component;biological_process;cellular_component;molecular_function;cellular_component;molecular_function;cellular_component;molecular_function;biological_process;cellular_component;cellular_component;cellular_component;biological_process;cellular_component	glucose metabolic process;intercalated disc;dystrophin-associated glycoprotein complex;galactose catabolic process;phosphoglucomutase activity;spot adherens junction;Z disc;costamere;carbohydrate metabolic process;cell-substrate junction;intramolecular transferase activity, phosphotransferases;stress fiber;metal ion binding;focal adhesion;magnesium ion binding;organic substance metabolic process;…	-	-	-
OVOL2	5.92984305498113	6.71392102102395	7.78672765701727	1.76669304934176	2.58281557638782	2.53072592219224	2.4067369730184	1.87668299596548	1.61708393522969	2.73135669027562	138.146856600019	1.411816732896e-10	1.34214266036347e-09	ENSBTAG00000008410	E1BDB8	Ovo like zinc finger 2	NP_001192936.1	transcription factor Ovo-like 2	532761	OVOL2	ovo like zinc finger 2	O	PF00096;PF13894	Zinc finger, C2H2 type;C2H2-type zinc finger	IPR027756;IPR013087;IPR036236	Ovo-like;Zinc finger C2H2-type;Zinc finger C2H2 superfamily	-	-	GO:0003676	molecular_function	nucleic acid binding	-	-	-
CBX8	1.18789002409453	0.792425618645687	0.95039856968032	2.07845279504559	1.60911985181563	1.9683871193912	1.8183084321868	2.45760414518073	-1.05221735116549	2.22394468650316	41.451578732329	2.44752494891447e-06	7.51540170750338e-06	-	Q0P596	Chromobox homolog 8	NP_001071330.1	chromobox protein homolog 8	506458	CBX8	chromobox 8	O	PF00385;PF17218	Chromo (CHRromatin Organisation MOdifier) domain;CBX family C-terminal motif	IPR000953;IPR023780;IPR033773;IPR016197;IPR023779	Chromo/chromo shadow domain;Chromo domain;CBX family C-terminal motif;Chromo-like domain superfamily;Chromo domain, conserved site	ENOG41122KC;KOG2748	-;Uncharacterized conserved protein, contains chromo domain	GO:0005634	cellular_component	nucleus	-	-	-
NET1	16.6755556209995	15.4446103173537	16.7636277783543	36.4094620823009	39.0252273966021	38.6850024145305	39.6593801011982	39.3227508790017	-1.25492829040586	7.59854220718606	498.621631063399	6.72063461185128e-16	5.46611615097237e-14	-	L8IAQ2	Neuroepithelial cell-transforming 1 protein	-	-	102266582	NET1	neuroepithelial cell transforming 1	-	PF00621;PF15405	RhoGEF domain;Pleckstrin homology domain	IPR000219;IPR037853;IPR011993;IPR035899;IPR001849;IPR001331	Dbl homology (DH) domain;Net1, PH domain;PH-like domain superfamily;Dbl homology (DH) domain superfamily;Pleckstrin homology domain;Guanine-nucleotide dissociation stimulator, CDC24, conserved site	-	-	GO:0065009;GO:0005085;GO:0005622;GO:0035023;GO:0005089;GO:0035556	biological_process;molecular_function;cellular_component;biological_process;molecular_function;biological_process	regulation of molecular function;guanyl-nucleotide exchange factor activity;intracellular;regulation of Rho protein signal transduction;Rho guanyl-nucleotide exchange factor activity;intracellular signal transduction	-	-	-
IL36RN	0.613466397037245	0.922513394722006	1.21912812155719	0.191025786615842	0.318118588656398	0.0749030484153501	0.316359615834983	0.295108750226088	1.96597857762608	-0.349972086471681	32.2878307522186	1.31809170573358e-05	3.48039605505925e-05	ENSBTAG00000039839	F1MWT5	Interleukin-1	-	-	-	-	-	-	PF00340	Interleukin-1 / 18	IPR020877;IPR000975;IPR027171;IPR008996;IPR003297	Interleukin-1 conserved site;Interleukin-1 family;Interleukin-36 receptor antagonist;Cytokine IL1/FGF;Interleukin-1 receptor antagonist/Interleukin-36	ENOG41116AA;ENOG410IZIW	-;-	GO:0005152;GO:1902714;GO:0005576;GO:0005125;GO:0010469;GO:0005149;GO:0001960;GO:0032715;GO:0005615;GO:0006955;GO:0019732;GO:0006954;GO:0019221;GO:0032700	molecular_function;biological_process;cellular_component;molecular_function;biological_process;molecular_function;biological_process;biological_process;cellular_component;biological_process;biological_process;biological_process;biological_process;biological_process	interleukin-1 receptor antagonist activity;negative regulation of interferon-gamma secretion;extracellular region;cytokine activity;regulation of signaling receptor activity;interleukin-1 receptor binding;negative regulation of cytokine-mediated signaling pathway;negative regulation of interleukin-6 production;extracellular space;immune response;antifungal humoral response;inflammatory response;c…	-	-	-
ENSBTAG00000022199	3.11630831482624	3.62256843722301	3.13753697464169	1.2382447401118	1.47891947928937	1.09986881097756	1.22761128476616	1.08487780324613	1.42243008593378	0.924559291724903	58.1383606294837	2.01956763218883e-07	7.88906703875483e-07	ENSMUSG00000035150	A2AAW9	Eukaryotic translation initiation factor 2 subunit 3, X-linked	-	-	-	-	-	-	PF03144;PF00009	longation factor Tu domain 2;longation factor Tu GTP binding domain	IPR009000;IPR004161;IPR027417;IPR000795	Translation protein, beta-barrel domain superfamily;Translation elongation factor EFTu-like, domain 2;P-loop containing nucleoside triphosphate hydrolase;Transcription factor, GTP-binding domain	KOG0466;COG5257	Translation initiation factor 2, gamma subunit (eIF-2gamma; GTPase);Translation initiation factor 2, gamma subunit (eIF-2gamma; GTPase)	GO:0005525;GO:0003924	molecular_function;molecular_function	GTP binding;GTPase activity	-	-	-
TNFRSF25	0.641828818859082	0.620865731923257	0.372197479419748	1.48042586011173	1.1974698570777	1.39317412803478	1.22587364950623	1.42038199763845	-1.35164117314391	1.14599118722881	39.9328206349429	3.1758467415912e-06	9.52103678434713e-06	ENSBTAG00000006519	E1BHL8	TNF receptor superfamily member 25	NP_001137549.1	tumor necrosis factor receptor superfamily member 25 precursor	783432	TNFRSF25	TNF receptor superfamily member 25	O	PF00531;PF00020	eath domain;TNFR/NGFR cysteine-rich region	IPR000488;IPR034050;IPR022329;IPR011029;IPR001368	Death domain;Tumor necrosis factor receptor 25, N-terminal;Tumour necrosis factor receptor 25;Death-like domain superfamily;TNFR/NGFR cysteine-rich region	ENOG410YHT0;ENOG410IKG3	-;-	GO:0005886;GO:0032496;GO:0005887;GO:0005031;GO:0042981;GO:0007165;GO:0033209;GO:0006955;GO:0016020;GO:0016021;GO:0042127;GO:0007275;GO:0006954;GO:0097190	cellular_component;biological_process;cellular_component;molecular_function;biological_process;biological_process;biological_process;biological_process;cellular_component;cellular_component;biological_process;biological_process;biological_process;biological_process	plasma membrane;response to lipopolysaccharide;integral component of plasma membrane;tumor necrosis factor-activated receptor activity;regulation of apoptotic process;signal transduction;tumor necrosis factor-mediated signaling pathway;immune response;membrane;integral component of membrane;regulation of cell proliferation;multicellular organism development;inflammatory response;apoptotic signali…	K05160	ko04060	Cytokine-cytokine receptor interaction
H3-3A	68.8954051243886	75.8819453895719	77.9246748043151	31.001961574728	31.7522901526611	28.5357765105484	29.8076871613222	28.8779259054213	1.30048090580802	5.60069911262752	474.344219356273	1.1008207600349e-15	8.28823676241137e-14	-	A0A183IUI7	Histone H3	-	-	-	-	-	-	PF00125	Core histone H2A/H2B/H3/H4	IPR007125;IPR000164;IPR009072	Histone H2A/H2B/H3;Histone H3/CENP-A;Histone-fold	-	-	GO:0000786;GO:0005694;GO:0003677;GO:0046982;GO:0005634	cellular_component;cellular_component;molecular_function;molecular_function;cellular_component	nucleosome;chromosome;DNA binding;protein heterodimerization activity;nucleus	-	-	-
EPHB1	0.309078767321282	0.386662325428507	0.222153843856157	0.0465693262189137	0.0886316739529006	0.0608676025410181	0.102831870072336	0.0807783844154387	1.98483470461354	-0.407004596653813	39.955974296435	3.16310009293406e-06	9.48930027880217e-06	ENSOARG00000008094	W5PE26	EPH receptor B1	-	-	-	-	-	-	PF07714;PF14575;PF00041;PF00536;PF01404	Protein tyrosine kinase;phrin type-A receptor 2 transmembrane domain;ibronectin type III domain;SAM domain (Sterile alpha motif);phrin receptor ligand binding domain	IPR001245;IPR008979;IPR001090;IPR009030;IPR036116;IPR003961;IPR000719;IPR008266;IPR027936;IPR013761;IPR016257;IPR020635;IPR011009;IPR001660;IPR017441;IPR013783;IPR001426;IPR034231;IPR011641	Serine-threonine/tyrosine-protein kinase, catalytic domain;Galactose-binding-like domain superfamily;Ephrin receptor ligand binding domain;Growth factor receptor cysteine-rich domain superfamily;Fibronectin type III superfamily;Fibronectin type III;Protein kinase domain;Tyrosine-protein kinase, active site;Ephrin receptor, transmembrane domain;Sterile alpha motif/pointed domain superfamily;Ephrin…	-	-	GO:0004713;GO:0006468;GO:0060997;GO:0005887;GO:1902725;GO:0021545;GO:0050965;GO:0005005;GO:0004672;GO:0005737;GO:0000166;GO:0016301;GO:0021631;GO:0060326;GO:0021952;GO:0016021;GO:0061351;GO:0005003;GO:0048593;GO:0016310;GO:0005783;GO:0046777;GO:0001525;GO:0005886;GO:0007169;GO:0030424;GO:1902723;GO:0031589;GO:0031901;GO:0048013;GO:0016020;GO:0005524;GO:0032433;GO:0060996;GO:0070372;GO:0051965;GO:…	molecular_function;biological_process;biological_process;cellular_component;biological_process;biological_process;biological_process;molecular_function;molecular_function;cellular_component;molecular_function;molecular_function;biological_process;biological_process;biological_process;cellular_component;biological_process;molecular_function;biological_process;biological_process;cellular_component;…	protein tyrosine kinase activity;protein phosphorylation;dendritic spine morphogenesis;integral component of plasma membrane;negative regulation of satellite cell differentiation;cranial nerve development;detection of temperature stimulus involved in sensory perception of pain;transmembrane-ephrin receptor activity;protein kinase activity;cytoplasm;nucleotide binding;kinase activity;optic nerve m…	-	-	-
WEE1	32.6656259800906	32.2483101914442	29.7537275623069	10.781445600636	12.939396086693	12.6536798066247	13.4828151881433	12.2820442151193	1.33367535998122	5.86944746675877	385.350686771388	8.49240199222485e-15	4.27083544463949e-13	ENSBTAG00000005278	A7MBC3	Wee1-like protein kinase	XP_005216105.1	wee1-like protein kinase isoform X1	540322	WEE1	WEE1 G2 checkpoint kinase	O	PF00069	Protein kinase domain	IPR017164;IPR017441;IPR000719;IPR011009;IPR008271	Wee1-like protein kinase;Protein kinase, ATP binding site;Protein kinase domain;Protein kinase-like domain superfamily;Serine/threonine-protein kinase, active site	KOG0601;ENOG410XS1M	Cyclin-dependent kinase WEE1;-	GO:0048812;GO:0004713;GO:0006468;GO:0004672;GO:0005737;GO:0005634;GO:0000166;GO:0016301;GO:0016310;GO:0004715;GO:0046872;GO:0005524;GO:0000287;GO:0000226;GO:0030010;GO:0000278;GO:0018108;GO:0016740;GO:0005730	biological_process;molecular_function;biological_process;molecular_function;cellular_component;cellular_component;molecular_function;molecular_function;biological_process;molecular_function;molecular_function;molecular_function;molecular_function;biological_process;biological_process;biological_process;biological_process;molecular_function;cellular_component	neuron projection morphogenesis;protein tyrosine kinase activity;protein phosphorylation;protein kinase activity;cytoplasm;nucleus;nucleotide binding;kinase activity;phosphorylation;non-membrane spanning protein tyrosine kinase activity;metal ion binding;ATP binding;magnesium ion binding;microtubule cytoskeleton organization;establishment of cell polarity;mitotic cell cycle;peptidyl-tyrosine phos…	-	-	-
DUSP4	16.7541528952354	18.4923679394358	19.0218930690544	6.29346307999489	7.62133744415469	6.72213991430639	7.20886120386847	5.92087311229184	1.41859332223333	4.63827747640103	304.990749093503	8.26130765430666e-14	2.69433142705803e-12	ENSBTAG00000044208	F1MM08	Dual specificity protein phosphatase	-	-	-	-	-	-	PF00581;PF00782	Rhodanese-like domain;ual specificity phosphatase, catalytic domain	IPR036873;IPR000387;IPR029021;IPR000340;IPR016130;IPR008343;IPR024950;IPR003595;IPR020422;IPR001763	Rhodanese-like domain superfamily;Tyrosine specific protein phosphatases domain;Protein-tyrosine phosphatase-like;Dual specificity phosphatase, catalytic domain;Protein-tyrosine phosphatase, active site;Mitogen-activated protein (MAP) kinase phosphatase;Dual specificity phosphatase;Protein-tyrosine phosphatase, catalytic;Dual specificity protein phosphatase domain;Rhodanese-like domain	COG2453;KOG1716	Predicted protein-tyrosine phosphatase;Dual specificity phosphatase	GO:0008138;GO:0016791;GO:0035335;GO:0005654;GO:0001706;GO:0004721;GO:1990439;GO:0070373;GO:0016787;GO:0017017;GO:0008330;GO:0000188;GO:0035970;GO:0006470;GO:0016311;GO:0004725;GO:0005634	molecular_function;molecular_function;biological_process;cellular_component;biological_process;molecular_function;molecular_function;biological_process;molecular_function;molecular_function;molecular_function;biological_process;biological_process;biological_process;biological_process;molecular_function;cellular_component	protein tyrosine/serine/threonine phosphatase activity;phosphatase activity;peptidyl-tyrosine dephosphorylation;nucleoplasm;endoderm formation;phosphoprotein phosphatase activity;MAP kinase serine/threonine phosphatase activity;negative regulation of ERK1 and ERK2 cascade;hydrolase activity;MAP kinase tyrosine/serine/threonine phosphatase activity;protein tyrosine/threonine phosphatase activity;i…	-	-	-
ENSBTAG00000048558	3.31945001917223	3.13569970338616	2.36439755098384	1.40781874967739	1.45427354160338	0.871609379373191	1.4520757915858	1.12057925296217	1.1996376254029	1.28255539899297	39.6949392507921	3.31012354701459e-06	9.90331241041421e-06	-	L8IUV4	Uncharacterized protein	-	-	102274445	LOC102274445	zinc finger protein 621	-	PF00096;PF01352;PF13912	Zinc finger, C2H2 type;KRAB box;C2H2-type zinc finger	IPR013087;IPR036236;IPR036051;IPR001909	Zinc finger C2H2-type;Zinc finger C2H2 superfamily;KRAB domain superfamily;Krueppel-associated box	-	-	GO:0005622;GO:0006355;GO:0046872;GO:0003676	cellular_component;biological_process;molecular_function;molecular_function	intracellular;regulation of transcription, DNA-templated;metal ion binding;nucleic acid binding	-	-	-
ENSBTAG00000048554	0.61969142430669	0.122615054531489	0.699715329401408	1.28642788324384	1.37719985680661	0.70934167576648	1.90854193044511	1.68663713228966	-1.51162536104848	-0.431427721538118	12.0248805131169	0.00235453373705	0.00407810067569318	-	-	-	-	-	-	-	-	-	-	-	-	-	-	-	-	-	-	-	-	-
NDUFC2	3.77639123867502	4.40692931286704	4.68112408023768	2.36042565246847	2.30746480570517	1.69963828977772	1.6268270686934	2.14953656764318	1.07937451574595	2.28608083639	59.5466566774567	1.67821538568178e-07	6.68178079088065e-07	-	L8HTY6	NADH dehydrogenase [ubiquinone] 1 subunit C2	XP_005908130.1	NADH dehydrogenase	102277732	NDUFC2	NADH:ubiquinone oxidoreductase subunit C2	-	PF06374	NADH-ubiquinone oxidoreductase subunit b14.5b (NDUFC2)	IPR009423	NADH:ubiquinone oxidoreductase, subunit b14.5b	-	-	GO:0055114;GO:0006120;GO:0005743;GO:0016021;GO:0016020;GO:0005739;GO:0070469;GO:0008137	biological_process;biological_process;cellular_component;cellular_component;cellular_component;cellular_component;cellular_component;molecular_function	oxidation-reduction process;mitochondrial electron transport, NADH to ubiquinone;mitochondrial inner membrane;integral component of membrane;membrane;mitochondrion;respiratory chain;NADH dehydrogenase (ubiquinone) activity	K03968;K03968;K03968;K03968;K03968	ko05012;ko04932;ko05016;ko05010;ko00190	Parkinson's disease;Non-alcoholic fatty liver disease (NAFLD);Huntington's disease;Alzheimer's disease;Oxidative phosphorylation
CDKN1A	31.3916389239033	37.6340895891118	36.0028328478208	9.34678805022955	10.6883034592694	11.3880101227071	10.8268653418401	9.77182547290774	1.74373140473504	5.51464084749614	554.257573473088	4.50986962508121e-16	3.93523458146159e-14	ENSBTAG00000008353	A5PKM2	CDKN1A protein	NP_001092428.1	cyclin-dependent kinase inhibitor 1	513497	CDKN1A	cyclin dependent kinase inhibitor 1A	O	PF02234	Cyclin-dependent kinase inhibitor	IPR029841;IPR003175	Cyclin-dependent kinase inhibitor 1, vertebrate;Cyclin-dependent kinase inhibitor	KOG4743;ENOG410XXN5	Cyclin-dependent kinase inhibitor;-	GO:0071493;GO:0019901;GO:0004861;GO:0030308;GO:0000307;GO:0071480;GO:0005737;GO:0005634;GO:0044877;GO:0070557;GO:0007265;GO:0071479;GO:2000134;GO:0030332;GO:0090398;GO:0010629;GO:0008285;GO:0031668;GO:0019912;GO:0033158;GO:0090399;GO:0006978;GO:0051726;GO:0030890;GO:0007050;GO:2000278;GO:0034198;GO:0072331;GO:0043068;GO:0016604;GO:0009411;GO:0042771;GO:0000082;GO:1904030;GO:0031625;GO:0006974;GO:…	biological_process;molecular_function;molecular_function;biological_process;cellular_component;biological_process;cellular_component;cellular_component;molecular_function;cellular_component;biological_process;biological_process;biological_process;molecular_function;biological_process;biological_process;biological_process;biological_process;molecular_function;biological_process;biological_process;…	cellular response to UV-B;protein kinase binding;cyclin-dependent protein serine/threonine kinase inhibitor activity;negative regulation of cell growth;cyclin-dependent protein kinase holoenzyme complex;cellular response to gamma radiation;cytoplasm;nucleus;protein-containing complex binding;PCNA-p21 complex;Ras protein signal transduction;cellular response to ionizing radiation;negative regulati…	K06625;K06625;K06625;K06625;K06625;K06625;K06625;K06625;K06625;K06625;K06625;K06625;K06625;K06625;K06625;K06625;K06625;K06625;K06625;K06625;K06625;K06625;K06625;K06625	ko05169;ko05200;ko04115;ko05205;ko05218;ko04921;ko05220;ko05202;ko05215;ko04110;ko05219;ko05161;ko01522;ko05203;ko01524;ko04151;ko04630;ko04066;ko04068;ko05214;ko04012;ko05166;ko05160;ko05206	Epstein-Barr virus infection;Pathways in cancer;p53 signaling pathway;Proteoglycans in cancer;Melanoma;Oxytocin signaling pathway;Chronic myeloid leukemia;Transcriptional misregulation in cancer;Prostate cancer;Cell cycle;Bladder cancer;Hepatitis B;Endocrine resistance;Viral carcinogenesis;Platinum drug resistance;PI3K-Akt signaling pathway;Jak-STAT signaling pathway;HIF-1 signaling pathway;FoxO …
KCNH3	0.447907878846279	0.374195102012633	0.31468795624078	0.742564202288121	0.78343930252422	0.653225862159577	0.691521498738722	0.844225959021617	-1.00391387406019	1.27729026199135	27.9663984681651	3.25033709527359e-05	7.96326544576513e-05	ENSBTAG00000019277	E1B760	Potassium voltage-gated channel subfamily H member 3	NP_001179300.1	potassium voltage-gated channel subfamily H member 3	514409	KCNH3	potassium voltage-gated channel subfamily H member 3	O	PF00027;PF13426;PF00520	Cyclic nucleotide-binding domain;PAS domain;Ion transport protein	IPR005821;IPR014710;IPR003950;IPR035965;IPR001610;IPR003938;IPR018490;IPR000700;IPR000014;IPR000595	Ion transport domain;RmlC-like jelly roll fold;Potassium channel, voltage-dependent, ELK;PAS domain superfamily;PAC motif;Potassium channel, voltage-dependent, EAG/ELK/ERG;Cyclic nucleotide-binding-like;PAS-associated, C-terminal;PAS domain;Cyclic nucleotide-binding domain	KOG0498;ENOG410XPSE	K+-channel ERG and related proteins, contain PAS/PAC sensor domain;-	GO:0005267;GO:0005244;GO:0071805;GO:0005622;GO:0006811;GO:0042391;GO:0005887;GO:0005249;GO:0055085;GO:0016021;GO:0016020;GO:0034765;GO:0006813;GO:0000160;GO:0005216;GO:0000155;GO:0023014	molecular_function;molecular_function;biological_process;cellular_component;biological_process;biological_process;cellular_component;molecular_function;biological_process;cellular_component;cellular_component;biological_process;biological_process;biological_process;molecular_function;molecular_function;biological_process	potassium channel activity;voltage-gated ion channel activity;potassium ion transmembrane transport;intracellular;ion transport;regulation of membrane potential;integral component of plasma membrane;voltage-gated potassium channel activity;transmembrane transport;integral component of membrane;membrane;regulation of ion transmembrane transport;potassium ion transport;phosphorelay signal transduct…	-	-	-
LSM3	86.7047330723936	64.920530338809	64.1876037982695	142.803760501449	151.450577498502	159.368390281695	170.577479723324	163.102611931403	-1.1480453097196	6.25770690317528	152.904064611054	2.65941045986308e-09	1.71095665132598e-08	ENSSTOG00000006842	A0A287D5G0	LSM3 homolog, U6 small nuclear RNA and mRNA degradation associated	XP_005333835.1	-	101973173	Lsm3	LSM3 homolog, U6 small nuclear RNA and mRNA degradation associated	-	-	-	IPR010920;IPR001163;IPR034105	LSM domain superfamily;LSM domain, eukaryotic/archaea-type;Sm-like protein Lsm3	-	-	GO:0000398;GO:0030529;GO:0000956	biological_process;;biological_process	mRNA splicing, via spliceosome;;nuclear-transcribed mRNA catabolic process	-	-	-
DDAH2	28.6344601442523	28.7257068698058	25.8291277884338	51.6180220929274	52.1752283687374	56.3402256981425	60.4387289909308	59.6608680322198	-1.02810532568855	6.15223662492273	229.977478182279	1.23284376290586e-12	2.45376879456913e-11	-	L8I276	N	-	-	102284073	DDAH2	dimethylarginine dimethylaminohydrolase 2	-	-	-	IPR033202;IPR033199	N(G),N(G)-dimethylarginine dimethylaminohydrolase 2;Dimethylarginine dimethylaminohydrolase/arginine deiminase	-	-	GO:0016403;GO:0045429;GO:0016787;GO:0000052;GO:0006527	molecular_function;biological_process;molecular_function;biological_process;biological_process	dimethylargininase activity;positive regulation of nitric oxide biosynthetic process;hydrolase activity;citrulline metabolic process;arginine catabolic process	-	-	-
PERM1	5.75161075047165	6.74144451915539	4.51301975201716	14.804674700902	15.3911864575563	14.8263246385064	15.5494651829262	14.8028534207227	-1.42935598705814	5.49980666453769	246.289834830089	4.97108189927663e-12	7.98767989083767e-11	-	L8IZI9	Uncharacterized protein	XP_005888932.1	PGC-1 and ERR-induced regulator in muscle protein 1	102277077	PERM1	PPARGC1 and ESRR induced regulator, muscle 1	-	-	-	-	-	-	-	-	-	-	-	-	-
H4C11	3.59810598192108	6.13362091498454	5.58367376992309	17.5242886097884	17.0180156769575	17.319413566887	16.8106387416303	23.1951026976332	-1.82928245999085	2.27621449801257	110.310336148605	1.01899359256319e-09	7.49651567594223e-09	-	A5D792	Histone H4	-	-	530642	DCK	deoxycytidine kinase	O	PF01712	eoxynucleoside kinase	IPR009072;IPR027417;IPR019809;IPR001951;IPR031314	Histone-fold;P-loop containing nucleoside triphosphate hydrolase;Histone H4, conserved site;Histone H4;Deoxynucleoside kinase domain	COG2036;KOG3467	Histones H3 and H4;Histone H4	GO:0000786;GO:0006334;GO:0005694;GO:0003677;GO:0046982;GO:0005634	cellular_component;biological_process;cellular_component;molecular_function;molecular_function;cellular_component	nucleosome;nucleosome assembly;chromosome;DNA binding;protein heterodimerization activity;nucleus	-	-	-
TNFRSF4	5.77128784678789	6.50556401104992	6.47706927180958	2.63212651999972	3.19032746659432	2.49568135020941	2.81837694707494	2.76742920626507	1.16653888618651	3.11945407331462	130.696279433209	2.273649577452e-10	2.02469060570776e-09	ENSBTAG00000015635	A5PJH6	TNF receptor superfamily member 4	NP_001092513.1	tumor necrosis factor receptor superfamily member 4 precursor	528782	TNFRSF4	TNF receptor superfamily member 4	O	PF00020	TNFR/NGFR cysteine-rich region	IPR001368;IPR020445;IPR034022	TNFR/NGFR cysteine-rich region;Tumour necrosis factor receptor 4;Tumour necrosis factor receptor 4, N-terminal	ENOG4111DUJ;ENOG410J0US	-;-	GO:0097190;GO:0005887;GO:0005031;GO:0042981;GO:0033209;GO:0006955;GO:0016021;GO:0016020;GO:0042127;GO:0007275;GO:0006954;GO:0032496	biological_process;cellular_component;molecular_function;biological_process;biological_process;biological_process;cellular_component;cellular_component;biological_process;biological_process;biological_process;biological_process	apoptotic signaling pathway;integral component of plasma membrane;tumor necrosis factor-activated receptor activity;regulation of apoptotic process;tumor necrosis factor-mediated signaling pathway;immune response;integral component of membrane;membrane;regulation of cell proliferation;multicellular organism development;inflammatory response;response to lipopolysaccharide	K05142	ko04060	Cytokine-cytokine receptor interaction
IL20RA	1.51991287397661	1.27908436153946	1.27446794821324	0.64901528687791	0.384818191696115	0.458073246391313	0.683488234156945	0.565050545415779	1.27547443823762	1.04252997506314	42.0916847422485	2.19734392787492e-06	6.80427816537718e-06	ENSBTAG00000015638	F1MHX9	Uncharacterized protein	-	-	-	-	-	-	PF09294;PF01108	Interferon-alpha/beta receptor, fibronectin type III;Tissue factor	IPR003961;IPR015373;IPR015713;IPR013783;IPR036116	Fibronectin type III;Interferon/interleukin receptor domain;Interleukin-20 receptor alpha;Immunoglobulin-like fold;Fibronectin type III superfamily	ENOG410IK35;ENOG410YPXN	-;-	GO:0004896;GO:0005886;GO:0042015;GO:2001244;GO:0016021;GO:0016020;GO:0019221;GO:0045124	molecular_function;cellular_component;molecular_function;biological_process;cellular_component;cellular_component;biological_process;biological_process	cytokine receptor activity;plasma membrane;interleukin-20 binding;positive regulation of intrinsic apoptotic signaling pathway;integral component of membrane;membrane;cytokine-mediated signaling pathway;regulation of bone resorption	-	-	-
ENSBTAG00000053552	2.68679529654369	3.51688354553036	2.67592734342987	0.80445630116879	0.995187269160744	1.00939217209507	1.18423796029447	0.837237971222898	1.60781071422994	0.61335784801162	54.7074853968395	3.21710558913448e-07	1.19877215052138e-06	ENSSSCG00000016434	A0A287A6X6	Uncharacterized protein	-	-	-	-	-	-	-	-	IPR001806;IPR037586;IPR027417;IPR005225;IPR020849	Small GTPase superfamily;GTP-binding protein Rheb;P-loop containing nucleoside triphosphate hydrolase;Small GTP-binding protein domain;Small GTPase superfamily, Ras type	-	-	GO:0000166;GO:0007165;GO:0005525;GO:0032008;GO:0003924;GO:0016020	molecular_function;biological_process;molecular_function;biological_process;molecular_function;cellular_component	nucleotide binding;signal transduction;GTP binding;positive regulation of TOR signaling;GTPase activity;membrane	-	-	-
TIAM2	2.53947040221505	3.14929343017563	2.27776970879504	0.993089879591352	1.10622002164003	0.944386210133437	1.12206155198806	0.99160026201586	1.35337773382989	3.08138684627034	144.860453105472	9.00096509209226e-11	9.20781956936395e-10	-	L8IVC9	T-lymphoma invasion and metastasis-inducing protein 2	-	-	102267761	TIAM2	TIAM Rac1 associated GEF 2	-	PF00169;PF00621;PF00595	PH domain;RhoGEF domain;PDZ domain (Also known as DHR or GLGF)	IPR000219;IPR036034;IPR011993;IPR035899;IPR001849;IPR003116;IPR001331;IPR001478	Dbl homology (DH) domain;PDZ superfamily;PH-like domain superfamily;Dbl homology (DH) domain superfamily;Pleckstrin homology domain;Raf-like Ras-binding;Guanine-nucleotide dissociation stimulator, CDC24, conserved site;PDZ domain	-	-	GO:0065009;GO:0005085;GO:0005622;GO:0035023;GO:0007165;GO:0005057;GO:0005089;GO:0035556	biological_process;molecular_function;cellular_component;biological_process;biological_process;molecular_function;molecular_function;biological_process	regulation of molecular function;guanyl-nucleotide exchange factor activity;intracellular;regulation of Rho protein signal transduction;signal transduction;signal transducer activity, downstream of receptor;Rho guanyl-nucleotide exchange factor activity;intracellular signal transduction	-	-	-
bta-mir-1839	5.91611656642793	4.68236239492123	5.54200456268485	10.9167699536387	15.0958000507951	14.8482289481971	9.41633655928587	12.9815491683884	-1.22851174055101	-0.328257618699553	13.8862598324853	0.00128252002151656	0.0023421321972976	-	-	-	-	-	-	-	-	-	-	-	-	-	-	-	-	-	-	-	-	-
ENSBTAG00000000242	3.08812893112834	2.33786037306706	2.30439581816197	0.836178124108495	1.09410877512969	0.860667899929996	0.923201677982751	1.63172336519186	1.23275943192088	0.198271469254713	22.1399635117999	0.000126732284756316	0.000278536210833899	-	A0A250YD07	Proteasome subunit alpha type	XP_020035015.1	-	109696387	Psma2	proteasome 20S subunit alpha 2	-	-	-	IPR029055;IPR034644;IPR000426;IPR023332;IPR001353	Nucleophile aminohydrolases, N-terminal;Proteasome subunit alpha2;Proteasome alpha-subunit, N-terminal domain;Proteasome alpha-type subunit;Proteasome, subunit alpha/beta	-	-	GO:0004298;GO:0000502;GO:0005839;GO:0006511;GO:0004175;GO:0008233;GO:0016787;GO:0019773;GO:0005634;GO:0051603;GO:0005737;GO:0006508	molecular_function;cellular_component;cellular_component;biological_process;molecular_function;molecular_function;molecular_function;cellular_component;cellular_component;biological_process;cellular_component;biological_process	threonine-type endopeptidase activity;proteasome complex;proteasome core complex;ubiquitin-dependent protein catabolic process;endopeptidase activity;peptidase activity;hydrolase activity;proteasome core complex, alpha-subunit complex;nucleus;proteolysis involved in cellular protein catabolic process;cytoplasm;proteolysis	K02726	ko03050	Proteasome
ME3	4.85541302096099	6.41075119841565	6.14850526746299	2.68470900585649	2.42033301776272	1.82837407586827	1.70306589505627	2.07949884163578	1.43645348053952	2.84552442416068	115.244094742005	7.31689698555781e-10	5.60508341172731e-09	-	Q0VCX7	Malic enzyme	NP_001069345.1	NADP-dependent malic enzyme, mitochondrial	525813	ME3	malic enzyme 3	O	PF00390;PF03949	Malic enzyme, N-terminal domain;Malic enzyme, NAD binding domain	IPR012302;IPR012301;IPR036291;IPR001891;IPR037062;IPR015884	Malic enzyme, NAD-binding;Malic enzyme, N-terminal domain;NAD(P)-binding domain superfamily;Malic oxidoreductase;Malic enzyme, N-terminal domain superfamily;Malic enzyme, conserved site	COG0281;KOG1257	Malic enzyme;NADP+-dependent malic enzyme	GO:0004471;GO:0055114;GO:0051287;GO:0046872;GO:0004470;GO:0016491	molecular_function;biological_process;molecular_function;molecular_function;molecular_function;molecular_function	malate dehydrogenase (decarboxylating) (NAD+) activity;oxidation-reduction process;NAD binding;metal ion binding;malic enzyme activity;oxidoreductase activity	K00029;K00029;K00029	ko00620;ko00710;ko01200	Pyruvate metabolism;Carbon fixation in photosynthetic organisms;Carbon metabolism
SESN3	41.9199116706893	41.9676298788563	43.281058299012	8.01835094011182	7.3958911357793	6.18275715868079	6.9899555618694	6.81827263312314	2.57292479504961	5.03456899425563	1406.91461520632	2.01665459797697e-20	1.32857204914723e-17	ENSSTOG00000000033	I3LVV4	Sestrin 3	XP_005338085.1	sestrin-3	101962435	Sesn3	sestrin 3	-	PF04636	PA26 p53-induced protein (sestrin)	IPR029032;IPR006730	AhpD-like;Sestrin	ENOG410XP7Z;KOG3746	-;Uncharacterized conserved protein	GO:0034198;GO:0038203;GO:0061700;GO:0051896;GO:0032868;GO:0031932;GO:0042149;GO:0042593;GO:0071230;GO:1901031;GO:0005737;GO:0046626;GO:0005634;GO:1904262	biological_process;biological_process;cellular_component;biological_process;biological_process;cellular_component;biological_process;biological_process;biological_process;biological_process;cellular_component;biological_process;cellular_component;biological_process	cellular response to amino acid starvation;TORC2 signaling;GATOR2 complex;regulation of protein kinase B signaling;response to insulin;TORC2 complex;cellular response to glucose starvation;glucose homeostasis;cellular response to amino acid stimulus;regulation of response to reactive oxygen species;cytoplasm;regulation of insulin receptor signaling pathway;nucleus;negative regulation of TORC1 sig…	-	-	-
JUN	418.314949835427	455.192858707912	462.532046732735	193.138654268241	197.133917725361	194.937180915573	200.208119789508	190.658245916411	1.18000254671824	9.13597276106804	544.878883454792	2.78947087328865e-16	2.69956317058528e-14	ENSBTAG00000004037	Q08DH1	Jun oncogene	NP_001071295.1	transcription factor AP-1	280831	JUN	Jun proto-oncogene, AP-1 transcription factor subunit	O	PF00170;PF03957	bZIP transcription factor;Jun-like transcription factor	IPR005643;IPR015558;IPR004827;IPR008917;IPR002112	Jun-like transcription factor;Transcription Factor c-Jun/v-Jun;Basic-leucine zipper domain;Transcription factor, Skn-1-like, DNA-binding domain superfamily;Transcription factor Jun	KOG0837;ENOG410XRWH	Transcriptional activator of the JUN family;-	GO:0003713;GO:0005096;GO:0045892;GO:0007179;GO:0035497;GO:0043392;GO:0017053;GO:0005719;GO:0035026;GO:0010634;GO:0035994;GO:0042802;GO:0001102;GO:0005634;GO:1902895;GO:2000144;GO:0007265;GO:0001774;GO:0043066;GO:0008285;GO:0035976;GO:0042493;GO:0005667;GO:0003151;GO:0043923;GO:0003677;GO:1990441;GO:0009987;GO:1904707;GO:0034614;GO:0051726;GO:0042803;GO:0031103;GO:0031953;GO:0000982;GO:0061029;GO:…	molecular_function;molecular_function;biological_process;biological_process;molecular_function;biological_process;cellular_component;cellular_component;biological_process;biological_process;biological_process;molecular_function;molecular_function;cellular_component;biological_process;biological_process;biological_process;biological_process;biological_process;biological_process;cellular_component;…	transcription coactivator activity;GTPase activator activity;negative regulation of transcription, DNA-templated;transforming growth factor beta receptor signaling pathway;cAMP response element binding;negative regulation of DNA binding;transcriptional repressor complex;nuclear euchromatin;leading edge cell differentiation;positive regulation of epithelial cell migration;response to muscle stretc…	K04448;K04448;K04448;K04448;K04448;K04448;K04448;K04448;K04448;K04448;K04448;K04448;K04448;K04448;K04448;K04448;K04448;K04448;K04448;K04448;K04448;K04448;K04448;K04448;K04448;K04448;K04448;K04448;K04448;K04448;K04448;K04448;K04448;K04448;K04448;K04448;K04448;K04448;K04448	ko05166;ko04012;ko04620;ko04933;ko05168;ko05142;ko05169;ko04668;ko04380;ko04915;ko04921;ko05231;ko04214;ko04912;ko05031;ko04010;ko05200;ko04662;ko05140;ko05211;ko04660;ko04722;ko04310;ko04510;ko05323;ko05161;ko05321;ko01522;ko05203;ko04932;ko05210;ko05133;ko05120;ko05030;ko05164;ko04013;ko05132;ko04024;ko04210	HTLV-I infection;ErbB signaling pathway;Toll-like receptor signaling pathway;AGE-RAGE signaling pathway in diabetic complications;Herpes simplex infection;Chagas disease (American trypanosomiasis);Epstein-Barr virus infection;TNF signaling pathway;Osteoclast differentiation;Estrogen signaling pathway;Oxytocin signaling pathway;Choline metabolism in cancer;Apoptosis - fly;GnRH signaling pathway;Am…
ANAPC15	28.0195675962086	23.8790099962724	22.6876360367878	52.6655481743445	55.6237204360748	60.0300184431693	64.7309458126057	55.5573992381377	-1.23320468137404	5.36870674798699	219.015525986036	3.37523143120226e-12	5.82857789482581e-11	ENSNLEG00000017234	G1S5Y5	Uncharacterized protein	-	-	100591565	ANAPC15	anaphase promoting complex subunit 15	-	PF15243	Anaphase-promoting complex subunit 15	IPR026182	Anaphase-promoting complex subunit 15	ENOG410J0F5;ENOG410Y01T	-;-	GO:0090266;GO:0005680	biological_process;cellular_component	regulation of mitotic cell cycle spindle assembly checkpoint;anaphase-promoting complex	-	-	-
ENSBTAG00000032787	4.7357986510878	4.48403028611241	4.84652017005116	0.3015682307635	0.365893567440409	0.283794729784862	0.13318133476117	0.426649583094787	3.93720156292408	1.5452957277344	370.747027118316	1.23903728651226e-14	5.79196638189851e-13	ENSBTAG00000038449	G3X7I4	Uncharacterized protein	-	-	-	-	-	-	PF02136;PF09162	Nuclear transport factor 2 (NTF2) domain;Tap, RNA-binding	IPR035979;IPR012677;IPR002075;IPR030216;IPR030217;IPR032710;IPR015245;IPR018222;IPR032675	RNA-binding domain superfamily;Nucleotide-binding alpha-beta plait domain superfamily;Nuclear transport factor 2;Nuclear RNA export factor 3;Nuclear RNA export factor;NTF2-like domain superfamily;Nuclear RNA export factor Tap, RNA-binding domain;Nuclear transport factor 2, eukaryote;Leucine-rich repeat domain superfamily	ENOG410XR55;KOG3763	-;mRNA export factor TAP/MEX67	GO:0003729;GO:0003723;GO:0003676;GO:0016973;GO:0006406;GO:0005737;GO:0005634	molecular_function;molecular_function;molecular_function;biological_process;biological_process;cellular_component;cellular_component	mRNA binding;RNA binding;nucleic acid binding;poly(A)+ mRNA export from nucleus;mRNA export from nucleus;cytoplasm;nucleus	-	-	-
KLHL3	0.179548302471257	0.0568420321083002	0.0648749721190076	0.503181923128642	0.319221969844021	0.471333683546098	0.370366378781016	0.34548770986256	-2.11183096505787	-0.209853245373058	29.6177266345228	2.28028136232393e-05	5.74364122155995e-05	ENSHGLG00000005852	A0A0P6J777	Kelch-like protein 3 isoform 1	XP_004836252.1	kelch-like protein 3 isoform X2	101699865	Klhl3	kelch like family member 3	-	PF01344;PF00651;PF07707	Kelch motif;BTB/POZ domain;BTB And C-terminal Kelch	IPR015915;IPR006652;IPR011333;IPR017096;IPR011705;IPR000210	Kelch-type beta propeller;Kelch repeat type 1;SKP1/BTB/POZ domain superfamily;BTB-kelch protein;BTB/Kelch-associated;BTB/POZ domain	-	-	GO:0031463;GO:0005829;GO:0006511;GO:0072156;GO:0016567;GO:0070936;GO:0070294;GO:0050801	cellular_component;cellular_component;biological_process;biological_process;biological_process;biological_process;biological_process;biological_process	Cul3-RING ubiquitin ligase complex;cytosol;ubiquitin-dependent protein catabolic process;distal tubule morphogenesis;protein ubiquitination;protein K48-linked ubiquitination;renal sodium ion absorption;ion homeostasis	-	-	-
SLC39A5	0.816757237145364	0.357237457923146	0.504799169975966	1.4724253752183	1.86292548750254	1.96824597590063	1.52713992372941	1.56725473087229	-1.62819252489437	1.54247577595251	53.695604873937	3.7059788981411e-07	1.36434696736259e-06	-	L8I3L5	Zinc transporter ZIP5	-	-	102276668	SLC39A5	solute carrier family 39 member 5	-	PF02535	ZIP Zinc transporter	IPR003689	Zinc/iron permease	-	-	GO:0046873;GO:0055085;GO:0016021;GO:0016020;GO:0030001	molecular_function;biological_process;cellular_component;cellular_component;biological_process	metal ion transmembrane transporter activity;transmembrane transport;integral component of membrane;membrane;metal ion transport	-	-	-
TBCA	126.789433937391	111.574825019041	100.758436819875	303.015481603063	301.290546145494	318.185801789978	306.685762315501	311.703760695304	-1.4631372799931	6.27284928032295	484.240222414798	8.97667804409148e-16	6.99862188810351e-14	ENSSSCG00000014100	F1S2G3	Tubulin-specific chaperone A	XP_003123779.3	-	-	-	-	-	PF02970	Tubulin binding cofactor A	IPR036126;IPR004226	Tubulin binding cofactor A superfamily;Tubulin binding cofactor A	KOG3470;ENOG4111Y9A	Beta-tubulin folding cofactor A;-	GO:0005856;GO:0015630;GO:0007023;GO:0048487;GO:0005874;GO:0007021;GO:0005737;GO:0005730	cellular_component;cellular_component;biological_process;molecular_function;cellular_component;biological_process;cellular_component;cellular_component	cytoskeleton;microtubule cytoskeleton;post-chaperonin tubulin folding pathway;beta-tubulin binding;microtubule;tubulin complex assembly;cytoplasm;nucleolus	-	-	-
MEPE	4.27986499081655	1.83781034836735	1.94672763859307	0.118146860970116	0.134915682621266	0.111183649547749	0.130442757531233	0.0922210175132485	4.47603899579765	0.959786262518666	220.239771687711	5.01140025773597e-12	7.99736317317872e-11	-	D6C6L8	Matrix extracellular phosphoglycoprotein	-	-	789774	LOC789774	matrix extracellular phosphoglycoprotein	-	PF07175	Osteoregulin	IPR009837	Osteoregulin	-	-	-	-	-	-	-	-
TENT5B	10.0209761474603	11.0319886043402	10.4925282485821	5.41524466294265	3.70447092653295	3.14899706433859	4.24158175262874	4.76527364839855	1.29048221169207	3.9684651202014	120.562123245612	4.11278880176716e-09	2.48692543607545e-08	-	L8ILB0	Protein FAM46B	XP_005895956.1	protein FAM46B	102274859	TENT5B	terminal nucleotidyltransferase 5B	-	PF07984	Nucleotidyltransferase	IPR012937	FAM46 family	-	-	-	-	-	-	-	-
SCAF4	11.0898779170941	9.38151174849263	8.20382925277044	18.0713777651239	20.3723155813333	20.0000202441936	20.4313042287751	19.154337809691	-1.05443251744396	5.95855047173492	172.014787531691	5.00529475684035e-11	5.55384499060425e-10	ENSBTAG00000018855	F1MTX3	SR-related CTD associated factor 4	-	-	-	-	-	-	PF00076;PF04818	RNA recognition motif. (a.k.a. RRM, RBD, or RNP domain);RNA polymerase II-binding domain.	IPR008942;IPR035979;IPR006903;IPR012677;IPR000504;IPR006569;IPR034369	ENTH/VHS;RNA-binding domain superfamily;RNA polymerase II-binding domain;Nucleotide-binding alpha-beta plait domain superfamily;RNA recognition motif domain;CID domain;SCAF4, RNA recognition motif	KOG0132;ENOG410XT48	RNA polymerase II C-terminal domain-binding protein RA4, contains RPR and RRM domains;-	GO:0005654;GO:0003723;GO:0003676	cellular_component;molecular_function;molecular_function	nucleoplasm;RNA binding;nucleic acid binding	-	-	-
ISG15	4.24545241976224	6.28463258321654	6.15486031166709	0.897641383231088	1.16482435286384	2.11184292484009	0.991061601987297	1.43317895240066	2.07884457748624	0.769740669659519	70.7212075101205	4.30146839198609e-08	1.97887005031893e-07	-	H2D5T0	Ubiquitin cross-reactive protein	-	-	-	-	-	-	PF00240	Ubiquitin family	IPR029071;IPR000626;IPR019956	Ubiquitin-like domain superfamily;Ubiquitin domain;Ubiquitin	-	-	-	-	-	-	-	-
SLC49A3	1.11127535745064	1.53353711188269	0.960925535251799	2.23297567233519	2.23750065035964	2.8006682715964	2.35107952911923	2.62600874207014	-1.04696194541029	1.7815366368217	35.2213750469702	7.45487622373264e-06	2.06486123867777e-05	ENSBTAG00000031553	E1BDD8	Major facilitator superfamily domain containing 7	-	-	-	-	-	-	-	-	IPR011701;IPR036259;IPR020846	Major facilitator superfamily;MFS transporter superfamily;Major facilitator superfamily domain	KOG2563;ENOG410XSTK	Permease of the major facilitator superfamily;-	GO:0016021;GO:0016020;GO:0055085	cellular_component;cellular_component;biological_process	integral component of membrane;membrane;transmembrane transport	-	-	-
PRSS53	0.540644636246627	0.784479563547013	0.637592419940353	1.54320831805364	1.45184461344338	1.59528163133825	1.29076864782215	1.68822401955536	-1.20940791695361	1.40892340540018	42.0582382012037	2.20969692122241e-06	6.83931562932262e-06	ENSBTAG00000031551	F1N116	Protease, serine 53	-	-	-	-	-	-	PF00089	Trypsin	IPR009003;IPR001254;IPR018114;IPR033116;IPR001314	Peptidase S1, PA clan;Serine proteases, trypsin domain;Serine proteases, trypsin family, histidine active site;Serine proteases, trypsin family, serine active site;Peptidase S1A, chymotrypsin family	KOG3627;COG5640	Trypsin;Secreted trypsin-like serine protease	GO:0008236;GO:0008233;GO:0004252;GO:0016787;GO:0005737;GO:0006508	molecular_function;molecular_function;molecular_function;molecular_function;cellular_component;biological_process	serine-type peptidase activity;peptidase activity;serine-type endopeptidase activity;hydrolase activity;cytoplasm;proteolysis	-	-	-
ENSBTAG00000050844	12.608274334282	13.6793226889683	14.6547396533228	5.74787826911219	6.61478755784613	6.6912075829144	6.03865470036794	5.4917895952472	1.15680707197696	3.4439989970529	143.574091723063	9.75833167256619e-11	9.8224429425311e-10	-	-	-	-	-	-	-	-	-	-	-	-	-	-	-	-	-	-	-	-	-
bta-mir-6122	35.8783843383371	25.3753833015086	22.9852723797989	3.56555792840618	3.39302061495499	1.39808956094619	3.49923216654752	3.09237895822651	3.16840176935441	-0.469151666804501	94.9207364821001	3.73109142788744e-09	2.29188161556387e-08	-	-	-	-	-	-	-	-	-	-	-	-	-	-	-	-	-	-	-	-	-
ENSBTAG00000054341	0	0.218631707155855	0.0554508516555461	1.00353575935686	0.932237181497578	0.730778330818826	0.826585808472721	1.27445319581903	-3.32617082544723	0.158319988342515	52.3298002308291	4.49987133891612e-07	1.62216976091816e-06	ENSOARG00000014454	W5PYH4	Uncharacterized protein	-	-	-	-	-	-	PF00078	Reverse transcriptase (RNA-dependent DNA polymerase)	IPR000477	Reverse transcriptase domain	-	-	-	-	-	-	-	-
SNORD99	28.1415274511166	26.8286710195487	19.2579309128045	64.0622615184811	52.5918195318024	53.8831274029532	50.5733621908456	58.2955222530538	-1.21109815494193	1.77700556927743	50.9801502571309	5.47144172634301e-07	1.93430953008574e-06	-	-	-	-	-	-	-	-	-	-	-	-	-	-	-	-	-	-	-	-	-
MFSD4A	0.140164657052587	0.175646368220145	0.0984758954869964	0.321279569834999	0.259584499169804	0.377930429192924	0.214168207626798	0.26024215813308	-1.08701546592542	0.0348808150701051	12.5232406251794	0.00199345921550552	0.00350257615995476	-	L8HS25	Major facilitator superfamily domain-containing protein 4	XP_005909721.1	major facilitator superfamily domain-containing protein 4 isoform X1	102279994	MFSD4A	major facilitator superfamily domain containing 4A	-	-	-	IPR036259;IPR020846	MFS transporter superfamily;Major facilitator superfamily domain	-	-	GO:0016021;GO:0016020	cellular_component;cellular_component	integral component of membrane;membrane	-	-	-
FGF21	5.83150763863523	6.71705232450747	7.02353053488774	2.18875833228894	1.9285595721233	2.12968978224073	2.17787744579127	1.31825835677973	1.74298622852293	1.69040118977505	109.256409893709	1.1081067323259e-09	8.05729292475359e-09	ENSBTAG00000011624	E1BDA6	Fibroblast growth factor	XP_005195486.1;XP_005219543.1	fibroblast growth factor 21;-	785576	FGF21	fibroblast growth factor 21	O	PF00167	ibroblast growth factor	IPR028292;IPR002209;IPR008996	Fibroblast growth factor 21;Fibroblast growth factor family;Cytokine IL1/FGF	ENOG4111IPH;KOG3885	-;Fibroblast growth factor	GO:0005576;GO:0010469;GO:0005104;GO:0008284;GO:0090080;GO:0005615;GO:0070374;GO:0008543;GO:0032094;GO:0008083;GO:0046326	cellular_component;biological_process;molecular_function;biological_process;biological_process;cellular_component;biological_process;biological_process;biological_process;molecular_function;biological_process	extracellular region;regulation of signaling receptor activity;fibroblast growth factor receptor binding;positive regulation of cell proliferation;positive regulation of MAPKKK cascade by fibroblast growth factor receptor signaling pathway;extracellular space;positive regulation of ERK1 and ERK2 cascade;fibroblast growth factor receptor signaling pathway;response to food;growth factor activity;po…	-	-	-
ENSBTAG00000016391	4.95454390136113	3.50854702870131	3.92585919434582	1.48865044822346	2.70444618345357	1.75114248037705	1.19532999628621	2.11269967393988	1.15112549913176	-0.0285815982316184	16.9668735337213	0.000506749462168766	0.00099359090975233	ENSBTAG00000016391	E1BFX3	Ribosomal protein L37	-	-	-	-	-	-	PF01907	Ribosomal protein L37e	IPR001569;IPR018267;IPR011332;IPR011331	Ribosomal protein L37e;Ribosomal protein L37e, conserved site;Zinc-binding ribosomal protein;Ribosomal protein L37ae/L37e	COG2126;KOG3475	Ribosomal protein L37E;60S ribosomal protein L37	GO:0006412;GO:0022625;GO:0030529;GO:0005622;GO:0003723;GO:0046872;GO:0005840;GO:0003735;GO:0019843	biological_process;cellular_component;;cellular_component;molecular_function;molecular_function;cellular_component;molecular_function;molecular_function	translation;cytosolic large ribosomal subunit;;intracellular;RNA binding;metal ion binding;ribosome;structural constituent of ribosome;rRNA binding	-	-	-
TNFSF15	4.28973845415898	3.73186036569003	4.44072018891216	0.533572464026161	0.787892427442732	0.346293344434113	0.426591786595962	0.520608367686448	2.9963159188144	1.23081397794926	222.678049593386	1.67302959694206e-12	3.18552571810818e-11	ENSBTAG00000018069	E1BF06	TNF superfamily member 15	NP_001192711.1	tumor necrosis factor ligand superfamily member 15	514239	TNFSF15	TNF superfamily member 15	O	PF00229	TNF(Tumour Necrosis Factor) family	IPR008983;IPR008064;IPR006053;IPR006052	Tumour necrosis factor-like domain superfamily;Tumor necrosis factor ligand superfamily member 15;Tumour necrosis factor;Tumour necrosis factor domain	ENOG410IFSK;ENOG4111Y6F	-;-	GO:0005576;GO:0005125;GO:0010469;GO:0005164;GO:0005886;GO:0005622;GO:0042107;GO:0006919;GO:0006915;GO:0007165;GO:0016021;GO:0006955;GO:0005615;GO:0016020;GO:0007250	cellular_component;molecular_function;biological_process;molecular_function;cellular_component;cellular_component;biological_process;biological_process;biological_process;biological_process;cellular_component;biological_process;cellular_component;cellular_component;biological_process	extracellular region;cytokine activity;regulation of signaling receptor activity;tumor necrosis factor receptor binding;plasma membrane;intracellular;cytokine metabolic process;activation of cysteine-type endopeptidase activity involved in apoptotic process;apoptotic process;signal transduction;integral component of membrane;immune response;extracellular space;membrane;activation of NF-kappaB-ind…	K05478	ko04060	Cytokine-cytokine receptor interaction
ENSBTAG00000052696	2.25962785523289	2.11356635881861	1.88032297662522	4.28568507945581	4.32178146615506	4.28893099686097	3.86069798930721	3.82789270349914	-1.00001551349243	2.00135291919872	47.4178761980601	9.33932821394514e-07	3.14960298302895e-06	-	B6F238	p97Bcnt protein	NP_001272622.1	p97Bcnt protein	100860830	P97BCNT	p97Bcnt protein	-	PF03372	ndonuclease/Exonuclease/phosphatase family	IPR027124;IPR005135;IPR036691	SWR1-complex protein 5/Craniofacial development protein;Endonuclease/exonuclease/phosphatase;Endonuclease/exonuclease/phosphatase superfamily	-	-	-	-	-	-	-	-
RNU6ATAC	4.50751738394509	3.56751420565427	4.29788108942907	10.1370006712359	6.67832628975268	8.25538597892037	8.1787608972083	7.79843979346408	-1.00709870106789	-0.0941628944088986	12.080784683359	0.0023106362314838	0.00401066302015948	-	-	-	-	-	-	-	-	-	-	-	-	-	-	-	-	-	-	-	-	-
ENSBTAG00000050478	0.175509020512077	0.246947831293744	0.234872169352704	0.465548286032799	0.346711624437098	0.488112026359733	0.63691215886789	0.434487525651109	-1.10320630291927	0.0321849746890183	13.6713847171692	0.00137304014751167	0.00249189765614515	-	-	-	-	-	-	-	-	-	-	-	-	-	-	-	-	-	-	-	-	-
bta-mir-12026-1	41.1555935055856	30.9443080012186	32.8389587130519	67.8145003098316	55.6406206640808	85.4252983905673	83.1257815216262	75.0238025517563	-1.0975053081401	1.5157175853965	32.399224262484	1.28910729874858e-05	3.41001360536264e-05	-	-	-	-	-	-	-	-	-	-	-	-	-	-	-	-	-	-	-	-	-
bta-mir-29b-2	18.6686344985059	14.7754546684181	9.97560821283274	4.09378873261451	3.50612130212016	4.49459903296776	6.47843955278868	3.32860235086882	1.68093691440152	0.485270140094608	41.8219598017428	2.2991660560644e-06	7.09789408498231e-06	-	-	-	-	-	-	-	-	-	-	-	-	-	-	-	-	-	-	-	-	-
ENSBTAG00000053232	0.993546293598584	1.42972897554847	1.06065627126629	4.05472586302849	2.81024989864593	2.64676497034088	4.01092809166528	3.49884384514989	-1.5611005426385	1.52382251250144	56.3338754594466	2.57313567055127e-07	9.82429313102972e-07	-	-	-	-	-	-	-	-	-	-	-	-	-	-	-	-	-	-	-	-	-
ENSBTAG00000051437	12.4549822451114	14.7864075629092	18.7511432572044	74.9809725763078	62.7411180379397	63.1102533388518	67.7976232268582	70.6364456773845	-2.11317738173138	1.00148715403923	87.2384005572896	7.62660905265978e-09	4.29095070519081e-08	-	-	-	-	-	-	-	-	-	-	-	-	-	-	-	-	-	-	-	-	-
ENSBTAG00000005559	11.4736806136784	9.89174393385957	7.40304876648069	4.04062264517796	4.09806385962096	3.87752977797775	4.81333775290249	5.08368359041783	1.09714558775386	1.50956967024461	40.8019747114481	2.73377526735542e-06	8.30916330396193e-06	ENSSTOG00000023986	I3NB44	Chromobox 1	XP_013212577.1	-	101975750	Cbx1	chromobox 1	-	PF01393;PF00385	Chromo shadow domain;Chromo (CHRromatin Organisation MOdifier) domain	IPR000953;IPR023780;IPR016197;IPR017984;IPR008251;IPR023779	Chromo/chromo shadow domain;Chromo domain;Chromo-like domain superfamily;Chromo domain subgroup;Chromo shadow domain;Chromo domain, conserved site	ENOG4111H4A;ENOG410KDV3	-;-	GO:0042803;GO:0045892;GO:0005819;GO:0000775;GO:0001939;GO:1990226;GO:0000784;GO:0005721;GO:0019899;GO:0000785;GO:0001940;GO:0010369;GO:0042802;GO:0005634	molecular_function;biological_process;cellular_component;cellular_component;cellular_component;molecular_function;cellular_component;cellular_component;molecular_function;cellular_component;cellular_component;cellular_component;molecular_function;cellular_component	protein homodimerization activity;negative regulation of transcription, DNA-templated;spindle;chromosome, centromeric region;female pronucleus;histone methyltransferase binding;nuclear chromosome, telomeric region;pericentric heterochromatin;enzyme binding;chromatin;male pronucleus;chromocenter;identical protein binding;nucleus	-	-	-
CLSTN3	0.588575355207201	0.724629316545252	0.731390822665533	1.80365899155065	1.62640842084137	1.87074281559427	1.87895505350393	1.41922247885445	-1.33009597592227	2.80259552628972	96.9454531928002	3.11515877916844e-09	1.96201396148773e-08	-	L8HN68	Calsyntenin-3	-	-	102268599	CLSTN3	calsyntenin 3	-	PF00028	Cadherin domain	IPR002126;IPR026914;IPR015919;IPR013320	Cadherin;Calsyntenin;Cadherin-like;Concanavalin A-like lectin/glucanase domain superfamily	-	-	GO:0007156;GO:0016021;GO:0016020;GO:0005509	biological_process;cellular_component;cellular_component;molecular_function	homophilic cell adhesion via plasma membrane adhesion molecules;integral component of membrane;membrane;calcium ion binding	-	-	-
MFSD11	7.45979201488661	6.73929421962173	5.83247481128726	2.97138572910298	3.12687197804977	2.99781676276468	3.42430379565235	2.9362240605015	1.09572539327081	4.30782687730566	172.517694331612	1.81891388535012e-11	2.32228772804003e-10	ENSBTAG00000018260	F1MGS4	Major facilitator superfamily domain containing 11	XP_005221285.1;XP_015314462.1	UNC93-like protein MFSD11 isoform X1;-	518635	MFSD11	major facilitator superfamily domain containing 11	O	PF05978	Ion channel regulatory protein UNC-93	IPR010291;IPR036259;IPR020846	Ion channel regulatory protein, UNC-93;MFS transporter superfamily;Major facilitator superfamily domain	KOG3098;ENOG410ZITE	Uncharacterized conserved protein;-	GO:0016021;GO:0016020	cellular_component;cellular_component	integral component of membrane;membrane	-	-	-
TMEM126A	34.6992036303283	42.353803451172	46.3790313058798	21.2516625541777	20.7859460964758	18.441192338056	18.3902218711643	18.9551770737234	1.0715573567825	4.31874012361129	153.317581928194	5.3732527457298e-11	5.88166213546561e-10	-	L8IYE1	Transmembrane protein 126A	XP_005888547.1	transmembrane protein 126A isoform X2	102267645	TMEM126A	transmembrane protein 126A	-	PF07114	Transmembrane protein 126	IPR009801	Transmembrane protein 126	-	-	GO:0016021;GO:0016020	cellular_component;cellular_component	integral component of membrane;membrane	-	-	-
CCDC89	1.53969653213966	0.900709032120633	0.604704478450156	0.364793055381491	0.446323786691392	0.163472989681591	0.556189836938865	0.372878792346266	1.34754731157553	-0.229611154835019	15.1688947923727	0.000863257871225419	0.00162257998734182	-	L8J2M4	Coiled-coil domain-containing protein 89	-	-	102267922	CCDC89	coiled-coil domain containing 89	-	-	-	-	-	-	-	-	-	-	-	-	-
HTR7	4.56442105952883	4.34126314760909	3.57451429575251	8.18418856727155	9.51993201237924	9.78276906359645	9.67575351350196	9.95935458359292	-1.20151397852142	4.19183095559599	154.200443342168	5.09898030762255e-11	5.63625541386198e-10	ENSBTAG00000008783	E1BD86	5-hydroxytryptamine receptor 7	-	-	-	-	-	-	PF00001	7 transmembrane receptor (rhodopsin family)	IPR001069;IPR017452;IPR000276	5-Hydroxytryptamine 7 receptor;GPCR, rhodopsin-like, 7TM;G protein-coupled receptor, rhodopsin-like	ENOG410XRW9;KOG3656	-;FOG: 7 transmembrane receptor	GO:0030594;GO:0007186;GO:0042310;GO:0004930;GO:0006939;GO:0004871;GO:0007165;GO:0007198;GO:0016021;GO:0016020;GO:0004993;GO:0007623;GO:0007268;GO:0051378	molecular_function;biological_process;biological_process;molecular_function;biological_process;molecular_function;biological_process;biological_process;cellular_component;cellular_component;molecular_function;biological_process;biological_process;molecular_function	neurotransmitter receptor activity;G-protein coupled receptor signaling pathway;vasoconstriction;G-protein coupled receptor activity;smooth muscle contraction;signal transducer activity;signal transduction;adenylate cyclase-inhibiting serotonin receptor signaling pathway;integral component of membrane;membrane;G-protein coupled serotonin receptor activity;circadian rhythm;chemical synaptic transm…	-	-	-
OVOL1	5.48243167290002	7.05916322332523	6.20888477977141	2.46306790966433	2.15798614030909	2.03815545952598	2.10050727563157	2.29549257557841	1.49055368250474	3.40056079351189	236.958082238362	9.2829088612557e-13	1.93837729248661e-11	ENSECAG00000017302	F7AYE5	Ovo like transcriptional repressor 1	XP_001494462.1	putative transcription factor Ovo-like 1	100051609	OVOL1	ovo like transcriptional repressor 1	O	PF13465;PF00096	Zinc-finger double domain;Zinc finger, C2H2 type	IPR027756;IPR013087;IPR036236	Ovo-like;Zinc finger C2H2-type;Zinc finger C2H2 superfamily	ENOG4111H28;KOG3576	-;Ovo and related transcription factors	GO:0007283;GO:0000978;GO:0000981;GO:0001822;GO:0008544;GO:0000122;GO:0003676;GO:1901994;GO:0007498;GO:0051729;GO:2000647;GO:0001078;GO:0043588;GO:0005634	biological_process;molecular_function;molecular_function;biological_process;biological_process;biological_process;molecular_function;biological_process;biological_process;biological_process;biological_process;molecular_function;biological_process;cellular_component	spermatogenesis;RNA polymerase II proximal promoter sequence-specific DNA binding;RNA polymerase II transcription factor activity, sequence-specific DNA binding;kidney development;epidermis development;negative regulation of transcription by RNA polymerase II;nucleic acid binding;negative regulation of meiotic cell cycle phase transition;mesoderm development;germline cell cycle switching, mitotic…	-	-	-
CCL2	3.29465126055424	2.68279933738459	2.63269063562998	0	0	0.038679853984232	0	0.0320829142252416	7.3700734428019	0.52440062233363	346.682877878294	2.38394045479344e-14	9.72470570661251e-13	-	K4K1H0	C-C motif chemokine	-	-	109574464	LOC109574464	C-C motif chemokine 2	-	PF00048	Small cytokines (intecrine/chemokine), interleukin-8 like	IPR036048;IPR000827;IPR001811	Chemokine interleukin-8-like superfamily;CC chemokine, conserved site;Chemokine interleukin-8-like domain	-	-	GO:0008009;GO:0005576;GO:0005125;GO:0010469;GO:0060326;GO:0006955;GO:0005615;GO:0006935	molecular_function;cellular_component;molecular_function;biological_process;biological_process;biological_process;cellular_component;biological_process	chemokine activity;extracellular region;cytokine activity;regulation of signaling receptor activity;cell chemotaxis;immune response;extracellular space;chemotaxis	-	-	-
CAPN14	16.9261877274673	18.2744095024331	16.1897626000298	6.87470061220396	7.56422671594437	7.9605507653875	7.82736408100171	6.99879887885303	1.19267654847937	4.49304590392088	254.272468159287	4.74201468998804e-13	1.14016032035187e-11	ENSBTAG00000015865	F1MB09	Calpain 14	NP_001179354.1	calpain-14	515741	CAPN14	calpain 14	O	PF00648;PF01067	Calpain family cysteine protease;Calpain large subunit, domain III	IPR022683;IPR018247;IPR022684;IPR002048;IPR036213;IPR000169;IPR001300;IPR022682;IPR011992	Peptidase C2, calpain, domain III;EF-Hand 1, calcium-binding site;Peptidase C2, calpain family;EF-hand domain;Calpain large subunit, domain III superfamily;Cysteine peptidase, cysteine active site;Peptidase C2, calpain, catalytic domain;Peptidase C2, calpain, large subunit, domain III;EF-hand domain pair	ENOG410XP0B;KOG0045	-;Cytosolic Ca2+-dependent cysteine protease (calpain), large subunit (EF-Hand protein superfamily)	GO:0008234;GO:0005622;GO:0004198;GO:0008233;GO:0016787;GO:0005737;GO:0005509;GO:0006508	molecular_function;cellular_component;molecular_function;molecular_function;molecular_function;cellular_component;molecular_function;biological_process	cysteine-type peptidase activity;intracellular;calcium-dependent cysteine-type endopeptidase activity;peptidase activity;hydrolase activity;cytoplasm;calcium ion binding;proteolysis	-	-	-
ENSBTAG00000054552	1.05881280830925	0.670405354082682	0.382573661086586	3.07721032250218	2.98059529039298	3.29661386406552	2.3660915488568	2.46629328547595	-2.09955873287832	0.0164178603774163	37.4703600700312	4.91661790299305e-06	1.42033232821391e-05	-	L8J2G7	Uncharacterized protein	-	-	-	-	-	-	PF00078;PF03372	Reverse transcriptase (RNA-dependent DNA polymerase);ndonuclease/Exonuclease/phosphatase family	IPR000477;IPR005135;IPR036691	Reverse transcriptase domain;Endonuclease/exonuclease/phosphatase;Endonuclease/exonuclease/phosphatase superfamily	-	-	-	-	-	-	-	-
PKD2L1	2.09897329366337	2.39958454732027	1.79068509430057	0.461449546084666	0.507507549121181	0.498323268207081	0.551234140187576	0.693809076399142	1.92801395552242	1.80116253156642	149.494481238456	6.76286715698673e-11	7.20934770715673e-10	ENSBTAG00000010742	F1N5R3	Polycystin 2 like 1, transient receptor potential cation channel	XP_015316200.1;XP_015325044.1	polycystic kidney disease 2-like 1 protein isoform X2;-	521231	PKD2L1	polycystin 2 like 1, transient receptor potential cation channel	O	PF08016	Polycystin cation channel	IPR027359;IPR002048;IPR003915;IPR013122;IPR011992	Voltage-dependent channel domain superfamily;EF-hand domain;Polycystic kidney disease type 2 protein;Polycystin cation channel, PKD1/PKD2;EF-hand domain pair	ENOG410XTGE;KOG3599	-;Ca2+-modulated nonselective cation channel polycystin	GO:0071805;GO:0051393;GO:0008324;GO:0005272;GO:0070588;GO:0001581;GO:0034703;GO:0005509;GO:0042802;GO:0050982;GO:0016021;GO:0034704;GO:0007224;GO:0050915;GO:0015269;GO:0006812;GO:0005783;GO:0009986;GO:0005886;GO:0097730;GO:0008092;GO:0016020;GO:0051371;GO:0043235;GO:0071468;GO:0005261;GO:0005262;GO:0035725;GO:0005227;GO:0043231;GO:0033040;GO:0070207	biological_process;molecular_function;molecular_function;molecular_function;biological_process;biological_process;cellular_component;molecular_function;molecular_function;biological_process;cellular_component;cellular_component;biological_process;biological_process;molecular_function;biological_process;cellular_component;cellular_component;cellular_component;cellular_component;molecular_function;…	potassium ion transmembrane transport;alpha-actinin binding;cation transmembrane transporter activity;sodium channel activity;calcium ion transmembrane transport;detection of chemical stimulus involved in sensory perception of sour taste;cation channel complex;calcium ion binding;identical protein binding;detection of mechanical stimulus;integral component of membrane;calcium channel complex;smoo…	-	-	-
PDK3	16.5687839542	16.3412276471903	20.0216998575071	8.23819618217015	8.14211322478445	7.84867743475022	8.00577807501077	7.16755609772864	1.15870310000637	4.88979597960339	238.771162460788	8.63430927148599e-13	1.82711762518504e-11	ENSBTAG00000017832	A6QLG3	PDK3 protein	NP_001095404.1	pyruvate dehydrogenase kinase 3	510841	PDK3	pyruvate dehydrogenase kinase 3	O	PF10436;PF02518	Mitochondrial branched-chain alpha-ketoacid dehydrogenase kinase;Histidine kinase-, DNA gyrase B-, and HSP90-like ATPase	IPR003594;IPR036784;IPR005467;IPR036890;IPR018955	Histidine kinase/HSP90-like ATPase;Alpha-ketoacid/pyruvate dehydrogenase kinase, N-terminal domain superfamily;Histidine kinase domain;Histidine kinase/HSP90-like ATPase superfamily;Branched-chain alpha-ketoacid dehydrogenase kinase/Pyruvate dehydrogenase kinase, N-terminal	KOG0787;COG0642	Dehydrogenase kinase;Signal transduction histidine kinase	GO:0010510;GO:0018105;GO:0004740;GO:0035357;GO:0010906;GO:0097411;GO:0005524;GO:0004674;GO:2000377;GO:0071398;GO:0004672;GO:0005739;GO:0005730	biological_process;biological_process;molecular_function;biological_process;biological_process;biological_process;molecular_function;molecular_function;biological_process;biological_process;molecular_function;cellular_component;cellular_component	regulation of acetyl-CoA biosynthetic process from pyruvate;peptidyl-serine phosphorylation;pyruvate dehydrogenase (acetyl-transferring) kinase activity;peroxisome proliferator activated receptor signaling pathway;regulation of glucose metabolic process;hypoxia-inducible factor-1alpha signaling pathway;ATP binding;protein serine/threonine kinase activity;regulation of reactive oxygen species meta…	-	-	-
ENSBTAG00000042358	13.6070681027842	12.1741422267952	9.61933649094585	47.8973281715897	48.2091679041522	46.5913346185318	37.288692774772	41.0416669862125	-1.93644892715297	1.4471342295774	94.086339378259	4.02282994594126e-09	2.44036866333895e-08	-	-	-	-	-	-	-	-	-	-	-	-	-	-	-	-	-	-	-	-	-
COX7A1	1.52964230614867	3.13344403614501	2.11324671537467	5.32348192606145	5.79909797118733	6.04244030776491	4.64014151362528	7.24445621915327	-1.35430681578429	1.32913522358935	36.7531064301868	5.60428456071001e-06	1.59739505690295e-05	-	A0A212DE12	COX7A1	-	-	-	-	-	-	-	-	IPR036539;IPR003177	Cytochrome c oxidase, subunit VIIa superfamily;Cytochrome c oxidase, subunit VIIa	-	-	GO:0022900;GO:0009055;GO:0004129;GO:0016021;GO:0016020;GO:0005746;GO:1902600	biological_process;molecular_function;molecular_function;cellular_component;cellular_component;cellular_component;biological_process	electron transport chain;electron transfer activity;cytochrome-c oxidase activity;integral component of membrane;membrane;mitochondrial respiratory chain;proton transmembrane transport	-	-	-
ZNF646	1.61814689763965	1.49316235817246	1.7513278277723	3.95124464723436	3.71216876480975	3.89227076444292	3.73864315887827	4.02893567044503	-1.25841230560544	4.28685027840064	249.702361147361	5.63806661884306e-13	1.30787263679359e-11	-	L8J5U6	Zinc finger protein 646	XP_005887042.1	zinc finger protein 646	102273752	ZNF646	zinc finger protein 646	-	PF00096	Zinc finger, C2H2 type	IPR013087;IPR036236	Zinc finger C2H2-type;Zinc finger C2H2 superfamily	-	-	GO:0003676	molecular_function	nucleic acid binding	-	-	-
STEAP4	0.65764092715111	0.621236785699993	0.651541293275878	0.176155857611382	0.251447516064198	0.155412913991329	0.291733385467431	0.171875836315593	1.61717409360585	-0.265049008899649	33.0359004924294	1.13631535618079e-05	3.0381678435548e-05	ENSBTAG00000002340	E1BJW2	STEAP4 metalloreductase	XP_002686905.1;XP_583351.2	-;metalloreductase STEAP4	538861	STEAP4	STEAP4 metalloreductase	O	PF01794;PF03807	erric reductase like transmembrane component;NADP oxidoreductase coenzyme F420-dependent	IPR036291;IPR013130;IPR028939	NAD(P)-binding domain superfamily;Ferric reductase transmembrane component-like domain;Pyrroline-5-carboxylate reductase, catalytic, N-terminal	COG2085;ENOG410IF4F	Predicted dinucleotide-binding enzymes;-	GO:0008823;GO:0055114;GO:0005886;GO:0045444;GO:0005887;GO:0005794;GO:0016021;GO:0016020;GO:0005768;GO:0015677;GO:0052851;GO:0098706	molecular_function;biological_process;cellular_component;biological_process;cellular_component;cellular_component;cellular_component;cellular_component;cellular_component;biological_process;molecular_function;biological_process	cupric reductase activity;oxidation-reduction process;plasma membrane;fat cell differentiation;integral component of plasma membrane;Golgi apparatus;integral component of membrane;membrane;endosome;copper ion import;ferric-chelate reductase (NADPH) activity;ferric iron import across plasma membrane	-	-	-
bta-mir-2285ah	122.815584416985	119.489146685585	111.120699079656	262.417039771644	252.085683494209	294.058938540277	281.488866055817	273.333027475395	-1.22604384298988	4.10880388966748	204.174374836839	3.78795169705342e-12	6.39053156983046e-11	-	-	-	-	-	-	-	-	-	-	-	-	-	-	-	-	-	-	-	-	-
PTGDR2	0.365827497827428	0.241281154005603	0.403889359433762	0.585392012006712	0.632343938546631	0.949169982117414	0.78605939973169	0.841316304335538	-1.16867566240409	0.997631906284987	23.8266595449876	8.38360741429888e-05	0.000190682567393064	-	L8I3N8	Putative G-protein coupled receptor 44	XP_005903018.1	prostaglandin D2 receptor 2	102277797	PTGDR2	prostaglandin D2 receptor 2	-	PF00001	7 transmembrane receptor (rhodopsin family)	IPR017452;IPR000276	GPCR, rhodopsin-like, 7TM;G protein-coupled receptor, rhodopsin-like	-	-	GO:0007186;GO:0004930;GO:0004871;GO:0007165;GO:0016021;GO:0016020	biological_process;molecular_function;molecular_function;biological_process;cellular_component;cellular_component	G-protein coupled receptor signaling pathway;G-protein coupled receptor activity;signal transducer activity;signal transduction;integral component of membrane;membrane	-	-	-
H2AC6	178.040693566961	137.332002873756	174.286942064331	400.045942161889	355.225447714806	384.504320912928	365.543750273565	442.705956766578	-1.26437051512865	7.78517085585068	224.354352574291	8.70149590053343e-11	8.9501100691201e-10	ENSSTOG00000034455	I3MGW7	Histone H2A	XP_013219114.1	-	101975635	LOC101975635	histone H2A type 1-C	-	PF16211;PF00125	C-terminus of histone H2A;Core histone H2A/H2B/H3/H4	IPR032458;IPR009072;IPR007125;IPR002119;IPR032454	Histone H2A conserved site;Histone-fold;Histone H2A/H2B/H3;Histone H2A;Histone H2A, C-terminal domain	COG5262;KOG1756	Histone H2A;Histone 2A	GO:0000786;GO:0008285;GO:0005694;GO:0003677;GO:0046982;GO:0005634	cellular_component;biological_process;cellular_component;molecular_function;molecular_function;cellular_component	nucleosome;negative regulation of cell proliferation;chromosome;DNA binding;protein heterodimerization activity;nucleus	-	-	-
IRF1	4.87050432780085	5.83727373375349	5.51226029028513	0.906758824146565	0.664341834442892	0.849541516942148	0.735341748164552	0.79860358264556	2.75773401384071	2.88174050525807	590.999184364831	1.24374226082022e-16	1.34324164168584e-14	-	L8J0P7	Interferon regulatory factor	XP_005888428.1	-	102273190	IRF1	interferon regulatory factor 1	-	PF00605	Interferon regulatory factor transcription factor	IPR019817;IPR036390;IPR036388;IPR017431;IPR001346;IPR031215	Interferon regulatory factor, conserved site;Winged helix DNA-binding domain superfamily;Winged helix-like DNA-binding domain superfamily;Interferon regulatory factor-1/2;Interferon regulatory factor DNA-binding domain;Interferon regulatory factor 1	-	-	GO:0006915;GO:0044212;GO:0003700;GO:0008285;GO:0006355;GO:0003677;GO:0050776;GO:0006351;GO:0005634	biological_process;molecular_function;molecular_function;biological_process;biological_process;molecular_function;biological_process;biological_process;cellular_component	apoptotic process;transcription regulatory region DNA binding;DNA binding transcription factor activity;negative regulation of cell proliferation;regulation of transcription, DNA-templated;DNA binding;regulation of immune response;transcription, DNA-templated;nucleus	K09444;K09444;K09444	ko05160;ko05133;ko04917	Hepatitis C;Pertussis;Prolactin signaling pathway
TIFA	0.21454638500192	0.169804619942746	0.180881381918998	0.322900833850827	0.619849187591506	0.353641874436979	0.368799401052719	0.478015061085785	-1.18582660782398	-0.280365404000599	12.1900306833439	0.00222744037254514	0.00388108362187976	-	L8I002	TRAF-interacting protein with FHA domain-containing protein A	XP_014336625.1;XP_014336626.1	TRAF-interacting protein with FHA domain-containing protein A;-	102276674	TIFA	TRAF interacting protein with forkhead associated domain	-	PF00498	HA domain	IPR008984;IPR000253;IPR033621	SMAD/FHA domain superfamily;Forkhead-associated (FHA) domain;TRAF-interacting protein with FHA domain-containing protein	-	-	GO:0005622;GO:0007249	cellular_component;biological_process	intracellular;I-kappaB kinase/NF-kappaB signaling	-	-	-
ENSBTAG00000052241	9.99166353441162	9.98903977583196	6.33371950021126	18.6949685456063	18.894098128092	23.9176877111498	23.352514667029	20.5041904813519	-1.30457571255375	1.63578335930658	46.4975763198766	1.07729769426965e-06	3.5844632372972e-06	-	-	-	-	-	-	-	-	-	-	-	-	-	-	-	-	-	-	-	-	-
ENSBTAG00000052243	7.56099690210144	5.92667682552242	7.09259833433796	2.52796170585412	2.36972868346063	2.52987634837882	2.66608165070287	2.35609825388687	1.44802160231032	1.38617604423081	82.70698611537	1.19167901833573e-08	6.37238747791867e-08	-	L8INQ3	Medium-chain specific acyl-CoA dehydrogenase, mitochondrial	-	-	102288081	ACADM	acyl-CoA dehydrogenase medium chain	-	PF00441;PF02771;PF02770	Acyl-CoA dehydrogenase, C-terminal domain;Acyl-CoA dehydrogenase, N-terminal domain;Acyl-CoA dehydrogenase, middle domain	IPR009075;IPR034180;IPR006091;IPR036250;IPR006089;IPR009100;IPR013786	Acyl-CoA dehydrogenase/oxidase C-terminal;Medium-chain specific acyl-CoA dehydrogenase;Acyl-CoA oxidase/dehydrogenase, central domain;Acyl-CoA dehydrogenase-like, C-terminal;Acyl-CoA dehydrogenase, conserved site;Acyl-CoA dehydrogenase/oxidase, N-terminal and middle domain superfamily;Acyl-CoA dehydrogenase/oxidase, N-terminal	-	-	GO:0055114;GO:0016627;GO:0070991;GO:0016491;GO:0050660;GO:0006635;GO:0003995;GO:0005739;GO:0008152	biological_process;molecular_function;molecular_function;molecular_function;molecular_function;biological_process;molecular_function;cellular_component;biological_process	oxidation-reduction process;oxidoreductase activity, acting on the CH-CH group of donors;medium-chain-acyl-CoA dehydrogenase activity;oxidoreductase activity;flavin adenine dinucleotide binding;fatty acid beta-oxidation;acyl-CoA dehydrogenase activity;mitochondrion;metabolic process	-	-	-
ZRANB2	45.0751738394509	35.8778417273185	29.8743863764023	107.249289881385	115.144210944628	109.712203435766	111.264411105203	118.429077927795	-1.6218273519359	7.28536489527272	250.924249879839	1.16704297793753e-09	8.4257305629068e-09	ENSSTOG00000000890	A0A287D4Z7	Zinc finger Ran-binding domain-containing protein 2	XP_005332396.1	zinc finger Ran-binding domain-containing protein 2 isoform X1	101969700	Zranb2	zinc finger RANBP2-type containing 2	-	-	-	IPR017337;IPR036443;IPR001876	Uncharacterised conserved protein UCP037956, zinc finger Ran-binding;Zinc finger, RanBP2-type superfamily;Zinc finger, RanBP2-type	-	-	GO:0003723;GO:0046872;GO:0005634	molecular_function;molecular_function;cellular_component	RNA binding;metal ion binding;nucleus	-	-	-
RTP3	7.93625393057405	8.48916108997915	10.1378132244235	2.84568241169545	1.92409095848057	2.17291155339469	3.16940108580841	2.70347459229101	1.77481343072238	2.23959579672112	144.860866281691	9.00073244101553e-11	9.20781956936395e-10	-	A0A212C9L2	Uncharacterized protein	-	-	-	-	-	-	-	-	IPR026096;IPR026691;IPR027377	Receptor-transporting protein;Receptor-transporting protein 3;Zinc-binding domain	-	-	GO:0016021;GO:0016020	cellular_component;cellular_component	integral component of membrane;membrane	-	-	-
HMGN1	191.923167143285	111.532465193216	122.952404588408	255.427813176519	295.796060104578	311.850995389016	326.990540070774	326.920986017418	-1.1084066291955	8.18864377015722	30.6714429716539	0.00105927919062099	0.00196026160331772	ENSOARG00000010652	W5PLV1	Uncharacterized protein	-	-	-	-	-	-	-	-	-	-	-	-	GO:0016021;GO:0016020	cellular_component;cellular_component	integral component of membrane;membrane	-	-	-
ZFHX2	0.347317734359892	0.231254706516785	0.298795154057724	0.781086306816839	0.535005114243146	0.794286408688203	0.777086327958398	0.781649660961157	-1.35065257832665	2.35189876045808	67.5242115363717	6.2359094424521e-08	2.74338373334721e-07	ENSBTAG00000007053	E1BD77	Zinc finger homeobox 2	XP_015328549.1;XP_002690489.2;XP_015320468.1;XP_015320467.1	-;zinc finger homeobox protein 2 isoform X1;-;-	539758	ZFHX2	zinc finger homeobox 2	O	PF00046;PF12874	Homeobox domain;Zinc-finger of C2H2 type	IPR003604;IPR017970;IPR009057;IPR001356;IPR036236;IPR027028;IPR013087	Matrin/U1-C-like, C2H2-type zinc finger;Homeobox, conserved site;Homeobox-like domain superfamily;Homeobox domain;Zinc finger C2H2 superfamily;Zinc finger homeobox protein 2;Zinc finger C2H2-type	ENOG410XVMY;KOG1146	-;Homeobox protein	GO:0043565;GO:0008270;GO:0003676;GO:0046872;GO:0006355;GO:0003677;GO:0030534;GO:0005634	molecular_function;molecular_function;molecular_function;molecular_function;biological_process;molecular_function;biological_process;cellular_component	sequence-specific DNA binding;zinc ion binding;nucleic acid binding;metal ion binding;regulation of transcription, DNA-templated;DNA binding;adult behavior;nucleus	-	-	-
CEP57L1	0.958989097776161	0.580412025115385	0.917219212485898	0.395228709584953	0.355208951943043	0.482138156099044	0.307069092088273	0.442755688148939	1.02812735266365	-0.0677575952903452	14.5572118277394	0.0010396800183206	0.00192696918292196	ENSBTAG00000019410	Q29RH6	Centrosomal protein 57 like 1	XP_005210841.1;NP_001039709.1	-;centrosomal protein CEP57L1	519522	CEP57L1	centrosomal protein 57 like 1	O	PF06657;PF14073	Centrosome microtubule-binding domain of Cep57;Centrosome localisation domain of Cep57	IPR024957;IPR025913	Cep57 centrosome microtubule-binding domain;Cep57 centrosome localisation domain	ENOG410IVGR;ENOG410XT4F	-;-	GO:0000070;GO:0008017;GO:0043015;GO:0005813;GO:0042802	biological_process;molecular_function;molecular_function;cellular_component;molecular_function	mitotic sister chromatid segregation;microtubule binding;gamma-tubulin binding;centrosome;identical protein binding	-	-	-
SMAD7	10.5723602080618	12.2306234410899	10.6430539702917	4.56321796926576	4.90804769023522	4.58256905978044	4.79581102498253	4.45234643566697	1.25042979825353	4.23184228556693	274.491079622208	2.27932287430017e-13	6.34933576993215e-12	ENSBTAG00000012441	E1B8T7	Mothers against decapentaplegic homolog	NP_001179794.1	mothers against decapentaplegic homolog 7	535916	SMAD7	SMAD family member 7	O	PF03166;PF03165	MH2 domain;MH1 domain	IPR013019;IPR013790;IPR036578;IPR008984;IPR003619;IPR017855;IPR001132	MAD homology, MH1;Dwarfin;SMAD MH1 domain superfamily;SMAD/FHA domain superfamily;MAD homology 1, Dwarfin-type;SMAD-like domain superfamily;SMAD domain, Dwarfin-type	ENOG410XQKU;KOG3701	-;TGFbeta receptor signaling protein SMAD and related proteins	GO:1990830;GO:0055117;GO:0071560;GO:0030617;GO:0032436;GO:0005622;GO:0060389;GO:0022409;GO:0070411;GO:2000317;GO:0005737;GO:0010717;GO:0005518;GO:0005634;GO:0001657;GO:0031397;GO:0043433;GO:0034333;GO:0034629;GO:0033137;GO:0030514;GO:0031398;GO:0060394;GO:0010801;GO:0005667;GO:0003677;GO:0051444;GO:0005813;GO:0034616;GO:0010944;GO:0005886;GO:0060412;GO:0031625;GO:0050821;GO:0002725;GO:0008013;GO:…	biological_process;biological_process;biological_process;molecular_function;biological_process;cellular_component;biological_process;biological_process;molecular_function;biological_process;cellular_component;biological_process;molecular_function;cellular_component;biological_process;biological_process;biological_process;biological_process;biological_process;biological_process;biological_process;…	cellular response to leukemia inhibitory factor;regulation of cardiac muscle contraction;cellular response to transforming growth factor beta stimulus;transforming growth factor beta receptor, inhibitory cytoplasmic mediator activity;positive regulation of proteasomal ubiquitin-dependent protein catabolic process;intracellular;pathway-restricted SMAD protein phosphorylation;positive regulation of…	K19631;K19631	ko04390;ko04350	Hippo signaling pathway;TGF-beta signaling pathway
AFF3	0.287888884011092	0.18228174773416	0.270454445811941	0.627515061203684	0.68245670114261	0.541320321488817	0.620241030007268	0.670579743678681	-1.35530455363779	1.08980815070189	41.5695532997332	2.39915884557038e-06	7.38237201056407e-06	ENSSSCG00000008179	F1STF1	REV1, DNA directed polymerase	-	-	-	-	-	-	PF05110	AF-4 proto-oncoprotein	IPR007797	Transcription factor AF4/FMR2	ENOG410IGJB;ENOG410XRXU	-;-	-	-	-	-	-	-
GTPBP2	24.586052740746	28.817390739436	25.9996049978969	10.2547381123908	11.9300695131547	11.0044567553991	11.3040789617851	10.84399324287	1.24992018945269	5.66338904003415	370.728921649135	1.23962850614404e-14	5.79196638189851e-13	ENSBTAG00000006016	A4FV53	GTP binding protein 2	NP_001076890.1	GTP-binding protein 2	513605	GTPBP2	GTP binding protein 2	O	PF00009	longation factor Tu GTP binding domain	IPR035531;IPR009001;IPR027417;IPR009000;IPR000795	GTP binding protein 1-like, GTP-binding domain;Translation elongation factor EF1A/initiation factor IF2gamma, C-terminal;P-loop containing nucleoside triphosphate hydrolase;Translation protein, beta-barrel domain superfamily;Transcription factor, GTP-binding domain	KOG0463;COG5258	GTP-binding protein GP-1;GTPase	GO:0005525;GO:0003924;GO:0043231	molecular_function;molecular_function;cellular_component	GTP binding;GTPase activity;intracellular membrane-bounded organelle	-	-	-
ENSBTAG00000017670	12.6289764694401	11.7270825006469	11.9019819452462	4.13493233796742	4.63371810280202	5.15443069286862	5.31478855446728	4.87748967594646	1.31406188762053	3.88343671846737	220.715058071923	1.81904706707769e-12	3.41421141820736e-11	ENSBTAG00000001143	E1B7Z4	Uncharacterized protein	-	-	-	-	-	-	PF02841;PF02263	uanylate-binding protein, C-terminal domain;uanylate-binding protein, N-terminal domain	IPR015894;IPR037684;IPR036543;IPR027417;IPR003191;IPR030386	Guanylate-binding protein, N-terminal;Guanylate-binding protein, C-terminal;Guanylate-binding protein, C-terminal domain superfamily;P-loop containing nucleoside triphosphate hydrolase;Guanylate-binding protein/Atlastin, C-terminal;GB1/RHD3-type guanine nucleotide-binding (G) domain	ENOG410XR6Z;KOG2037	-;Guanylate-binding protein	GO:0005525;GO:0003924;GO:0000166	molecular_function;molecular_function;molecular_function	GTP binding;GTPase activity;nucleotide binding	-	-	-
ARHGEF3	1.06034250018055	1.35686548462542	1.25918481269904	0.488580313565802	0.469832000284108	0.52028291031303	0.550784711306972	0.587105238771334	1.21909005543779	1.88802931652551	74.7242704245923	2.75151683547675e-08	1.32738594605871e-07	ENSSSCG00000030359	A0A287B368	Rho guanine nucleotide exchange factor 3	-	-	-	-	-	-	-	-	IPR000219;IPR011993;IPR035899;IPR001849;IPR001331	Dbl homology (DH) domain;PH-like domain superfamily;Dbl homology (DH) domain superfamily;Pleckstrin homology domain;Guanine-nucleotide dissociation stimulator, CDC24, conserved site	-	-	GO:0065009;GO:0005085;GO:0005622;GO:0035023;GO:0005089;GO:0035556	biological_process;molecular_function;cellular_component;biological_process;molecular_function;biological_process	regulation of molecular function;guanyl-nucleotide exchange factor activity;intracellular;regulation of Rho protein signal transduction;Rho guanyl-nucleotide exchange factor activity;intracellular signal transduction	-	-	-
CCDC12	10.6951094291788	7.42691593722571	7.57578657103191	23.9247393464484	24.6187391863156	29.2190631011485	27.1894883798102	28.1573821722326	-1.66599259080526	4.54281705336885	228.883553245723	6.80148459811202e-12	1.01952629197638e-10	-	L8HN41	Coiled-coil domain-containing protein 12	XP_005910803.1	-	102264370	CCDC12	coiled-coil domain containing 12	-	PF08315	cwf18 pre-mRNA splicing factor	IPR013169	mRNA splicing factor, Cwf18	-	-	-	-	-	K12871	ko03040	Spliceosome
ENSBTAG00000055274	0.799579107093574	0.511135076248712	0.537069782181657	2.10674507877238	1.98201789008742	1.65215002047269	1.42731838372333	2.19570962092399	-1.64370568034593	1.20597691985676	53.1608221345782	3.99686383757496e-07	1.455574293087e-06	-	L8IYF1	Uncharacterized protein	-	-	-	-	-	-	PF00078	Reverse transcriptase (RNA-dependent DNA polymerase)	IPR000477	Reverse transcriptase domain	-	-	-	-	-	-	-	-
HINT1	17.9621852378294	16.0860504995917	22.3206379977325	10.1675338057878	8.11658029492532	9.2748764160762	10.0121102803174	7.77552342616034	1.04682296903545	3.87322235490873	92.2891790463567	8.77631729508761e-09	4.8464692657198e-08	-	L8I3W0	Histidine triad nucleotide-binding protein 1	XP_005903351.1	histidine triad nucleotide-binding protein 1	102280518	HINT1	histidine triad nucleotide binding protein 1	-	PF01230	HIT domain	IPR036265;IPR019808;IPR011146;IPR001310	HIT-like superfamily;Histidine triad, conserved site;HIT-like domain;Histidine triad (HIT) protein	-	-	GO:0003824	molecular_function	catalytic activity	-	-	-
ENSBTAG00000049579	0.704465114059573	0.528210093904158	0.357248573454924	0.211664752332595	0.219733414938984	0.248987356199322	0.106224243206985	0.112648352179814	1.52390161117859	-0.364327709120464	21.1835208945904	0.000161450307289171	0.000347763486814143	-	A0A212D7R2	Uncharacterized protein	-	-	-	-	-	-	-	-	IPR010711	Group XII secretory phospholipase A2 precursor	-	-	GO:0016042;GO:0005576;GO:0005509;GO:0004623	biological_process;cellular_component;molecular_function;molecular_function	lipid catabolic process;extracellular region;calcium ion binding;phospholipase A2 activity	-	-	-
RDH12	0.53905390126906	0.648491192736244	0.792075627702957	0.0895224870913423	0.11181252444119	0.0921443993091339	0.111194279552023	0.0764289560290607	2.78573491200144	-0.563517784067329	80.0289174582843	1.56604590657482e-08	8.088679288526e-08	ENSBTAG00000012838	F1MD39	Retinol dehydrogenase 12	-	-	-	-	-	-	PF08659;PF00106;PF13561	KR domain;short chain dehydrogenase;noyl-(Acyl carrier protein) reductase	IPR036291;IPR002347	NAD(P)-binding domain superfamily;Short-chain dehydrogenase/reductase SDR	KOG1208;COG1028	Dehydrogenases with different specificities (related to short-chain alcohol dehydrogenases);Dehydrogenases with different specificities (related to short-chain alcohol dehydrogenases)	GO:0004745;GO:0005622;GO:0055114;GO:0042572	molecular_function;cellular_component;biological_process;biological_process	retinol dehydrogenase activity;intracellular;oxidation-reduction process;retinol metabolic process	-	-	-
YJU2	5.75463447652543	6.55298359984014	6.648048011388	14.140332297269	14.7465895957659	15.9525603748988	17.4961608327376	15.4321603780727	-1.30202699417332	4.30995278786843	204.202576583874	3.783044764571e-12	6.39043561769071e-11	ENSBTAG00000012830	Q17QL3	Coiled-coil domain containing 94	NP_001069159.1	coiled-coil domain-containing protein 94	514934	YJU2	YJU2 splicing factor homolog	O	PF04502	amily of unknown function (DUF572)	IPR007590	CWC16 protein	KOG2989;COG5134	Uncharacterized conserved protein;Uncharacterized conserved protein	-	-	-	-	-	-
MMP12	52.394310977738	48.6382877345142	47.3953932331933	3.50896177081244	3.07467497498515	3.16047780051077	3.37549694142208	3.3559091311164	3.89378797076201	5.41689738662262	3838.25975239435	7.25854280812225e-25	9.37457988923713e-21	-	L8J133	Macrophage metalloelastase	-	-	102287756	MMP12	matrix metallopeptidase 12	-	PF00413;PF00045;PF01471	Matrixin;Hemopexin;Putative peptidoglycan binding domain	IPR002477;IPR036365;IPR028718;IPR033739;IPR000585;IPR018487;IPR036375;IPR021158;IPR024079;IPR006026;IPR001818;IPR021190	Peptidoglycan binding-like;PGBD-like superfamily;Macrophage metalloelastase;Peptidase M10A, catalytic domain;Hemopexin-like domain;Hemopexin-like repeats;Hemopexin-like domain superfamily;Peptidase M10A, cysteine switch, zinc binding site;Metallopeptidase, catalytic domain superfamily;Peptidase, metallopeptidase;Peptidase M10, metallopeptidase;Peptidase M10A	-	-	GO:0031012;GO:0004222;GO:0008237;GO:0008270;GO:0046872;GO:0008233;GO:0042060;GO:0016787;GO:0006508	cellular_component;molecular_function;molecular_function;molecular_function;molecular_function;molecular_function;biological_process;molecular_function;biological_process	extracellular matrix;metalloendopeptidase activity;metallopeptidase activity;zinc ion binding;metal ion binding;peptidase activity;wound healing;hydrolase activity;proteolysis	-	-	-
AP1S2	62.9409068039416	64.5125485522481	70.5615938070411	31.7268626777624	31.8959646234542	29.8971096389373	32.8630145919077	30.2902813929062	1.06854488614889	4.66278744892544	255.424266180478	4.54167997827609e-13	1.10002160650305e-11	-	A0A1U7Q9Z5	AP complex subunit sigma	XP_005074270.1	-	101825061	Ap1s2	adaptor related protein complex 1 subunit sigma 2	-	-	-	IPR016635;IPR011012;IPR000804;IPR022775	Adaptor protein complex, sigma subunit;Longin-like domain superfamily;Clathrin adaptor complex, small chain;AP complex, mu/sigma subunit	-	-	GO:0015031;GO:0030117;GO:0016020;GO:0006886;GO:0008565;GO:0016192	biological_process;cellular_component;cellular_component;biological_process;molecular_function;biological_process	protein transport;membrane coat;membrane;intracellular protein transport;protein transporter activity;vesicle-mediated transport	-	-	-
RUNX1	7.59308726397733	8.36052736848779	6.72858979324189	3.63438600700939	3.49737785747647	3.66276996363154	3.58431324790373	3.41659034318605	1.07378191638909	3.58206838415973	148.884308643407	7.01912457395509e-11	7.43440396997044e-10	ENSMPUG00000001340	M3XQH9	Runt-related transcription factor	XP_004757602.1;XP_004757601.1;XP_004757597.1;XP_004757596.1;XP_004757600.1	-;-;-;runt-related transcription factor 1 isoform X1;-	101682300	RUNX1	RUNX family transcription factor 1	-	PF08504;PF00853	Runx inhibition domain;Runt domain	IPR016554;IPR012346;IPR013524;IPR027384;IPR000040;IPR013711;IPR008967	Runt-related transcription factor RUNX;p53/RUNT-type transcription factor, DNA-binding domain superfamily;Runt domain;Runx, central domain superfamily;Acute myeloid leukemia 1 protein (AML1)/Runt;Runx, C-terminal domain;p53-like transcription factor, DNA-binding	ENOG4111J4Y;KOG3982	-;Runt and related transcription factors	GO:0001047;GO:0032743;GO:0001228;GO:0005634;GO:0000977;GO:0003677;GO:0006366;GO:0005524;GO:0030854;GO:0005829;GO:0005654;GO:0044212;GO:0003700;GO:0030097;GO:0045893;GO:0006355;GO:0043231;GO:0045944;GO:0006351	molecular_function;biological_process;molecular_function;cellular_component;molecular_function;molecular_function;biological_process;molecular_function;biological_process;cellular_component;cellular_component;molecular_function;molecular_function;biological_process;biological_process;biological_process;cellular_component;biological_process;biological_process	core promoter binding;positive regulation of interleukin-2 production;transcriptional activator activity, RNA polymerase II transcription regulatory region sequence-specific DNA binding;nucleus;RNA polymerase II regulatory region sequence-specific DNA binding;DNA binding;transcription by RNA polymerase II;ATP binding;positive regulation of granulocyte differentiation;cytosol;nucleoplasm;transcrip…	-	-	-
ENSBTAG00000050011	1.10758346677418	0.94074860902527	0.862210103196567	0.532753328216957	0.420254265665087	0.362822328982231	0.433409463550692	0.58820507296175	1.01522131945211	0.213978894776408	17.8826626902571	0.000390772522077672	0.000782376348715303	-	O97916	Reverse transcriptase-like	-	-	-	-	-	-	PF00078	Reverse transcriptase (RNA-dependent DNA polymerase)	IPR000477	Reverse transcriptase domain	-	-	GO:0003964;GO:0006278	molecular_function;biological_process	RNA-directed DNA polymerase activity;RNA-dependent DNA biosynthetic process	-	-	-
ZC4H2	0.829213103650276	0.437525327108543	0.71702484908052	1.47861911097128	1.26006156410428	1.31099682998578	1.2913832995592	1.65802079364032	-1.10271846944338	1.40400472218886	29.6873161364101	2.24707798314891e-05	5.66976244848143e-05	-	A0A0B8RSZ7	Zinc finger, C4H2 domain containing	-	-	100151781	ZC4H2	zinc finger C4H2-type containing	O	PF10146	Zinc finger-containing protein	IPR018482	Zinc finger, C4H2-type	-	-	-	-	-	-	-	-
ATXN7L2	1.58384223038228	1.15522851738214	0.95379831056331	4.01320234024021	3.8880216539259	3.839242002992	3.6656982637094	3.97073430044587	-1.69805625737799	3.17857443511611	171.593410730489	1.91142694330181e-11	2.42962119774278e-10	-	A0A212CFR4	ATXN7L2	-	-	-	-	-	-	-	-	IPR013243	SCA7 domain	-	-	-	-	-	-	-	-
ZNF668	0.637752051260504	0.963622150690201	0.872858444802491	1.97585066637417	1.78956783489187	1.93490875945296	1.67210144667303	1.80062572251164	-1.14293361198047	1.90294311556807	51.142263507475	5.34339931175159e-07	1.89412508290662e-06	-	L8J3L5	Zinc finger protein 668	-	-	102274041	ZNF668	zinc finger protein 668	-	PF00096;PF13894	Zinc finger, C2H2 type;C2H2-type zinc finger	IPR013087;IPR036236	Zinc finger C2H2-type;Zinc finger C2H2 superfamily	-	-	GO:0003676	molecular_function	nucleic acid binding	-	-	-
CDHR5	0.635524644211579	0.544907522273564	0.563443528832669	2.46451884164111	2.79861976372142	2.45721671435228	2.40743518507904	3.05719896634814	-2.19699546305691	2.39519115989135	206.835061051158	3.3543081769994e-12	5.80004783991392e-11	-	A7E2Z4	MUPCDH protein	NP_001096796.1	cadherin-related family member 5 precursor	100125282	CDHR5	cadherin related family member 5	O	-	-	IPR020894;IPR002126;IPR030326;IPR015919	Cadherin conserved site;Cadherin;Cadherin-related family member 5;Cadherin-like	KOG3594;ENOG410XQHI	FOG: Cadherin repeats;-	GO:0007156;GO:0005886;GO:0007155;GO:0016021;GO:0016020;GO:0005509	biological_process;cellular_component;biological_process;cellular_component;cellular_component;molecular_function	homophilic cell adhesion via plasma membrane adhesion molecules;plasma membrane;cell adhesion;integral component of membrane;membrane;calcium ion binding	-	-	-
CRYBA1	2.04297550495353	1.57201615177212	1.16194134716106	0.530130915014828	0.798756651562146	0.796832819308261	0.71537060479179	0.517250437257312	1.21596909684803	-0.250415556058448	17.5323803249456	0.000431265890993624	0.000855777015019879	ENSBTAG00000005352	F1N5Q6	Beta-crystallin A3	-	-	-	-	-	-	PF00030	Beta/Gamma crystallin	IPR011024;IPR001064	Gamma-crystallin-like;Beta/gamma crystallin	ENOG410ZGPB;ENOG410IGDN	-;-	GO:0007601	biological_process	visual perception	-	-	-
PI3	3.49822544797478	5.53740248442859	5.76230784964872	0.0800958665076752	0.30488011322784	0.251250877619316	0.294772274899384	0.208399451532656	4.45765167159341	0.778584806637828	250.661778150561	5.43556662254044e-13	1.27209637333202e-11	ENSBTAG00000039028	A1A4Q6	Peptidase inhibitor 3, skin-derived	XP_005214947.1;NP_001073822.1	-;elafin precursor	783871	PI3	peptidase inhibitor 3, skin-derived (SKALP)	-	PF10511;PF00095	Trappin protein transglutaminase binding domain;WAP-type (Whey Acidic Protein) 'four-disulfide core'	IPR019541;IPR002098;IPR036645;IPR008197	Trappin protein transglutaminase-binding repeat;Seminal vesicle protein I;Elafin-like superfamily;WAP-type 'four-disulfide core' domain	ENOG410XX92;ENOG410JDCZ	-;-	GO:0010466;GO:0005576;GO:0007620;GO:0030414	biological_process;cellular_component;biological_process;molecular_function	negative regulation of peptidase activity;extracellular region;copulation;peptidase inhibitor activity	-	-	-
RNASE10	1.56274777226398	1.76692920563065	1.83737617576883	0.849654265259615	0.551276934295622	0.408875248955962	0.255840087648522	0.489869779939184	1.73319246266854	-0.652346640649505	26.6478340155915	4.35358672646118e-05	0.000104125719201039	-	L8I713	Ribonuclease-like protein 10	-	-	102274594	RNASE10	ribonuclease A family member 10 (inactive)	-	PF00074	Pancreatic ribonuclease	IPR001427;IPR023412;IPR029742;IPR036816	Pancreatic ribonuclease;Ribonuclease A-domain;Inactive ribonuclease-like protein 10;Ribonuclease A-like domain superfamily	-	-	GO:0003676	molecular_function	nucleic acid binding	-	-	-
ASZ1	0.78073893254339	0.468768931459691	1.4429207393826	0.139719751966365	0.319100914868729	0.164356376144603	0.370225928883868	0.190855015339918	1.972113272061	-0.197130825670895	28.371246058436	3.55939597541517e-05	8.66057333148012e-05	-	L8ICQ5	Ankyrin repeat, SAM and basic leucine zipper domain-containing protein 1	-	-	102288293	ASZ1	ankyrin repeat, SAM and basic leucine zipper domain containing 1	-	PF07647;PF12796	SAM domain (Sterile alpha motif);Ankyrin repeats (3 copies)	IPR002110;IPR036770;IPR001660;IPR020683;IPR013761	Ankyrin repeat;Ankyrin repeat-containing domain superfamily;Sterile alpha motif domain;Ankyrin repeat-containing domain;Sterile alpha motif/pointed domain superfamily	-	-	GO:0016021;GO:0016020	cellular_component;cellular_component	integral component of membrane;membrane	-	-	-
DDIT4	26.1145380985535	29.4701444719407	32.8485619832717	7.40079847755977	4.80379918021423	5.01567158049719	4.37132846595986	7.4884266651164	2.32584382073227	4.53883702027009	183.795576147937	3.87781577288107e-07	1.41888643775287e-06	-	L8IXW1	DNA damage-inducible transcript 4 protein	XP_005888754.1	-	102285482	DDIT4	DNA damage inducible transcript 4	-	PF07809	RTP801 C-terminal region	IPR038281;IPR012918	RTP801-like, C-terminal domain superfamily;RTP801-like	-	-	GO:0005737;GO:0009968	cellular_component;biological_process	cytoplasm;negative regulation of signal transduction	K08270;K08270;K08270	ko04151;ko04150;ko05206	PI3K-Akt signaling pathway;mTOR signaling pathway;MicroRNAs in cancer
GNRH1	1.68363791613759	1.92476556945379	1.18287844420942	2.7184051663211	2.35589178403331	3.48325080335869	3.05491266713907	3.93117147209329	-1.0016223225614	0.47711077729219	14.0960746659312	0.00120044692158935	0.00220263036330056	-	L8I707	Gonadoliberin	XP_005903046.1	-	102285940	GNRH1	gonadotropin releasing hormone 1	-	PF00446	onadotropin-releasing hormone	IPR004079;IPR002012;IPR019792	Gonadoliberin I precursor;Gonadotropin-releasing hormone;Gonadoliberin I	-	-	GO:0005576;GO:0010469;GO:0005183;GO:0005179;GO:0007275	cellular_component;biological_process;molecular_function;molecular_function;biological_process	extracellular region;regulation of signaling receptor activity;gonadotropin hormone-releasing hormone activity;hormone activity;multicellular organism development	K05252	ko04912	GnRH signaling pathway
bta-mir-107	2.72005359375997	2.15281029651551	0.32760618104541	12.9871918413978	10.4780636615085	13.6166423905181	9.97482272762972	11.0188215752899	-2.88548951389161	-0.333724116564064	42.3630721712887	2.0998693164454e-06	6.52698233391947e-06	-	-	-	-	-	-	-	-	-	-	-	-	-	-	-	-	-	-	-	-	-
ND3	304.355129717969	188.052334797183	192.345542336618	1086.22649822661	1015.55918178752	1175.46198161125	1158.67313776028	1198.92023773571	-2.3209439466129	8.10000083393995	175.093417748969	2.2527030387933e-06	6.96588013122285e-06	-	I3PDI3	NADH-ubiquinone oxidoreductase chain 3	-	-	-	-	-	-	PF00507	NADH-ubiquinone/plastoquinone oxidoreductase, chain 3	IPR000440;IPR038430	NADH:ubiquinone/plastoquinone oxidoreductase, chain 3;NADH:ubiquinone oxidoreductase, subunit 3 superfamily	-	-	GO:0055114;GO:0016491;GO:0016021;GO:0016020;GO:0031966;GO:0005739;GO:0070469;GO:0008137	biological_process;molecular_function;cellular_component;cellular_component;cellular_component;cellular_component;cellular_component;molecular_function	oxidation-reduction process;oxidoreductase activity;integral component of membrane;membrane;mitochondrial membrane;mitochondrion;respiratory chain;NADH dehydrogenase (ubiquinone) activity	-	-	-
ND5	492.054558311317	287.082041003935	301.749040143096	1263.17999087935	1437.99107946264	1576.49991569279	1530.41685906822	1565.34023727177	-2.04545114181687	10.9138911124749	92.9336493435436	3.93762121659468e-05	9.50527199909062e-05	ENSBTAG00000043563	Q85BD6	NADH-ubiquinone oxidoreductase chain 5	YP_209215.1	NADH dehydrogenase subunit 5	3283887	ND5	NADH dehydrogenase subunit 5	-	PF06455;PF00361;PF00662	NADH dehydrogenase subunit 5 C-terminus;Proton-conducting membrane transporter;NADH-Ubiquinone oxidoreductase (complex I), chain 5 N-terminus	IPR001516;IPR010934;IPR003945;IPR001750	NADH-Ubiquinone oxidoreductase (complex I), chain 5 N-terminal;NADH dehydrogenase subunit 5, C-terminal;NADH-plastoquinone oxidoreductase, chain 5;NADH:quinone oxidoreductase/Mrp antiporter, membrane subunit	COG1009;KOG4668	NADH:ubiquinone oxidoreductase subunit 5 (chain L)/Multisubunit Na+/H+ antiporter, MnhA subunit;NADH dehydrogenase subunits 2, 5, and related proteins	GO:0005747;GO:0055114;GO:0005743;GO:0016491;GO:0016021;GO:0016020;GO:0003954;GO:0070469;GO:0005739;GO:0042773;GO:0008137	cellular_component;biological_process;cellular_component;molecular_function;cellular_component;cellular_component;molecular_function;cellular_component;cellular_component;biological_process;molecular_function	mitochondrial respiratory chain complex I;oxidation-reduction process;mitochondrial inner membrane;oxidoreductase activity;integral component of membrane;membrane;NADH dehydrogenase activity;respiratory chain;mitochondrion;ATP synthesis coupled electron transport;NADH dehydrogenase (ubiquinone) activity	K03883;K03883	ko00190;ko05012	Oxidative phosphorylation;Parkinson's disease
COX3	751.081677073575	465.526344738596	504.856645386238	1261.47400306147	1269.56607457053	1229.45000509627	1240.14961001139	1334.08336474898	-1.15378420569692	9.62124365437437	60.9912823097824	5.76092480561585e-05	0.000134895939645983	-	Q6JTG5	Cytochrome c oxidase subunit 3	-	-	-	-	-	-	PF00510	Cytochrome c oxidase subunit III	IPR033945;IPR000298;IPR024791;IPR035973;IPR013833	Cytochrome c oxidase subunit III domain;Cytochrome c oxidase subunit III-like;Cytochrome c oxidase subunit III;Cytochrome c oxidase subunit III-like superfamily;Cytochrome c oxidase, subunit III, 4-helical bundle	KOG4664;COG1845	Cytochrome oxidase subunit III and related proteins;Heme/copper-type cytochrome/quinol oxidase, subunit 3	GO:0004129;GO:0022904;GO:0015002;GO:0016021;GO:0019646;GO:0016020;GO:0005739;GO:1902600	molecular_function;biological_process;molecular_function;cellular_component;biological_process;cellular_component;cellular_component;biological_process	cytochrome-c oxidase activity;respiratory electron transport chain;heme-copper terminal oxidase activity;integral component of membrane;aerobic electron transport chain;membrane;mitochondrion;proton transmembrane transport	-	-	-
ASPN	0.561054238306459	0.364756427038741	0.398203787375687	1.22709670732052	1.02422679867185	1.45570205767161	1.18258343647187	1.21757511903076	-1.50511976206694	1.22709237749583	51.226772931015	5.27795819203523e-07	1.87344765997457e-06	ENSOARG00000008249	W5PEI2	Asporin	XP_004004126.1	asporin	101108885	ASPN	asporin	-	PF13855;PF01462	Leucine rich repeat;Leucine rich repeat N-terminal domain	IPR003591;IPR001611;IPR016352;IPR028548;IPR032675;IPR000372	Leucine-rich repeat, typical subtype;Leucine-rich repeat;Small leucine-rich proteoglycan, class I, decorin/asporin/byglycan;Asporin;Leucine-rich repeat domain superfamily;Leucine-rich repeat N-terminal domain	-	-	GO:0070171;GO:0005509;GO:0005578;GO:0031012;GO:0030512;GO:0030282;GO:0005518	biological_process;molecular_function;;cellular_component;biological_process;biological_process;molecular_function	negative regulation of tooth mineralization;calcium ion binding;;extracellular matrix;negative regulation of transforming growth factor beta receptor signaling pathway;bone mineralization;collagen binding	-	-	-
ATP8	215.688070640716	99.1449470287799	93.7295952904398	439.807332796406	414.629369907444	465.320375364071	474.920664196102	474.072463775083	-1.77715980476484	6.08210996301098	38.2081674766512	0.000637545932557604	0.00122757638570495	-	Q7JAT2	ATP synthase protein 8	YP_209209.1	ATP synthase F0 subunit 8	3283881	ATP8	ATP synthase F0 subunit 8	-	PF00895	ATP synthase protein 8	IPR001421	ATP synthase protein 8, metazoa	ENOG410J587;ENOG411154N	-;-	GO:0016887;GO:0045263;GO:0005753;GO:0006811;GO:0006754;GO:0016021;GO:0016020;GO:0031966;GO:0015986;GO:0000276;GO:0016787;GO:0015078;GO:0005739	molecular_function;cellular_component;cellular_component;biological_process;biological_process;cellular_component;cellular_component;cellular_component;biological_process;cellular_component;molecular_function;molecular_function;cellular_component	ATPase activity;proton-transporting ATP synthase complex, coupling factor F(o);mitochondrial proton-transporting ATP synthase complex;ion transport;ATP biosynthetic process;integral component of membrane;membrane;mitochondrial membrane;ATP synthesis coupled proton transport;mitochondrial proton-transporting ATP synthase complex, coupling factor F(o);hydrolase activity;proton transmembrane transpo…	K02125;K02125;K02125;K02125	ko00190;ko05010;ko05012;ko05016	Oxidative phosphorylation;Alzheimer's disease;Parkinson's disease;Huntington's disease
ENSBTAG00000043565	99.9166353441162	66.0733360172218	66.5040547522183	181.491300479243	196.245400660337	205.066080879154	219.212315100175	211.36624928017	-1.42229365236379	3.52029097881375	130.223365324911	2.39730053879672e-10	2.11566188206199e-09	-	-	-	-	-	-	-	-	-	-	-	-	-	-	-	-	-	-	-	-	-
CYB5D2	2.21107386826094	1.46619428527837	2.19520959950504	0.961420081144316	0.841114958841957	0.948535510204234	0.684824477038972	0.96832068388911	1.13615010781229	0.0488461104189522	20.1560253582836	0.000210823076289165	0.000443809690555367	ENSBTAG00000016319	E1BLU0	Cytochrome b5 domain containing 2	-	-	-	-	-	-	PF00173	Cytochrome b5-like Heme/Steroid binding domain	IPR001199;IPR036400	Cytochrome b5-like heme/steroid binding domain;Cytochrome b5-like heme/steroid binding domain superfamily	ENOG4111JSU;KOG1108	-;Predicted heme/steroid binding protein	GO:0005576;GO:0012505;GO:0016021;GO:0016020;GO:0045666;GO:0020037	cellular_component;cellular_component;cellular_component;cellular_component;biological_process;molecular_function	extracellular region;endomembrane system;integral component of membrane;membrane;positive regulation of neuron differentiation;heme binding	-	-	-
ECH1	0.456883069631995	0.657462030002104	0.700349852590276	0.194001396718897	0	0.215531138984538	0.285588935049513	0.210319762406805	1.69541456992025	-0.311114904912447	17.1996309586826	0.000594352348136875	0.00115113722461436	ENSBTAG00000016313	F6PRB5	Enoyl-CoA hydratase 1	-	-	-	-	-	-	PF00378	noyl-CoA hydratase/isomerase	IPR018376;IPR029045;IPR014748;IPR001753	Enoyl-CoA hydratase/isomerase, conserved site;ClpP/crotonase-like domain superfamily;Enoyl-CoA hydratase, C-terminal;Enoyl-CoA hydratase/isomerase	KOG1681;ENOG410XTHX	Enoyl-CoA isomerase;-	GO:0003824;GO:0005739;GO:0008152;GO:0005102	molecular_function;cellular_component;biological_process;molecular_function	catalytic activity;mitochondrion;metabolic process;signaling receptor binding	-	-	-
CCM2	7.69165332954331	6.35423793569382	7.35928618085045	13.7236618723234	13.4477566747986	12.9788116457839	15.0554152646119	15.5887569172362	-1.00041839761321	4.88055567596538	155.67575144004	4.67430736215249e-11	5.24605398668835e-10	-	L8IS23	Malcavernin	XP_005891932.1	-	102265791	CCM2	CCM2 scaffold protein	-	PF16545	Cerebral cavernous malformation protein, harmonin-homology	IPR026159;IPR032375;IPR006020	Cerebral cavernous malformations 2;Cerebral cavernous malformations 2, harmonin-homology domain;PTB/PI domain	-	-	-	-	-	-	-	-
EDN1	15.4814265289703	17.2270093096635	17.3474361778567	8.07279834188468	8.60146581127609	8.06732520019496	7.64571327355847	7.27937336545143	1.06758045684071	4.83658914684348	236.493920814889	9.45742538283408e-13	1.96857878110935e-11	-	L8HZC5	Endothelin-1	XP_005905553.1	-	102272983	EDN1	endothelin 1	-	PF00322	ndothelin family	IPR001928;IPR020475;IPR019764	Endothelin-like toxin;Endothelin;Endothelin-like toxin, conserved site	-	-	GO:0019229;GO:0005576	biological_process;cellular_component	regulation of vasoconstriction;extracellular region	K16366;K16366;K16366;K16366;K16366;K16366	ko04668;ko04270;ko04916;ko04066;ko05410;ko04933	TNF signaling pathway;Vascular smooth muscle contraction;Melanogenesis;HIF-1 signaling pathway;Hypertrophic cardiomyopathy (HCM);AGE-RAGE signaling pathway in diabetic complications
DVL3	10.2306325154251	9.49407181732648	8.97568536908392	22.2726986433267	20.3030574021254	22.5882867738139	21.3880899793017	22.8487402808672	-1.207762897827	5.65472630578654	359.724503891882	1.66351241598513e-14	7.31722084993953e-13	ENSSSCG00000025374	A0A287AEE5	Dishevelled segment polarity protein 3	-	-	-	-	-	-	-	-	IPR036034;IPR008342;IPR008339;IPR015506;IPR024580;IPR036390;IPR003351;IPR029071;IPR036388;IPR038207;IPR000591;IPR001158;IPR001478	PDZ superfamily;Dishevelled-3;Dishevelled family;Dishevelled-related protein;Dishevelled C-terminal;Winged helix DNA-binding domain superfamily;Dishevelled protein domain;Ubiquitin-like domain superfamily;Winged helix-like DNA-binding domain superfamily;DIX domain superfamily;DEP domain;DIX domain;PDZ domain	-	-	GO:0005622;GO:0016055;GO:0035556	cellular_component;biological_process;biological_process	intracellular;Wnt signaling pathway;intracellular signal transduction	-	-	-
TMEM204	0.278223639962646	0.293603389884022	0.148931353368782	0.882397310099796	0.664124871074361	0.528430977096144	0.761671534619178	0.923573010221471	-1.71071982157756	-0.0470896491011131	25.8151384338284	5.25938746387308e-05	0.000124055441248247	-	M5FHU3	Transmembrane protein 204	NP_001069845.1	transmembrane protein 204 precursor	615464	TMEM204	transmembrane protein 204	O	-	-	-	-	ENOG410IEHK;ENOG410XRFW	-;-	GO:0001945;GO:0005886;GO:0030947;GO:0016021;GO:0016020;GO:0051145	biological_process;cellular_component;biological_process;cellular_component;cellular_component;biological_process	lymph vessel development;plasma membrane;regulation of vascular endothelial growth factor receptor signaling pathway;integral component of membrane;membrane;smooth muscle cell differentiation	-	-	-
NID1	0.376145628273234	0.478914743917306	0.329926819162698	0.0169749360025481	0.0242302785219085	0.0199681070671882	0.0749662730912047	0.00828124980174688	3.74755134422341	-0.16105375337422	95.3064226220462	3.89681441341864e-09	2.38036285170162e-08	-	A6QNS6	NID1 protein	NP_001094625.1	nidogen-1 precursor	534319	NID1	nidogen 1	O	PF12947;PF07474;PF14670;PF06119;PF12662;PF07645;PF00086;PF00058	domain;2F domain;Coagulation Factor Xa inhibitory site;Nidogen-like;Complement Clr-like EGF-like;Calcium-binding EGF domain;Thyroglobulin type-1 repeat;Low-density lipoprotein receptor repeat class B	IPR026823;IPR024731;IPR000033;IPR009017;IPR009030;IPR036857;IPR011042;IPR000716;IPR006605;IPR000742;IPR001881;IPR000152;IPR003886;IPR013032;IPR018097	Complement Clr-like EGF domain;EGF domain;LDLR class B repeat;Green fluorescent protein;Growth factor receptor cysteine-rich domain superfamily;Thyroglobulin type-1 superfamily;Six-bladed beta-propeller, TolB-like;Thyroglobulin type-1;G2 nidogen/fibulin G2F;EGF-like domain;EGF-like calcium-binding domain;EGF-type aspartate/asparagine hydroxylation site;NIDO domain;EGF-like, conserved site;EGF-lik…	-	-	GO:0007160;GO:0005509	biological_process;molecular_function	cell-matrix adhesion;calcium ion binding	-	-	-
ATF3	143.673815208916	153.073011262093	139.822733976466	23.2314514894755	29.2405038282287	25.6348277016329	26.1126783209696	21.098918104511	2.52902337661975	7.15770918507627	913.167209227378	1.1217937543336e-14	5.31681816802139e-13	ENSSSCG00000015595	F1S2W1	Activating transcription factor 3	-	-	-	-	-	-	PF00170	bZIP transcription factor	IPR004827;IPR000837;IPR029812	Basic-leucine zipper domain;AP-1 transcription factor;cAMP-dependent transcription factor ATF-3	KOG1414;ENOG4111CH5	Transcriptional activator FOSB/c-Fos and related bZIP transcription factors;-	GO:0045892;GO:0000978;GO:1990622;GO:0030968;GO:0042802;GO:0005634;GO:1903984;GO:0000977;GO:0070373;GO:0003677;GO:0042803;GO:0010628;GO:0034198;GO:0006094;GO:0046982;GO:0044212;GO:0035914;GO:0000122;GO:0000976;GO:0003700;GO:0006355;GO:0006357;GO:0045944;GO:1990440;GO:0001078;GO:0005730	biological_process;molecular_function;cellular_component;biological_process;molecular_function;cellular_component;biological_process;molecular_function;biological_process;molecular_function;molecular_function;biological_process;biological_process;biological_process;molecular_function;molecular_function;biological_process;biological_process;molecular_function;molecular_function;biological_process;…	negative regulation of transcription, DNA-templated;RNA polymerase II proximal promoter sequence-specific DNA binding;CHOP-ATF3 complex;endoplasmic reticulum unfolded protein response;identical protein binding;nucleus;positive regulation of TRAIL-activated apoptotic signaling pathway;RNA polymerase II regulatory region sequence-specific DNA binding;negative regulation of ERK1 and ERK2 cascade;DNA…	-	-	-
MGST1	3.56906704335324	2.35806840609804	3.71924315569783	1.69120452560468	1.33347564277357	1.45890263693052	1.28037478618591	1.65011369000447	1.10353704347165	1.68499681225665	42.9099744966624	1.91754407185276e-06	6.01847562904525e-06	ENSBTAG00000008541	F1MXY2	Microsomal glutathione S-transferase 1	XP_005207031.1	microsomal glutathione S-transferase 1 isoform X1	493719	MGST1	microsomal glutathione S-transferase 1	O	PF01124	MAPEG family	IPR001129;IPR023352	Membrane-associated, eicosanoid/glutathione metabolism (MAPEG) protein;Membrane associated eicosanoid/glutathione metabolism-like domain superfamily	ENOG410IXE1;ENOG4111VJG	-;-	GO:0098869;GO:0055114;GO:0004602;GO:0004364;GO:0071449;GO:0016021;GO:0016020;GO:0005739	biological_process;biological_process;molecular_function;molecular_function;biological_process;cellular_component;cellular_component;cellular_component	cellular oxidant detoxification;oxidation-reduction process;glutathione peroxidase activity;glutathione transferase activity;cellular response to lipid hydroperoxide;integral component of membrane;membrane;mitochondrion	-	-	-
ARAP2	29.9567720890314	26.7594854833855	26.8602109750591	13.5147090684646	12.8743995189677	12.5357330140367	12.4039621737664	12.4156235150781	1.11746695458117	6.97134860834664	463.418524246408	1.38555051719693e-15	1.0086195367175e-13	-	L8J2S1	Arf-GAP with Rho-GAP domain, ANK repeat and PH domain-containing protein 2	-	-	102282117	ARAP2	ArfGAP with RhoGAP domain, ankyrin repeat and PH domain 2	-	PF01412;PF00620;PF00169;PF00536;PF00788	Putative GTPase activating protein for Arf;RhoGAP domain;PH domain;SAM domain (Sterile alpha motif);Ras association (RalGDS/AF-6) domain	IPR008936;IPR037278;IPR001660;IPR037858;IPR001164;IPR011993;IPR000198;IPR001849;IPR000159;IPR013761;IPR038508	Rho GTPase activation protein;ARFGAP/RecO-like zinc finger;Sterile alpha motif domain;ARAP, RhoGAP domain;Arf GTPase activating protein;PH-like domain superfamily;Rho GTPase-activating protein domain;Pleckstrin homology domain;Ras-associating (RA) domain;Sterile alpha motif/pointed domain superfamily;ArfGAP domain superfamily	-	-	GO:0005547;GO:0005096;GO:0043547;GO:0007165	molecular_function;molecular_function;biological_process;biological_process	phosphatidylinositol-3,4,5-trisphosphate binding;GTPase activator activity;positive regulation of GTPase activity;signal transduction	-	-	-
ENSBTAG00000053707	0.612322566997107	0.926494842221857	0.488043454639566	0.317782687006606	0.173438268369719	0.164919240446469	0.154789094125247	0.383017256812302	1.4432798253731	0.0826742829326527	21.7203653642405	0.000140833099099344	0.000306561525480416	ENSOARG00000016928	W5Q650	Uncharacterized protein	-	-	-	-	-	-	-	-	IPR016024	Armadillo-type fold	-	-	-	-	-	-	-	-
CA2	19.348115913675	21.3811956298699	24.0119869700292	8.52176430054449	8.1839311006121	7.38930753916756	8.92438101659665	8.52869439084857	1.37157218778065	4.36452930618228	293.188207850953	1.20917799743575e-13	3.70514634749151e-12	ENSBTAG00000017733	F1N0H3	Carbonic anhydrase 2	-	-	-	-	-	-	PF00194	ukaryotic-type carbonic anhydrase	IPR001148;IPR036398;IPR023561;IPR018338	Alpha carbonic anhydrase;Alpha carbonic anhydrase superfamily;Carbonic anhydrase, alpha-class;Carbonic anhydrase, alpha-class, conserved site	KOG0382;COG3338	Carbonic anhydrase;Carbonic anhydrase	GO:2001225;GO:2001150;GO:0005737;GO:0043209;GO:0046903;GO:0004089;GO:0032849;GO:0044070;GO:0006730;GO:0004064;GO:0005886;GO:0008270;GO:0051453;GO:0046872;GO:0038166;GO:0045177;GO:0032230;GO:0005829;GO:0002009;GO:0015670	biological_process;biological_process;cellular_component;cellular_component;biological_process;molecular_function;biological_process;biological_process;biological_process;molecular_function;cellular_component;molecular_function;biological_process;molecular_function;biological_process;cellular_component;biological_process;cellular_component;biological_process;biological_process	regulation of chloride transport;positive regulation of dipeptide transmembrane transport;cytoplasm;myelin sheath;secretion;carbonate dehydratase activity;positive regulation of cellular pH reduction;regulation of anion transport;one-carbon metabolic process;arylesterase activity;plasma membrane;zinc ion binding;regulation of intracellular pH;metal ion binding;angiotensin-activated signaling path…	-	-	-
EMID1	0.079499886670924	0.157302208116055	0.0797920989668272	0.357576171493764	0.245389228871792	0.234580536635055	0.3264611196814	0.335469441856879	-1.52398719195558	-0.120463110497356	20.9357663573638	0.000172067110704941	0.000368677457499157	ENSBTAG00000017738	F1MNZ8	Uncharacterized protein	-	-	-	-	-	-	PF07546;PF01391	MI domain;Collagen triple helix repeat (20 copies)	IPR011489;IPR008160	EMI domain;Collagen triple helix repeat	ENOG4111G7V;ENOG410IXT5	-;-	GO:0005794;GO:0005578;GO:0005783	cellular_component;;cellular_component	Golgi apparatus;;endoplasmic reticulum	-	-	-
YTHDF2	13.6667927081215	10.36006125322	11.932727538398	32.0765892009201	30.0791816090461	30.7320502041942	29.7224780226547	34.0635850178511	-1.39999161814265	5.99206915265265	351.817068999129	2.13962881897928e-14	8.89329631510128e-13	ENSOCUG00000010612	G1TFX7	YTH N6-methyladenosine RNA binding protein 2	XP_002716118.3	YTH domain-containing family protein 2	100351518	YTHDF2	YTH N6-methyladenosine RNA binding protein 2	-	PF04146	YT521-B-like domain	IPR007275	YTH domain	ENOG410YABQ;KOG1901	-;Uncharacterized high-glucose-regulated protein	GO:1990247;GO:0005829;GO:0005815;GO:0001556;GO:0003723;GO:1903679;GO:0043488;GO:1903538;GO:0061157;GO:0036464;GO:0005737;GO:0005634;GO:0000932	molecular_function;cellular_component;cellular_component;biological_process;molecular_function;biological_process;biological_process;biological_process;biological_process;cellular_component;cellular_component;cellular_component;cellular_component	N6-methyladenosine-containing RNA binding;cytosol;microtubule organizing center;oocyte maturation;RNA binding;positive regulation of cap-independent translational initiation;regulation of mRNA stability;regulation of meiotic cell cycle process involved in oocyte maturation;mRNA destabilization;cytoplasmic ribonucleoprotein granule;cytoplasm;nucleus;P-body	-	-	-
SLC38A2	128.533541097679	125.421890345784	124.838922870249	37.4888638969522	41.294643489309	41.838973010297	41.6059875648614	35.81105488416	1.66191812222408	8.42491879177664	789.83232092879	6.84931136770509e-18	1.17203281273873e-15	-	L8I351	Sodium-coupled neutral amino acid transporter 2	-	-	102267434	SLC38A2	solute carrier family 38 member 2	-	PF01490	Transmembrane amino acid transporter protein	IPR013057	Amino acid transporter, transmembrane domain	-	-	GO:0016021;GO:0016020	cellular_component;cellular_component	integral component of membrane;membrane	-	-	-
CTSC	8.33394647787111	8.66835917489285	10.647882990837	3.45573242806662	2.64888402956133	2.95642020185013	2.93614929858137	2.59476533050476	1.65360415590071	4.12805397226908	297.156607349385	1.46778334248664e-13	4.3754555023991e-12	ENSBTAG00000011100	F1N455	Dipeptidyl peptidase 1	-	-	-	-	-	-	PF00112;PF08773	Papain family cysteine protease;Cathepsin C exclusion domain	IPR025660;IPR036496;IPR025661;IPR013128;IPR014882;IPR000169;IPR000668	Cysteine peptidase, histidine active site;Cathepsin C, exclusion domain superfamily;Cysteine peptidase, asparagine active site;Peptidase C1A;Cathepsin C exclusion;Cysteine peptidase, cysteine active site;Peptidase C1A, papain C-terminal	KOG1543;COG4870	Cysteine proteinase Cathepsin L;Cysteine protease	GO:0008234;GO:0005654;GO:0006915;GO:0004252;GO:0008233;GO:0016787;GO:0016505;GO:0043231;GO:0005813;GO:2001235;GO:0001913;GO:0006508	molecular_function;cellular_component;biological_process;molecular_function;molecular_function;molecular_function;molecular_function;cellular_component;cellular_component;biological_process;biological_process;biological_process	cysteine-type peptidase activity;nucleoplasm;apoptotic process;serine-type endopeptidase activity;peptidase activity;hydrolase activity;peptidase activator activity involved in apoptotic process;intracellular membrane-bounded organelle;centrosome;positive regulation of apoptotic signaling pathway;T cell mediated cytotoxicity;proteolysis	-	-	-
CBR4	9.37907701157063	9.49340039764183	9.13796172167884	4.53004286015114	4.50710555173309	4.53479064918404	4.62886978733603	4.51510933847317	1.028967405474	4.36110866751676	243.508106996243	7.16264637623185e-13	1.57631915064843e-11	-	L8IRI0	Carbonyl reductase family member 4	XP_005892619.1	-	102267961	CBR4	carbonyl reductase 4	-	PF08659;PF00106;PF13561	KR domain;short chain dehydrogenase;noyl-(Acyl carrier protein) reductase	IPR036291;IPR002347;IPR020904	NAD(P)-binding domain superfamily;Short-chain dehydrogenase/reductase SDR;Short-chain dehydrogenase/reductase, conserved site	-	-	GO:0055114;GO:0016491	biological_process;molecular_function	oxidation-reduction process;oxidoreductase activity	-	-	-
EHBP1L1	16.2659764013443	16.8314806911372	14.3416760563879	36.735547977599	37.4250522546968	40.0712871940832	39.5330519157146	35.5868300833031	-1.27232311908239	7.17562643403335	394.187513402025	6.80157160735942e-15	3.65785744892113e-13	ENSBTAG00000009554	E1BL45	EH domain binding protein 1 like 1	NP_001178172.1	-	788760	EHBP1L1	EH domain binding protein 1 like 1	O	PF00307;PF12130;PF10358	Calponin homology (CH) domain;Protein of unknown function (DUF3585);N-terminal C2 in EEIG1 and EHBP1 proteins	IPR036872;IPR001715;IPR029928;IPR019448;IPR022735	CH domain superfamily;Calponin homology domain;EH domain-binding protein 1-like protein 1;EEIG1/EHBP1 N-terminal domain;Domain of unknown function DUF3585	COG5069;KOG0035	Ca2+-binding actin-bundling protein fimbrin/plastin (EF-Hand superfamily);Ca2+-binding actin-bundling protein (actinin), alpha chain (EF-Hand protein superfamily)	-	-	-	-	-	-
IL18BP	0.425838724575789	1.10739676178086	0.622788614095323	2.33630102478257	1.75756723371062	1.37412915715962	1.74286949169301	1.69425003977384	-1.29852755742724	0.249388940531274	18.1115592270236	0.000366582046890625	0.000737755468127521	ENSBTAG00000027676	E1BI67	Interleukin 18 binding protein	-	-	-	-	-	-	-	-	IPR013783;IPR036179;IPR007110	Immunoglobulin-like fold;Immunoglobulin-like domain superfamily;Immunoglobulin-like domain	ENOG4111EES;ENOG410J0UT	-;-	GO:0042088;GO:0042007;GO:0048019;GO:0005615;GO:1900116	biological_process;molecular_function;molecular_function;cellular_component;biological_process	T-helper 1 type immune response;interleukin-18 binding;receptor antagonist activity;extracellular space;extracellular negative regulation of signal transduction	-	-	-
SYNE1	0.362178221065826	0.327599008772844	0.490737763954603	0.0738425953409559	0.0191643689648547	0.142139742189665	0.118585621386142	0.144096915107303	1.94240344863242	-0.34342824367184	30.3364261105053	1.96172617237915e-05	5.00730415483682e-05	ENSBTAG00000009362	F1MXF3	Spectrin repeat containing nuclear envelope protein 1	-	-	-	-	-	-	PF10541;PF00435	Nuclear envelope localisation domain;Spectrin repeat	IPR030265;IPR018159;IPR012315;IPR002017	Nesprin-1;Spectrin/alpha-actinin;KASH domain;Spectrin repeat	ENOG410Y7B7;KOG0516	-;Dystonin, GAS (Growth-arrest-specific protein), and related proteins	GO:0051015;GO:0016021;GO:0016020;GO:0090286;GO:0034993;GO:0005635	molecular_function;cellular_component;cellular_component;biological_process;cellular_component;cellular_component	actin filament binding;integral component of membrane;membrane;cytoskeletal anchoring at nuclear membrane;meiotic nuclear membrane microtubule tethering complex;nuclear envelope	-	-	-
ENSBTAG00000049855	5.30516316906459	5.6761798414821	4.46680062313809	2.11593854576235	3.12949073152396	2.50403378551061	2.49095574699614	1.97746962702367	1.07067310849011	2.69952122332989	60.4143620148975	1.4997463287082e-07	6.04486314685203e-07	-	-	-	-	-	-	-	-	-	-	-	-	-	-	-	-	-	-	-	-	-
ZEB2	0.0189885386284547	0.0150286456005496	0.0686100006040939	0.325203678659046	0.182866908435555	0.22605018778789	0.195844688960232	0.173073967772356	-2.52527537750271	-0.18949515931758	34.0726823798777	9.28344064591533e-06	2.52521295714968e-05	ENSBTAG00000012615	E1BE33	Zinc finger E-box binding homeobox 2	-	-	-	-	-	-	PF00096;PF05605	Zinc finger, C2H2 type;rought induced 19 protein (Di19), zinc-binding	IPR009057;IPR001356;IPR008598;IPR036236;IPR013087	Homeobox-like domain superfamily;Homeobox domain;Drought induced 19 protein type, zinc-binding domain;Zinc finger C2H2 superfamily;Zinc finger C2H2-type	ENOG410ZQ40;ENOG410IMF7	-;-	GO:0021540;GO:0043507;GO:0050772;GO:0001843;GO:0048066;GO:0030177;GO:0001756;GO:0061373;GO:0005634;GO:0043565;GO:0021766;GO:0048598;GO:0003677;GO:0021846;GO:0000790;GO:0006366;GO:0001227;GO:0097324;GO:0007417;GO:1903056;GO:0045636;GO:0021957;GO:0005829;GO:0070412;GO:0048668;GO:0001755;GO:0000122;GO:0003676;GO:0001205;GO:0045944;GO:0005730;GO:1902748	biological_process;biological_process;biological_process;biological_process;biological_process;biological_process;biological_process;biological_process;cellular_component;molecular_function;biological_process;biological_process;molecular_function;biological_process;cellular_component;biological_process;molecular_function;biological_process;biological_process;biological_process;biological_process;…	corpus callosum morphogenesis;positive regulation of JUN kinase activity;positive regulation of axonogenesis;neural tube closure;developmental pigmentation;positive regulation of Wnt signaling pathway;somitogenesis;mammillary axonal complex development;nucleus;sequence-specific DNA binding;hippocampus development;embryonic morphogenesis;DNA binding;cell proliferation in forebrain;nuclear chromati…	-	-	-
CRCT1	2.08039263874389	1.64654501799428	1.87923545610664	0.539840272432682	0.19264402758902	0.476272268014637	0.149005765333754	0.329202430305707	2.40906641507923	-0.596941448435597	48.7507760159213	7.62078181441887e-07	2.62307787844261e-06	-	A0A212CFU1	Uncharacterized protein	-	-	-	-	-	-	-	-	IPR020849;IPR037586;IPR027417;IPR001806	Small GTPase superfamily, Ras type;GTP-binding protein Rheb;P-loop containing nucleoside triphosphate hydrolase;Small GTPase superfamily	-	-	GO:0007165;GO:0005525;GO:0032008;GO:0003924;GO:0016020	biological_process;molecular_function;biological_process;molecular_function;cellular_component	signal transduction;GTP binding;positive regulation of TOR signaling;GTPase activity;membrane	-	-	-
CABLES1	8.83673107390501	9.97718569381951	8.56856039981112	4.76745016962702	3.95733100555756	4.11463066987328	4.31959540390532	3.96904229685876	1.09871787687252	3.50128277181648	147.199580638155	7.78369611771877e-11	8.10735020134882e-10	-	A7K6Y5	CDK5 and Abl enzyme substrate 1	NP_001094089.1	CDK5 and ABL1 enzyme substrate 1 isoform 2	91768	CABLES1	Cdk5 and Abl enzyme substrate 1	O	PF00134	Cyclin, N-terminal domain	IPR013763;IPR036915;IPR012388;IPR006671	Cyclin-like;Cyclin-like superfamily;CDK5 and ABL1 enzyme substrate 1/2;Cyclin, N-terminal	ENOG4110WYV;KOG4164	-;Cyclin ik3-1/CABLES	GO:0051726	biological_process	regulation of cell cycle	-	-	-
NCKAP1L	1.3778291025935	1.38500817121342	1.38693114002714	0.809014772913619	0.804634722968502	0.583280033572253	0.489825582174496	0.621301382278616	1.05968591306191	2.10628372117558	48.9454416359043	7.40026162303545e-07	2.55317745863093e-06	ENSBTAG00000019686	E1B876	Uncharacterized protein	NP_001137348.1	nck-associated protein 1-like	513641	NCKAP1L	NCK associated protein 1 like	O	PF09735	Membrane-associated apoptosis protein	IPR019137	Nck-associated protein 1	ENOG410XPQI;KOG1917	-;Membrane-associated hematopoietic protein	GO:0005096;GO:0030011;GO:0032715;GO:0030295;GO:0060100;GO:0045579;GO:0050853;GO:0090023;GO:0034101;GO:0035509;GO:0044877;GO:0033630;GO:0042327;GO:0043066;GO:0032147;GO:0042493;GO:0048821;GO:0006935;GO:0002262;GO:0030890;GO:0070358;GO:0043378;GO:0065003;GO:0030838;GO:0043547;GO:0030593;GO:0043029;GO:0042102;GO:0043372;GO:0045648;GO:0005829;GO:0031209;GO:0045588;GO:0045621;GO:0030866;GO:0001782;GO:…	molecular_function;biological_process;biological_process;molecular_function;biological_process;biological_process;biological_process;biological_process;biological_process;biological_process;molecular_function;biological_process;biological_process;biological_process;biological_process;biological_process;biological_process;biological_process;biological_process;biological_process;biological_process;…	GTPase activator activity;maintenance of cell polarity;negative regulation of interleukin-6 production;protein kinase activator activity;positive regulation of phagocytosis, engulfment;positive regulation of B cell differentiation;B cell receptor signaling pathway;positive regulation of neutrophil chemotaxis;erythrocyte homeostasis;negative regulation of myosin-light-chain-phosphatase activity;pr…	K05750	ko04810	Regulation of actin cytoskeleton
LUC7L3	73.5123291686011	51.367632453504	45.0812462895955	116.806329420287	129.248437463347	139.079301663737	131.656274538222	127.295044122368	-1.20010839650362	8.16281213828706	57.7920279692946	8.71381030423892e-05	0.000197307380252023	ENSOARG00000003331	W5NZF3	LUC7 like 3 pre-mRNA splicing factor	XP_012041265.1	-	101104585	LUC7L3	LUC7 like 3 pre-mRNA splicing factor	-	PF03194	LUC7 N_terminus	IPR004882	Luc7-related	-	-	GO:0003729;GO:0005654;GO:0016607;GO:0005685;GO:0006376	molecular_function;cellular_component;cellular_component;cellular_component;biological_process	mRNA binding;nucleoplasm;nuclear speck;U1 snRNP;mRNA splice site selection	-	-	-
ENSBTAG00000025764	23.9495803171058	16.5481080623722	17.6275807776964	47.1525545587888	44.0729304242413	39.8015697497747	42.693443060126	43.8894266601305	-1.19301404199974	4.12342101092392	138.588982673311	1.34281210804356e-10	1.28675580622415e-09	-	Q6PHZ1	Rpl17 protein	-	-	319195	Rpl17	ribosomal protein L17	O	PF00237	Ribosomal protein L22p/L17e	IPR018260;IPR001063;IPR005721;IPR036394	Ribosomal protein L22/L17, conserved site;Ribosomal protein L22/L17;Ribosomal protein L22/L17, eukaryotic/archaeal;Ribosomal protein L22/L17 superfamily	KOG3353;COG0091	60S ribosomal protein L22;Ribosomal protein L22	GO:0006412;GO:0030529;GO:0005622;GO:0003735;GO:0005840;GO:0015934	biological_process;;cellular_component;molecular_function;cellular_component;cellular_component	translation;;intracellular;structural constituent of ribosome;ribosome;large ribosomal subunit	-	-	-
SPRY2	15.892925601893	15.9605763577674	15.9663905774861	6.08232391424352	7.29362087135872	5.78182127826709	6.81555832227762	5.93454298754689	1.31501283583047	4.21651703728917	259.820137515339	3.85820367912069e-13	9.66458016655785e-12	-	L8HZ36	Protein sprouty-like protein 2	XP_005906865.1	-	102270903	SPRY2	sprouty RTK signaling antagonist 2	-	PF05210	Sprouty protein (Spry)	IPR007875;IPR030780	Sprouty;Protein sprouty homologue 2	-	-	GO:0009966;GO:0070373;GO:0016020;GO:0042127;GO:0007275;GO:0045595;GO:0046580	biological_process;biological_process;cellular_component;biological_process;biological_process;biological_process;biological_process	regulation of signal transduction;negative regulation of ERK1 and ERK2 cascade;membrane;regulation of cell proliferation;multicellular organism development;regulation of cell differentiation;negative regulation of Ras protein signal transduction	K17383;K17383	ko05206;ko04013	MicroRNAs in cancer;MAPK signaling pathway - fly
PCP4L1	0.97946054019206	0.775202643357248	1.053279296044	0.399394022694098	0.362791561194991	0.555240298656137	0.200436432304089	0.283410931869983	1.37799073439548	-0.32870766170487	19.8402806457125	0.000229171098992048	0.000479218917682785	ENSMLUG00000007724	G1P9W8	Purkinje cell protein 4 like 1	-	-	-	-	-	-	-	-	IPR033234	Purkinje cell protein 4-like protein 1	ENOG410J4T9;ENOG410Z3GR	-;-	-	-	-	-	-	-
CAPN6	8.26275077957324	9.40842512512309	9.2710840611794	0.0539395715524283	0	0.063450674556621	0	0.0789435199327658	7.69885215044834	3.54376113032345	928.973989345564	1.93933980792632e-13	5.49521318478219e-12	ENSBTAG00000000828	E1BJ18	Calpain 6	NP_001179160.1	calpain-6	539360	CAPN6	calpain 6	O	PF00648;PF00168;PF01067	Calpain family cysteine protease;C2 domain;Calpain large subunit, domain III	IPR022683;IPR035892;IPR033884;IPR022684;IPR033883;IPR036213;IPR029540;IPR001300;IPR022682;IPR000008	Peptidase C2, calpain, domain III;C2 domain superfamily;Calpain C2 domain;Peptidase C2, calpain family;Calpain subdomain III;Calpain large subunit, domain III superfamily;Calpamodulin;Peptidase C2, calpain, catalytic domain;Peptidase C2, calpain, large subunit, domain III;C2 domain	ENOG410XP0B;KOG0045	-;Cytosolic Ca2+-dependent cysteine protease (calpain), large subunit (EF-Hand protein superfamily)	GO:0048471;GO:0005829;GO:0005876;GO:0005622;GO:0008017;GO:0004198;GO:0005874;GO:0051493;GO:0001578;GO:0005737;GO:0006508	cellular_component;cellular_component;cellular_component;cellular_component;molecular_function;molecular_function;cellular_component;biological_process;biological_process;cellular_component;biological_process	perinuclear region of cytoplasm;cytosol;spindle microtubule;intracellular;microtubule binding;calcium-dependent cysteine-type endopeptidase activity;microtubule;regulation of cytoskeleton organization;microtubule bundle formation;cytoplasm;proteolysis	-	-	-
TSEN54	2.39273040756335	2.82627465890305	2.35786110846624	7.27192345532979	6.91555906009912	5.66589493459414	6.70965371191887	6.68219152903638	-1.40626159441561	3.76793368373409	194.577703741628	5.94583532014727e-12	9.20591376947830e-11	ENSBTAG00000000824	E1BJ21	tRNA splicing endonuclease subunit 54	NP_001192620.1	tRNA-splicing endonuclease subunit Sen54	511091	TSEN54	tRNA splicing endonuclease subunit 54	O	PF12928	tRNA-splicing endonuclease subunit sen54 N-term	IPR024337;IPR024336	tRNA-splicing endonuclease, subunit Sen54;tRNA-splicing endonuclease, subunit Sen54, N-terminal	ENOG4111KNC;KOG4772	-;Predicted tRNA-splicing endonuclease subunit	GO:0090501;GO:0000214;GO:0090502;GO:0000379;GO:0000213;GO:0006388	biological_process;cellular_component;biological_process;biological_process;molecular_function;biological_process	RNA phosphodiester bond hydrolysis;tRNA-intron endonuclease complex;RNA phosphodiester bond hydrolysis, endonucleolytic;tRNA-type intron splice site recognition and cleavage;tRNA-intron endonuclease activity;tRNA splicing, via endonucleolytic cleavage and ligation	-	-	-
ENSBTAG00000037799	0.217604287500797	0.495146368198567	0.434078189885168	0.0423495386132535	0.0806004897039117	0.0996339687111079	0.171442265631136	0.0964146887837864	1.97646197296081	-0.449709965519489	29.8414738493758	2.17540029745086e-05	5.51531158730277e-05	-	A6QQ55	LOC515697 protein	NP_001095500.1	uncharacterized protein LOC515697	515697	LOC515697	apolipoprotein L, 3-like	-	PF05461	Apolipoprotein L	IPR008405	Apolipoprotein L	ENOG410Y0AF;ENOG410IWES	-;-	GO:0008289;GO:0006869;GO:0042157;GO:0005576	molecular_function;biological_process;biological_process;cellular_component	lipid binding;lipid transport;lipoprotein metabolic process;extracellular region	-	-	-
CSRNP1	10.2605329924013	12.509770207985	11.161394795955	5.0864555493575	5.42614011042405	6.22774731743115	5.93016804666003	4.54241599009541	1.04901889095852	4.59600387163227	124.794381607728	9.3594462906364e-10	6.9711737888878e-09	ENSBTAG00000003845	F1MDN9	Cysteine and serine rich nuclear protein 1	XP_015314907.1	cysteine/serine-rich nuclear protein 1 isoform X2	515406	CSRNP1	cysteine and serine rich nuclear protein 1	O	PF16019	Cysteine/serine-rich nuclear protein N-terminus	IPR031972;IPR023260	Cysteine/serine-rich nuclear protein, N-terminal domain;Cysteine/serine-rich nuclear protein family	KOG3813;ENOG410XREB	Uncharacterized conserved protein (tumor-suppressor AXUD1 in humans);-	GO:0060021;GO:0060325;GO:0006366;GO:0043565;GO:0003700;GO:0006355;GO:0048705;GO:0045944;GO:0001228;GO:0009791;GO:0005634;GO:0048008	biological_process;biological_process;biological_process;molecular_function;molecular_function;biological_process;biological_process;biological_process;molecular_function;biological_process;cellular_component;biological_process	roof of mouth development;face morphogenesis;transcription by RNA polymerase II;sequence-specific DNA binding;DNA binding transcription factor activity;regulation of transcription, DNA-templated;skeletal system morphogenesis;positive regulation of transcription by RNA polymerase II;transcriptional activator activity, RNA polymerase II transcription regulatory region sequence-specific DNA binding;…	-	-	-
ENSBTAG00000051982	0.761951854995052	0.811802768159718	1.06771215723376	2.50950516736122	2.52918347799999	2.93411241603733	2.53558912873204	3.33890762130494	-1.63816538609075	2.79625678240336	124.198475454991	3.58283331946534e-10	3.00492755043128e-09	ENSOARG00000006700	W5P9R1	Uncharacterized protein	-	-	-	-	-	-	-	-	IPR026622	Matrix-remodeling-associated protein 7	-	-	-	-	-	-	-	-
MNS1	3.81335970681755	1.94786275628723	2.13355865449974	6.04945009288064	5.50961918904596	6.70337341488334	5.4857962565275	5.47792844028696	-1.19828055020301	3.05463917020954	51.0371225962518	1.60504420523914e-06	5.12307714346679e-06	ENSBTAG00000000271	F1MH18	Meiosis-specific nuclear structural protein 1	XP_005211752.1	meiosis-specific nuclear structural protein 1 isoform X1	532884	MNS1	meiosis specific nuclear structural 1	O	PF13868	Trichohyalin-plectin-homology domain	IPR026504	Meiosis-specific nuclear structural protein 1	ENOG410YXPQ;ENOG410IFU7	-;-	GO:0007283;GO:0070986;GO:0036126;GO:0005882;GO:0044782;GO:0005635;GO:0045724;GO:0005930;GO:0042802	biological_process;biological_process;cellular_component;cellular_component;biological_process;cellular_component;biological_process;cellular_component;molecular_function	spermatogenesis;left/right axis specification;sperm flagellum;intermediate filament;cilium organization;nuclear envelope;positive regulation of cilium assembly;axoneme;identical protein binding	-	-	-
EID1	1.15830626001776	0.810152628375672	0.43798914016828	0.139799273737547	0.199551582363128	0.263119871838099	0.370436643698258	0.136402600604755	1.79513122655929	-0.433911829769369	23.7068805889614	8.62846996677918e-05	0.00019554303454125	ENSBTAG00000027764	A4IFP9	EID1 protein	NP_001091847.1	EP300-interacting inhibitor of differentiation 1	506056	EID1	EP300 interacting inhibitor of differentiation 1	-	-	-	IPR033255;IPR033258	EP300-interacting inhibitor of differentiation 1;EP300-interacting inhibitor of differentiation	ENOG41118MI;ENOG410J09N	-;-	GO:0045595;GO:0000122;GO:0005634;GO:0035065	biological_process;biological_process;cellular_component;biological_process	regulation of cell differentiation;negative regulation of transcription by RNA polymerase II;nucleus;regulation of histone acetylation	-	-	-
ZNF34	5.13310113851835	5.62342542527305	4.75028962515845	11.8298453817463	11.4937187293767	10.4988073524811	11.8479670001838	12.511628836501	-1.1846252152541	3.93686156681631	177.149433645772	1.42358235232603e-11	1.87947104952382e-10	ENSBTAG00000012353	G3X805	Zinc finger protein 34	XP_015329850.1	zinc finger protein 34 isoform X1	615905	ZNF34	zinc finger protein 34	O	PF00096;PF01352	Zinc finger, C2H2 type;KRAB box	IPR030753;IPR036236;IPR036051;IPR001909;IPR013087	Zinc finger protein 34;Zinc finger C2H2 superfamily;KRAB domain superfamily;Krueppel-associated box;Zinc finger C2H2-type	COG5048;KOG1721	FOG: Zn-finger;FOG: Zn-finger	GO:0005829;GO:0005654;GO:0005622;GO:0046872;GO:0003676;GO:0006355	cellular_component;cellular_component;cellular_component;molecular_function;molecular_function;biological_process	cytosol;nucleoplasm;intracellular;metal ion binding;nucleic acid binding;regulation of transcription, DNA-templated	-	-	-
AGBL5	1.41318745343555	1.48452749111509	1.61695526328683	3.09367747871846	3.15969672178038	3.0744814232027	3.22425178863886	3.12259764511472	-1.05928415743752	3.25262951399054	113.525378075641	7.92322885719601e-10	6.00324689030562e-09	-	L8IJV8	Cytosolic carboxypeptidase-like protein 5	XP_014333699.1;XP_005895775.1	-;cytosolic carboxypeptidase-like protein 5	102267692	AGBL5	ATP/GTP binding protein like 5	-	PF00246	Zinc carboxypeptidase	IPR000834;IPR034286	Peptidase M14, carboxypeptidase A;Cytosolic carboxypeptidase-like protein 5 catalytic domain	-	-	GO:0008270;GO:0004180;GO:0035608;GO:0004181;GO:0006508	molecular_function;molecular_function;biological_process;molecular_function;biological_process	zinc ion binding;carboxypeptidase activity;protein deglutamylation;metallocarboxypeptidase activity;proteolysis	-	-	-
RBM12B	8.85145550798895	7.85428530760981	8.97520159592149	18.9031166363122	16.8708525021373	17.4317357162418	16.9233698530944	20.238515860536	-1.08721446630317	5.25269709646014	221.404854467389	1.76620129211327e-12	3.33880462336936e-11	ENSBTAG00000013408	E1B7G5	RNA binding motif protein 12B	XP_005215747.1;XP_015321880.1;XP_005215748.1;XP_005194586.1;XP_015321882.1;XP_015321881.1;XP_015330032.1;XP_010810559.1	-;-;-;RNA-binding protein 12B;-;-;-;-	506017	RBM12B	RNA binding motif protein 12B	O	PF00076	RNA recognition motif. (a.k.a. RRM, RBD, or RNP domain)	IPR012677;IPR035979;IPR000504;IPR034858	Nucleotide-binding alpha-beta plait domain superfamily;RNA-binding domain superfamily;RNA recognition motif domain;RBM12B, RNA recognition motif 3	KOG4307;ENOG4111WZ9	RNA binding protein RBM12/SWAN;-	GO:0003723;GO:0003676	molecular_function;molecular_function	RNA binding;nucleic acid binding	-	-	-
KRT75	1.56287825132988	1.43399058733999	1.44091193188617	0.258403964419852	0.18442484932251	0.244863143442553	0.24567227586588	0.308153484732683	2.54100668789271	1.19484956459901	205.093383992035	3.63158294766445e-12	6.18056166957246e-11	-	L8HXV4	Keratin, type II cytoskeletal 75	-	-	102268102	LOC102268102	keratin, type II cytoskeletal 75	-	PF00038;PF16208	Intermediate filament protein;Keratin type II head	IPR003054;IPR001664;IPR018039;IPR032444	Keratin, type II;Intermediate filament protein;Intermediate filament protein, conserved site;Keratin type II head	-	-	GO:0005198;GO:0005882;GO:0045095	molecular_function;cellular_component;cellular_component	structural molecule activity;intermediate filament;keratin filament	-	-	-
ENSBTAG00000053939	0.420270575757175	0.230280117783011	0.408836402165276	1.20800323257477	0.910058807927363	1.26311916617361	0.963244920163013	1.26050351319786	-1.67270322394236	0.432631321750246	35.5332737169425	7.02948817430714e-06	1.95815087071186e-05	-	A0A061BKJ9	Uncharacterized protein	XP_012770936.1	hypothetical protein, conserved	24562212	BBBOND_0006570	hypothetical protein	-	PF00078	Reverse transcriptase (RNA-dependent DNA polymerase)	IPR000477	Reverse transcriptase domain	-	-	-	-	-	-	-	-
bta-mir-2486	4.19370288253119	7.11244920747529	3.96859639570199	14.3023505088811	14.2020103377019	19.0187373185254	12.3580477780602	13.9548493494652	-1.54349183676822	-0.0314432206320924	23.5430964436729	8.97611236456244e-05	0.00020234261166035	-	-	-	-	-	-	-	-	-	-	-	-	-	-	-	-	-	-	-	-	-
ENSBTAG00000054926	127.630354726405	115.747998402453	115.337032098847	49.944222537897	41.7228434952299	44.6891560992223	39.9553992883618	44.2570968571518	1.42516928548406	4.41816606142973	368.130643877307	1.32777179132141e-14	6.13849863945645e-13	ENSSSCG00000038722	A0A287A2V1	Uncharacterized protein	-	-	-	-	-	-	-	-	-	-	-	-	GO:0016021;GO:0016020	cellular_component;cellular_component	integral component of membrane;membrane	-	-	-
ENSBTAG00000051220	16.7043291287377	13.4656173448715	11.6118190837206	5.67243928963579	7.18029199127004	7.36509925570346	6.38095277429254	7.36208519956867	1.01438067413641	2.0804953834697	47.7364494019765	8.89297406767179e-07	3.00754174321467e-06	ENSMMUG00000020481	F6UC28	Non-POU domain containing octamer binding	-	-	-	-	-	-	-	-	IPR012677;IPR035979;IPR000504	Nucleotide-binding alpha-beta plait domain superfamily;RNA-binding domain superfamily;RNA recognition motif domain	KOG0115;ENOG410XQA0	RNA-binding protein p54nrb (RRM superfamily);-	GO:0003723;GO:0003676	molecular_function;molecular_function	RNA binding;nucleic acid binding	-	-	-
MN1	0.0669328084196749	0.0706327451150909	0.0223929429218657	0.301051716980451	0.280974522954318	0.304193590832311	0.187498140916516	0.485796018775449	-2.64166153044934	0.608666070078687	47.6169142428589	1.09407980019467e-06	3.63662851850782e-06	ENSLAFG00000003499	G3SSI0	MN1 proto-oncogene, transcriptional regulator	XP_003419139.1	probable tumor suppressor protein MN1	100665155	MN1	MN1 proto-oncogene, transcriptional regulator	-	-	-	IPR037644	Transcriptional activator MN1	ENOG410IEWX;ENOG410YZ22	-;-	GO:0001957;GO:0006355	biological_process;biological_process	intramembranous ossification;regulation of transcription, DNA-templated	-	-	-
MARK1	1.26225380600681	0.94597644797087	1.15029434869308	0.11014678204344	0.173775188445889	0.16366590092738	0.147212209980433	0.20928479260596	2.78354371511769	1.04184705459462	185.345532957255	9.35516825967424e-12	1.33258050799425e-10	ENSOCUG00000013143	G1T4U0	Non-specific serine/threonine protein kinase	-	-	-	-	-	-	PF00069;PF02149;PF00627	Protein kinase domain;Kinase associated domain 1;UBA/TS-N domain	IPR033627;IPR028375;IPR017441;IPR015940;IPR000719;IPR033624;IPR011009;IPR001772;IPR008271	Serine/threonine-protein kinase MARK1;KA1 domain/Ssp2, C-terminal;Protein kinase, ATP binding site;Ubiquitin-associated domain;Protein kinase domain;Serine/threonine-protein kinase MARK/par1;Protein kinase-like domain superfamily;Kinase associated domain 1 (KA1);Serine/threonine-protein kinase, active site	ENOG410XNQ0;KOG0586	-;Serine/threonine protein kinase	GO:0006468;GO:0016301;GO:0000166;GO:0030010;GO:0005524;GO:0004674;GO:0016740;GO:0004672;GO:0000226;GO:0016310	biological_process;molecular_function;molecular_function;biological_process;molecular_function;molecular_function;molecular_function;molecular_function;biological_process;biological_process	protein phosphorylation;kinase activity;nucleotide binding;establishment of cell polarity;ATP binding;protein serine/threonine kinase activity;transferase activity;protein kinase activity;microtubule cytoskeleton organization;phosphorylation	-	-	-
ANKRD1	18.5585819056423	16.6323992423151	16.2573583423251	1.60525305421117	2.12287978888582	2.17988207372261	1.44652305202908	1.75051533531515	3.23366583404599	3.91517941553231	926.03093575113	1.62922166166009e-18	4.12497841644641e-16	-	S9X393	Ankyrin repeat domain-containing protein 1-like protein	XP_006183738.1	ankyrin repeat domain-containing protein 1	102507444	ANKRD1	ankyrin repeat domain 1	-	PF13857;PF12796	Ankyrin repeats (many copies);Ankyrin repeats (3 copies)	IPR020683;IPR002110;IPR036770	Ankyrin repeat-containing domain;Ankyrin repeat;Ankyrin repeat-containing domain superfamily	-	-	-	-	-	-	-	-
TCAP	1.25694815711646	1.45397157104806	0.873393393798284	4.03942790164006	3.40226275486634	4.10239558605185	3.35179260896827	4.06368287002902	-1.70269241295448	1.55314183534644	75.7577550422368	2.45933905916101e-08	1.20283041735358e-07	-	L8IF19	Telethonin	XP_005898064.1	-	102267142	TCAP	titin-cap	-	PF09470	Telethonin protein	IPR015667;IPR023111	Telethonin;Titin-like domain superfamily	-	-	-	-	-	-	-	-
TFR2	0.0646791015120238	0.191965660194926	0.0584251542554506	0.193010879774787	0.215613882603904	0.41460257564103	0.18530269416292	0.401206323671513	-1.44872309302001	-0.466215261085189	10.2725336974416	0.00434823749212274	0.00718129571273617	ENSBTAG00000011738	F1MF47	Transferrin receptor 2	XP_015315986.1;XP_015315987.1	transferrin receptor protein 2 isoform X1;-	617916	TFR2	transferrin receptor 2	O	PF02225;PF04389	PA domain;Peptidase family M28	IPR003137;IPR037324;IPR036757;IPR007484	PA domain;Transferrin receptor protein 1/2, PA domain;Transferrin receptor-like, dimerisation domain superfamily;Peptidase M28	COG2234;KOG2195	Predicted aminopeptidases;Transferrin receptor and related proteins containing the protease-associated (PA) domain	GO:0031410;GO:0039706;GO:0005887;GO:0006898;GO:0009897;GO:0033216;GO:0045807;GO:0090277;GO:0097286;GO:0033572;GO:0016021;GO:0055072;GO:1990712;GO:0033570;GO:0010039;GO:0016020;GO:0071281;GO:1903319;GO:0045944;GO:0004998	cellular_component;molecular_function;cellular_component;biological_process;cellular_component;biological_process;biological_process;biological_process;biological_process;biological_process;cellular_component;biological_process;cellular_component;molecular_function;biological_process;cellular_component;biological_process;biological_process;biological_process;molecular_function	cytoplasmic vesicle;co-receptor binding;integral component of plasma membrane;receptor-mediated endocytosis;external side of plasma membrane;ferric iron import;positive regulation of endocytosis;positive regulation of peptide hormone secretion;iron ion import;transferrin transport;integral component of membrane;iron ion homeostasis;HFE-transferrin receptor complex;transferrin transmembrane transp…	-	-	-
SPACA9	1.45839152567758	1.19781363591008	0.927963554682115	0.456981067826736	0.346535244976992	0.503962516155022	0.441472895430705	0.418010527783526	1.42043023310963	0.273296840280636	35.6384997719518	6.89204679976077e-06	1.92439444296277e-05	ENSBTAG00000005189	A6H758	C11H9ORF9 protein	NP_001094663.1	sperm acrosome-associated protein 9	539447	SPACA9	sperm acrosome associated 9	O	PF15120	Sperm acrosome-associated protein 9	IPR027818	Sperm acrosome-associated protein 9	ENOG410IGPD;ENOG4111PX9	-;-	GO:0005737;GO:0048306;GO:0005881;GO:0001669	cellular_component;molecular_function;cellular_component;cellular_component	cytoplasm;calcium-dependent protein binding;cytoplasmic microtubule;acrosomal vesicle	-	-	-
PLEKHO1	5.31512229885681	4.38331738984482	4.38582248289382	10.8758262172073	9.19736921087671	9.43725435309928	10.7987984531078	10.0157687540073	-1.12022788121567	4.25321893052577	160.694015624058	3.49620085383571e-11	4.06583781554628e-10	ENSBTAG00000004852	F1MIZ2	Pleckstrin homology domain-containing family O member 1	-	-	-	-	-	-	PF00169	PH domain	IPR011993;IPR028452;IPR001849	PH-like domain superfamily;Pleckstrin homology domain-containing family O member 1;Pleckstrin homology domain	ENOG410IEJU;ENOG4110ACW	-;-	GO:0036195;GO:0008360;GO:0032587;GO:0007520;GO:0072673;GO:0051451	cellular_component;biological_process;cellular_component;biological_process;biological_process;biological_process	muscle cell projection membrane;regulation of cell shape;ruffle membrane;myoblast fusion;lamellipodium morphogenesis;myoblast migration	-	-	-
SDS	0.173366053228657	0.384193837531999	0.250564727480885	0.512848258811048	0.719204369665673	0.582110549795667	0.675492802846353	0.53550261996395	-1.14589198866522	0.492477878094251	17.7066677169252	0.000410568359649549	0.000817908785416156	ENSBTAG00000031814	F1N0R8	L-serine dehydratase/L-threonine deaminase	-	-	-	-	-	-	PF00291	Pyridoxal-phosphate dependent enzyme	IPR036052;IPR001926;IPR000634	Tryptophan synthase beta subunit-like PLP-dependent enzyme;Pyridoxal-phosphate dependent enzyme;Serine/threonine dehydratase, pyridoxal-phosphate-binding site	COG1171;KOG1250	Threonine dehydratase;Threonine/serine dehydratases	GO:0042803;GO:0003941;GO:0005829;GO:0042866;GO:0030170;GO:0006520;GO:0006565;GO:0005739	molecular_function;molecular_function;cellular_component;biological_process;molecular_function;biological_process;biological_process;cellular_component	protein homodimerization activity;L-serine ammonia-lyase activity;cytosol;pyruvate biosynthetic process;pyridoxal phosphate binding;cellular amino acid metabolic process;L-serine catabolic process;mitochondrion	-	-	-
FOS	36.4632761897023	39.9034000904273	36.1557255413468	17.8973524310358	16.987404618723	17.6754402614396	16.1823059382792	18.126349478027	1.10014626672694	5.72149530127388	376.348095000454	1.07016072403235e-14	5.12743189085463e-13	-	C8BKC1	V-fos FBJ murine osteosarcoma viral oncogene-like protein	NP_001159654.1	proto-oncogene c-Fos	443218	FOS	Fos proto-oncogene, AP-1 transcription factor subunit	-	PF00170	bZIP transcription factor	IPR004827;IPR029816;IPR000837	Basic-leucine zipper domain;c-Fos/v-Fos;AP-1 transcription factor	-	-	GO:0003700;GO:0005667;GO:0003677;GO:0006355;GO:0006357	molecular_function;cellular_component;molecular_function;biological_process;biological_process	DNA binding transcription factor activity;transcription factor complex;DNA binding;regulation of transcription, DNA-templated;regulation of transcription by RNA polymerase II	K04379;K04379;K04379;K04379;K04379;K04379;K04379;K04379;K04379;K04379;K04379;K04379;K04379;K04379;K04379;K04379;K04379;K04379;K04379;K04379;K04379;K04379;K04379;K04379;K04379;K04379;K04379	ko05166;ko04210;ko04024;ko04915;ko04620;ko04380;ko05168;ko04668;ko05142;ko05140;ko05031;ko04921;ko04660;ko05231;ko04728;ko04725;ko05200;ko01522;ko04662;ko04713;ko04010;ko05323;ko05161;ko05210;ko05132;ko05133;ko04917	HTLV-I infection;Apoptosis;cAMP signaling pathway;Estrogen signaling pathway;Toll-like receptor signaling pathway;Osteoclast differentiation;Herpes simplex infection;TNF signaling pathway;Chagas disease (American trypanosomiasis);Leishmaniasis;Amphetamine addiction;Oxytocin signaling pathway;T cell receptor signaling pathway;Choline metabolism in cancer;Dopaminergic synapse;Cholinergic synapse;Pa…
APOL3	2.63381917965763	2.07666325440857	1.74230690298813	0.295125578953238	0.288235098614431	0.286258641132462	0.240092763535248	0.434458384413569	2.76564463489105	2.13559292422466	269.667858670461	2.70190642980099e-13	7.28022885870303e-12	ENSBTAG00000000667	A6QPR4	APOL3 protein	XP_015326658.1;XP_005206881.1;XP_010803637.1;NP_001093821.1;XP_010803636.1;XP_005206876.1;XP_005206880.1	-;-;-;apolipoprotein L3;-;-;-	512905	APOL3	apolipoprotein L, 3	-	PF05461	Apolipoprotein L	IPR008405	Apolipoprotein L	ENOG410Y0AF;ENOG410IWES	-;-	GO:0008289;GO:0005576;GO:0006869;GO:0042157;GO:0016020;GO:0016021	molecular_function;cellular_component;biological_process;biological_process;cellular_component;cellular_component	lipid binding;extracellular region;lipid transport;lipoprotein metabolic process;membrane;integral component of membrane	-	-	-
TMPRSS11BNL	0.463554677095235	0.972243709817141	0.516436971980987	0.0240575243836308	0.0686801430385927	0.0707489004070061	0.0265612627725204	0	4.1355286218511	-0.916223457299279	71.3997593942055	3.98220641283482e-08	1.85077783758418e-07	-	L8ISH6	Transmembrane protease serine	-	-	102276824	LOC102276824	transmembrane protease serine 11B-like protein	-	PF00089;PF01390	Trypsin;SEA domain	IPR036364;IPR009003;IPR000082;IPR001254;IPR017329;IPR018114;IPR033116;IPR001314	SEA domain superfamily;Peptidase S1, PA clan;SEA domain;Serine proteases, trypsin domain;Peptidase S1A, HAT/DESC1;Serine proteases, trypsin family, histidine active site;Serine proteases, trypsin family, serine active site;Peptidase S1A, chymotrypsin family	-	-	GO:0005576;GO:0005887;GO:0008236;GO:0008233;GO:0004252;GO:0016021;GO:0016020;GO:0016787;GO:0006508	cellular_component;cellular_component;molecular_function;molecular_function;molecular_function;cellular_component;cellular_component;molecular_function;biological_process	extracellular region;integral component of plasma membrane;serine-type peptidase activity;peptidase activity;serine-type endopeptidase activity;integral component of membrane;membrane;hydrolase activity;proteolysis	-	-	-
SPAG1	0.29806795116506	0.134804855274385	0.269247185231653	0.574566839665194	0.567792923420269	0.584895767737273	0.963744891573874	0.668415694749365	-1.53323828553632	0.315967436050322	24.109669191882	7.83485986434233e-05	0.000179346965900929	ENSBTAG00000032544	E1BFI8	Sperm associated antigen 1	-	-	-	-	-	-	PF13877;PF13432;PF13181;PF00515	Potential Monad-binding region of RPAP3;Tetratricopeptide repeat;Tetratricopeptide repeat;Tetratricopeptide repeat	IPR011990;IPR001440;IPR013026;IPR025986;IPR019734	Tetratricopeptide-like helical domain superfamily;Tetratricopeptide repeat 1;Tetratricopeptide repeat-containing domain;RNA-polymerase II-associated protein 3-like, C-terminal domain;Tetratricopeptide repeat	KOG1124;COG0457	FOG: TPR repeat;FOG: TPR repeat	GO:0005737;GO:0005829	cellular_component;cellular_component	cytoplasm;cytosol	-	-	-
SYBU	0.388764416659811	0.387095142346429	0.241668152631272	0.130168163199189	0.139352992930054	0.130152481649645	0.0862290915444938	0.139706044615162	1.39800405956577	-0.367912286869828	22.8910616658588	0.000105210486794115	0.000234520956521613	ENSBTAG00000032548	G3MZF5	Syntabulin	XP_005215652.1;XP_005215653.1	syntabulin isoform X2;-	618577	SYBU	syntabulin	O	PF15290	olgi-localised syntaxin-1-binding clamp	IPR028197;IPR026198	Syntaphilin/Syntabulin;Syntabulin	ENOG410IGP3;ENOG410XQEB	-;-	GO:0019894;GO:0017075;GO:0005874;GO:0031982;GO:0043231	molecular_function;molecular_function;cellular_component;cellular_component;cellular_component	kinesin binding;syntaxin-1 binding;microtubule;vesicle;intracellular membrane-bounded organelle	-	-	-
TNFRSF9	1.57003414496964	1.60337717108057	1.3267261553412	0.683393303678826	0.525261618295155	0.618380972203773	0.493337440281045	0.602674711361159	1.33460542838099	0.766950735934215	45.9793718487796	1.1685398683609e-06	3.85785048998325e-06	ENSBTAG00000003313	F1MXW8	TNF receptor superfamily member 9	-	-	-	-	-	-	PF00020	TNFR/NGFR cysteine-rich region	IPR001368;IPR034020;IPR020413	TNFR/NGFR cysteine-rich region;Tumour necrosis factor receptor 9, N-terminal;Tumour necrosis factor receptor 9	ENOG41129F9;ENOG410IW3N	-;-	GO:0005887;GO:0006915;GO:0042981;GO:0009897;GO:0033209;GO:0007275;GO:0097190;GO:0032496;GO:0008285;GO:0005615;GO:0016021;GO:0004872;GO:0016020;GO:0042127;GO:0006954;GO:2001180;GO:2001183;GO:0005031;GO:0006955;GO:0070207;GO:0019955	cellular_component;biological_process;biological_process;cellular_component;biological_process;biological_process;biological_process;biological_process;biological_process;cellular_component;cellular_component;-;cellular_component;biological_process;biological_process;biological_process;biological_process;molecular_function;biological_process;biological_process;molecular_function	integral component of plasma membrane;apoptotic process;regulation of apoptotic process;external side of plasma membrane;tumor necrosis factor-mediated signaling pathway;multicellular organism development;apoptotic signaling pathway;response to lipopolysaccharide;negative regulation of cell proliferation;extracellular space;integral component of membrane;-;membrane;regulation of cell proliferatio…	-	-	-
RFFL	7.76308352073649	9.72825429234592	9.00711012577884	3.8677238545423	4.42817944663618	3.14372680935923	3.23234157757356	3.62961428571502	1.27038213884212	3.33097819715891	134.443532973422	1.76472173169119e-10	1.61921821286651e-09	ENSBTAG00000013645	F1MII9	Uncharacterized protein	-	-	-	-	-	-	PF13920	Zinc finger, C3HC4 type (RING finger)	IPR011011;IPR001841;IPR036361;IPR013083	Zinc finger, FYVE/PHD-type;Zinc finger, RING-type;SAP domain superfamily;Zinc finger, RING/FYVE/PHD-type	KOG4275;ENOG41101VR	Predicted E3 ubiquitin ligase;-	GO:0010008;GO:1901797;GO:0002020;GO:0006511;GO:0019901;GO:0005886;GO:0005737;GO:0043161;GO:2001271;GO:0031625;GO:0010804;GO:0046872;GO:1902042;GO:0070936;GO:0061630;GO:0002947;GO:0002039	cellular_component;biological_process;molecular_function;biological_process;molecular_function;cellular_component;cellular_component;biological_process;biological_process;molecular_function;biological_process;molecular_function;biological_process;biological_process;molecular_function;cellular_component;molecular_function	endosome membrane;negative regulation of signal transduction by p53 class mediator;protease binding;ubiquitin-dependent protein catabolic process;protein kinase binding;plasma membrane;cytoplasm;proteasome-mediated ubiquitin-dependent protein catabolic process;negative regulation of cysteine-type endopeptidase activity involved in execution phase of apoptosis;ubiquitin protein ligase binding;nega…	-	-	-
DNMBP	8.34050233834127	9.00355455744496	7.96220725268505	3.9240765606861	3.65147112354273	3.53086781504885	3.5372672987926	3.56910024136493	1.2010837899395	5.22210056795286	399.522297085672	5.96199708288208e-15	3.33215688397564e-13	ENSBTAG00000008939	E1BIL8	Dynamin binding protein	NP_001178092.1;XP_005225696.1	dynamin-binding protein;-	782347	DNMBP	dynamin binding protein	O	PF14604;PF07653;PF00621;PF00018;PF03114	Variant SH3 domain;Variant SH3 domain;RhoGEF domain;SH3 domain;BAR domain	IPR000219;IPR035817;IPR036028;IPR035818;IPR001452;IPR035469;IPR035819;IPR035899;IPR027267;IPR001331;IPR035820;IPR004148	Dbl homology (DH) domain;Dynamin-binding protein, first N-terminal SH3 domain;SH3-like domain superfamily;Dynamin-binding protein, second N-terminal SH3 domain;SH3 domain;Dynamin-binding protein;Dynamin-binding protein, third N-terminal SH3 domain;Dbl homology (DH) domain superfamily;AH/BAR domain superfamily;Guanine-nucleotide dissociation stimulator, CDC24, conserved site;Dynamin-binding protei…	ENOG410XT9S;KOG1029;KOG3519	-;Endocytic adaptor protein intersectin;Invasion-inducing protein TIAM1/CDC24 and related RhoGEF GTPases	GO:0005085;GO:0007264;GO:0035023;GO:0043547;GO:0005089;GO:0035556;GO:0005737	molecular_function;biological_process;biological_process;biological_process;molecular_function;biological_process;cellular_component	guanyl-nucleotide exchange factor activity;small GTPase mediated signal transduction;regulation of Rho protein signal transduction;positive regulation of GTPase activity;Rho guanyl-nucleotide exchange factor activity;intracellular signal transduction;cytoplasm	-	-	-
CCN2	58.5761299900216	63.4173850467369	63.6455056102103	12.8886089113436	14.701788825295	14.1202222809245	14.0116820405987	11.7487287576392	2.18966926993213	6.35454388870276	1057.49031408291	8.18955772797833e-19	2.58409871163173e-16	-	C7EDS5	Connective tissue growth factor	NP_001158186.1	connective tissue growth factor precursor	100303607	CCN2	cellular communication network factor 2	-	PF00219;PF00093;PF00090;PF00007	Insulin-like growth factor binding protein;von Willebrand factor type C domain;Thrombospondin type 1 domain;Cystine-knot domain	IPR001007;IPR000867;IPR036383;IPR000884;IPR017891;IPR006207;IPR009030;IPR006208;IPR012395	VWFC domain;Insulin-like growth factor-binding protein, IGFBP;Thrombospondin type-1 (TSP1) repeat superfamily;Thrombospondin type-1 (TSP1) repeat;Insulin-like growth factor binding protein, N-terminal, Cys-rich conserved site;Cystine knot, C-terminal;Growth factor receptor cysteine-rich domain superfamily;Glycoprotein hormone subunit beta;IGFBP-related, CNN	-	-	GO:0005576;GO:0001558;GO:0005520	cellular_component;biological_process;molecular_function	extracellular region;regulation of cell growth;insulin-like growth factor binding	K06827	ko04390	Hippo signaling pathway
AZIN1	117.372412303336	126.512598770938	132.30614787037	56.4390264883696	60.487165472395	58.6798807517966	58.0122759309482	54.2272931024382	1.1133418265569	8.55340366127481	407.504347943606	4.91051780061987e-15	2.82537041663613e-13	ENSBTAG00000007943	A3KMV9	AZIN1 protein	XP_010810421.1;NP_001076080.1	-;antizyme inhibitor 1	532835	AZIN1	antizyme inhibitor 1	O	PF00278;PF02784	Pyridoxal-dependent decarboxylase, C-terminal sheet domain;Pyridoxal-dependent decarboxylase, pyridoxal binding domain	IPR029066;IPR000183;IPR002433;IPR031178;IPR022657;IPR009006;IPR022644;IPR022643	PLP-binding barrel;Ornithine/DAP/Arg decarboxylase;Ornithine decarboxylase;Antizyme inhibitor 1;Orn/DAP/Arg decarboxylase 2, conserved site;Alanine racemase/group IV decarboxylase, C-terminal;Orn/DAP/Arg decarboxylase 2, N-terminal;Orn/DAP/Arg decarboxylase 2, C-terminal	COG0019;KOG0622	Diaminopimelate decarboxylase;Ornithine decarboxylase	GO:0033387;GO:0043085;GO:1902269;GO:0003824;GO:0004586;GO:0006596;GO:0042177;GO:0005737;GO:0042978;GO:0005634	biological_process;biological_process;biological_process;molecular_function;molecular_function;biological_process;biological_process;cellular_component;molecular_function;cellular_component	putrescine biosynthetic process from ornithine;positive regulation of catalytic activity;positive regulation of polyamine transmembrane transport;catalytic activity;ornithine decarboxylase activity;polyamine biosynthetic process;negative regulation of protein catabolic process;cytoplasm;ornithine decarboxylase activator activity;nucleus	-	-	-
[truncated: 1,651 more rows]
