# Supplementary material for: UID-Dual Transcriptome Sequencing Analysis of the Molecular Interactions between Streptococcus agalactiae ATCC 27956 and Mammary Epithelial Cells
Source: Animals (Basel). 2024 Sep 5;14(17):2587. doi: 10.3390/ani14172587 (PMC11393856; doi:10.3390/ani14172587)
Supplement: Supplementary file 1 [file animals-14-02587-s001.zip › Supplementary File S4.xls]

lncRNA	target_gene	weight_value	distance
TCONS_00028352	ZNF112	0.985378128	11925
TCONS_00056046	NRG1	0.896968804	12460
TCONS_00081763	NFIB	0.816547268	129260
TCONS_00010012	CRIM1	0.811360228	83215
TCONS_00083801	ENSBTAG00000045772	0.979941846	1124
TCONS_00070486	THAP2	0.948481403	28
TCONS_00040962	ENSBTAG00000054860	0.876741248	62240
RNase_MRP	TPM2	0.803205984	27318
TCONS_00006919	MAPK1IP1L	0.856311745	83937
TCONS_00000329	CBLB	0.84741949	64528
TCONS_00060248	KIRREL1	0.846810507	35719
TCONS_00069110	RAB5B	0.857176805	5934
TCONS_00047103	TRAM2	0.801374149	16006
TCONS_00065698	IFRD1	0.832038646	20797
TCONS_00030982	ZSWIM9	0.990532385	9517
TCONS_00086264	FOXO4	0.903001118	3515
TCONS_00030375	SIPA1L3	0.860887398	128575
TCONS_00046705	ILRUN	0.954974265	52084
TCONS_00006897	SAMD4A	0.800710239	66415
TCONS_00027645	NAE1	0.889340173	111668
TCONS_00080217	ENSBTAG00000053413	0.962723216	69805
TCONS_00030046	ENSBTAG00000052086	0.893889788	16530
TCONS_00068584	COX14	0.998349985	56
TCONS_00067633	NRF1	0.843847286	57290
ENSBTAG00000054889	H2BC13	0.90847663	19711
TCONS_00067664	MEST	0.939505166	35584
TCONS_00000330	CBLB	0.845580954	64268
TCONS_00030981	ZSWIM9	0.990948803	9517
TCONS_00020508	GRAMD1B	0.953791662	13091
TCONS_00034385	NLK	0.895717151	24415
TCONS_00055201	PTPRE	0.892633163	57492
TCONS_00076044	ENSBTAG00000039130	0.851162663	76
TCONS_00076288	TNFSF9	0.844732705	13017
TCONS_00020516	SCN3B	0.808325481	50486
TCONS_00040607	MTREX	0.813506272	51561
TCONS_00047505	H3C7	0.888194408	102423
TCONS_00067662	MEST	0.903814341	44409
TCONS_00004222	C10H14orf119	0.824054051	732
TCONS_00020500	GRAMD1B	0.897878136	62650
TCONS_00047506	ENSBTAG00000050080	0.826871228	107925
TCONS_00035808	DCAF7	0.811671474	13039
TCONS_00037549	PLCD4	0.885634591	86027
TCONS_00083800	ENSBTAG00000045772	0.979447995	1124
TCONS_00073495	ENSBTAG00000054466	0.980144401	358
TCONS_00025821	PRSS48	0.824358184	56217
TCONS_00022391	SKI	0.857228892	112689
TCONS_00042716	BTBD7	0.87046256	75524
TCONS_00050735	NEDD4L	0.853006598	114634
TCONS_00050584	CTIF	0.836185431	156370
TCONS_00035807	DCAF7	0.863483556	13531
TCONS_00033487	SMURF2	0.823534043	7547
TCONS_00047463	H2AC12	0.995189835	127
TCONS_00076350	SAFB2	0.947790022	81581
TCONS_00063457	NGF	0.878392344	30846
TCONS_00057082	ARID5B	0.903053649	16680
TCONS_00009901	TPRKB	0.844620744	1882
TCONS_00048471	PAQR8	0.86050802	20831
TCONS_00024085	RASAL2	0.87546821	217864
TCONS_00050739	NEDD4L	0.861536667	109781
TCONS_00055209	MKI67	0.814952466	18526
TCONS_00024109	RALGPS2	0.889901789	95920
TCONS_00067503	GLI3	0.814613024	56764
TCONS_00046652	ZBTB22	0.84154994	78
TCONS_00030040	CYB5B	0.958897672	11488
TCONS_00001766	RUNX1	0.859546133	126228
TCONS_00020425	THY1	0.893570759	18745
TCONS_00070258	SREBF2	0.856337187	23893
TCONS_00047505	H4C7	0.866828613	88454
TCONS_00065381	RAPGEF5	0.815346698	25307
TCONS_00047505	H4C2	0.860047874	93420
TCONS_00047505	H4C3	0.883996716	30973
TCONS_00047505	H4C1	0.839901211	92020
TCONS_00070516	ATXN7L3B	0.999479435	25
TCONS_00085893	FAM50A	0.953004281	19065
TCONS_00080646	SLC25A51	0.932246304	474
TCONS_00048615	LY6G6F	0.94857745	92501
TCONS_00021753	ENSBTAG00000018774	0.966232127	7834
TCONS_00021750	TMCC2	0.867596832	40465
TCONS_00020489	GRAMD1B	0.936683604	137407
TCONS_00041346	ADAMTS6	0.844665845	141654
TCONS_00046938	TBCC	0.999872788	409
TCONS_00020487	GRAMD1B	0.936642636	137416
TCONS_00058385	ENSBTAG00000053272	0.901349972	59853
TCONS_00083802	ENSBTAG00000045772	0.979075024	1124
TCONS_00060236	KIRREL1	0.814936303	17840
TCONS_00005935	NOP9	0.80234747	12947
TCONS_00068582	COX14	0.998893216	56
TCONS_00082785	PALM2	0.860594595	145053
TCONS_00026618	TCHP	0.815334652	11017
TCONS_00047492	H2AC10	0.8268007	56085
TCONS_00047505	H2AC6	0.999953122	7471
TCONS_00067656	MEST	0.94907478	29736
TCONS_00067663	MEST	0.805709897	32647
TCONS_00017663	CCN4	0.990610512	7266
TCONS_00045307	H1-10	0.866472963	5
TCONS_00049513	DTNA	0.818737429	73457
TCONS_00055671	NAT1	0.942791497	1782
ENSBTAG00000049028	UQCRC1	0.856718205	30556
TCONS_00012228	LIG4	0.996753583	0
TCONS_00011587	ENSBTAG00000035926	0.935855426	495
TCONS_00020503	GRAMD1B	0.81349604	33072
TCONS_00046240	CDC25A	0.932688818	11662
TCONS_00079527	PPARGC1B	0.861579243	25206
TCONS_00051931	CNPY4	0.853069403	57486
TCONS_00031293	ENSBTAG00000038903	0.828727145	3081
ENSBTAG00000054889	H2AC15	0.842058547	43171
TCONS_00010595	ALK	0.823332039	255144
TCONS_00065698	LSMEM1	0.955205818	707
TCONS_00038827	NR4A2	0.817551322	2305
TCONS_00077217	NR3C1	0.860327015	56990
TCONS_00034388	NLK	0.844993974	10985
TCONS_00001205	SCHIP1	0.872183325	13465
TCONS_00047371	ENSBTAG00000025398	0.988661942	22634
TCONS_00081264	ENSBTAG00000038335	0.816972573	42375
TCONS_00035259	DLX3	0.852389681	2213
TCONS_00081667	IFNE	0.917190851	62492
TCONS_00008972	NDUFA8	0.900916645	7626
TCONS_00076926	ADAMTSL5	0.864321345	2922
TCONS_00009955	TGFA	0.834002993	13718
TCONS_00003769	MCC	0.866704459	210868
TCONS_00027502	IRX3	0.87570568	1520
TCONS_00018535	ENDOD1	0.855899405	1721
TCONS_00086261	FOXO4	0.969676666	3011
TCONS_00006902	SAMD4A	0.811381112	12957
TCONS_00059855	ENSBTAG00000054135	0.917968496	41769
TCONS_00058384	ENSBTAG00000053272	0.930129837	52694
TCONS_00047509	H2BC6	0.935144231	45920
TCONS_00047506	H2AC7	0.904406261	54276
TCONS_00047506	H2AC6	0.998969213	3076
TCONS_00009060	NR6A1	0.904451577	75072
TCONS_00057080	ARID5B	0.88282896	2156
TCONS_00005397	ENSBTAG00000049115	0.93562224	68306
TCONS_00018355	LRRCC1	0.882912831	70271
TCONS_00036864	CD302	0.866628952	3919
TCONS_00015733	TPX2	0.835614279	31093
TCONS_00015081	MAP3K8	0.811138182	5943
TCONS_00031417	ZNF784	0.825450443	20130
TCONS_00028708	IRF3	0.887912036	2557
TCONS_00062397	TRAF3IP1	0.838136796	32730
TCONS_00021764	ELK4	0.805574425	92668
TCONS_00004452	CCDC9B	0.927106534	3434
TCONS_00047492	H1-4	0.889337095	38505
TCONS_00011716	LPAR6	0.969174886	148
TCONS_00015450	TMC2	0.831843924	63999
TCONS_00036939	FMNL2	0.852476557	62390
TCONS_00020080	MAML2	0.814727329	169879
TCONS_00020494	GRAMD1B	0.873476545	109944
TCONS_00019478	BDNF	0.959969676	758
TCONS_00052376	ELOB	0.808745179	29781
TCONS_00020488	GRAMD1B	0.936748189	137407
TCONS_00018085	SAMD12	0.832058513	12751
TCONS_00010257	PUS10	0.896640128	47534
TCONS_00054551	ASMTL	0.900459901	10240
TCONS_00008972	MRRF	0.803620134	123367
TCONS_00080753	LZTS1	0.87826618	26848
TCONS_00069530	MED21	0.818824521	2671
TCONS_00047572	ENSBTAG00000038430	0.950631104	12
TCONS_00040149	ENSBTAG00000051080	0.827273271	4384
TCONS_00067674	MEST	0.830734587	58646
TCONS_00073934	HS3ST1	0.841557422	8149
TCONS_00050736	NEDD4L	0.810251562	120536
TCONS_00075238	AFF1	0.852560386	61510
TCONS_00045308	H1-10	0.857918027	5
TCONS_00047505	H2AC7	0.899083817	49881
TCONS_00080752	LZTS1	0.840663117	4284
TCONS_00050586	CTIF	0.831996536	154365
TCONS_00050738	NEDD4L	0.862541301	109784
TCONS_00053403	USP42	0.815606196	14765
TCONS_00047571	ENSBTAG00000038430	0.946695521	3
TCONS_00050293	DSC3	0.886870562	42269
TCONS_00050293	DSC2	0.822767981	20824
TCONS_00030979	ZSWIM9	0.990586279	9516
TCONS_00068581	COX14	0.998256992	48
TCONS_00020492	GRAMD1B	0.8804279	117551
TCONS_00028708	NOSIP	0.829060958	71794
TCONS_00003908	LHFPL2	0.875257749	38254
TCONS_00022082	METTL18	0.975769081	280
TCONS_00017808	CEBPD	0.944523582	7
TCONS_00008505	SERTAD2	0.883657387	86884
TCONS_00030487	SAMD4B	0.826208586	11750
TCONS_00050737	NEDD4L	0.859451596	109878
TCONS_00066360	HIPK2	0.850835771	36463
TCONS_00007644	ANKRD39	0.951639206	2227
TCONS_00028353	ZNF112	0.979475431	11925
TCONS_00036929	ENSBTAG00000047365	0.92713203	4226
TCONS_00022967	ZNF281	0.998897455	154
TCONS_00079534	PPARGC1B	0.879629038	30044
TCONS_00005776	SMAD3	0.845471198	20186
TCONS_00027501	IRX3	0.86074613	1519
ENSBTAG00000051720	FAM50A	0.960666656	20708
TCONS_00036931	ENSBTAG00000047365	0.908920866	4718
TCONS_00006907	SAMD4A	0.870104094	47751
TCONS_00021460	PTPRJ	0.807570501	59292
TCONS_00024103	RALGPS2	0.818483198	1268
TCONS_00067667	MEST	0.950587949	53517
TCONS_00058388	ENSBTAG00000053272	0.91464393	100363
TCONS_00040560	NDUFAF2	0.954787018	68845
TCONS_00015162	SMIM26	0.979412428	55
TCONS_00010847	HS1BP3	0.843895911	23321
TCONS_00001789	RUNX1	0.8122995	63527
TCONS_00023752	HES2	0.993075439	495
TCONS_00020498	GRAMD1B	0.907539696	105027
TCONS_00086671	ENSBTAG00000053213	0.853267486	30902
TCONS_00041045	ICE1	0.908225474	3298
TCONS_00001211	SCHIP1	0.850989217	26526
TCONS_00067665	MEST	0.833774507	42233
TCONS_00005795	FEM1B	0.806871941	7565
TCONS_00050271	RNF125	0.809676243	101409
TCONS_00020497	GRAMD1B	0.941299284	101323
TCONS_00085599	C1GALT1C1	0.961806314	456
TCONS_00021750	ENSBTAG00000018774	0.82846718	7674
TCONS_00006906	SAMD4A	0.938528978	37129
TCONS_00080645	SLC25A51	0.877009038	626
TCONS_00024794	RAPGEF2	0.847624367	63369
TCONS_00020516	GRAMD1B	0.961832728	64361
TCONS_00025820	PRSS48	0.838758546	20971
TCONS_00047506	H4C7	0.869528103	92849
TCONS_00041370	ADAMTS6	0.923618227	118366
TCONS_00047506	H4C4	0.925826089	45928
TCONS_00047506	H4C3	0.897482101	26578
TCONS_00047506	H4C2	0.85848114	89025
TCONS_00047506	H4C1	0.848210076	87625
TCONS_00085967	HNRNPH2	0.998484266	419
TCONS_00071220	GRIP1	0.813850826	191850
TCONS_00069110	ERBB3	0.857454989	97363
TCONS_00020513	SCN3B	0.813985161	61632
TCONS_00085732	IDS	0.958964298	5523
TCONS_00057607	TMEM126B	0.870695201	1492
TCONS_00030223	LGI4	0.962465454	83463
TCONS_00082312	SORBS3	0.840349778	33943
TCONS_00048642	MIC2	0.823793888	31500
TCONS_00045310	H1-10	0.895000961	101
TCONS_00065512	PHTF2	0.8584805	108661
TCONS_00027503	IRX3	0.860457201	1520
TCONS_00071725	ENSBTAG00000050644	0.862981915	111175
TCONS_00056043	NRG1	0.910368009	35135
TCONS_00067634	NRF1	0.849438828	57378
TCONS_00046939	TBCC	0.999907006	432
TCONS_00036649	ENSBTAG00000031711	0.916063732	150
TCONS_00046551	BAG2	0.84844258	38
TCONS_00050733	NEDD4L	0.815474081	120795
TCONS_00032043	OMG	0.848616101	99627
TCONS_00003293	EPHB1	0.801744016	144964
TCONS_00026617	TCHP	0.820846756	11015
TCONS_00000194	VGLL3	0.872883007	7472
TCONS_00005547	MCC	0.914583661	151442
TCONS_00032692	ADORA2B	0.938379952	3226
TCONS_00052378	ELOB	0.808034314	29781
TCONS_00018990	TEAD1	0.847898769	37111
TCONS_00062396	TRAF3IP1	0.829505033	32737
TCONS_00024113	ANGPTL1	0.823129743	84506
TCONS_00085888	FAM50A	0.926695668	19940
TCONS_00050588	CTIF	0.810244453	133996
TCONS_00036434	FAM168B	0.850943263	17158
TCONS_00025228	ERP29	0.999587084	3333
TCONS_00001214	SCHIP1	0.893926774	52468
TCONS_00022122	PIGC	0.933045151	45
TCONS_00086265	FOXO4	0.903001118	3515
TCONS_00047456	H2BC14	0.816296826	62100
TCONS_00047456	H2BC13	0.922815596	31300
TCONS_00032042	OMG	0.830414561	12942
TCONS_00024107	RALGPS2	0.83493829	52614
TCONS_00046654	ZBTB22	0.874802352	10
TCONS_00075243	AFF1	0.839836632	8936
TCONS_00025900	ABCE1	0.847058777	61244
TCONS_00083734	ULBP21	0.94937881	1272
TCONS_00026616	TCHP	0.815334652	11015
TCONS_00047456	H2AC15	0.858374432	54760
TCONS_00020512	GRAMD1B	0.905435727	16888
TCONS_00083627	NHSL1	0.816826026	53854
TCONS_00039210	FZD7	0.871729581	1580
TCONS_00086019	ENSBTAG00000009457	0.997794075	80
TCONS_00055206	PTPRE	0.917164529	23765
TCONS_00067666	MEST	0.867827603	52209
TCONS_00028874	ENSBTAG00000011844	0.856802237	936
TCONS_00047509	H2AC6	0.989265632	1649
TCONS_00047509	H2AC7	0.908602098	59001
TCONS_00047461	H2AC12	0.997626135	703
TCONS_00022443	CPTP	0.985346537	73
TCONS_00056312	IRF2BP2	0.886296581	2091
ENSBTAG00000048558	DNAH12	0.868407291	95942
TCONS_00030222	LGI4	0.962779304	83468
TCONS_00001213	SCHIP1	0.893514342	52464
TCONS_00058386	ENSBTAG00000053272	0.915430045	60847
TCONS_00079530	PPARGC1B	0.817489038	21738
TCONS_00063448	NGF	0.829590508	10467
TCONS_00020496	GRAMD1B	0.926269755	102874
TCONS_00045311	H1-10	0.87350131	101
TCONS_00081676	IFNE	0.94071993	87493
TCONS_00004454	CCDC9B	0.958952416	2993
TCONS_00037196	TMEM185B	0.915768502	6
TCONS_00020510	GRAMD1B	0.922796964	4278
TCONS_00079531	PPARGC1B	0.874391892	22617
TCONS_00020495	GRAMD1B	0.873476545	109944
TCONS_00047505	ENSBTAG00000050080	0.843965003	103530
TCONS_00032042	EVI2B	0.929559688	26106
TCONS_00051898	STAG3	0.860571648	12132
TCONS_00040963	ENSBTAG00000054860	0.939573789	13130
TCONS_00063447	NGF	0.89696535	27346
TCONS_00041375	ADAMTS6	0.820037612	153049
TCONS_00080349	JAK2	0.802139308	69618
TCONS_00085889	FAM50A	0.926695668	19904
TCONS_00065241	PDK4	0.963947357	5014
TCONS_00046937	TBCC	0.999949769	404
TCONS_00055199	PTPRE	0.878610972	86631
TCONS_00067668	MEST	0.928119773	52493
TCONS_00020501	GRAMD1B	0.813561677	53598
TCONS_00077218	NR3C1	0.842831672	57394
TCONS_00076289	TNFSF9	0.85070854	13013
TCONS_00024111	RALGPS2	0.818966716	106060
TCONS_00073125	PDLIM5	0.870334683	82328
TCONS_00038904	ACVR2A	0.859857011	134324
TCONS_00036929	PRPF40A	0.93023235	34987
TCONS_00037612	EPHA4	0.865802836	53374
TCONS_00047509	H4C2	0.847793182	84300
TCONS_00047509	H4C3	0.922626126	21853
TCONS_00047509	H4C1	0.850820946	82900
TCONS_00047509	H4C7	0.869503834	97574
TCONS_00047509	H4C4	0.928184149	50653
TCONS_00013839	RNF24	0.826613776	52623
TCONS_00009055	NR6A1	0.930744909	12406
TCONS_00081666	IFNE	0.911657194	63722
TCONS_00025829	PRSS48	0.903165853	69422
TCONS_00017021	MAL2	0.949055375	15181
TCONS_00010601	ALK	0.953694987	210486
TCONS_00055344	VEGFC	0.884577683	15468
TCONS_00047660	JARID2	0.928541204	54093
TCONS_00008122	ATP6V1E2	0.902330198	8953
TCONS_00004221	C10H14orf119	0.806014109	732
TCONS_00042097	MRPL46	0.854512778	3552
TCONS_00019399	ARRB1	0.872086131	38616
TCONS_00020083	MAML2	0.864884866	160645
TCONS_00000260	FILIP1L	0.999979959	121565
TCONS_00000753	FAM43A	0.910798458	346
TCONS_00020569	SPON1	0.982158165	139458
TCONS_00037159	SLC35F5	0.84652062	96463
TCONS_00056049	NRG1	0.84451184	14532
TCONS_00020572	SPON1	0.839582936	94920
TCONS_00007590	BCL2L11	0.848001168	12516
TCONS_00047506	H2BC6	0.908714647	41195
TCONS_00086092	TMEM164	0.808820647	105707
TCONS_00013267	ENSBTAG00000051759	0.864704756	155
TCONS_00080531	FAM214B	0.931479516	2014
TCONS_00021463	PTPRJ	0.872100745	24692
TCONS_00048556	STK19	0.841351413	73315
TCONS_00045138	RTP3	0.962016101	191
TCONS_00048221	USP49	0.800588473	5740
TCONS_00020481	GRAMD1B	0.930742388	158677
TCONS_00020514	GRAMD1B	0.949421067	55828
TCONS_00081762	NFIB	0.96007658	128722
TCONS_00063477	DENND2C	0.806059871	25300
TCONS_00079735	WWC1	0.893922144	165524
TCONS_00085363	ENSBTAG00000053804	0.815843199	3829
TCONS_00058692	SMCO4	0.852522442	34701
TCONS_00057081	ARID5B	0.841990577	1901
TCONS_00075239	AFF1	0.804106192	54593
TCONS_00024795	RAPGEF2	0.887522868	47241
TCONS_00015451	TMC2	0.830619971	63999
TCONS_00047104	TRAM2	0.829192081	20503
TCONS_00022304	ENSBTAG00000054938	0.974688948	223218
TCONS_00057726	TMEM86A	0.994502602	1983
TCONS_00067632	NRF1	0.840677194	57260
TCONS_00083804	ENSBTAG00000045772	0.979428382	1124
TCONS_00010258	PUS10	0.891493788	47405
TCONS_00023187	RASSF5	0.892737885	35963
TCONS_00047506	H3C7	0.893025383	106818
TCONS_00067388	OSBPL3	0.888831486	55188
ENSBTAG00000051720	FLNA	0.820743038	76022
TCONS_00047505	H2BC6	0.894147636	36800
TCONS_00083659	HIVEP2	0.859208173	67231
TCONS_00005544	MCC	0.906224477	174486
TCONS_00005183	DCAF5	0.983170778	44044
TCONS_00056047	NRG1	0.911515788	11318
TCONS_00020081	MAML2	0.813957649	169784
TCONS_00052375	ELOB	0.808745179	29781
TCONS_00058689	SMCO4	0.864473416	35168
TCONS_00012980	GPR18	0.810337832	33062
TCONS_00020502	GRAMD1B	0.887798444	51747
TCONS_00044601	C22H3orf49	0.860900255	44174
TCONS_00042716	GON7	0.997871984	3
TCONS_00079529	PPARGC1B	0.808919784	13816
TCONS_00020485	GRAMD1B	0.88184139	145917
TCONS_00085598	C1GALT1C1	0.990111295	310
TCONS_00020480	GRAMD1B	0.851951017	152513
TCONS_00079544	SLC26A2	0.835118016	13397
TCONS_00083803	ENSBTAG00000045772	0.977353896	1124
TCONS_00048615	LY6G6D	0.907640371	99665
TCONS_00020513	GRAMD1B	0.848313068	53215
TCONS_00022962	ZNF281	0.963442245	850
TCONS_00020511	GRAMD1B	0.913502761	4880
TCONS_00020486	GRAMD1B	0.872360137	140297
TCONS_00067659	MEST	0.895295072	26152
TCONS_00050814	SERPINB5	0.858443606	26956
TCONS_00080644	SLC25A51	0.829906396	626
TCONS_00059226	WDR74	0.816704109	20238
TCONS_00019374	COA4	0.99788236	153
TCONS_00018984	TEAD1	0.938859629	116002
TCONS_00047570	ENSBTAG00000038430	0.946695521	3
TCONS_00025812	PRSS48	0.822899305	38245
TCONS_00020493	GRAMD1B	0.821835282	114497
TCONS_00036931	PRPF40A	0.922635198	34495
TCONS_00007971	HEATR5B	0.960475275	70413
TCONS_00068149	BBS10	0.903130692	629
TCONS_00081675	IFNE	0.946986373	85983
TCONS_00082311	SORBS3	0.842578696	33929
TCONS_00022966	ZNF281	0.998897455	154
TCONS_00044600	C22H3orf49	0.815979242	3790
TCONS_00063478	DENND2C	0.805971269	25300
TCONS_00015282	WDR37	0.873148862	97390
TCONS_00060966	KCNC4	0.820783196	8312
TCONS_00018647	IL18	0.956368557	12220
ENSBTAG00000054540	GAN	0.828211579	54652
TCONS_00076287	TNFSF9	0.845805	20335
TCONS_00020102	MAML2	0.874333524	115163
TCONS_00040152	ENSBTAG00000051080	0.818722721	4391
TCONS_00047407	OR2AD1	0.897399977	68376
TCONS_00047505	H4C4	0.919408136	41533
TCONS_00009901	STAMBP	0.871695848	70230
TCONS_00080751	LZTS1	0.930214586	13934
ENSBTAG00000050844	PRRG4	0.8486789	9892
TCONS_00038139	ENSBTAG00000040602	0.986997065	27
TCONS_00040157	ENSBTAG00000051080	0.912511868	82647
TCONS_00022080	METTL18	0.998721346	75
TCONS_00031417	FIZ1	0.857035256	1266
TCONS_00020482	GRAMD1B	0.834760867	152420
TCONS_00001206	SCHIP1	0.880175607	29390
TCONS_00010602	ALK	0.943036015	209943
TCONS_00004045	CLN6	0.915875607	7600
TCONS_00055672	NAT1	0.899818708	1811
TCONS_00058389	ENSBTAG00000053272	0.912512497	99678
TCONS_00063500	HIPK1	0.80637524	31168
TCONS_00005084	WDR89	0.950288152	122
TCONS_00081229	C8H9orf152	0.90926477	37
TCONS_00040157	SZRD1	0.853539295	96152
TCONS_00015455	TMC2	0.921537782	52353
TCONS_00047465	H2AC11	0.914681311	1359
TCONS_00052377	ELOB	0.808034314	29781
TCONS_00032695	ADORA2B	0.970601925	647
TCONS_00067669	MEST	0.916895084	51649
TCONS_00020499	GRAMD1B	0.95456281	89333
TCONS_00024796	RAPGEF2	0.894338328	46424
TCONS_00033486	SMURF2	0.820973003	7547
TCONS_00070655	FGD6	0.813314911	52122
TCONS_00006898	SAMD4A	0.944781381	36906
TCONS_00066424	AGK	0.803672232	93113
TCONS_00058384	RCE1	0.828594055	48172
TCONS_00083805	ENSBTAG00000045772	0.979462483	1121
TCONS_00024266	CENPF	0.856262222	108850
TCONS_00047659	JARID2	0.841169134	69149
TCONS_00013201	FLRT3	0.997849281	4247
TCONS_00076290	TNFSF9	0.850185638	13013
ENSBTAG00000050269	RRBP1	0.898947614	30537
