# Supplementary material for: UID-Dual Transcriptome Sequencing Analysis of the Molecular Interactions between Streptococcus agalactiae ATCC 27956 and Mammary Epithelial Cells
Source: Animals (Basel). 2024 Sep 5;14(17):2587. doi: 10.3390/ani14172587 (PMC11393856; doi:10.3390/ani14172587)
Supplement: Supplementary file 1 [file animals-14-02587-s001.zip › Supplementary File S5.txt]

$`AS H_S`
 [1] "CYP2R1"             "ENSBTAG00000002290" "IL17REL"           
 [4] "KRTDAP"             "APBA1"              "LIPK"              
 [7] "RAPGEF4"            "IL7"                "CACNA1E"           
[10] "IL17RE"             "CCDC148"            "ADGRV1"            
[13] "C4A"                "PKHD1"              "SLC25A21"          
[16] "ASB9"               "SAG"                "TAC3"              
[19] "XAF1"              

$`AS H_M`
 [1] "MYO1G"              "SLC39A12"           "KRT77"             
 [4] "ENSBTAG00000037375" "ADAP2"              "CHRD"              
 [7] "SLC25A35"           "MATK"               "ADGRD1"            
[10] "PPEF2"              "ENSBTAG00000037552" "SULT1E1"           
[13] "SPADH1"             "SLC25A23"           "ENSBTAG00000054066"
[16] "GGT5"               "ENSBTAG00000027867" "HDAC11"            
[19] "SCML4"              "TDRD12"             "ADGRE3"            
[22] "EVC2"               "ENSBTAG00000039337"

$`AS H_M:AS H_S`
  [1] "THSD4"              "C22H3orf62"         "SP2"               
  [4] "HMG20A"             "MARCHF9"            "NOP2"              
  [7] "NLGN3"              "AKIRIN2"            "PIGO"              
 [10] "EFHC1"              "PSMB9"              "PSMB2"             
 [13] "CRY1"               "CUEDC1"             "CTNNBIP1"          
 [16] "RGP1"               "CARF"               "GDPGP1"            
 [19] "FRMD8"              "DCAF10"             "UBE2U"             
 [22] "MUC20"              "SMDT1"              "RNF7"              
 [25] "ALDH18A1"           "ADAM15"             "APOO"              
 [28] "MKX"                "STX5"               "AURKA"             
 [31] "LAMTOR1"            "RALGPS1"            "CAPN10"            
 [34] "SARS2"              "KLHDC2"             "ERLIN2"            
 [37] "PLA2G4B"            "ZNF280C"            "GNG7"              
 [40] "ZNF652"             "LGMN"               "FNTA"              
 [43] "FNTB"               "CHMP7"              "TAF4"              
 [46] "HMOX1"              "AGA"                "TMEM51"            
 [49] "ACTR10"             "SPNS2"              "RAB26"             
 [52] "TNS3"               "DHX40"              "WDR25"             
 [55] "YKT6"               "TRIM23"             "AEN"               
 [58] "MRPL9"              "ZNF614"             "IFI35"             
 [61] "TWF1"               "POLR2G"             "NAA30"             
 [64] "SLC27A1"            "ATP5MC1"            "BCKDK"             
 [67] "RPL15"              "PI4K2B"             "ZNF215"            
 [70] "SNX12"              "ACAD11"             "POGLUT3"           
 [73] "ARHGEF19"           "CAT"                "ATP5MC3"           
 [76] "PLXND1"             "VAMP1"              "FAS"               
 [79] "NPAS1"              "MSTO1"              "NAGA"              
 [82] "KCMF1"              "GNPDA1"             "TESK1"             
 [85] "RIMOC1"             "SNRNP200"           "CIAO1"             
 [88] "FBXO3"              "PIK3R5"             "NDUFAF8"           
 [91] "ENSBTAG00000031595" "C3H1orf50"          "MON1A"             
 [94] "SYCP2"              "ATP6V0D1"           "CARHSP1"           
 [97] "OBSL1"              "ENSBTAG00000032902" "HIF1AN"            
[100] "PIF1"               "NFRKB"              "SLC45A4"           
[103] "OSBPL7"             "NOL11"              "RPUSD3"            
[106] "NIPAL3"             "INPP5A"             "ATG13"             
[109] "SOD3"               "PDZD3"              "BRAP"              
[112] "PRIM1"              "CALML4"             "PEAR1"             
[115] "KRT42"              "TMEM218"            "RRAD"              
[118] "HCLS1"              "APBB1IP"            "SLC22A5"           
[121] "RNF44"              "RBM12"              "SNX30"             
[124] "POLM"               "CYHR1"              "ENSBTAG00000048114"
[127] "KRTCAP3"            "KAT8"               "TADA1"             
[130] "ARMC2"              "TMEM263"            "LYPLAL1"           
[133] "ZC2HC1A"            "SLC52A2"            "ENSBTAG00000049333"
[136] "SGO2"               "HR"                 "NCS1"              
[139] "TBC1D10A"           "SELENOO"            "N4BP3"             
[142] "CCNL2"              "LXN"                "ZDHHC18"           
[145] "DNAAF8"             "GALNT12"            "TP73"              
[148] "MGAT4A"             "CENPL"              "RAMP2"             
[151] "ECSIT"              "PACC1"              "MAPRE2"            
[154] "DCLRE1B"            "ARID3A"             "TUBGCP2"           
[157] "YIPF6"              "PRPS2"             

$`AS S_M`
 [1] "OVCH1"              "FBXL13"             "NRXN2"             
 [4] "MPL"                "DZANK1"             "GALNT5"            
 [7] "ACTRT3"             "C5H12orf50"         "LHPP"              
[10] "ASXL3"              "CPO"                "ONECUT2"           
[13] "ZMYND15"            "PDCD1"              "TMEM198B"          
[16] "NLE1"               "CATSPER3"           "CATSPERB"          
[19] "AK8"                "IBSP"               "TSACC"             
[22] "EPOR"               "ATL1"               "FAP"               
[25] "ENSBTAG00000053237" "MAOB"               "PIWIL1"            
[28] "SLC9A5"             "GLI4"               "MYRIP"             
[31] "WIPF3"              "SYCP1"              "PSMA1"             
[34] "NUP210L"            "GSTO2"              "PNPLA4"            
[37] "SLC19A3"            "CRISP2"             "DDO"               
[40] "TOX2"               "IL1RL2"             "R3HCC1"            
[43] "SCAMP5"             "DBNDD1"             "THAP4"             
[46] "TMEM42"             "FBXO36"             "ADHFE1"            
[49] "RIPK3"              "EFCAB6"             "MPP3"              
[52] "NCALD"              "OTOG"               "ANKAR"             

$`AS S_M:AS H_S`
  [1] "GRINA"              "ADNP"               "IGFBP2"            
  [4] "MAGT1"              "ZNF7"               "NEMP1"             
  [7] "BCL6"               "DLGAP3"             "GAB2"              
 [10] "SRSF3"              "HOXA3"              "GID8"              
 [13] "BCR"                "TIMM17B"            "GCNT3"             
 [16] "LPCAT3"             "PIGT"               "OGFRL1"            
 [19] "TTC9"               "SPRYD7"             "NACC1"             
 [22] "SH3KBP1"            "MB"                 "MMP24"             
 [25] "BRIP1"              "TTC26"              "SRRD"              
 [28] "POMP"               "TACO1"              "TMEM109"           
 [31] "STOML2"             "SDR42E1"            "MACROH2A2"         
 [34] "MICAL1"             "PHC2"               "ACTR5"             
 [37] "HHEX"               "TMEM127"            "TBKBP1"            
 [40] "LMNB1"              "TOLLIP"             "JMJD6"             
 [43] "PDZK1"              "ELP4"               "SMC1B"             
 [46] "KLHL32"             "POMK"               "CDR2L"             
 [49] "TMEM254"            "CMTM3"              "HEPACAM2"          
 [52] "EAF2"               "PCNX4"              "KLHL18"            
 [55] "LRRC8A"             "CRK"                "SOGA3"             
 [58] "ISOC1"              "NOC4L"              "ZKSCAN2"           
 [61] "SMIM7"              "BBS1"               "ESM1"              
 [64] "PRRG1"              "RPS6KA5"            "PSMD10"            
 [67] "RDM1"               "IFIH1"              "DHRS7B"            
 [70] "WDR75"              "WDR27"              "TOR1B"             
 [73] "RPUSD4"             "CATSPER2"           "CIAPIN1"           
 [76] "WDR55"              "VBP1"               "MAPK11"            
 [79] "AMFR"               "TGFBRAP1"           "BCL2L12"           
 [82] "NUP43"              "GTF2H5"             "C21H15orf40"       
 [85] "CDIPT"              "AIFM3"              "ZXDC"              
 [88] "SUN2"               "SEC11C"             "CTSL"              
 [91] "ALDH16A1"           "PHKA1"              "PWP1"              
 [94] "UBE2C"              "UBE2S"              "FAM53C"            
 [97] "C20H5orf22"         "FAAP20"             "ALDH6A1"           
[100] "TYW1"               "ZNF511"             "C22H3orf14"        
[103] "TMEM63A"            "PEX11G"             "STARD4"            
[106] "CSRNP2"             "RANBP1"             "YWHAG"             
[109] "SLC20A2"            "SCUBE2"             "RHBDF2"            
[112] "FBXO4"              "NT5DC1"             "MAN2B1"            
[115] "ANKRD54"            "RFWD3"              "SNAP29"            
[118] "LRR1"               "FAM186B"            "RAN"               
[121] "CFAP61"             "USP35"              "XYLT2"             
[124] "STOM"               "SNX9"               "PIWIL3"            
[127] "MXD1"               "GALNT18"            "LIMK1"             
[130] "ANTKMT"             "FANK1"              "SUPT4H1"           
[133] "MAPKAPK2"           "BBS9"               "MLST8"             
[136] "MAPK8IP1"           "PSMG4"              "KSR1"              
[139] "FOXM1"              "NOL3"               "PLB1"              
[142] "KLK8"               "IL10RA"             "C23H6orf136"       
[145] "NUDT4"              "NUDT6"              "RBM45"             
[148] "C4BPA"              "PTPN9"              "PAX3"              
[151] "GINS1"              "PSMA6"              "ANGEL1"            
[154] "OGG1"               "MRPL11"             "MRPL15"            
[157] "RNF43"              "ERCC6L2"            "ARF1"              
[160] "CLPTM1L"            "PIAS3"              "FLVCR1"            
[163] "VPS35L"             "STARD7"             "KRBA1"             
[166] "DNAL4"              "TGM1"               "ARMC10"            
[169] "TUBD1"              "DNAJB5"             "RNF141"            
[172] "C1S"                "FAM219A"            "RDH10"             
[175] "CHERP"              "WBP1L"              "UAP1L1"            
[178] "ETFBKMT"            "PGM1"               "CDC26"             
[181] "MAPK1"              "METTL1"             "KCTD2"             
[184] "HCFC2"              "ZC3HC1"             "MOV10L1"           
[187] "ZBTB48"             "MRPL58"             "ZNF687"            
[190] "HSCB"               "FST"                "AMACR"             
[193] "EGLN2"              "FBXO21"             "MCM9"              
[196] "SLC35C2"            "MCMBP"              "FIBP"              
[199] "MEIOB"              "DYNC2I2"            "MVB12A"            
[202] "C2CD2"              "SNAPC4"             "ENSBTAG00000048257"
[205] "OSGIN2"             "IFNAR1"             "NDUFV1"            
[208] "C2CD2L"             "RPTOR"              "ZNF395"            
[211] "ORMDL3"             "CNOT10"             "MAPK7"             
[214] "ERCC3"              "MRPS14"             "ENSBTAG00000051767"
[217] "ENSBTAG00000051942" "MAP4K1"             "PDCD2L"            
[220] "SCAMP4"             "YPEL5"              "PTRH1"             
[223] "ORAI2"              "ENSBTAG00000048331" "ENSBTAG00000012150"
[226] "UBE2D4"             "ENSBTAG00000053919" "PRDX1"             
[229] "IGLON5"             "POLR3H"             "PRMT9"             
[232] "MASP1"              "CDK2AP2"            "CX3CL1"            
[235] "ABO"                "HPF1"               "SMAP2"             
[238] "RETREG3"            "THAP12"             "ZMYM3"             
[241] "ZMYM5"              "POLR1B"             "PLCG1"             
[244] "TPH2"               "PTGES2"             "AGMAT"             
[247] "ADCK2"              "EDF1"               "SUPT16H"           
[250] "IDH1"               "HGH1"               "RNFT2"             
[253] "LEPROT"             "QTRT1"              "TMCO1"             
[256] "SERP1"              "CDA"                "COLEC10"           
[259] "LAPTM4B"            "DHX37"              "PXMP2"             
[262] "NDUFB4"             "FMNL1"              "RBM38"             
[265] "FHL2"               "RAD51D"             "ACP2"              
[268] "GRK3"               "RP2"                "TNXB"              
[271] "DELE1"              "FKBP4"              "HSF2BP"            
[274] "SAPCD1"             "C2"                 "HDAC6"             
[277] "CDC20B"             "MYL9"               "MPP2"              
[280] "PRPSAP1"            "ETFDH"              "IKBKB"             
[283] "DONSON"             "CRTC3"              "HBEGF"             
[286] "CD274"              "CCNL1"              "DYDC1"             
[289] "ZNF76"              "BTBD3"              "PLAT"              

$`AS S_M:AS H_M`
  [1] "SPR"                "SPPL2B"             "NSL1"              
  [4] "CRTAP"              "ENSBTAG00000015651" "LRGUK"             
  [7] "MLF1"               "PLPBP"              "AP2A1"             
 [10] "NSUN3"              "NDRG2"              "MYO1A"             
 [13] "PGBD2"              "SRI"                "LGALS1"            
 [16] "PIGF"               "BMP7"               "RASSF1"            
 [19] "NPC2"               "PSMB4"              "BCAT2"             
 [22] "CYSTM1"             "TRIM4"              "SMPD2"             
 [25] "CNGB1"              "RPL18A"             "KRT7"              
 [28] "BORCS8"             "SIGIRR"             "RECK"              
 [31] "NDUFS3"             "COQ4"               "THOC3"             
 [34] "CHMP2A"             "GPR108"             "SRPRA"             
 [37] "APOM"               "CLTRN"              "COPZ2"             
 [40] "RPS3A"              "AURKC"              "AOC2"              
 [43] "ATP6AP1"            "ENSBTAG00000052002" "XRCC2"             
 [46] "ZHX1"               "NFATC2IP"           "NPEPL1"            
 [49] "LRFN3"              "LYRM9"              "MAGED2"            
 [52] "ELP3"               "ZBTB38"             "GPR143"            
 [55] "ZNF414"             "DTWD1"              "ABHD17A"           
 [58] "MBD6"               "SLC25A19"           "ALG3"              
 [61] "BOLA-NC1"           "CXHXorf58"          "PPM1F"             
 [64] "SUPV3L1"            "ZNF653"             "RAPGEF3"           
 [67] "GUSB"               "KPNA5"              "KPNA1"             
 [70] "IFT43"              "WDR13"              "GDAP1L1"           
 [73] "HTATIP2"            "TUBA1D"             "TSPAN31"           
 [76] "POMT1"              "NIPA1"              "DET1"              
 [79] "ESPN"               "FAM222B"            "MEN1"              
 [82] "METTL23"            "FASTK"              "CBX2"              
 [85] "PPA1"               "BET1"               "FBXW9"             
 [88] "FBXW5"              "DPH7"               "BAG3"              
 [91] "LYPD3"              "F11R"               "TMEM234"           
 [94] "COX7A2L"            "ENSBTAG00000054030" "JAM2"              
 [97] "ENSBTAG00000004339" "COX20"              "ANKS3"             
[100] "TMEM18"             "ZNF496"             "ALOX15B"           
[103] "GRPEL2"             "RAB5IF"             "ADAMTSL4"          
[106] "PAOX"               "CDK3"               "LIMS2"             
[109] "AMD1"               "CTSO"               "PRRX1"             
[112] "FLT3LG"             "TERF2IP"            "PDCD2"             
[115] "FAM221A"            "IP6K1"              "ZWINT"             
[118] "ETFRF1"             "BAZ2A"              "ZNF514"            
[121] "ENSBTAG00000036298" "NCKAP5L"            "SF3A1"             
[124] "ZNF24"              "INTS12"             "SEC61G"            
[127] "ZNF75D"             "STK11"              "CCDC85C"           
[130] "WASF3"              "PLXNB3"             "SIRT3"             
[133] "SLC17A5"            "GEMIN6"             "DCTN5"             
[136] "PREP"               "PLD3"               "INHCA"             
[139] "TUBB2A"             "GABARAPL2"          "ABCB8"             
[142] "EXOC3L4"            "COPRS"              "DRAM2"             
[145] "SLBP2"              "MRPS7"              "ZNF862"            
[148] "LAT2"               "MOB3C"              "REEP6"             
[151] "BAK1"               "KIR2DS1"            "SULT1A1"           
[154] "DCAKD"              "VPS51"              "PARPBP"            
[157] "TK1"                "ATP5F1B"            "EPHX1"             
[160] "CFAP20"             "CIB1"               "MGST3"             
[163] "ST3GAL3"            "SLC16A1"            "ARHGAP31"          
[166] "PHB2"               "OAT"                "PAX6"              
[169] "CHCHD10"            "ENSBTAG00000053161" "AGPAT3"            
[172] "CASKIN2"            "FAM217B"            "GPN3"              
[175] "ENSBTAG00000027274" "AP1M1"              "DLG4"              
[178] "HID1"               "TTC38"              "EIF3K"             
[181] "EIF3E"              "MRNIP"              "FRY"               
[184] "TRMO"               "NME2"               "RUNDC3B"           
[187] "CPT2"               "C7H5orf15"          "TYSND1"            
[190] "TNPO2"              "CABLES2"            "PUDP"              
[193] "ZNF689"             "POP5"               "WRNIP1"            
[196] "WNT7A"              "LACTB"              "MYBPC2"            
[199] "GTF2A1"             "CSTF1"              "COQ2"              
[202] "PCIF1"              "BCS1L"              "SS18L1"            
[205] "CHMP1A"             "CASP6"              "CASP1"             
[208] "HYAL3"              "HESX1"              "C8H9orf43"         
[211] "EMP1"               "BLZF1"              "RANBP3L"           
[214] "HES7"               "NDUFV2"             "PSMD5"             
[217] "PSD4"               "RYBP"               "BACE1"             
[220] "PEBP1"              "STARD3NL"           "CRELD1"            
[223] "TIRAP"              "SH3BP2"             "LMAN2L"            
[226] "SSR2"               "KAT6A"              "CASTOR1"           
[229] "GLB1L"              "POFUT1"             "MAP4K2"            
[232] "CYC1"               "PON2"               "BCL2L1"            
[235] "BCL2L2"             "CYP39A1"            "SNRPF"             
[238] "RAB36"              "TSG101"             "MTIF3"             
[241] "NAPG"               "NELFA"              "NOLC1"             
[244] "OTUB1"              "PSD2"               "CD3G"              
[247] "UMPS"               "SCRN2"              "ATOX1"             
[250] "TMEM205"            "HPD"                "OAZ2"              
[253] "DVL2"               "RPL4"               "KREMEN1"           
[256] "IL22RA1"            "TRAF4"              "MPP1"              
[259] "ENSBTAG00000004586" "ENSBTAG00000048379" "CNIH4"             
[262] "ASF1A"              "SETD4"              "TMEM45A"           
[265] "DPP4"               "SUOX"               "FBXL6"             
[268] "SLC26A7"            "TECR"               "JPT2"              
[271] "FAM83H"             "PEMT"               "DXO"               
[274] "BYSL"               "C10H15orf48"        "PAICS"             
[277] "BoLA"               "ENSBTAG00000015077" "WDR81"             
[280] "HAGHL"              "TRIB2"              "CNNM3"             
[283] "GAREM1"             "TAFAZZIN"           "GATAD2B"           
[286] "SARAF"              "KDELR3"             "ST14"              
[289] "ADCK5"              "ZFPL1"              "PDE6D"             
[292] "MVP"                "TUBGCP4"            "ERH"               
[295] "YIPF7"              "YPEL1"              "FTSJ3"             
[298] "RPL10A"             "CDKN2AIPNL"         "SUMF2"             
[301] "PLA2G16"            "DNAAF5"             "VSIR"              
[304] "MRPS28"             "PLXNA3"             "SUCLG1"            
[307] "TRMT1"              "CCDC62"             "BTBD1"             

$`AS S_M:AS H_M:AS H_S`
   [1] "RNF14"              "RNF10"              "RNF13"             
   [4] "UCHL5"              "PMM2"               "ZC3H10"            
   [7] "RNF115"             "ZC3H14"             "RNF111"            
  [10] "DHX8"               "DHX9"               "TCOF1"             
  [13] "NUP98"              "SP3"                "SPPL3"             
  [16] "OPA1"               "RAB40C"             "FBL"               
  [19] "SLC66A2"            "GTSE1"              "SPPL2A"            
  [22] "ATP2A1"             "ATP2A2"             "ITGA2"             
  [25] "ITGA3"              "ITGA5"              "ITGA6"             
  [28] "SWAP70"             "TCAM1"              "TIPRL"             
  [31] "CYP27B1"            "FBXL17"             "FBXL19"            
  [34] "FBXL18"             "GHDC"               "THSD1"             
  [37] "CHST3"              "ITGAE"              "TRERF1"            
  [40] "SMAD4"              "SMAD5"              "SMAD6"             
  [43] "GOLPH3L"            "SMAD1"              "AFTPH"             
  [46] "MUS81"              "AMMECR1L"           "NECAP1"            
  [49] "IGF2R"              "PLRG1"              "SLC36A1"           
  [52] "ARTN"               "TCEA1"              "COX4I1"            
  [55] "BFAR"               "RLF"                "MTCL1"             
  [58] "ATP1A1"             "MGRN1"              "TCP1"              
  [61] "SPHK2"              "CUEDC2"             "CPEB4"             
  [64] "CPEB3"              "SRBD1"              "IFT80"             
  [67] "FBRS"               "C3H1orf43"          "IFT88"             
  [70] "MCM10"              "NUP93"              "IL10RB"            
  [73] "ATG4C"              "ATG4B"              "ATG4A"             
  [76] "ATG4D"              "UPK2"               "ANKFY1"            
  [79] "CDKAL1"             "ATP6V0E1"           "AAAS"              
  [82] "MR1"                "ENSBTAG00000038051" "CNPY3"             
  [85] "UFD1"               "COPG2"              "HMG20B"            
  [88] "AAGAB"              "COPG1"              "MARCHF8"           
  [91] "CHFR"               "MARCHF2"            "MARCHF3"           
  [94] "MARCHF5"            "MARCHF6"            "MARCHF7"           
  [97] "SYPL1"              "RCOR3"              "RFX5"              
 [100] "RFX7"               "APC"                "UQCRC2"            
 [103] "XPNPEP1"            "ENSBTAG00000038330" "GGCX"              
 [106] "KHDRBS1"            "KHDRBS3"            "GGCT"              
 [109] "TARS1"              "TARS3"              "TARS2"             
 [112] "KDM3B"              "KDM3A"              "PPP6R3"            
 [115] "TMC6"               "EIF2B5"             "EIF2B3"            
 [118] "EIF2B1"             "IFT140"             "MLF2"              
 [121] "TMEM14C"            "TMEM14A"            "ITGA2B"            
 [124] "PHACTR4"            "CLIC4"              "NLGN2"             
 [127] "LRSAM1"             "LARP4B"             "TMEM147"           
 [130] "TMEM145"            "TMEM143"            "RIT1"              
 [133] "TMEM141"            "API5"               "ENSBTAG00000050156"
 [136] "KIAA1191"           "FER1L6"             "VMP1"              
 [139] "ENSBTAG00000053829" "ZMAT2"              "MYBL2"             
 [142] "ITGB1BP1"           "CRACDL"             "ZNF8"              
 [145] "CDC5L"              "RAC1"               "VCP"               
 [148] "AP2A2"              "PBX4"               "PBX3"              
 [151] "NSUN2"              "NSUN5"              "NSUN4"             
 [154] "KMT5B"              "RAD9A"              "NPAS2"             
 [157] "ERGIC2"             "ERGIC3"             "ERGIC1"            
 [160] "S100PBP"            "B3GAT3"             "CALM1"             
 [163] "UPK1B"              "CCDC186"            "DLGAP5"            
 [166] "PLK3"               "CLCN3"              "CLCN1"             
 [169] "CLCN6"              "CLCN4"              "BRD8"              
 [172] "BRD4"               "BRD1"               "BRD2"              
 [175] "DOLPP1"             "AKT1"               "PTPN12"            
 [178] "PTPN11"             "MYCBP"              "MRPL24"            
 [181] "MRPL21"             "MRPL22"             "MRPL28"            
 [184] "GAB1"               "NDRG3"              "SRSF6"             
 [187] "SRSF1"              "CHD1L"              "RNF130"            
 [190] "RNF135"             "DNAJB14"            "GID4"              
 [193] "SUPT20H"            "CDK7"               "VILL"              
 [196] "ENSBTAG00000039129" "BCL9L"              "PSD"               
 [199] "CAMKK2"             "CAMKK1"             "MYDGF"             
 [202] "MTRF1L"             "MYO1E"              "MYO1D"             
 [205] "MYO1C"              "MYO1B"              "DENND6B"           
 [208] "DENND6A"            "CTPS2"              "CTPS1"             
 [211] "ATAT1"              "SRC"                "ENSBTAG00000054865"
 [214] "LGALS8"             "LGALS3"             "RNF114"            
 [217] "AKIRIN1"            "EIF2AK1"            "EIF2AK2"           
 [220] "TDG"                "EIF2AK4"            "MYO19"             
 [223] "OCRL"               "PLAUR"              "MPDU1"             
 [226] "TIMM17A"            "LPCAT4"             "INAVA"             
 [229] "PIGB"               "PIGH"               "PIGK"              
 [232] "PIGL"               "PIGN"               "PIGP"              
 [235] "PIGQ"               "PIGU"               "WRAP53"            
 [238] "RMND1"              "TAX1BP1"            "SNAPC3"            
 [241] "ANKLE2"             "RHPN2"              "SRRM1"             
 [244] "SRRM2"              "PDK2"               "SEC61A1"           
 [247] "SEC61A2"            "TM2D1"              "PECR"              
 [250] "TM2D3"              "PUF60"              "ZFAND4"            
 [253] "CEP128"             "SLC39A10"           "SLC39A11"          
 [256] "SLC39A14"           "CEP120"             "ARHGAP23"          
 [259] "ARHGAP27"           "EVI5"               "FAM76A"            
 [262] "SMAD2"              "ATG2A"              "RPA3"              
 [265] "PALS2"              "PALS1"              "BMP1"              
 [268] "DR1"                "MTURN"              "PTOV1"             
 [271] "RASSF3"             "RASSF7"             "RASSF6"            
 [274] "RSAD1"              "CHD1"               "CHD3"              
 [277] "CHD2"               "CHD4"               "CHD7"              
 [280] "CHD6"               "CHD8"               "CAP1"              
 [283] "SKIV2L"             "IL4R"               "TTC3"              
 [286] "TTC8"               "DYNC1LI1"           "DYNC1LI2"          
 [289] "CAPG"               "ELP5"               "PRDM15"            
 [292] "PLSCR2"             "PRDM10"             "PRDM11"            
 [295] "PXDN"               "POLRMT"             "SGSM3"             
 [298] "MCPH1"              "KDM1B"              "CIAO2A"            
 [301] "PRKCQ"              "QRSL1"              "HELLS"             
 [304] "GGA1"               "GGA3"               "GGA2"              
 [307] "FHOD1"              "FHOD3"              "ADH5"              
 [310] "PKD2"               "GJC1"               "SQOR"              
 [313] "PSMB8"              "PSMB7"              "PSMB6"             
 [316] "PSMB3"              "ZNF135"             "PSMB1"             
 [319] "HDHD2"              "ENSBTAG00000040169" "CORO6"             
 [322] "CORO7"              "KCNK5"              "MLH3"              
 [325] "KCNK1"              "CRY2"               "CRYZ"              
 [328] "SCAF11"             "ENSBTAG00000049233" "TMEM165"           
 [331] "REPIN1"             "COL14A1"            "PLBD2"             
 [334] "GNA15"              "GNA12"              "GNA13"             
 [337] "GNA11"              "TAP2"               "MFGE8"             
 [340] "IL6ST"              "SBF1"               "SAR1B"             
 [343] "ERG28"              "OGDH"               "CDC73"             
 [346] "LMBRD1"             "SRFBP1"             "ENSBTAG00000049490"
 [349] "AKAP7"              "AKAP1"              "GTF2F2"            
 [352] "EIF2D"              "AKAP9"              "EIF2A"             
 [355] "PHPT1"              "NFU1"               "KRR1"              
 [358] "TMEM132D"           "TMEM132A"           "MAU2"              
 [361] "UCK2"               "PHRF1"              "CUX1"              
 [364] "BRF1"               "CSNK1A1"            "CAMSAP2"           
 [367] "DNAJC5"             "CAMSAP1"            "DNAJC3"            
 [370] "GOSR2"              "DEAF1"              "RAP1B"             
 [373] "RAP1A"              "IPO13"              "ACAT2"             
 [376] "IVD"                "TOGARAM1"           "SINHCAF"           
 [379] "ZFYVE27"            "TPCN1"              "TPCN2"             
 [382] "MFSD14B"            "SLC17A7"            "SETDB1"            
 [385] "MDH1B"              "SETDB2"             "CMTR1"             
 [388] "CDK5RAP1"           "ITCH"               "ERC1"              
 [391] "CHMP4C"             "COBLL1"             "SLC37A3"           
 [394] "CDK19"              "PMPCB"              "PMPCA"             
 [397] "CDK12"              "CDK16"              "CDK14"             
 [400] "NEO1"               "GZF1"               "ATP6V1B2"          
 [403] "MMP28"              "TFG"                "PPP3CA"            
 [406] "KARS1"              "SESTD1"             "LRRC41"            
 [409] "LRRC47"             "HDAC10"             "LRRC49"            
 [412] "GPATCH2"            "GINM1"              "TBCCD1"            
 [415] "MACIR"              "WRAP73"             "TUFT1"             
 [418] "MTCH2"              "MTCH1"              "TIAL1"             
 [421] "TASP1"              "PCED1A"             "FUBP3"             
 [424] "FUBP1"              "NCSTN"              "CEP104"            
 [427] "TCP11L1"            "C3H1orf210"         "MPZL1"             
 [430] "ATP6V0A4"           "ATP6V0A1"           "ATP6V0A2"          
 [433] "SMPD4"              "PATL1"              "U2SURP"            
 [436] "ENO1"               "ENO2"               "ENO3"              
 [439] "ENO4"               "NPAT"               "LLGL2"             
 [442] "LLGL1"              "ACOX2"              "ACOX3"             
 [445] "NSMCE1"             "NSMCE2"             "PTK2"              
 [448] "PTK7"               "RABGAP1"            "SEL1L"             
 [451] "SERGEF"             "ITGB3BP"            "ODC1"              
 [454] "AOPEP"              "IL18RAP"            "ATG16L1"           
 [457] "ARHGDIG"            "ADPGK"              "ARHGDIA"           
 [460] "LMNA"               "MDP1"               "BDH1"              
 [463] "MGC148714"          "TASOR2"             "UBE2J2"            
 [466] "FKBP11"             "FBXO10"             "FBXO11"            
 [469] "FBXO15"             "TRUB1"              "TRUB2"             
 [472] "BCLAF1"             "BCLAF3"             "PLA2G6"            
 [475] "GARS1"              "ERBB2"              "ATPAF1"            
 [478] "SHC1"               "CCDC78"             "TMEM101"           
 [481] "SPRED3"             "TMEM104"            "GHITM"             
 [484] "TRANK1"             "SPEN"               "ZCWPW1"            
 [487] "FKBP1A"             "SPEG"               "CDC16"             
 [490] "NKAIN1"             "EIPR1"              "CCP110"            
 [493] "IMMP1L"             "GNAQ"               "UBA7"              
 [496] "PTCD2"              "PTCD3"              "PTCD1"             
 [499] "HLTF"               "AGFG2"              "RPS12"             
 [502] "UBA1"               "ENSBTAG00000023169" "KRT8"              
 [505] "VPS45"              "VPS41"              "NMNAT1"            
 [508] "EPB41L2"            "EPB41L5"            "KIDINS220"         
 [511] "PLEKHM1"            "VPS4B"              "GMEB2"             
 [514] "GMEB1"              "SLC43A1"            "UBE2O"             
 [517] "RRP36"              "DCAF11"             "RIPK2"             
 [520] "ST8SIA5"            "SPTBN2"             "SPTBN1"            
 [523] "RNF170"             "TFAP2A"             "SLC44A2"           
 [526] "PCNP"               "PCNT"               "SAMHD1"            
 [529] "DNPH1"              "RPA1"               "C25H16orf89"       
 [532] "RPA2"               "NDUFS1"             "NDUFS2"            
 [535] "NDUFS7"             "COQ5"               "COQ7"              
 [538] "COQ6"               "ILF3"               "ILF2"              
 [541] "ZRANB1"             "ZRANB3"             "LSM12"             
 [544] "CHMP2B"             "ATP9B"              "ATP9A"             
 [547] "KLK9"               "DENND2B"            "INPP4A"            
 [550] "MICAL3"             "PHC1"               "STAT3"             
 [553] "SAFB"               "EMC10"              "MGMT"              
 [556] "RNF8"               "RNF6"               "RNF4"              
 [559] "RNF5"               "RNF2"               "RFX1"              
 [562] "HDAC7"              "CLTA"               "PPP1R21"           
 [565] "NGLY1"              "ENSBTAG00000030499" "NMD3"              
 [568] "RRAGB"              "ISCA1"              "ISCA2"             
 [571] "FAM118B"            "RECQL"              "CTDNEP1"           
 [574] "ACTR8"              "ACTR6"              "XPNPEP3"           
 [577] "ACTR3"              "ACTR2"              "MSL1"              
 [580] "GNL3L"              "POLDIP3"            "POLDIP2"           
 [583] "RASA1"              "GTDC1"              "COPS3"             
 [586] "ANKS1A"             "IDUA"               "ZNF592"            
 [589] "SEPTIN2"            "PITPNM1"            "SEPTIN6"           
 [592] "SEPTIN7"            "SEPTIN8"            "SEPTIN9"           
 [595] "RPL12"              "ENSBTAG00000055220" "ADAM17"            
 [598] "CPNE9"              "ENSBTAG00000048228" "CPNE3"             
 [601] "CPNE1"              "DNMT3A"             "SNRPN"             
 [604] "GDE1"               "SNRPB"              "SNRPA"             
 [607] "SHANK1"             "DTWD2"              "ZDHHC15"           
 [610] "ZDHHC17"            "ZDHHC16"            "ZDHHC13"           
 [613] "ZDHHC12"            "PRKAG1"             "PRKAG2"            
 [616] "PCSK7"              "LEMD2"              "ARMH3"             
 [619] "NAPA"               "LARP1"              "DDX49"             
 [622] "TC2N"               "DDX41"              "SHLD2"             
 [625] "ELAVL1"             "ELAVL2"             "LSM14B"            
 [628] "LSM14A"             "UBE2D3"             "EDNRA"             
 [631] "SAP130"             "STX12"              "CCDC50"            
 [634] "C9orf72"            "PAXIP1"             "ZMIZ2"             
 [637] "SLC35B1"            "FBXO31"             "USE1"              
 [640] "FBXO38"             "PELP1"              "MBOAT1"            
 [643] "MBOAT7"             "SPSB3"              "ALAS1"             
 [646] "KIAA0513"           "CDCA7L"             "APBA3"             
 [649] "PGLS"               "UNKL"               "GPATCH2L"          
 [652] "TXNL4A"             "WDR1"               "ATP13A1"           
 [655] "SKA1"               "SKA3"               "MEF2D"             
 [658] "ADAT1"              "LGALS3BP"           "E2F4"              
 [661] "ZNFX1"              "E2F8"               "PPP1R13L"          
 [664] "TUSC3"              "HYLS1"              "FAM234B"           
 [667] "PYCR2"              "FAM234A"            "TEX14"             
 [670] "HPCAL1"             "LIPJ"               "DFFA"              
 [673] "SEC24C"             "SEC24B"             "KDM1A"             
 [676] "RNF19A"             "MRPL42"             "IPP"               
 [679] "MRPL47"             "MRPL45"             "MRPL44"            
 [682] "TRIP6"              "TRIP4"              "TASOR"             
 [685] "TMEM35B"            "ARFGAP2"            "ARFGAP3"           
 [688] "LAMB1"              "LAMB3"              "LAMB2"             
 [691] "COPZ1"              "NEK7"               "NEK4"              
 [694] "U2AF1"              "U2AF2"              "DHPS"              
 [697] "ZZZ3"               "SHB"                "CCDC6"             
 [700] "SHF"                "MGA"                "MTHFD2"            
 [703] "MTHFD1"             "C16H1orf112"        "NSD3"              
 [706] "NSD2"               "NUDCD2"             "NUDCD1"            
 [709] "ADSL"               "TIMMDC1"            "GAS2L1"            
 [712] "AZI2"               "ZNF341"             "ZNF346"            
 [715] "ZNF438"             "XRRA1"              "NUDT12"            
 [718] "NUDT13"             "NUDT17"             "NUDT14"            
 [721] "NUDT15"             "TM6SF2"             "STX7"              
 [724] "STX6"               "MTMR14"             "ECE1"              
 [727] "DRG1"               "CASQ1"              "ICA1"              
 [730] "AP1B1"              "PHYKPL"             "TXLNA"             
 [733] "CDC42EP4"           "NKTR"               "PITPNC1"           
 [736] "ACADVL"             "RAB4B"              "BBX"               
 [739] "CHN2"               "KIF2A"              "KIF2C"             
 [742] "ENSA"               "BRCA1"              "BICDL1"            
 [745] "ACOT8"              "ACOT9"              "ACOT7"             
 [748] "RBBP9"              "ADCY7"              "ADCY3"             
 [751] "KIF24"              "KIF27"              "RBBP6"             
 [754] "KIF23"              "SARNP"              "NUCKS1"            
 [757] "SKAP2"              "SKAP1"              "XRCC1"             
 [760] "XRCC3"              "XRCC5"              "XRCC4"             
 [763] "PITPNB"             "SMURF1"             "EMSY"              
 [766] "NARF"               "GSPT1"              "MIER1"             
 [769] "MIER3"              "LMNB2"              "IL13RA1"           
 [772] "CAAP1"              "MRPS26"             "MRPS27"            
 [775] "CD276"              "MRPS22"             "MRPS23"            
 [778] "PPP2R5D"            "PPP2R5E"            "PPP2R5A"           
 [781] "PPP2R5B"            "PPP2R5C"            "LCMT1"             
 [784] "DGCR2"              "NAMPT"              "ITPRID2"           
 [787] "JMJD7"              "JMJD4"              "JMJD8"             
 [790] "MCCC1"              "ACACB"              "CCDC30"            
 [793] "SIN3B"              "PAFAH2"             "APPL1"             
 [796] "APPL2"              "ZDHHC2"             "MEMO1"             
 [799] "SLC26A11"           "SLC35D2"            "COX7B"             
 [802] "CYFIP1"             "NECAP2"             "MPRIP"             
 [805] "TRIM24"             "KRT17"              "THUMPD3"           
 [808] "THUMPD2"            "MLLT6"              "MLLT1"             
 [811] "MLLT3"              "NUP188"             "SYNJ1"             
 [814] "GLT8D1"             "SYNJ2"              "GTPBP1"            
 [817] "ESYT1"              "GTPBP8"             "BPNT1"             
 [820] "EIF4A1"             "BCL9"               "ENSBTAG00000015251"
 [823] "EIF4A2"             "PLK1"               "PLK4"              
 [826] "TTYH3"              "STK11IP"            "MTM1"              
 [829] "CSNK1G2"            "SERPINB6"           "PCGF2"             
 [832] "PCGF6"              "MAGED1"             "NFS1"              
 [835] "ATP8B2"             "CLIC1"              "EXD2"              
 [838] "ELP6"               "ELP2"               "ELP1"              
 [841] "NRDC"               "KLHDC1"             "UBAP1"             
 [844] "ASXL1"              "HDDC2"              "TMEM9B"            
 [847] "GBA2"               "CDC7"               "SMC1A"             
 [850] "SPATA16"            "SGTB"               "TMEM94"            
 [853] "SGTA"               "KIAA0895"           "PEX1"              
 [856] "PEX5"               "PEX7"               "PEX6"              
 [859] "GAS6"               "ACD"                "B3GALNT2"          
 [862] "HFE"                "GNAI3"              "GNAI1"             
 [865] "TBK1"               "AURKAIP1"           "PFDN5"             
 [868] "TM9SF2"             "DTNB"               "NFKBID"            
 [871] "PHF21B"             "HIRA"               "RIN3"              
 [874] "RIN2"               "TOMM20"             "CLPX"              
 [877] "RPS11"              "RPS16"              "RPS15"             
 [880] "RPS19"              "PGS1"               "LATS2"             
 [883] "LATS1"              "DDOST"              "RIPK4"             
 [886] "CLPB"               "SLC9A3R1"           "ZNF410"            
 [889] "RRAGC"              "MCOLN1"             "ARHGAP39"          
 [892] "HM13"               "ACTN1"              "ACTN4"             
 [895] "TINF2"              "CSTPP1"             "PTPRF"             
 [898] "PTPRA"              "PTPRK"              "IFT20"             
 [901] "IFT22"              "CPE"                "PPP4R3A"           
 [904] "PPP4R3B"            "DMPK"               "TAF1B"             
 [907] "ABLIM3"             "ABLIM2"             "FAM172A"           
 [910] "MYD88"              "LMTK2"              "RAB6A"             
 [913] "SDAD1"              "PJVK"               "EFTUD2"            
 [916] "ZFP28"              "BRCC3"              "GDI2"              
 [919] "GDI1"               "ARL5A"              "ERLIN1"            
 [922] "SPDL1"              "PSAP"               "WDR35"             
 [925] "WDR31"              "WDR33"              "EIF4A3"            
 [928] "TLE3"               "TLE1"               "TLE5"              
 [931] "HGSNAT"             "NUDT16L1"           "PLP2"              
 [934] "CRYZL1"             "TM9SF5"             "TM9SF4"            
 [937] "TM9SF3"             "ADGRL1"             "RABAC1"            
 [940] "SDC1"               "COX5A"              "TMEM259"           
 [943] "CPSF7"              "CPSF6"              "CPSF4"             
 [946] "CPSF3"              "CPSF2"              "CPSF1"             
 [949] "ACAA2"              "ACAA1"              "SIPA1L1"           
 [952] "SIPA1L2"            "TTLL5"              "TTLL4"             
 [955] "LTBP4"              "TTLL1"              "LTBP2"             
 [958] "ENSBTAG00000014417" "RNPC3"              "QKI"               
 [961] "PLA2G4A"            "CRAT"               "SLC35F6"           
 [964] "LRWD1"              "MBD5"               "MBD3"              
 [967] "CMTM6"              "FAM126A"            "CMTM4"             
 [970] "TRMT112"            "TSPAN15"            "TSPAN17"           
 [973] "REXO1"              "REXO2"              "REXO5"             
 [976] "SLC25A17"           "SLC25A16"           "SLC25A15"          
 [979] "SLC25A14"           "SLC25A13"           "SLC25A10"          
 [982] "HSD17B8"            "CCDC14"             "CCDC17"            
 [985] "NDUFA11"            "CCDC18"             "DNAJA3"            
 [988] "EFL1"               "MMAA"               "MMAB"              
 [991] "ALG9"               "ALG1"               "ALG6"              
 [994] "ALG5"               "GPN1"               "CSNK1G3"           
 [997] "STAC"               "RNGTT"              "STAM"              
[1000] "ARIH2"              "CCNE1"              "ENSBTAG00000049411"
[1003] "RAB11A"             "FIG4"               "SMYD4"             
[1006] "SMYD5"              "TRDMT1"             "SMYD2"             
[1009] "RTN3"               "IRF2"               "IRF7"              
[1012] "IRF6"               "SNX29"              "CLK1"              
[1015] "CLK3"               "CLK4"               "SNX27"             
[1018] "SPATA5L1"           "CDCP1"              "FECH"              
[1021] "ZBTB17"             "FCSK"               "ADAP1"             
[1024] "DDX19B"             "LYSMD3"             "KLHL17"            
[1027] "DAB2IP"             "TRIM62"             "TRIT1"             
[1030] "NAGPA"              "ARAP1"              "BID"               
[1033] "SPATA17"            "FAM229A"            "CYBB"              
[1036] "PPM1D"              "SLK"                "CTNS"              
[1039] "CIDEC"              "PHYH"               "ZGRF1"             
[1042] "PPM1A"              "PHGR1"              "ZNF655"            
[1045] "HSF1"               "HSF2"               "CRLF3"             
[1048] "NISCH"              "N4BP2L2"            "NTAQ1"             
[1051] "RAPGEF1"            "POC1A"              "C1RL"              
[1054] "PARK7"              "HES1"               "MDM1"              
[1057] "MDM2"               "FBH1"               "SFI1"              
[1060] "KPNA6"              "KPNA4"              "KPNA3"             
[1063] "PKP3"               "UNC119B"            "ICE2"              
[1066] "GLDC"               "QPCT"               "PC"                
[1069] "B4GALT1"            "B4GALT3"            "B4GALT2"           
[1072] "B4GALT7"            "DHRS11"             "DHRS12"            
[1075] "MMP7"               "ASPSCR1"            "TAB1"              
[1078] "TBC1D15"            "KASH5"              "CFAP410"           
[1081] "ATCAY"              "PTPN1"              "EHMT1"             
[1084] "EHMT2"              "ADIPOR2"            "ADIPOR1"           
[1087] "MARK4"              "FOSL1"              "MARK2"             
[1090] "IGBP1"              "CD63"               "TPD52L2"           
[1093] "EFCAB11"            "EFCAB14"            "ISOC2"             
[1096] "ACTR3B"             "WDR12"              "WDR19"             
[1099] "WDR18"              "PPP2R1A"            "PPP2R1B"           
[1102] "FAM204A"            "USP9X"              "WASL"              
[1105] "ZMYND11"            "ZMYND19"            "IDH3A"             
[1108] "HSPB1"              "PKN1"               "PKN3"              
[1111] "PKN2"               "INO80C"             "DIS3L2"            
[1114] "QARS1"              "TEX261"             "EPB41L1"           
[1117] "PLOD3"              "TEX264"             "LDLRAD3"           
[1120] "LDLRAD4"            "CGAS"               "NAV1"              
[1123] "CSNK1D"             "CSNK1E"             "LIG1"              
[1126] "LIG3"               "KCTD11"             "KCTD10"            
[1129] "ZKSCAN1"            "CYP2S1"             "SLC25A30"          
[1132] "DCP1A"              "SLC25A39"           "ATP13A2"           
[1135] "DBF4"               "PALB2"              "TAF2"              
[1138] "G6PD"               "USP10"              "TAF8"              
[1141] "POMT2"              "AIF1"               "GATD1"             
[1144] "GATD3"              "AGPS"               "ALAD"              
[1147] "CCNG1"              "PDXK"               "NPLOC4"            
[1150] "SSBP2"              "C9"                 "AP2M1"             
[1153] "PDCD6"              "TCF25"              "PDCD4"             
[1156] "TCF20"              "FUZ"                "HDLBP"             
[1159] "ERP44"              "ARFGEF2"            "GCAT"              
[1162] "N4BP1"              "VPS26A"             "VPS26B"            
[1165] "PGPEP1"             "SMU1"               "SREBF1"            
[1168] "OXCT1"              "CIC"                "ODAD2"             
[1171] "ODAD1"              "SGO1"               "TATDN3"            
[1174] "LRP1B"              "MTA1"               "MTA2"              
[1177] "MTA3"               "LRP10"              "LRP12"             
[1180] "NOPCHAP1"           "BICD2"              "ENSBTAG00000017734"
[1183] "BBS5"               "BBS4"               "BBS7"              
[1186] "NIPA2"              "RUBCN"              "PDCD11"            
[1189] "SLC50A1"            "GPR180"             "ENTR1"             
[1192] "TMEM59"             "ZSWIM8"             "DIMT1"             
[1195] "PIK3C3"             "PARP16"             "MAX"               
[1198] "PARP14"             "PARP12"             "ERI3"              
[1201] "PARP10"             "PARP11"             "VPS8"              
[1204] "ACLY"               "EVL"                "ALDH3A2"           
[1207] "EVC"                "EDC3"               "EDC4"              
[1210] "C20H5orf47"         "ZNF451"             "CSDE1"             
[1213] "GMDS"               "WSB2"               "MPV17"             
[1216] "ANAPC2"             "ANAPC5"             "ANAPC4"            
[1219] "RPS6KA1"            "RPS6KA4"            "RPS6KA6"           
[1222] "SH3D19"             "PSMD14"             "PSMD11"            
[1225] "PSMD13"             "PSMD12"             "MYO10"             
[1228] "GANAB"              "VAPA"               "NPHP3"             
[1231] "TELO2"              "ARF3"               "CENATAC"           
[1234] "ARF4"               "BUD23"              "MOB2"              
[1237] "MOB4"               "RAB11FIP2"          "RAB11FIP5"         
[1240] "METTL22"            "METTL26"            "EEF1A1"            
[1243] "CHP1"               "FYCO1"              "SPNS1"             
[1246] "RAB2A"              "RAB2B"              "ENSBTAG00000051030"
[1249] "WDR45B"             "ANGEL2"             "CLIP2"             
[1252] "CLIP1"              "ERMARD"             "AP3B1"             
[1255] "MND1"               "CD44"               "CD46"              
[1258] "CA11"               "HIKESHI"            "FPGS"              
[1261] "MAF1"               "TBL1X"              "PIK3C2B"           
[1264] "RAB28"              "RAB29"              "CALU"              
[1267] "FAR1"               "ACTR1B"             "ACTR1A"            
[1270] "WDR73"              "SNX25"              "WDR76"             
[1273] "AGMO"               "NTAN1"              "NQO2"              
[1276] "SFMBT1"             "PRPF3"              "PRPF4"             
[1279] "PCF11"              "PIP4K2A"            "PIP4K2C"           
[1282] "ZPBP2"              "ARL14EP"            "ARRDC4"            
[1285] "ARRDC1"             "SH3BP4"             "RAB27B"            
[1288] "CSAD"               "ELK3"               "NUP107"            
[1291] "PAK4"               "PAK1"               "STRADB"            
[1294] "VPS28"              "NSDHL"              "NUBPL"             
[1297] "ENSBTAG00000025756" "CEP97"              "CEP95"             
[1300] "MFSD2A"             "KAT14"              "TNS2"              
[1303] "TNS1"               "HEXA"               "MRE11"             
[1306] "NAXE"               "PMEPA1"             "ZNF777"            
[1309] "C13H20orf27"        "CEP78"              "GLYCTK"            
[1312] "STK38L"             "NUBP2"              "TRIM8"             
[1315] "NUBP1"              "TMEM214"            "COX10"             
[1318] "TMEM219"            "ENSBTAG00000038536" "GAS7"              
[1321] "ANKRD13D"           "ANKRD13B"           "ANKRD13C"          
[1324] "ANKRD13A"           "AIDA"               "TPM1"              
[1327] "SIPA1"              "FBXW2"              "FBXW4"             
[1330] "ETFA"               "PLPP2"              "SH3RF1"            
[1333] "SSX2IP"             "TJP2"               "TJP3"              
[1336] "TJP1"               "CLASRP"             "PPAT"              
[1339] "SH3PXD2B"           "CHPF2"              "KLHL12"            
[1342] "NFYC"               "NFYA"               "SMARCA2"           
[1345] "RABL3"              "PACRGL"             "ENSBTAG00000009760"
[1348] "CCT6A"              "CCT6B"              "GPHA2"             
[1351] "RUFY3"              "RUFY2"              "OLA1"              
[1354] "SKIL"               "CYTH1"              "CYTH2"             
[1357] "DPH1"               "DPH3"               "SPAST"             
[1360] "CANT1"              "TIGAR"              "PAM"               
[1363] "THRA"               "CUL9"               "INIP"              
[1366] "EIF4ENIF1"          "CUL5"               "CUL7"              
[1369] "CUL1"               "TRIM28"             "TRIM29"            
[1372] "PNKP"               "ENSBTAG00000002675" "TRIM25"            
[1375] "CREB1"              "PER1"               "GNPAT"             
[1378] "PXYLP1"             "ZFAND6"             "VTA1"              
[1381] "KAT5"               "ARCN1"              "KAT7"              
[1384] "NOA1A"              "DNAJC27"            "MMGT1"             
[1387] "GAPDH"              "DTD1"               "ARHGAP8"           
[1390] "ARHGAP5"            "ICOSLG"             "ARHGAP1"           
[1393] "KIF9"               "PPP6C"              "ZYX"               
[1396] "ANXA11"             "TMEM71"             "RBL2"              
[1399] "SLC39A13"           "HSPA4L"             "C6H4orf3"          
[1402] "MRPL4"              "MRPL2"              "MRPL3"             
[1405] "ZNF613"             "ATP5PO"             "ATP5PD"            
[1408] "ATP5PB"             "BAG1"               "BAG6"              
[1411] "YBEY"               "MSRB1"              "MSRB3"             
[1414] "EIF1AD"             "ZNF385A"            "GMFB"              
[1417] "CYB561A3"           "PDHA1"              "ZDHHC3"            
[1420] "KDF1"               "ENSBTAG00000048553" "ATXN10"            
[1423] "FSCN1"              "ILVBL"              "RPS6KC1"           
[1426] "TMPO"               "ECM1"               "FMR1"              
[1429] "CALCOCO2"           "NAP1L4"             "MAPKAP1"           
[1432] "PLAG1"              "APMAP"              "CATSPERD"          
[1435] "SERTAD4"            "CATSPERG"           "C18H19orf47"       
[1438] "EMC7"               "NRDE2"              "RDH11"             
[1441] "RDH13"              "ENSBTAG00000048798" "CANX"              
[1444] "ENSBTAG00000049842" "UBR7"               "PTP4A1"            
[1447] "ZSCAN29"            "PTP4A2"             "ZSCAN25"           
[1450] "SUZ12"              "TDRD3"              "MRPS6"             
[1453] "TDRD7"              "IFI30"              "ABHD2"             
[1456] "ABHD4"              "ABHD5"              "TWF2"              
[1459] "MBTPS1"             "EIF4G3"             "EIF4G2"            
[1462] "ENSBTAG00000045867" "WDR59"              "GRB2"              
[1465] "GRB7"               "UQCC1"              "UQCC2"             
[1468] "CD151"              "GFUS"               "ENSBTAG00000052779"
[1471] "TMEM248"            "UROC1"              "C23H6orf89"        
[1474] "MFSD1"              "NEURL1B"            "TMEM241"           
[1477] "POLR2D"             "POLR2A"             "POLR2C"            
[1480] "POLR2B"             "POLR2M"             "AKR7A2"            
[1483] "THOP1"              "TLK1"               "USP54"             
[1486] "USP53"              "GTF3A"              "ASCC2"             
[1489] "ASCC1"              "AGO1"               "FAM120B"           
[1492] "FAM120C"            "FAM120A"            "MAPK14"            
[1495] "MAPK13"             "SHKBP1"             "FZD3"              
[1498] "CACNB3"             "HUS1"               "CACNB1"            
[1501] "MOCOS"              "TBRG1"              "PTPMT1"            
[1504] "C19H17orf80"        "USO1"               "PLCD1"             
[1507] "SOS2"               "SOS1"               "TACC1"             
[1510] "TACC2"              "TACC3"              "TMEM237"           
[1513] "KIF20B"             "TMEM230"            "TMEM232"           
[1516] "RPS3"               "CAB39"              "LCA5"              
[1519] "GARRE1"             "BCL2L13"            "ESCO1"             
[1522] "NUP42"              "CTU2"               "ZNF557"            
[1525] "CILK1"              "ADRM1"              "SIN3A"             
[1528] "GTF2H3"             "GTF2H1"             "GTF2H4"            
[1531] "TVP23B"             "TAB3"               "TAB2"              
[1534] "TARBP1"             "ATF7"               "ATF6"              
[1537] "ATF1"               "SMARCC1"            "RYK"               
[1540] "BUB1B"              "SUMO1"              "INVS"              
[1543] "KIAA0319"           "EEF2K"              "BLOC1S6"           
[1546] "MIB1"               "MIB2"               "TOR3A"             
[1549] "NADK2"              "SLC38A6"            "STK3"              
[1552] "PRELID3B"           "RSU1"               "CXCL16"            
[1555] "UBE4B"              "UBE4A"              "HCN2"              
[1558] "SNRNP25"            "C11H2orf42"         "YBX3"              
[1561] "RAB3GAP2"           "TEN1"               "RAB3GAP1"          
[1564] "PEPD"               "TBC1D23"            "DGCR6L"            
[1567] "ARPC2"              "FUNDC2"             "TBC1D2B"           
[1570] "GUCY2C"             "SENP7"              "SENP6"             
[1573] "SENP3"              "SENP2"              "SAMM50"            
[1576] "BICRAL"             "ING5"               "ARPC4"             
[1579] "TYRO3"              "ING3"               "CEP170B"           
[1582] "DCUN1D3"            "WDFY1"              "GFPT2"             
[1585] "ECHDC3"             "ECHDC1"             "ACP6"              
[1588] "NCOA2"              "NCOA1"              "NCOA6"             
[1591] "NCOA7"              "NCOA4"              "NT5C3A"            
[1594] "CXHXorf38"          "MECR"               "BSG"               
[1597] "SLC27A4"            "AK9"                "AK3"               
[1600] "AK2"                "MMD"                "ODR4"              
[1603] "GEN1"               "ERF"                "EPS8"              
[1606] "PRR15L"             "HERPUD2"            "HERPUD1"           
[1609] "FCGRT"              "TRA2A"              "TRA2B"             
[1612] "PRSS12"             "BRMS1L"             "IL17RD"            
[1615] "RNF123"             "BTRC"               "SCN1B"             
[1618] "EEPD1"              "CFAP20DC"           "TMEM185A"          
[1621] "UBXN11"             "DNTTIP1"            "DNTTIP2"           
[1624] "MTMR6"              "MTMR4"              "MTMR3"             
[1627] "MTMR2"              "MTMR1"              "NAAA"              
[1630] "TSC22D1"            "TSC22D4"            "FCHSD2"            
[1633] "TRAIP"              "DLG5"               "EXOSC8"            
[1636] "EXOSC2"             "EXOSC3"             "TULP3"             
[1639] "TULP4"              "NIBAN2"             "FARP2"             
[1642] "FARP1"              "SNAP47"             "DEPDC1"            
[1645] "DEPDC7"             "DEPDC5"             "SCYL2"             
[1648] "SCYL3"              "SCYL1"              "STXBP1"            
[1651] "STXBP3"             "STXBP2"             "SKP2"              
[1654] "SKP1"               "NOC2L"              "CRYBG2"            
[1657] "FANCG"              "CFLAR"              "FANCE"             
[1660] "FANCC"              "CCZ1"               "FANCM"             
[1663] "FANCL"              "CA5B"               "CLHC1"             
[1666] "HNRNPA1"            "RACK1"              "LRRFIP1"           
[1669] "TRAPPC6A"           "CDK4"               "OGT"               
[1672] "CDK8"               "CDK9"               "CEP57"             
[1675] "CEP55"              "LIMS1"              "RERE"              
[1678] "SUN1"               "SUPT3H"             "HSPD1"             
[1681] "MTX3"               "MTX2"               "MTX1"              
[1684] "PRKCI"              "LIAS"               "PRKCA"             
[1687] "PRKCD"              "PRKCZ"              "RER1"              
[1690] "SGSM2"              "SGSM1"              "KRIT1"             
[1693] "CDPF1"              "SEC11A"             "PMF1"              
[1696] "ATPAF2"             "SCRIB"              "TYMS"              
[1699] "ENSBTAG00000005997" "WWP2"               "WWP1"              
[1702] "PPIL1"              "PPIL2"              "PPIL3"             
[1705] "PPIL4"              "PPIL6"              "PPP1R2"            
[1708] "CCDC93"             "ZNF572"             "MFSD14A"           
[1711] "CTSH"               "CTSA"               "KCNAB1"            
[1714] "KCNAB2"             "RPL14"              "TOMM34"            
[1717] "RPL17"              "RPL10"              "RPL11"             
[1720] "OMA1"               "RPL13"              "SAV1"              
[1723] "PCYT1A"             "SYK"                "EMD"               
[1726] "ENSBTAG00000049368" "ENSBTAG00000005448" "AP2S1"             
[1729] "UBA6"               "STAMBPL1"           "UBA5"              
[1732] "UBA2"               "UBA3"               "PWP2"              
[1735] "PHF20"              "UBE2H"              "NAA15"             
[1738] "FAM162A"            "NAA10"              "UBE2B"             
[1741] "UBE2F"              "UBE2Z"              "TOP3A"             
[1744] "UBE2T"              "UBE2W"              "TOP3B"             
[1747] "ILK"                "MTG1"               "RABEP1"            
[1750] "MORF4L2"            "RABEPK"             "NDUFA9"            
[1753] "FAM171A1"           "RBSN"               "SNRK"              
[1756] "CACFD1"             "DTX4"               "ECPAS"             
[1759] "SPINDOC"            "DTX2"               "BIRC5"             
[1762] "BIRC2"              "EIF6"               "OXR1"              
[1765] "ANKRD16"            "ANKRD17"            "RB1CC1"            
[1768] "ANKRD10"            "AKR1E2"             "NSF"               
[1771] "PDPK1"              "HSPBP1"             "NT5C2"             
[1774] "OTOP1"              "POGK"               "RNF212B"           
[1777] "POGZ"               "GSTCD"              "PRUNE1"            
[1780] "AHCY"               "PARG"               "DENND10"           
[1783] "TIMP2"              "PARL"               "MLH1"              
[1786] "PI4K2A"             "HIBADH"             "NHLRC3"            
[1789] "NHLRC2"             "PAFAH1B1"           "ADGB"              
[1792] "SUSD1"              "LYN"                "PAFAH1B2"          
[1795] "PLAC8A"             "PSMC4"              "PDXDC1"            
[1798] "DDX5"               "DDX1"               "TLR4"              
[1801] "NUP205"             "TRAK1"              "EPRS1"             
[1804] "ARID4B"             "MMS19"              "HAUS8"             
[1807] "PLEKHA5"            "HAUS6"              "HAUS7"             
[1810] "HAUS4"              "HAUS2"              "HAUS3"             
[1813] "TFE3"               "PLEKHA1"            "NACA"              
[1816] "SEC23B"             "VAV2"               "TNFAIP2"           
[1819] "ECI1"               "IPO8"               "IPO9"              
[1822] "IPO7"               "IPO4"               "IPO5"              
[1825] "HPRT1"              "DTX3L"              "SMCHD1"            
[1828] "SDCBP"              "LMBR1"              "TP63"              
[1831] "MARS1"              "SCPEP1"             "GABPB2"            
[1834] "NIFK"               "GABPB1"             "MARK3"             
[1837] "PAQR4"              "FERMT2"             "FADS3"             
[1840] "SIL1"               "ABITRAM"            "WDR91"             
[1843] "CTDSP1"             "PRR5L"              "CTDSP2"            
[1846] "DGUOK"              "CARNS1"             "PLOD2"             
[1849] "CMPK1"              "PLOD1"              "DNASE2"            
[1852] "RAD21"              "ADGRF1"             "ADGRF4"            
[1855] "USP12"              "USP11"              "USP16"             
[1858] "USP14"              "USP15"              "USP18"             
[1861] "USP19"              "SSBP4"              "INPP1"             
[1864] "GFI1"               "IL27RA"             "UNC45A"            
[1867] "DUS4L"              "CRKL"               "POGLUT1"           
[1870] "POGLUT2"            "UBAC2"              "UBAC1"             
[1873] "AMZ2"               "ARHGEF10"           "ARHGEF11"          
[1876] "ARHGEF16"           "ARHGEF18"           "DHX29"             
[1879] "SHCBP1"             "D2HGDH"             "MITD1"             
[1882] "LDAH"               "CEP76"              "CEP72"             
[1885] "RHBDD1"             "KLC1"               "KLC2"              
[1888] "FBXW11"             "BAZ2B"              "RPL7A"             
[1891] "TANK"               "MTHFSD"             "CHCHD5"            
[1894] "WDR11"              "TRPT1"              "ZNF516"            
[1897] "SMG5"               "SPRTN"              "SLC39A9"           
[1900] "GABPA"              "SLC39A6"            "MTHFD1L"           
[1903] "MYH15"              "LMF2"               "LMF1"              
[1906] "RTRAF"              "PIK3AP1"            "HMBS"              
[1909] "TLCD3A"             "PPEF1"              "SCAF1"             
[1912] "LEF1"               "SCAF8"              "MTFMT"             
[1915] "TMEM63B"            "AFDN"               "ATAD2B"            
[1918] "B4GALNT4"           "RBM3"               "RPL23A"            
[1921] "AP1S3"              "NDE1"               "ATP5MC2"           
[1924] "PGD"                "DYM"                "IVNS1ABP"          
[1927] "BMI1"               "FOXP4"              "SEPSECS"           
[1930] "ARSL"               "HEXB"               "CEPT1"             
[1933] "HEXD"               "RBMX"               "OGA"               
[1936] "FUT8"               "IFRD2"              "GSTA4"             
[1939] "COQ8A"              "SF1"                "FBLN7"             
[1942] "DDX39B"             "DDX39A"             "STRAP"             
[1945] "CBFB"               "KIFC2"              "KIFC3"             
[1948] "KIFC1"              "CYLD"               "GATAD1"            
[1951] "STARD10"            "STARD13"            "ARHGEF10L"         
[1954] "ADAR"               "ADAL"               "ZNF180"            
[1957] "ZNF182"             "HYKK"               "BLVRB"             
[1960] "BLVRA"              "LUZP1"              "DYNLT2B"           
[1963] "RNPEP"              "INTS11"             "INTS10"            
[1966] "INTS15"             "INTS14"             "CERCAM"            
[1969] "RANBP9"             "RANBP3"             "TXN2"              
[1972] "AGAP3"              "GXYLT1"             "STIP1"             
[1975] "TAPT1"              "ANO10"              "CADM4"             
[1978] "ARNT"               "CSPP1"              "TRAM1"             
[1981] "GDPD3"              "GDPD5"              "TGFB1"             
[1984] "TBCEL"              "PUS1"               "MTERF2"            
[1987] "OSGEPL1"            "PUS3"               "FGD1"              
[1990] "UIMC1"              "COMMD10"            "YWHAQ"             
[1993] "YWHAB"              "C14H8orf76"         "PLEKHO2"           
[1996] "TMEM9"              "ROCK2"              "AGER"              
[1999] "CAPRIN2"            "CAPRIN1"            "CCNT2"             
[2002] "ENSBTAG00000046614" "VRK1"               "VRK2"              
[2005] "WNK2"               "NR2C2"              "USP39"             
[2008] "USP30"              "USP32"              "USP33"             
[2011] "SHMT2"              "PLD1"               "PLD2"              
[2014] "PPFIBP1"            "PPFIBP2"            "RUNX2"             
[2017] "RRP1"               "RRP7"               "DOCK1"             
[2020] "DOCK7"              "SAAL1"              "TNFRSF12A"         
[2023] "VCPKMT"             "SLC23A1"            "LRRC66"            
[2026] "HSPH1"              "SUPT7L"             "TNRC18"            
[2029] "SLC9A8"             "PLEKHB1"            "JUP"               
[2032] "SEC13"              "ARHGEF39"           "REV1"              
[2035] "RHBDF1"             "RPP30"              "CTNND1"            
[2038] "FBXO7"              "FBXO9"              "MTERF3"            
[2041] "MYEF2"              "TOMM70"             "PPIE"              
[2044] "PPID"               "ISCU"               "CORO1B"            
[2047] "CORO1C"             "RING1"              "DCPS"              
[2050] "WASF2"              "PTHLH"              "FAU"               
[2053] "RRP12"              "AP4E1"              "TSEN34"            
[2056] "SHTN1"              "GARIN1B"            "ATF6B"             
[2059] "HECTD1"             "CCS"                "CCDC28B"           
[2062] "PDE7A"              "FLII"               "FAM193B"           
[2065] "PIR"                "NUF2"               "COG3"              
[2068] "COG2"               "CHTOP"              "COG7"              
[2071] "CRCP"               "COG5"               "COG4"              
[2074] "ANKRD50"            "POC5"               "AKR1A1"            
[2077] "NPRL3"              "NPRL2"              "PLXNB2"            
[2080] "PLXNB1"             "PCBP4"              "L3MBTL2"           
[2083] "PCBP2"              "PCBP3"              "RNF220"            
[2086] "LZTS3"              "SIRT2"              "NBR1"              
[2089] "SIRT4"              "MED30"              "MED31"             
[2092] "BICRA"              "MOGS"               "RBM26"             
[2095] "RBM27"              "RBM22"              "EPHA2"             
[2098] "EPHA1"              "GSE1"               "TRMT6"             
[2101] "TRMT5"              "KDM6B"              "MNAT1"             
[2104] "SEMA3B"             "SEMA3F"             "OXNAD1"            
[2107] "DESI2"              "ARL1"               "RRM1"              
[2110] "ZC3H12A"            "DERA"               "TMEM183A"          
[2113] "TFAM"               "TXNL1"              "TMX4"              
[2116] "ENSBTAG00000050187" "DAZAP1"             "DAZAP2"            
[2119] "ENSBTAG00000053238" "CREB3L1"            "CREB3L4"           
[2122] "PGAP3"              "PGAP2"              "TLCD4"             
[2125] "WLS"                "RARS2"              "H3-3B"             
[2128] "CDC42SE2"           "ENSBTAG00000009664" "HEBP1"             
[2131] "HBS1L"              "VAC14"              "NDUFB5"            
[2134] "APRT"               "ZFYVE26"            "TNFSF12"           
[2137] "PUM3"               "SFXN4"              "SFXN1"             
[2140] "GEMIN5"             "CCT2"               "CCT3"              
[2143] "CCT7"               "CCT4"               "CCT5"              
[2146] "TIMM13"             "ARL13A"             "AKTIP"             
[2149] "GFM1"               "ZC3H3"              "CROT"              
[2152] "ENSBTAG00000012208" "TNFRSF10D"          "DCTN2"             
[2155] "DCTN3"              "DCTN1"              "SLC4A9"            
[2158] "DCTN4"              "NEXN"               "BROX"              
[2161] "CYP20A1"            "BPHL"               "CMBL"              
[2164] "LDLRAP1"            "PCID2"              "IGSF9"             
[2167] "CTNNB1"             "MOB1B"              "HMOX2"             
[2170] "MYOF"               "TMEM41A"            "TMEM41B"           
[2173] "CRYL1"              "CNOT9"              "CNOT8"             
[2176] "CNOT3"              "AARS1"              "AARS2"             
[2179] "CNOT7"              "CNOT6"              "RNMT"              
[2182] "ITGB1"              "ITGB5"              "ITGB4"             
[2185] "ITGB6"              "YARS2"              "SLC37A1"           
[2188] "ATN1"               "MYO6"               "NR2C1"             
[2191] "MAN1B1"             "RFNG"               "SLC12A4"           
[2194] "SLC12A7"            "ST7"                "SLC12A9"           
[2197] "FGB"                "VSIG10L"            "TFB1M"             
[2200] "TESK2"              "MORN3"              "AASDH"             
[2203] "TSEN15"             "ALDH5A1"            "LEPROTL1"          
[2206] "SPTY2D1"            "SNX7"               "SNX6"              
[2209] "SNX5"               "SNX4"               "WHRN"              
[2212] "PTTG1IP"            "CCDC120"            "KHSRP"             
[2215] "TIMELESS"           "STK26"              "STK25"             
[2218] "STK24"              "PHKG2"              "PKM"               
[2221] "ITPK1"              "RNASEH2A"           "CEP170"            
[2224] "RNASEH2B"           "COMTD1"             "DTYMK"             
[2227] "NEIL2"              "BAIAP2L1"           "AHI1"              
[2230] "ITFG2"              "ITFG1"              "ENAH"              
[2233] "ASL"                "DOCK6"              "ATRAID"            
[2236] "COL5A1"             "SH3BP1"             "LAMP1"             
[2239] "EP300"              "DUT"                "DIS3L"             
[2242] "ENSBTAG00000007187" "ADSS2"              "MICOS13"           
[2245] "MICOS10"            "RPRD1A"             "RPRD1B"            
[2248] "ASAH1"              "RAD54B"             "PRR3"              
[2251] "MED12"              "DVL1"               "ABCB7"             
[2254] "ABCB6"              "MED16"              "MED17"             
[2257] "CRACR2A"            "PSME3"              "MTSS2"             
[2260] "SLC9A1"             "PPP3CC"             "TOPBP1"            
[2263] "SLF2"               "SLF1"               "LIN7C"             
[2266] "IST1"               "SLC30A9"            "SLC30A5"           
[2269] "SLC30A6"            "FURIN"              "ENSBTAG00000053433"
[2272] "EML2"               "EML3"               "EML4"              
[2275] "PLEKHB2"            "ZMYND8"             "MIPOL1"            
[2278] "GMPS"               "CNN3"               "CNN2"              
[2281] "DHODH"              "ZNF277"             "NCAPH"             
[2284] "NCAPG"              "ARHGEF37"           "NOP14"             
[2287] "NOP16"              "SEC23IP"            "MAML3"             
[2290] "TRPM4"              "TRPM7"              "LARGE1"            
[2293] "LARGE2"             "TUBB3"              "C14H8orf33"        
[2296] "HERC5"              "HERC6"              "APTX"              
[2299] "KATNIP"             "TFDP2"              "TFDP1"             
[2302] "MIS18A"             "RHOT1"              "BCAS4"             
[2305] "BCAS3"              "SLC8A1"             "BCL7B"             
[2308] "EFNA3"              "GALNT16"            "PORCN"             
[2311] "LRP1"               "GALNT10"            "LRP5"              
[2314] "CDS1"               "LRP8"               "HARS2"             
[2317] "STIM1"              "STIM2"              "ANTXR1"            
[2320] "MAP4"               "TEAD3"              "TEAD2"             
[2323] "PTPN22"             "PTPN23"             "MRPL18"            
[2326] "ESRRA"              "KMT2D"              "MRPL19"            
[2329] "SRP54"              "THG1L"              "EBPL"              
[2332] "TOM1L2"             "YIF1B"              "ZNF512B"           
[2335] "MDFI"               "GSS"                "DHCR7"             
[2338] "AFG3L2"             "SERPINB9"           "GSN"               
[2341] "CEMIP2"             "NSMF"               "MIDEAS"            
[2344] "ANKMY2"             "DAP"                "PTBP1"             
[2347] "NNT"                "HK1"                "ATP2B1"            
[2350] "CACNA2D1"           "FDPS"               "FN1"               
[2353] "MSRA"               "XRN2"               "RFC3"              
[2356] "FBXO6"              "PABPC1"             "PABPC4"            
[2359] "BCORL1"             "EED"                "MAPKAPK5"          
[2362] "MAPKAPK3"           "PDHX"               "PPME1"             
[2365] "PIK3R4"             "PIK3R2"             "ENSBTAG00000054857"
[2368] "DENND5A"            "GPX8"               "LRRC14"            
[2371] "CRLS1"              "AASDHPPT"           "TOMM40L"           
[2374] "RBKS"               "IDE"                "DROSHA"            
[2377] "CCDC107"            "CGN"                "POLD2"             
[2380] "POLD3"              "PML"                "REEP4"             
[2383] "SEC22B"             "ARL6IP6"            "ARL6IP1"           
[2386] "FER"                "MAPK8IP3"           "STAU2"             
[2389] "ID4"                "HP1BP3"             "CD164"             
[2392] "MSN"                "FMO4"               "OPLAH"             
[2395] "SEC31A"             "UBOX5"              "ANKRD6"            
[2398] "GRAMD2A"            "AQR"                "DISP1"             
[2401] "MPPE1"              "PDGFA"              "PDGFC"             
[2404] "ORC6"               "ORC4"               "ORC5"              
[2407] "ORC2"               "ORC3"               "RCC1"              
[2410] "RCC2"               "DNM1L"              "DUOXA1"            
[2413] "FGFR1OP2"           "NCBP1"              "ARFRP1"            
[2416] "NT5DC3"             "SPTLC2"             "SPTLC1"            
[2419] "KDM2A"              "ABCD3"              "KDM2B"             
[2422] "ABCD4"              "CBLC"               "PPHLN1"            
[2425] "OSGEP"              "SIRPA"              "TRAPPC9"           
[2428] "TRAPPC8"            "MTCP1"              "PSMG2"             
[2431] "NUP133"             "LIN37"              "NDUFAF5"           
[2434] "KIAA0586"           "NDUFAF7"            "NDUFAF6"           
[2437] "SZT2"               "NOL9"               "CHTF18"            
[2440] "SAR1A"              "NOL6"               "NIPSNAP2"          
[2443] "CLPTM1"             "CDC45"              "CDC40"             
[2446] "ENSBTAG00000051457" "BIN1"               "UBTF"              
[2449] "CDCA3"              "CDCA8"              "METAP1"            
[2452] "VPS50"              "RALB"               "SPG11"             
[2455] "PCK2"               "SYTL4"              "SYTL1"             
[2458] "SPRED2"             "GK"                 "PLEKHH3"           
[2461] "ESRP1"              "RELA"               "PRX"               
[2464] "ZMPSTE24"           "MRPL35"             "MRPL32"            
[2467] "TMEM131L"           "UBE2R2"             "MRPL39"            
[2470] "THOC2"              "THOC1"              "THOC7"             
[2473] "THOC6"              "THOC5"              "HSD3B1"            
[2476] "RNF103"             "MTRR"               "MAVS"              
[2479] "NUP88"              "COPS8"              "FOXP1"             
[2482] "RCCD1"              "MSL3"               "ERI2"              
[2485] "COPS6"              "NUP85"              "COPS4"             
[2488] "YTHDF3"             "PPOX"               "ZNF598"            
[2491] "ERI1"               "RCC1L"              "PLCH2"             
[2494] "TKT"                "VEZF1"              "FAM135A"           
[2497] "NUDT9"              "DLD"                "NUDT3"             
[2500] "TK2"                "PHLDB1"             "PHLDB2"            
[2503] "PHLDB3"             "ATP5F1A"            "ATP5F1C"           
[2506] "MEF2A"              "FBXL20"             "RPLP2"             
[2509] "RPLP1"              "RPLP0"              "TEX10"             
[2512] "IPPK"               "CIB2"               "NDFIP2"            
[2515] "MTMR12"             "MTMR10"             "UGDH"              
[2518] "NCAPH2"             "RABL2B"             "RAB27A"            
[2521] "TTC27"              "METAP1D"            "MFN2"              
[2524] "MFN1"               "FAM117B"            "MAD2L2"            
[2527] "SVIL"               "KTN1"               "RESTB"             
[2530] "CD99L2"             "POR"                "ST3GAL5"           
[2533] "GALNS"              "NEK2"               "CEP135"            
[2536] "BCKDHB"             "ARHGAP35"           "BCKDHA"            
[2539] "KHDC4"              "PIBF1"              "GPS1"              
[2542] "FHIP1B"             "GLO1"               "WSB1"              
[2545] "FLCN"               "SLC15A4"            "RBM42"             
[2548] "RBM48"              "TTC17"              "TTC13"             
[2551] "TTC19"              "SLBP"               "HIF1A"             
[2554] "ABCF3"              "PPM1B"              "PPM1M"             
[2557] "PPM1J"              "PPM1H"              "PJA2"              
[2560] "CHEK2"              "PAXX"               "CHEK1"             
[2563] "DALRD3"             "PRKAB2"             "PTPN3"             
[2566] "PTPN2"              "GINS2"              "GINS3"             
[2569] "BTF3"               "DDR1"               "STUB1"             
[2572] "LRCH1"              "LRCH3"              "PTDSS1"            
[2575] "AGBL3"              "AGBL2"              "EVI5L"             
[2578] "ARRB2"              "NEK9"               "PSMA3"             
[2581] "PSMA7"              "PSMA5"              "DSG2"              
[2584] "ZNF106"             "MSH2"               "MSH3"              
[2587] "FBXO42"             "GUCD1"              "PRKAA1"            
[2590] "RMND5B"             "TRAFD1"             "AGPAT2"            
[2593] "KIAA1217"           "PEX10"              "PEX16"             
[2596] "CDC37L1"            "PRRC2A"             "AADAT"             
[2599] "MINDY3"             "COG6"               "ANXA8L1"           
[2602] "EPCAM"              "PPP1CB"             "WBP1"              
[2605] "SRP9"               "DENND3"             "PPP1R16A"          
[2608] "HSDL1"              "UBR5"               "UBR4"              
[2611] "SOCS7"              "TMA16"              "PPP2CA"            
[2614] "CCNY"               "CCNF"               "CCNC"              
[2617] "CCNH"               "CCNI"               "CCNK"              
[2620] "PCM1"               "NPHP4"              "TBRG4"             
[2623] "RBM7"               "IL1R1"              "ABHD18"            
[2626] "LRRK1"              "PLEKHJ1"            "ABHD10"            
[2629] "ABHD11"             "ABHD12"             "MRPL13"            
[2632] "ARPC3"              "UAP1"               "RNF41"             
[2635] "RNF40"              "DCUN1D1"            "DCUN1D2"           
[2638] "ITPR3"              "ITPR1"              "KDSR"              
[2641] "LRIG1"              "RNF126"             "AIFM1"             
[2644] "IL17RC"             "RNF121"             "POT1"              
[2647] "NCOR2"              "NCOR1"              "TEC"               
[2650] "REPS1"              "TEF"                "REPS2"             
[2653] "NECTIN2"            "NBN"                "NECTIN4"           
[2656] "TMEM30A"            "NFKB2"              "TES"               
[2659] "DNPEP"              "RAP2C"              "CERT1"             
[2662] "ZFTA"               "ENSBTAG00000046172" "PIAS2"             
[2665] "PIAS1"              "ENSBTAG00000024482" "PIAS4"             
[2668] "ZNF311"             "EOGT"               "ZNF317"            
[2671] "ZNF318"             "TEX30"              "P2RX5"             
[2674] "P2RX4"              "HADHB"              "DENND11"           
[2677] "HADHA"              "SAE1"               "STPG1"             
[2680] "RMDN2"              "RMDN3"              "RMDN1"             
[2683] "ALS2"               "RTF2"               "DENND1B"           
[2686] "DENND1A"            "LRRC59"             "SDHA"              
[2689] "SDHC"               "SDHB"               "SDHD"              
[2692] "SHARPIN"            "AP1M2"              "CCDC141"           
[2695] "L1CAM"              "CCDC149"            "DLG1"              
[2698] "SMG7"               "SMG6"               "RAB3IP"            
[2701] "SMG9"               "SMG8"               "FAM114A1"          
[2704] "IGF1R"              "PTGR1"              "PTGR2"             
[2707] "OSBPL8"             "OSBPL9"             "CEP112"            
[2710] "GMIP"               "OSBPL2"             "ALS2CL"            
[2713] "OSBPL6"             "R3HCC1L"            "OSBPL5"            
[2716] "TUBB4B"             "TEX2"               "ARHGAP17"          
[2719] "ARHGAP12"           "ARHGAP10"           "STARD3"            
[2722] "ARHGAP18"           "CAPZB"              "CHKB"              
[2725] "ENSBTAG00000038635" "POLR1E"             "GLMP"              
[2728] "DSP"                "GLMN"               "TTC33"             
[2731] "TTC32"              "C5H12orf29"         "AUH"               
[2734] "SS18"               "FRMPD1"             "CAPZA2"            
[2737] "CAPZA1"             "LMO7"               "ME2"               
[2740] "TRPC4AP"            "MCRS1"              "LARS1"             
[2743] "AFAP1"              "LARS2"              "ERAL1"             
[2746] "DDX17"              "DDX11"              "PSMC5"             
[2749] "PSMC6"              "ARFIP1"             "ARFIP2"            
[2752] "KIF18B"             "TRIP11"             "TRIP12"            
[2755] "TRIP13"             "CERK"               "NCLN"              
[2758] "RGCC"               "GRHPR"              "LIN7B"             
[2761] "CLSTN1"             "EIF3H"              "EIF3I"             
[2764] "EIF3J"              "EIF3L"              "EIF3M"             
[2767] "EIF3B"              "EIF3D"              "EIF3F"             
[2770] "CDKN2A"             "EDEM2"              "EDEM3"             
[2773] "INPP5F"             "SAP30L"             "UBTD2"             
[2776] "UBTD1"              "NEIL1"              "C1D"               
[2779] "NFATC2"             "NFATC3"             "MYCBPAP"           
[2782] "AP2B1"              "HCCS"               "GTF2E2"            
[2785] "PLEK2"              "UBP1"               "CD40"              
[2788] "ALKBH8"             "VPS53"              "VPS52"             
[2791] "ALKBH5"             "ALKBH3"             "RALA"              
[2794] "VPS54"              "DBF4B"              "PVR"               
[2797] "DNAJB2"             "AMDHD2"             "PPP1R13B"          
[2800] "NIPAL2"             "RAB24"              "HELZ"              
[2803] "COL17A1"            "GRIK2"              "RNF145"            
[2806] "GRSF1"              "SYNRG"              "PHB1"              
[2809] "MSH6"               "FAM219B"            "COP1"              
[2812] "XPR1"               "PACSIN2"            "MYG1"              
[2815] "COPA"               "INTU"               "CDK20"             
[2818] "AGTPBP1"            "TOE1"               "ENSBTAG00000045596"
[2821] "GPR137"             "VTI1A"              "ATP6V1C2"          
[2824] "ATP6V1C1"           "NT5C"               "ATF7IP"            
[2827] "SPIDR"              "OCIAD1"             "PNPLA2"            
[2830] "TRIM16"             "CIP2A"              "CAMKMT"            
[2833] "ERLEC1"             "SH3GLB1"            "SH3GLB2"           
[2836] "PPP1R37"            "EHHADH"             "INPP5B"            
[2839] "NME7"               "INPP5K"             "MSANTD2"           
[2842] "CNST"               "HELQ"               "CLSPN"             
[2845] "EPB41"              "MATR3"              "VPS37C"            
[2848] "VPS37A"             "UNC5B"              "CLUH"              
[2851] "HMCES"              "KATNAL1"            "PRKAR1A"           
[2854] "ATG10"              "KIAA0753"           "ATG12"             
[2857] "SEC14L1"            "UPF1"               "CARNMT1"           
[2860] "PHTF1"              "CASK"               "CAST"              
[2863] "VCPIP1"             "WBP11"              "PRKRIP1"           
[2866] "GNAS"               "PALLD"              "COLGALT1"          
[2869] "TTF2"               "RBMS1"              "AEBP2"             
[2872] "LTA4H"              "ANXA3"              "ANXA4"             
[2875] "ANXA7"              "TPST1"              "MCM7"              
[2878] "MCM5"               "MCM4"               "MCM3"              
[2881] "SASS6"              "ZDHHC20"            "DUSP13"            
[2884] "MCM8"               "EPC2"               "EPC1"              
[2887] "RELCH"              "M6PR"               "KIFAP3"            
[2890] "MROH1"              "ZNF143"             "ZNF142"            
[2893] "MBIP"               "PYGB"               "PYGL"              
[2896] "DDX3X"              "VWA8"               "SOD1"              
[2899] "VWA7"               "TMF1"               "RANGAP1"           
[2902] "BIVM"               "PMS1"               "PMS2"              
[2905] "MST1R"              "ENSBTAG00000025929" "SLC19A1"           
[2908] "NIT2"               "NIT1"               "CCDC61"            
[2911] "DPY19L1"            "INO80"              "EP400"             
[2914] "TMEM116"            "KANSL1L"            "CDON"              
[2917] "SLC35A5"            "SLC35A1"            "SLC35A2"           
[2920] "SLC35A3"            "MPDZ"               "FAF1"              
[2923] "ALKBH7"             "PGM2"               "PGM3"              
[2926] "ABCB10"             "SLC25A40"           "SLC25A44"          
[2929] "CDC27"              "CDC23"              "STRADA"            
[2932] "ENSBTAG00000050785" "NUP155"             "LIN54"             
[2935] "LIN52"              "REX1BD"             "MYNN"              
[2938] "CYRIB"              "CARS2"              "FYTTD1"            
[2941] "KIAA1614"           "TNPO3"              "TNPO1"             
[2944] "MAPK3"              "MAPK6"              "PPP1R12A"          
[2947] "PPP1R12B"           "PPP1R12C"           "MAPK8"             
[2950] "MAPK9"              "BCOR"               "METTL8"            
[2953] "METTL9"             "VPS35"              "GPBP1L1"           
[2956] "VPS36"              "VPS39"              "METTL3"            
[2959] "METTL4"             "METTL5"             "METTL6"            
[2962] "STAT5B"             "STAT5A"             "KCTD3"             
[2965] "KCTD9"              "UST"                "SLC18B1"           
[2968] "EXOC6B"             "NRAS"               "PDZD11"            
[2971] "SLC38A11"           "SLC38A10"           "PXN"               
[2974] "SHBG"               "PACS1"              "PACS2"             
[2977] "SBNO2"              "RNF167"             "RNF166"            
[2980] "MACROH2A1"          "RNF168"             "PLEKHM2"           
[2983] "BRAF"               "ZBTB49"             "CTC1"              
[2986] "P4HA2"              "FDXR"               "RPF2"              
[2989] "ZFYVE16"            "ALMS1"              "MRPL52"            
[2992] "MALT1"              "DDB1"               "TRIQK"             
[2995] "STK16"              "AP5M1"              "TRAF3IP2"          
[2998] "IQCK"               "IQCH"               "CCDC90B"           
[3001] "MBTD1"              "POP1"               "POP4"              
[3004] "FDX2"               "FDX1"               "SRSF10"            
[3007] "RARS1"              "MMP13"              "DSTYK"             
[3010] "BLMH"               "TCN2"               "ATXN3"             
[3013] "SRGAP2"             "EPS8L1"             "AP1AR"             
[3016] "GPRC5C"             "STRIP1"             "SCLT1"             
[3019] "NEDD1"              "NEDD4"              "SMC4"              
[3022] "PYROXD1"            "SMC6"               "SFR1"              
[3025] "AREL1"              "CPOX"               "LASP1"             
[3028] "SHISA5"             "ALG14"              "RIOK3"             
[3031] "MICALL1"            "MICALL2"            "MARF1"             
[3034] "RBMS2"              "GYG2"               "COX18"             
[3037] "RAB23"              "MREG"               "TRIM3"             
[3040] "TDP1"               "NKPD1"              "COX15"             
[3043] "MDN1"               "PTK2B"              "MORC3"             
[3046] "DAB2"               "HYOU1"              "SYNJ2BP"           
[3049] "MKLN1"              "EEFSEC"             "RAB5A"             
[3052] "RAB5C"              "PROM2"              "NHEJ1"             
[3055] "KPTN"               "SLC41A3"            "SCARB2"            
[3058] "SCARB1"             "WNT7B"              "ANXA1"             
[3061] "ERAP1"              "NMRK1"              "DDX59"             
[3064] "HERC2"              "DDX52"              "DDX56"             
[3067] "TXNRD2"             "GATB"               "TXNRD1"            
[3070] "BUB1"               "BUB3"               "UBE2E1"            
[3073] "UBE2E2"             "DNAH7"              "MYBPC3"            
[3076] "RPL7L1"             "MCM2"               "TMEM131"           
[3079] "TMEM135"            "TMEM138"            "TMEM139"           
[3082] "TRPC1"              "COASY"              "CDKL2"             
[3085] "AMBRA1"             "XG"                 "GNB3"              
[3088] "PUM1"               "CKAP2L"             "PLPP1"             
[3091] "GTF2A2"             "CAMSAP3"            "IQGAP1"            
[3094] "CDYL"               "RPE"                "SEPHS1"            
[3097] "PCMTD2"             "ARNTL"              "PCMTD1"            
[3100] "TECPR1"             "TECPR2"             "NDUFS8"            
[3103] "CALD1"              "CCNB2"              "VPS18"             
[3106] "VPS16"              "VPS11"              "COQ3"              
[3109] "BPTF"               "PCCB"               "PCCA"              
[3112] "FCHO2"              "FCHO1"              "CLN5"              
[3115] "CLN3"               "AUP1"               "IFTAP"             
[3118] "TOR1AIP2"           "TOR1AIP1"           "RNF185"            
[3121] "LIMA1"              "RNF181"             "TCF7L2"            
[3124] "BOK"                "RBX1"               "HRAS"              
[3127] "CDYL2"              "MFF"                "LIMCH1"            
[3130] "CLDND1"             "JMJD1C"             "RIC8B"             
[3133] "BAHCC1"             "BABAM2"             "LAMC1"             
[3136] "RWDD4"              "GSTT1"              "CDC14B"            
[3139] "CDC14A"             "PHF6"               "SPATA6L"           
[3142] "PHF2"               "LAMTOR2"            "LAMTOR3"           
[3145] "SH3YL1"             "DDX31"              "STRN4"             
[3148] "STRN3"              "VARS2"              "VARS1"             
[3151] "RPS25"              "RPS23"              "RPS20"             
[3154] "RPS28"              "MVB12B"             "ATRX"              
[3157] "AGRN"               "HSD11B1L"           "ZNF408"            
[3160] "GPSM2"              "GFM2"               "GPSM1"             
[3163] "C2CD3"              "PRELID1"            "MDH1"              
[3166] "MIEN1"              "SMARCA5"            "VPS33B"            
[3169] "VPS33A"             "NBAS"               "PRDM1"             
[3172] "PPP6R2"             "NIF3L1"             "TMBIM6"            
[3175] "TMBIM4"             "TMBIM1"             "CASP4"             
[3178] "CASP2"              "CASP8"              "LSG1"              
[3181] "PICALM"             "SETD1A"             "AKT2"              
[3184] "AKT3"               "TTC9C"              "TRMT11"            
[3187] "MRC2"               "TRMT13"             "ANAPC16"           
[3190] "SNRNP40"            "SIAE"               "C7H1orf35"         
[3193] "PRXL2B"             "SMS"                "MYB"               
[3196] "ENTPD2"             "TRMT1L"             "RSPH10B"           
[3199] "SPC25"              "GNS"                "LANCL2"            
[3202] "LANCL1"             "NPEPPS"             "RAB7B"             
[3205] "RAB7A"              "GNPNAT1"            "KIF3B"             
[3208] "WNT5A"              "ASPH"               "MUTYH"             
[3211] "FOXK2"              "TBC1D8"             "TBC1D9"            
[3214] "MRPS35"             "TBC1D1"             "TBC1D7"            
[3217] "MRTFB"              "ABHD16A"            "PDSS2"             
[3220] "UNC13B"             "WAPL"               "HNRNPUL1"          
[3223] "DEGS1"              "RBM18"              "DPH6"              
[3226] "PAIP1"              "TPRA1"              "EMP2"              
[3229] "BEND6"              "CCDC22"             "DCAF13"            
[3232] "DCAF12"             "FRMD4B"             "DCAF17"            
[3235] "DCAF15"             "PAPSS1"             "TXN"               
[3238] "CDKN3"              "WARS2"              "WARS1"             
[3241] "TRMT10A"            "UBE2G1"             "KCTD20"            
[3244] "SLC35E3"            "PRPF38A"            "WDSUB1"            
[3247] "G3BP1"              "G3BP2"              "MYOZ1"             
[3250] "ALDH9A1"            "IFNAR2"             "SGPL1"             
[3253] "APBB2"              "APBB3"              "IRAK1"             
[3256] "IRAK4"              "WDR5"               "WDR3"              
[3259] "WRN"                "SMARCD2"            "SMARCD1"           
[3262] "CCND1"              "CEP295"             "CEP290"            
[3265] "TCF12"              "UROS"               "UROD"              
[3268] "SERPINE2"           "SH2D5"              "FAM118A"           
[3271] "DMAP1"              "HMMR"               "PDLIM1"            
[3274] "PDLIM2"             "RPRD2"              "MCCC2"             
[3277] "FTO"                "TNK2"               "TNK1"              
[3280] "TUBGCP3"            "ZDHHC5"             "ZDHHC4"            
[3283] "ZDHHC7"             "ZDHHC6"             "ZDHHC9"            
[3286] "TUBGCP5"            "TTC39C"             "TTC39B"            
[3289] "KLHL26"             "CAPNS1"             "KLHL20"            
[3292] "KLHL23"             "KLHL29"             "POLG"              
[3295] "TAF12"              "POLB"               "POLN"              
[3298] "POLK"               "POLI"               "CCNDBP1"           
[3301] "NUS1"               "LAMA3"              "LAMA5"             
[3304] "SIGMAR1"            "EAF1"               "TAF1C"             
[3307] "ENSBTAG00000021237" "TAF1A"              "F3"                
[3310] "TAF1D"              "F8"                 "GSTZ1"             
[3313] "TEPSIN"             "EI24"               "PRC1"              
[3316] "FYB1"               "EPS15"              "PPFIA4"            
[3319] "PPFIA3"             "PPFIA1"             "MAB21L3"           
[3322] "TOX4"               "TRIM27"             "STON1"             
[3325] "RTN4"               "MIS18BP1"           "KPNB1"             
[3328] "HGS"                "RTN2"               "R3HDM1"            
[3331] "ABR"                "BAIAP2"             "PARD3"             
[3334] "PRCC"               "MALSU1"             "ZNF398"            
[3337] "ZNF462"             "PRCP"               "ZNF394"            
[3340] "PKP4"               "ARAF"               "PKP2"              
[3343] "NUDT22"             "SPIN1"              "IFT52"             
[3346] "TEP1"               "TNFRSF21"           "CNOT2"             
[3349] "PROSER1"            "PROSER2"            "SLX4IP"            
[3352] "CNOT4"              "ELMO2"              "ELMO3"             
[3355] "SLC29A3"            "GLE1"               "PLXDC2"            
[3358] "ZWILCH"             "GALNT6"             "GALNT7"            
[3361] "GALNT1"             "GALNT2"             "GALNT3"            
[3364] "PAAF1"              "DMWD"               "RFC5"              
[3367] "RFC4"               "RFC1"               "RFC2"              
[3370] "KIF15"              "ST6GALNAC6"         "CBX5"              
[3373] "CBX4"               "ATXN7L1"            "FASTKD2"           
[3376] "FASTKD1"            "PSEN1"              "WDR26"             
[3379] "RAB18"              "CCPG1"              "WDR20"             
[3382] "RAB10"              "RAB12"              "RAB14"             
[3385] "MAPK4"              "RAB1A"              "NAGLU"             
[3388] "IGF2BP2"            "KIF1C"              "CD109"             
[3391] "SHOC2"              "ERCC1"              "ERCC2"             
[3394] "ERCC4"              "ERCC6"              "GNB1L"             
[3397] "MRPS15"             "MRPS10"             "SPIRE2"            
[3400] "UNC119"             "UBE2I"              "PFKP"              
[3403] "PFKM"               "PFKL"               "PRIMPOL"           
[3406] "MFSD8"              "CCHCR1"             "LSM1"              
[3409] "LSM2"               "MFSD6"              "MZT1"              
[3412] "TAMM41"             "DCBLD1"             "SSR1"              
[3415] "SSR3"               "SSR4"               "COPS7A"            
[3418] "NCDN"               "CASP8AP2"           "PPARGC1A"          
[3421] "RANBP10"            "USB1"               "GNPDA2"            
[3424] "MAGI3"              "MAGI1"              "KLHDC10"           
[3427] "C24H18orf25"        "C24H18orf21"        "SLC25A20"          
[3430] "SLC25A26"           "SLC25A24"           "COPB2"             
[3433] "KDM4C"              "CARM1"              "MIIP"              
[3436] "B9D1"               "MKS1"               "PGK1"              
[3439] "BECN1"              "SMTNL2"             "RPAP1"             
[3442] "FAAP100"            "OXA1L"              "TINAGL1"           
[3445] "C6orf52"            "PSTPIP2"            "KIAA0100"          
[3448] "POFUT2"             "SNX17"              "SNX16"             
[3451] "SNX14"              "SEC23A"             "SNX11"             
[3454] "SNX19"              "SLC12A6"            "DPM1"              
[3457] "SMTN"               "IFNLR1"             "TYW5"              
[3460] "TMEM87B"            "TMEM87A"            "SGK3"              
[3463] "URM1"               "CHURC1"             "TBC1D9B"           
[3466] "TMTC4"              "TMTC3"              "MAP4K3"            
[3469] "MAP4K5"             "C25H16orf72"        "SPATA20"           
[3472] "SPATA24"            "ZPR1"               "OCEL1"             
[3475] "MICU2"              "MCUR1"              "IMP4"              
[3478] "ENSBTAG00000007075" "SON"                "NIPBL"             
[3481] "GAK"                "SUV39H2"            "NUMB"              
[3484] "DOP1B"              "HAGH"               "TFCP2"             
[3487] "CKAP2"              "CKAP5"              "WASHC4"            
[3490] "WASHC5"             "ATP23"              "SCO1"              
[3493] "SPINT2"             "SPINT1"             "ITSN1"             
[3496] "NDST1"              "ITSN2"              "MMADHC"            
[3499] "KHK"                "SCAMP2"             "SCAMP1"            
[3502] "TSPAN5"             "FAM193A"            "TDP2"              
[3505] "ZNF445"             "L3MBTL3"            "PPIP5K1"           
[3508] "SERAC1"             "ADAMTS14"           "AFAP1L2"           
[3511] "PCMT1"              "SLAIN2"             "THBS3"             
[3514] "CPA4"               "CPA5"               "SLMAP"             
[3517] "ATG9A"              "LNX2"               "STAG2"             
[3520] "STAG1"              "YIPF2"              "AP1G1"             
[3523] "AP1G2"              "TMEM50B"            "EHD2"              
[3526] "EHD1"               "NDEL1"              "GON4L"             
[3529] "TMED5"              "TMED4"              "TMED1"             
[3532] "HNRNPK"             "HNRNPC"             "RPL27A"            
[3535] "HNRNPF"             "EEF1B2"             "GOLM2"             
[3538] "C1H3orf33"          "MPHOSPH9"           "PLGRKT"            
[3541] "GLUD1"              "TADA3"              "CD53"              
[3544] "AAR2"               "CD59"               "RAB35"             
[3547] "RAB34"              "HJURP"              "RAB31"             
[3550] "RAB30"              "DOK4"               "DOK5"              
[3553] "PLS3"               "PDIA6"              "PDIA5"             
[3556] "PDIA3"              "ELF1"               "ARMC8"             
[3559] "ARMC9"              "ARMC6"              "ARMC1"             
[3562] "TTC21B"             "PDCD6IP"            "TTC21A"            
[3565] "SPATA7"             "SPATA6"             "HSPA4"             
[3568] "NELFB"              "HSPA8"              "NELFE"             
[3571] "PPP2R2A"            "NUP50"              "CEP83"             
[3574] "CEP85"              "HNRNPDL"            "ANP32E"            
[3577] "PHKG1"              "CTBP1"              "CTBP2"             
[3580] "HACL1"              "GTF3C1"             "MFSD12"            
[3583] "GTF3C5"             "IQSEC2"             "XPO1"              
[3586] "XPO5"               "XPO4"               "XPO7"              
[3589] "TTL"                "TMEM268"            "H2AZ1"             
[3592] "XPOT"               "EPS15L1"            "ZEB1"              
[3595] "ENSBTAG00000053703" "SFT2D2"             "ATAD1"             
[3598] "DAP3"               "ATAD2"              "TCIRG1"            
[3601] "MINDY4"             "TMEM192"            "GIT1"              
[3604] "GIT2"               "SESN1"              "SHROOM3"           
[3607] "SHROOM4"            "MIOS"               "ENOPH1"            
[3610] "SRPK2"              "BDKRB2"             "FAM20A"            
[3613] "FAM20B"             "FAM20C"             "PEDS1"             
[3616] "EEA1"               "STN1"               "HOMER1"            
[3619] "HOMER3"             "THAP1"              "PIMREG"            
[3622] "THAP6"              "THAP9"              "CHID1"             
[3625] "EWSR1"              "TRIM11"             "RPN2"              
[3628] "TRIM14"             "AHCTF1"             "NOSTRIN"           
[3631] "RCBTB2"             "RCBTB1"             "PI4KB"             
[3634] "ASB3"               "ASB7"               "RINT1"             
[3637] "TBL2"               "SH3BGRL"            "PDE8A"             
[3640] "DBI"                "MANBA"              "TMEM44"            
[3643] "TAF5L"              "TMEM43"             "SERINC1"           
[3646] "SERINC2"            "MED1"               "MED6"              
[3649] "PINK1"              "SCAP"               "ZNF609"            
[3652] "ACVR2B"             "CAMTA2"             "KXD1"              
[3655] "PPP1R9B"            "TCF3"               "SCMH1"             
[3658] "METTL25B"           "EPS8L2"             "STK32C"            
[3661] "STK32A"             "SLC22A15"           "BTD"               
[3664] "BTC"                "NUTF2"              "AMPD3"             
[3667] "AMPD2"              "RPS6KB2"            "ENKUR"             
[3670] "UTP15"              "UTP18"              "DPAGT1"            
[3673] "TET1"               "ATXN2L"             "DLST"              
[3676] "XAB2"               "PRDX6"              "PRDX4"             
[3679] "PRDX3"              "AP3S2"              "OTUB2"             
[3682] "NPTN"               "AXIN1"              "RESF1"             
[3685] "VASP"               "PAPOLG"             "PAPOLA"            
[3688] "LACC1"              "KATNB1"             "DCAF6"             
[3691] "DCAF8"              "ZFR"                "POLR3B"            
[3694] "POLR3A"             "TXNDC5"             "DNMT1"             
[3697] "ASRGL1"             "WDR61"              "CFAP119"           
[3700] "TUT4"               "TUT7"               "SLC25A1"           
[3703] "PRMT1"              "R3HDM2"             "MTPAP"             
[3706] "KIF5B"              "ENSBTAG00000019689" "ACADS"             
[3709] "KAT2B"              "IFNGR1"             "IFNGR2"            
[3712] "SEC16A"             "CMIP"               "ACADL"             
[3715] "ACADM"              "SUCO"               "IARS1"             
[3718] "IARS2"              "USP47"              "USP40"             
[3721] "XDH"                "SMAP1"              "SCRN3"             
[3724] "ACAD9"              "UEVLD"              "RBCK1"             
[3727] "RPS5"               "DHDH"               "VDAC3"             
[3730] "VDAC2"              "RPS8"               "DHX58"             
[3733] "DHX57"              "DEF8"               "TMEM208"           
[3736] "TMEM209"            "GALT"               "GALE"              
[3739] "RPSA"               "NUP54"              "NUP58"             
[3742] "TAPBP"              "CSNK2B"             "MCM3AP"            
[3745] "ALDH1A1"            "PRICKLE1"           "PRICKLE3"          
[3748] "RPL29"              "RPL21"              "SLC16A11"          
[3751] "ATG7"               "ATG5"               "EYA4"              
[3754] "EYA3"               "SMARCB1"            "PIEZO1"            
[3757] "OBI1"               "OAZ1"               "VEZT"              
[3760] "MTBP"               "KDM4B"              "KDM4A"             
[3763] "MED14"              "URI1"               "ENSBTAG00000010871"
[3766] "WDR54"              "KRAS"               "EEF1G"             
[3769] "EEF1D"              "ACSL6"              "ACSL4"             
[3772] "ADAM9"              "ACSL3"              "EIF4G1"            
[3775] "TRIM38"             "RPL8"               "RPL5"              
[3778] "TRIM37"             "G6PC3"              "TMEM120A"          
[3781] "LUC7L"              "NEK11"              "INTS6"             
[3784] "TSC2"               "MNT"                "TSC1"              
[3787] "TPP2"               "TROAP"              "RCN2"              
[3790] "STRIP2"             "ANKRD27"            "ANKRD23"           
[3793] "ACO1"               "RHOA"               "ANKRD29"           
[3796] "TMEM67"             "TMEM65"             "TMEM62"            
[3799] "TMEM68"             "ITM2C"              "KLHL40"            
[3802] "SMC5"               "PAXBP1"             "OGFOD1"            
[3805] "ZNF622"             "ENSBTAG00000037938" "TMEM120B"          
[3808] "RPL3"               "ADA"                "TRIM34"            
[3811] "ADK"                "RETREG2"            "DECR2"             
[3814] "DECR1"              "S100A2"             "ACVR1"             
[3817] "TRAF2"              "TRAF3"              "TRAF5"             
[3820] "TRAF6"              "TRAF7"              "HOOK1"             
[3823] "TMPRSS4"            "ESD"                "TBC1D10B"          
[3826] "MOV10"              "MOCS1"              "OARD1"             
[3829] "COMMD2"             "COMMD3"             "COMMD6"            
[3832] "COMMD7"             "COMMD4"             "METTL13"           
[3835] "METTL16"            "METTL17"            "METTL15"           
[3838] "ZMYM2"              "ZMYM1"              "ZMYM6"             
[3841] "ZMYM4"              "CAMK2D"             "CAMK2G"            
[3844] "CAMK2A"             "TMEM184C"           "UCKL1"             
[3847] "ENOX2"              "CELF6"              "TANGO6"            
[3850] "POLR1H"             "DPY19L3"            "WDR41"             
[3853] "DUS1L"              "WDR43"              "WDR44"             
[3856] "WDR47"              "WDR48"              "JAK1"              
[3859] "GTF2I"              "NR1H3"              "CHUK"              
[3862] "PPARD"              "C5H12orf4"          "CD19"              
[3865] "ASH2L"              "PRKDC"              "MKRN1"             
[3868] "RHOC"               "MKRN2"              "LHFPL4"            
[3871] "RECQL5"             "WFDC3"              "ENSBTAG00000002251"
[3874] "RHOD"               "KIF21A"             "KIF21B"            
[3877] "GRID1"              "ST7L"               "CORO2A"            
[3880] "PRKD2"              "PRKD3"              "DHFR"              
[3883] "PLCG2"              "SLC16A6"            "EIF2S1"            
[3886] "EIF2S3"             "PRODH"              "LPIN2"             
[3889] "SELENOS"            "SELENOV"            "KLF3"              
[3892] "TMEM222"            "TMEM220"            "SELENOF"           
[3895] "HEATR6"             "MCTS1"              "HEATR1"            
[3898] "FAM189B"            "RUSF1"              "SFSWAP"            
[3901] "DEDD"               "NUP35"              "NUP37"             
[3904] "MAP3K10"            "MAP3K13"            "DYNC1I2"           
[3907] "DHTKD1"             "IKBKE"              "STMP1"             
[3910] "RARA"               "GNL1"               "RARG"              
[3913] "DHRS9"              "DHRS4"              "DHRS1"             
[3916] "MIPEP"              "DYRK1A"             "DYRK1B"            
[3919] "PCYT2"              "BAZ1A"              "IMPA1"             
[3922] "BAZ1B"              "NMT2"               "PHGDH"             
[3925] "OSBPL11"            "SLC2A8"             "PTGES3"            
[3928] "MIC1"               "ECHS1"              "DIXDC1"            
[3931] "PLAGL1"             "CCAR2"              "MTDH"              
[3934] "MADD"               "CEACAM1"            "ATRIP"             
[3937] "COX6B1"             "ZNF274"             "GTF2IRD1"          
[3940] "GTF2IRD2"           "RFK"                "EXOG"              
[3943] "HDGFL3"             "TBC1D30"            "CREBBP"            
[3946] "TRNAU1AP"           "RCOR1"              "VKORC1"            
[3949] "SUGP2"              "PGGHG"              "RCL1"              
[3952] "ELMOD1"             "ELMOD3"             "ELMOD2"            
[3955] "EXOC3L2"            "AMOTL1"             "CZIB"              
[3958] "PNPT1"              "SF3B6"              "SF3B1"             
[3961] "SF3B3"              "FAM13A"             "NSMCE4A"           
[3964] "INPPL1"             "DDHD1"              "DDHD2"             
[3967] "ADCK1"              "DNAJC16"            "DNAJC15"           
[3970] "DNAJC13"            "DNAJC10"            "C20H5orf34"        
[3973] "LMAN1"              "METTL21A"           "LMAN2"             
[3976] "NRM"                "EDRF1"              "PFKFB4"            
[3979] "ENSBTAG00000020100" "ITPA"               "ADD3"              
[3982] "ADD2"               "ADD1"               "PPP4R1"            
[3985] "PPP4R2"             "TMED10"             "PRPF39"            
[3988] "MAP3K3"             "MAP3K6"             "MAP3K7"            
[3991] "MAP3K4"             "MAP3K5"             "MARVELD2"          
[3994] "NUP214"             "TPGS2"              "KIAA0319L"         
[3997] "ZNF207"             "CASZ1"              "FMO5"              
[4000] "IDH2"               "PASK"               "SETD9"             
[4003] "SURF1"              "SETD3"              "SETD2"             
[4006] "SETD5"              "SETD7"              "SETD6"             
[4009] "PSRC1"              "DZIP3"              "DZIP1"             
[4012] "EME1"               "EME2"               "AKNA"              
[4015] "JADE3"              "JADE2"              "RRM2B"             
[4018] "FAN1"               "CDHR2"              "SHQ1"              
[4021] "KIF20A"             "FARS2"              "NSMAF"             
[4024] "NLRX1"              "BTBD10"             "SRPRB"             
[4027] "SIK3"               "SIK2"               "KRT80"             
[4030] "RAB22A"             "TSEN2"              "DUS3L"             
[4033] "SPRYD3"             "WAC"                "MMUT"              
[4036] "MAST2"              "MAST3"              "RAB9A"             
[4039] "FARSB"              "FARSA"              "FIS1"              
[4042] "STX17"              "STX16"              "ZMIZ1"             
[4045] "CUTA"               "ADGRE5"             "MOSPD2"            
[4048] "MOSPD1"             "ATP11C"             "ATP11A"            
[4051] "PAN3"               "PAN2"               "TLN2"              
[4054] "TLN1"               "DPP8"               "DPP9"              
[4057] "DPP3"               "CEP68"              "MCIDAS"            
[4060] "RO60"               "RNFT1"              "TMEM167A"          
[4063] "TRMT61B"            "ZFYVE9"             "DHX15"             
[4066] "ZFYVE1"             "CCDC88A"            "PITRM1"            
[4069] "GOT2"               "C27H4orf47"         "RPP40"             
[4072] "ENSBTAG00000017759" "SMIM29"             "QTRT2"             
[4075] "BRAT1"              "SMIM24"             "FBXL2"             
[4078] "FBXL5"              "NIPSNAP3A"          "ZNF566"            
[4081] "ZNF565"             "ACRBP"              "TOMM22"            
[4084] "UBE3B"              "UBE3C"              "UBE3A"             
[4087] "CD9"                "TOP2B"              "TOP2A"             
[4090] "MTRF1"              "MIGA2"              "MIGA1"             
[4093] "APH1A"              "MTFR1"              "GET4"              
[4096] "MRPL49"             "BCAM"               "GCH1"              
[4099] "ELOVL7"             "MFSD13A"            "CFAP97"            
[4102] "DIABLO"             "CWF19L1"            "DUSP5"             
[4105] "DUSP6"              "DUSP3"              "RBL1"              
[4108] "ELL"                "QDPR"               "MTF1"              
[4111] "MTF2"               "TBC1D19"            "TBC1D12"           
[4114] "TBC1D13"            "TBC1D17"            "TBC1D14"           
[4117] "TMLHE"              "TENT2"              "UNC93B1"           
[4120] "FAM83G"             "DGKZ"               "IDH3B"             
[4123] "IDH3G"              "DGKQ"               "DGKA"              
[4126] "DGKD"               "DGKE"               "NEK6"              
[4129] "TMEM106B"           "SRP72"              "RUVBL1"            
[4132] "RTEL1"              "HSPA14"             "NEK1"              
[4135] "TXNDC11"            "TXNDC12"            "TONSL"             
[4138] "SCFD1"              "IQCB1"              "RIC3"              
[4141] "DDX54"              "SEMA4B"             "SEMA4D"            
[4144] "SEMA4F"             "OTUD7B"             "TMCO3"             
[4147] "CDC42BPB"           "TMCO4"              "STRBP"             
[4150] "TTI1"               "GALNT11"            "AHR"               
[4153] "KIFBP"              "ACTA2"              "QSOX2"             
[4156] "QSOX1"              "PDS5A"              "PDS5B"             
[4159] "TSTD1"              "TSTD2"              "TADA2A"            
[4162] "NR2C2AP"            "UBXN2B"             "UBXN2A"            
[4165] "KYAT3"              "BNIP1"              "EMC8"              
[4168] "FLOT2"              "CLCC1"              "LINS1"             
[4171] "OTUD5"              "OTUD3"              "AKAP13"            
[4174] "AKAP10"             "AKAP11"             "LNP1"              
[4177] "EGLN1"              "TNKS1BP1"           "ENSBTAG00000010131"
[4180] "GLS2"               "LAPTM4A"            "SPCS1"             
[4183] "ANKH"               "BAP1"               "NPR3"              
[4186] "ACER3"              "C29H11orf54"        "IMPDH1"            
[4189] "JAG2"               "JAG1"               "DBT"               
[4192] "APPBP2"             "QRICH1"             "E4F1"              
[4195] "PTPN21"             "ENSBTAG00000037565" "EXOC2"             
[4198] "EXOC3"              "EXOC1"              "EXOC6"             
[4201] "EXOC4"              "EXOC5"              "MAPKBP1"           
[4204] "ANK3"               "MGAT4B"             "BZW1"              
[4207] "BZW2"               "RAD17"              "RAD18"             
[4210] "TNRC6A"             "USP28"              "USP25"             
[4213] "USP22"              "USP21"              "USP20"             
[4216] "ARHGEF7"            "ARHGEF4"            "ARHGEF5"           
[4219] "ARHGEF2"            "ARHGEF1"            "GMCL1"             
[4222] "CDH1"               "CDH3"               "ENSBTAG00000038619"
[4225] "CENPK"              "CENPJ"              "CENPI"             
[4228] "CENPH"              "CENPE"              "CENPC"             
[4231] "SSH3"               "CENPU"              "CENPT"             
[4234] "CENPS"              "CENPQ"              "CENPP"             
[4237] "LIN9"               "MIF4GD"             "ENSBTAG00000051836"
[4240] "PLEKHA4"            "PLEKHA7"            "NETO1"             
[4243] "PLEKHA8"            "DHX30"              "DHX32"             
[4246] "DHX34"              "DHX35"              "DHX36"             
[4249] "WDHD1"              "CABIN1"             "COL18A1"           
[4252] "TPT1"               "FAM185A"            "JTB"               
[4255] "HACD1"              "HACD3"              "HACD2"             
[4258] "HACD4"              "RIPOR1"             "ZNF507"            
[4261] "GPBP1"              "FBXO22"             "RACGAP1"           
[4264] "RAF1"               "NUAK1"              "ENSBTAG00000004815"
[4267] "FGD4"               "PUS7"               "GCN1"              
[4270] "UHRF1"              "FAM149B1"           "CNNM4"             
[4273] "POLR1A"             "PIP5K1C"            "PIP5K1A"           
[4276] "MYO9B"              "MYO9A"              "ZBTB8OS"           
[4279] "DSCC1"              "SMN2"               "POLA2"             
[4282] "PHF11"              "PHF12"              "PHF13"             
[4285] "PHF19"              "FBRSL1"             "EZH1"              
[4288] "MEGF8"              "EZH2"               "SLC5A6"            
[4291] "UBN1"               "RAVER1"             "RAVER2"            
[4294] "NAA40"              "VIRMA"              "ATAD3A"            
[4297] "MAT2B"              "CARD10"             "CUL4A"             
[4300] "CUL4B"              "BOLA3"              "IMMT"              
[4303] "SLC6A6"             "GSR"                "ZW10"              
[4306] "SUGT1"              "FMNL3"              "STAP2"             
[4309] "TBC1D20"            "ZC3HAV1"            "MAPRE1"            
[4312] "ANKRD42"            "TBC1D24"            "PATZ1"             
[4315] "MCRIP2"             "PGGT1B"             "RNF216"            
[4318] "LZTR1"              "RTCA"               "STX2"              
[4321] "MEAK7"              "MED23"              "MED22"             
[4324] "MED25"              "MED24"              "MED27"             
[4327] "CC2D1B"             "KANSL3"             "KANSL2"            
[4330] "ENSBTAG00000006819" "GK5"                "PRORP"             
[4333] "RBM33"              "RBM39"              "PARP8"             
[4336] "PARP9"              "EPHB4"              "PARP4"             
[4339] "PARP6"              "EPN1"               "PARP1"             
[4342] "PTPDC1"             "EPN2"               "ALDH4A1"           
[4345] "NVL"                "NADK"               "RASIP1"            
[4348] "DSN1"               "GAREM2"             "SH3GL1"            
[4351] "SLC10A7"            "KIAA0825"           "CCDC25"            
[4354] "FTH1"               "ZNF248"             "ALDH7A1"           
[4357] "RAD51C"             "CTDSPL2"            "TRMT2A"            
[4360] "GATAD2A"            "GPA33"              "ABCF2"             
[4363] "HMGXB4"             "DIP2C"              "BAHD1"             
[4366] "DCLRE1C"            "YES1"               "DNA2"              
[4369] "STAM2"              "ZCCHC8"             "ZCCHC2"            
[4372] "ZCCHC4"             "SPOP"               "TP53BP1"           
[4375] "THTPA"              "LYPLA1"             "LYPLA2"            
[4378] "GLRX3"              "PIH1D1"             "S100A14"           
[4381] "ACP1"               "AHCYL1"             "AHCYL2"            
[4384] "GRK6"               "GRK4"               "GRK5"              
[4387] "GRK2"               "CAPN7"              "CAPN5"             
[4390] "CAPN2"              "CAPN1"              "SPAG9"             
[4393] "PRRC2C"             "P4HB"               "SPAG5"             
[4396] "OSTF1"              "KLHL7"              "KLHL5"             
[4399] "KLHL2"              "RAE1"               "KLHL8"             
[4402] "CAB39L"             "MAMDC2"             "TCTN2"             
[4405] "TCTN3"              "TCTN1"              "LHFPL1"            
[4408] "GRAMD4"             "SERPINB10"          "TMEM11"            
[4411] "PLEC"               "BSCL2"              "CARMIL3"           
[4414] "CARMIL1"            "POMGNT1"            "TKFC"              
[4417] "ADGRA3"             "FNBP1"              "APOOL"             
[4420] "TENM2"              "ZNF746"             "MTHFD2L"           
[4423] "ZNF740"             "PHIP"               "CEP20"             
[4426] "GOPC"               "YTHDC2"             "RGL2"              
[4429] "ARHGEF28"           "TBC1D22A"           "BCL11A"            
[4432] "CSTF3"              "AVL9"               "GRHL2"             
[4435] "UBQLN1"             "GCLC"               "UBQLN4"            
[4438] "C1GALT1"            "OSMR"               "ULK2"              
[4441] "ULK3"               "RFXANK"             "ULK1"              
[4444] "PIM3"               "MCAM"               "SEPTIN10"          
[4447] "SEPTIN11"           "CFAP54"             "CFAP57"            
[4450] "TRAP1"              "TMEM39B"            "TMEM39A"           
[4453] "GORAB"              "RNLS"               "GPAT4"             
[4456] "GPAT3"              "FKBP5"              "FKBP8"             
[4459] "FKBP9"              "GABARAP"            "SYMPK"             
[4462] "MAN2C1"             "WIPI2"              "WIPI1"             
[4465] "ZNF638"             "GRB10"              "TBCE"              
[4468] "HSD17B12"           "ATP6V1D"            "ERO1B"             
[4471] "ATP6V1H"            "TBCB"               "SLC26A6"           
[4474] "AK4"                "PANK1"              "PANK2"             
[4477] "ETAA1"              "PCYOX1L"            "RAP1GDS1"          
[4480] "ZNRF1"              "ZNRF2"              "CBS"               
[4483] "GPX4"               "MYBBP1A"            "IL11RA"            
[4486] "ANKRA2"             "LETM1"              "RAD51AP1"          
[4489] "RBM17"              "RBM19"              "PARVA"             
[4492] "ARVCF"              "RXRA"               "RXRB"              
[4495] "CCNYL1"             "CNEP1R1"            "GRAMD1C"           
[4498] "MVK"                "SUCLA2"             "ABCA5"             
[4501] "RFT1"               "TUBGCP6"            "SH2D3A"            
[4504] "TENT4A"             "TENT4B"             "PSMD1"             
[4507] "PSMD3"              "PSMD2"              "ENSBTAG00000006878"
[4510] "BANP"               "RRN3"               "MCFD2"             
[4513] "ST6GALNAC4"         "COPS7B"             "ST6GALNAC2"        
[4516] "TIMM50"             "NAF1"               "NMUR2"             
[4519] "NCK2"               "SPIRE1"             "RABGGTB"           
[4522] "KIF13A"             "KIF13B"             "CES4A"             
[4525] "GCSH"               "LVRN"               "TGDS"              
[4528] "UPRT"               "HPS5"               "HPS4"              
[4531] "HPS3"               "RMC1"               "NFE2L2"            
[4534] "P3H3"               "P3H1"               "ZNF268"            
[4537] "TSNAX"              "ASNSD1"             "ADCY6"             
[4540] "RBBP8"              "CACHD1"             "ENSBTAG00000050991"
[4543] "ZC3H11A"            "IAH1"               "ARID1B"            
[4546] "ARID1A"             "YEATS2"             "YIPF1"             
[4549] "YIPF3"              "EFR3B"              "CYB5R4"            
[4552] "CYB5R3"             "VLDLR"              "SPTAN1"            
[4555] "SUDS3"              "RBBP5"              "RBBP4"             
[4558] "BTF3L4"             "FTSJ1"              "DERL2"             
[4561] "CNPPD1"             "RAD54L2"            "MLLT10"            
[4564] "EIF4E"              "BCAR1"              "BCAR3"             
[4567] "CD99"               "HAT1"               "GUF1"              
[4570] "CYB5RL"             "HDAC1"              "HDAC3"             
[4573] "HDAC5"              "HDAC4"              "PI4KA"             
[4576] "HDAC8"              "GNL3"               "NDC80"             
[4579] "FXR2"               "ENSBTAG00000048612" "TRAPPC11"          
[4582] "TRAPPC10"           "TRAPPC13"           "TRAPPC12"          
[4585] "CMC2"               "REEP3"              "REEP5"             
[4588] "PTPA"               "RAD52"              "RAD51"             
[4591] "USP8"               "USP1"               "USP3"              
[4594] "USP4"               "USP5"               "USP7"              
[4597] "RNF38"              "RNF31"              "SANBR"             
[4600] "PHKB"               "ASB11"              "CEBPZ"             
[4603] "INTS3"              "INTS1"              "ZC3H7B"            
[4606] "ZC3H7A"             "INTS4"              "TPP1"              
[4609] "INTS9"              "INTS8"              "CTNNA1"            
[4612] "TOMM40"             "TM7SF3"             "TM7SF2"            
[4615] "EPB41L4B"           "ATP2C2"             "ATP2C1"            
[4618] "HELB"               "CERS4"              "CERS5"             
[4621] "CERS2"              "TSNARE1"            "TFB2M"             
[4624] "FUOM"               "GPI"                "PRPSAP2"           
[4627] "CEP152"             "ATIC"               "NIN"               
[4630] "MYO5C"              "MYO5B"              "MYO5A"             
[4633] "YME1L1"             "GORASP2"            "FAM13B"            
[4636] "AP4B1"              "SUMF1"              "SMARCAD1"          
[4639] "SURF4"              "GSTP1"              "ACSF2"             
[4642] "ACSF3"              "MAN2A2"             "ARV1"              
[4645] "CCDC134"            "CCDC136"            "RBFOX2"            
[4648] "GALK2"              "CCDC138"            "STK31"             
[4651] "STK35"              "STK36"              "STK39"             
[4654] "TERB1"              "DARS1"              "DARS2"             
[4657] "STAT6"              "CIBAR1"             "NUSAP1"            
[4660] "STAT2"              "STAT1"              "CEP162"            
[4663] "CHRNB1"             "POLE2"              "POC1B"             
[4666] "BTAF1"              "PLXNA2"             "PLXNA1"            
[4669] "RHEB"               "MAP2K3"             "MAP2K2"            
[4672] "MAP2K1"             "MAP2K7"             "MAP2K5"            
[4675] "MAP2K4"             "AACS"               "NLRC5"             
[4678] "MINK1"              "FHIP1A"             "ACY1"              
[4681] "GRAMD2B"            "PDPN"               "SUCLG2"            
[4684] "TBC1D22B"           "ALDOA"              "SMARCAL1"          
[4687] "MAP3K14"            "TIA1"               "SLC2A4RG"          
[4690] "ABCC5"              "PHF1"               "ABCC1"             
[4693] "TMOD1"              "PSMF1"              "TALDO1"            
[4696] "BORA"               "GOLGA1"             "GOLGA3"            
[4699] "GOLGA4"             "GOLGA7"             "ENSBTAG00000013979"
[4702] "OSBPL10"            "RSPRY1"             "CSNK2A2"           
[4705] "CSNK2A1"            "FZR1"               "CD2AP"             
[4708] "DCP1B"              "PTMS"               "KDM5A"             
[4711] "KDM5B"              "KDM5C"              "PDGFB"             
[4714] "GLUL"               "LONP1"              "DNM2"              
[4717] "PREX1"              "IFT122"             "PLPPR2"            
[4720] "CPLANE2"            "CPLANE1"            "GYS1"              
[4723] "ACAP2"              "STT3B"              "STT3A"             
[4726] "ACAP3"              "ETV1"               "ETV3"              
[4729] "ETV5"               "ETV4"               "ETV6"              
[4732] "BTBD9"              "BTBD8"              "BTBD6"             
[4735] "BTBD2"              "RAD23B"             "IKZF5"             
[4738] "TCEAL8"             "FAAH"               "SLC8B1"            
[4741] "RGS19"              "PHF20L1"            "WIZ"               
[4744] "TIMM21"             "UTP6"               "UTP4"              
[4747] "CLEC16A"            "SLC33A1"            "ELF3"              
[4750] "ELF2"               "CDR2"               "BRPF3"             
[4753] "BRPF1"              "TTLL12"             "LDHA"              
[4756] "LDHB"               "LDHC"               "ODF2L"             
[4759] "PLAU"               "SNF8"               "PLAA"              
[4762] "NFIC"               "PLEKHG3"            "PLEKHG6"           
[4765] "SERPINH1"          

$`target lncRNA`
 [1] "TMEM185B"           "ATXN7L3B"           "ZBTB22"            
 [4] "C1GALT1C1"          "NOP9"               "MAL2"              
 [7] "HNRNPH2"            "BBS10"              "COX14"             
[10] "SLC25A51"           "PAQR8"              "C10H14orf119"      
[13] "H1-10"              "ENDOD1"             "ENSBTAG00000011844"
[16] "ENSBTAG00000040602" "PIGC"               "ENSBTAG00000051759"
[19] "DCAF7"              "OR2AD1"            

$`target lncRNA:AS H_M:AS H_S`
[1] "CYB5B"

$`target lncRNA:AS S_M:AS H_S`
[1] "ERP29" "ICE1"  "DLX3" 

$`target lncRNA:AS S_M:AS H_M`
[1] "BAG2"   "SREBF2"

$`target lncRNA:AS S_M:AS H_M:AS H_S`
 [1] "AGK"                "TPX2"               "WWC1"              
 [4] "DSC2"               "ENSBTAG00000054938" "RAB5B"             
 [7] "CPTP"               "CLN6"               "MIC2"              
[10] "MTREX"              "UQCRC1"             "SCHIP1"            
[13] "CTIF"               "ADAMTSL5"           "JAK2"              
[16] "NLK"                "MAPK1IP1L"          "NHSL1"             
[19] "VEGFC"              "FLNA"               "FAM168B"           
[22] "SAMD4B"             "NAE1"               "ASMTL"             
[25] "SZRD1"              "TRAM2"              "FGD6"              
[28] "NRF1"               "MKI67"              "ERBB3"             
[31] "WDR37"              "ILRUN"              "NEDD4L"            
[34] "DCAF5"             

$`DEG H_S`
  [1] "TMEM53"             "TRAPPC2"            "RBM12B"            
  [4] "ZEB2"               "ENSBTAG00000049993" "RHBDL1"            
  [7] "PHACTR1"            "DCXR"               "CEP57L1"           
 [10] "ENSBTAG00000054657" "ENSBTAG00000051048" "CD37"              
 [13] "ENSBTAG00000037415" "ENSBTAG00000052546" "ENSBTAG00000025764"
 [16] "LGALSL"             "CBLN3"              "TMEM203"           
 [19] "PIGZ"               "ENSBTAG00000051982" "ENSBTAG00000049029"
 [22] "ENSBTAG00000048772" "ENSBTAG00000005315" "UBC"               
 [25] "ABCG4"              "AGO4"               "FZD2"              
 [28] "ARMT1"              "ZFP36L2"            "MSX2"              
 [31] "C8H9orf64"          "B3GALT9"            "ENSBTAG00000048781"
 [34] "ENSBTAG00000049493" "TNFRSF4"            "MKRN3"             
 [37] "ZNF75A"             "KLF9"               "DSCAML1"           
 [40] "SLC1A5"             "FUCA1"              "DEXI"              
 [43] "ENSBTAG00000049228" "B3GNT2"             "ENSBTAG00000000242"
 [46] "ENSBTAG00000024839" "EN1"                "EPAS1"             
 [49] "TIGD7"              "DNAJB9"             "ENSBTAG00000052194"
 [52] "ACKR3"              "ENSBTAG00000054839" "OR9I17"            
 [55] "ENSBTAG00000053488" "PPP1R3E"            "PKNOX1"            
 [58] "PWWP3B"             "SDS"                "RNASE4"            
 [61] "ENSBTAG00000050478" "STYXL2"             "PAQR6"             
 [64] "ENSBTAG00000048426" "ENSBTAG00000048649" "LST1"              
 [67] "ENSBTAG00000001476" "HINT1"              "SPI1"              
 [70] "ENSBTAG00000051220" "AP1S2"              "GYG1"              
 [73] "NDUFC2"             "CA6"                "ENSBTAG00000019284"
 [76] "LIPA"               "FOXE1"              "PLA2G15"           
 [79] "ENSBTAG00000005146" "ENSBTAG00000005495" "SMRP1"             
 [82] "ENSBTAG00000032057" "ENSBTAG00000048782" "ACOT4"             
 [85] "ACOT2"              "ENSBTAG00000052226" "ENSBTAG00000023670"
 [88] "SCNN1G"             "TFR2"               "TMEM38A"           
 [91] "CORO1A"             "SYNPO2L"            "CASP7"             
 [94] "OAF"                "UPK3BL1"            "ENSBTAG00000045985"
 [97] "ZBTB39"             "TBPL1"              "IVL"               
[100] "POMGNT2"            "ENSBTAG00000045504" "SNORD96"           
[103] "DESI1"              "GCLM"               "OAS1Y"             
[106] "H3-3A"              "ENSBTAG00000051743" "C21H15orf39"       
[109] "ENSBTAG00000054088" "RPGRIP1"            "SFXN3"             
[112] "ENSBTAG00000052661" "MT2A"               "ENSBTAG00000051818"
[115] "GPR156"             "ALDH3B1"            "GJB2"              
[118] "PKP1"               "ENSBTAG00000053552" "CYB5R1"            
[121] "VWC2"               "ARL4D"              "ENSBTAG00000051395"
[124] "C18H16orf74"        "ENSBTAG00000055100" "CST3"              
[127] "bta-mir-2411"       "TGIF1"              "ENSBTAG00000047904"
[130] "ZNF471"             "FAM210B"            "SLC25A22"          
[133] "ENSBTAG00000050562" "MALL"               "DRAM1"             
[136] "ENSBTAG00000043590" "ENSBTAG00000033389" "GPD1"              
[139] "ZNF668"             "ENSBTAG00000053375" "ENSBTAG00000050172"
[142] "SLC10A3"            "TCTA"               "ENSBTAG00000051024"
[145] "ID2"                "ENSBTAG00000012816"

$`DEG H_S:AS H_M`
[1] "MECOM" "NRAP" 

$`DEG H_S:AS H_M:AS H_S`
[1] "RHOV"        "PIP4P2"      "CNIH1"       "SCCPDH"      "MMP11"      
[6] "FAM151B"     "ANKRD46"     "PHOSPHO2"    "C15H11orf34"

$`DEG H_S:AS S_M`
[1] "SLAMF8" "KIF1A" 

$`DEG H_S:AS S_M:AS H_S`
[1] "CBLL1"   "GPAA1"   "ELOVL6"  "ZDHHC14" "MED20"   "AUNIP"   "TSPAN3" 
[8] "PLAGL2" 

$`DEG H_S:AS S_M:AS H_M`
 [1] "TXNIP"   "CYP11A1" "PPARG"   "ZNF839"  "SLC17A9" "LRRC71"  "TTC23"  
 [8] "BTBD19"  "DENND2D" "GOT1"    "CPNE6"   "ASZ1"    "MSMO1"   "SNAPC5" 
[15] "GLIPR1"  "HMGN1"   "RNASET2"

$`DEG H_S:AS S_M:AS H_M:AS H_S`
  [1] "TAP1"               "TMEM260"            "SC5D"              
  [4] "PRR14L"             "GPT2"               "SYTL2"             
  [7] "ASB6"               "PLEKHH2"            "YTHDF1"            
 [10] "FDFT1"              "QPRT"               "PHACTR2"           
 [13] "ENSBTAG00000008021" "CYP51A1"            "THEM4"             
 [16] "PHAF1"              "LENG8"              "AGBL5"             
 [19] "RPS7"               "LGALS9"             "LRRC28"            
 [22] "ELAPOR2"            "TGFB1I1"            "PBK"               
 [25] "CKMT1A"             "ABCC10"             "FAM3A"             
 [28] "NCKAP1L"            "LARP1B"             "PWWP2A"            
 [31] "GGACT"              "ICMT"               "TMEM126A"          
 [34] "TBC1D4"             "DOT1L"              "DIDO1"             
 [37] "KNSTRN"             "SLC22A17"           "LY6G6E"            
 [40] "AMOTL2"             "C16H1orf21"         "USP43"             
 [43] "ATP10D"             "BDH2"               "PFKFB3"            
 [46] "FKBP14"             "TRPV4"              "FGFR3"             
 [49] "EEF1AKMT2"          "GSTM1"              "SAT1"              
 [52] "CBR4"               "TFAP2C"             "CPT1A"             
 [55] "HBP1"               "MROH7"              "CCDC88C"           
 [58] "CTH"                "SLC7A5"             "ECI2"              
 [61] "PDZD9"              "RAPGEFL1"           "ENSBTAG00000048358"
 [64] "PXK"                "CABLES1"            "DNMT3B"            
 [67] "RNF169"             "ZDHHC19"            "P4HA1"             
 [70] "NAPB"               "MMP15"              "B3GLCT"            
 [73] "NUFIP1"             "ATXN2"              "ENSBTAG00000011511"
 [76] "AJUBA"              "CA9"                "ARHGEF3"           
 [79] "DDX58"              "CCDC190"            "DLL1"              
 [82] "UHRF2"              "XXYLT1"             "NOP56"             
 [85] "ENSBTAG00000051340" "FEZ1"               "MMP9"              
 [88] "VRK3"               "PNPO"               "SH3GL3"            
 [91] "PPIA"               "SMOX"               "MYC"               
 [94] "MPZL2"              "TBC1D2"             "PDE4DIP"           
 [97] "JSP.1"              "CDIN1"              "POLG2"             
[100] "DUS2"               "TNFSF13"            "LMO4"              
[103] "SOX13"              "TNS4"               "KRT18"             
[106] "IGSF8"              "YARS1"              "MPC2"              
[109] "ATP1B3"             "DDAH2"              "CASD1"             
[112] "SLC11A2"            "CNKSR1"             "FASTKD3"           
[115] "COL5A2"             "LAMP2"              "DVL3"              
[118] "HEMK1"              "EXTL2"              "ITGA10"            
[121] "TUBB6"              "TNIK"               "CD82"              
[124] "ASNS"               "LIMK2"              "RAP1GAP"           
[127] "ENSBTAG00000022922" "PSAT1"              "BOLA"              
[130] "MXI1"               "CD55"               "ZBTB40"            
[133] "PLS1"               "ADAMTSL1"          

$`DEG H_S:target lncRNA`
[1] "LPAR6"   "IRF2BP2" "SMCO4"   "ADORA2B" "CEBPD"  

$`DEG H_S:target lncRNA:AS S_M:AS H_M:AS H_S`
[1] "IL18"    "SLC35F5"

$`DEG H_M`
  [1] "RNF11"              "PRNP"               "PTRH2"             
  [4] "SNN"                "PPP1R14A"           "ENSBTAG00000055293"
  [7] "ENSBTAG00000053418" "DSEL"               "INKA2"             
 [10] "TACR2"              "UTP23"              "MINPP1"            
 [13] "FAHD1"              "ZSWIM7"             "bta-mir-677"       
 [16] "MRPL53"             "ENSBTAG00000049866" "PCLAF"             
 [19] "ENSBTAG00000002445" "SNX22"              "ENSBTAG00000050249"
 [22] "C7H19orf67"         "ENSBTAG00000033344" "SIX5"              
 [25] "ENSBTAG00000051855" "ZNF677"             "SLC16A13"          
 [28] "TRAPPC1"            "MED7"               "ENSBTAG00000052611"
 [31] "ENSBTAG00000024578" "ATP5F1D"            "SHISA4"            
 [34] "COX11"              "IER5L"              "ENSBTAG00000000560"
 [37] "ENSBTAG00000054382" "ENSBTAG00000050732" "C18H19orf54"       
 [40] "CCDC167"            "ENSBTAG00000049723" "ENSBTAG00000055013"
 [43] "PAGR1"              "POLR3K"             "ENSBTAG00000045876"
 [46] "OIP5"               "ENSBTAG00000051573" "PNRC1"             
 [49] "SNORA81"            "ZFP90"              "bta-mir-12060"     
 [52] "ZC2HC1C"            "ATP5PF"             "EIF4EBP1"          
 [55] "EIF4EBP2"           "DUSP28"             "ZNF385D"           
 [58] "FBXO45"             "ENSBTAG00000031458" "SORD"              
 [61] "ZSCAN20"            "bta-mir-2450a"      "PEX13"             
 [64] "BLOC1S4"            "ENSBTAG00000020448" "C16H1orf74"        
 [67] "ENSBTAG00000054467" "ENSBTAG00000049028" "ELAPOR1"           
 [70] "CD24"               "ENSBTAG00000051479" "HOXC8"             
 [73] "TRIM39"             "ARPC5L"             "ENSBTAG00000042339"
 [76] "TMEM64"             "AIFM2"              "GAMT"              
 [79] "ZNF628"             "SRD5A3"             "MSS51"             
 [82] "SIAH2"              "ZNF132"             "ZNF319"            
 [85] "JUND"               "ENSBTAG00000053754" "RPS19BP1"          
 [88] "FMC1"               "ZNF554"             "KANK3"             
 [91] "ZCCHC10"            "CCDC146"            "ENSBTAG00000051260"
 [94] "URAH"               "CCDC86"             "bta-mir-1584"      
 [97] "PSTK"               "ENSBTAG00000052560" "PCLO"              
[100] "ENSBTAG00000052965" "HOXB8"              "TP53I3"            
[103] "bta-mir-2292"       "ENSBTAG00000048945" "ENSBTAG00000054579"
[106] "ZNF389"             "LHFPL7"             "ENSBTAG00000052184"
[109] "ENSBTAG00000052742" "YAE1"               "SLC27A3"           
[112] "SCARF1"             "CHMP4B"             "NCBP2AS2"          
[115] "ENSBTAG00000024490" "ENSBTAG00000044087" "ENSBTAG00000009976"
[118] "SLC24A5"            "TMEM161A"           "ENSBTAG00000053749"
[121] "TSSK4"              "ZNF548"             "ENSBTAG00000050451"
[124] "TEX26"              "ENSBTAG00000009359" "ZNF140"            
[127] "C21H14orf28"        "SYT2"               "UBA52"             
[130] "RPL37A"             "ENSBTAG00000055197" "YJEFN3"            
[133] "TULP2"              "ZBTB8A"             "KIAA0895L"         
[136] "ISG20L2"            "NEURL1"             "ERCC6L"            
[139] "ARSD"               "RDH14"              "IRS2"              
[142] "GLRA1"              "RNF146"             "PRR36"             
[145] "SF3B5"              "ENSBTAG00000052103" "TIMM8B"            
[148] "ZNF792"             "TOMM5"              "ENSBTAG00000004817"
[151] "CTSK"               "CGRRF1"             "PRSS23"            
[154] "EMB"                "ENSBTAG00000051793" "ENSBTAG00000051880"
[157] "UNC5C"              "ENSBTAG00000036257" "DPF1"              
[160] "RELT"               "B9D2"               "TARDBP"            
[163] "MAGEH1"             "AIP"                "MOSPD3"            
[166] "COQ10A"             "ENSBTAG00000053752" "ENSBTAG00000042702"
[169] "PKMYT1"             "NDUFB11"            "ZNF782"            
[172] "ENSBTAG00000006043" "RAP2A"              "CWC15"             
[175] "MRPL43"             "ENSBTAG00000053302" "SFN"               
[178] "ENSBTAG00000020532" "PAK3"               "SORCS2"            
[181] "ENSBTAG00000040063" "SNRNP70"            "ENSBTAG00000054772"
[184] "HEY1"               "ENSBTAG00000054043" "FOXRED1"           
[187] "ATP5MJ"             "NR2E1"              "ENSBTAG00000045601"
[190] "WDTC1"              "bta-mir-27b"        "ENSBTAG00000034871"
[193] "NUDT1"              "ENSBTAG00000054964" "PPP1R11"           
[196] "ZNF350"             "ZNF420"             "ENSBTAG00000050791"
[199] "S100A5"             "ENSBTAG00000049545" "NUMBL"             
[202] "ADAT2"              "ENSBTAG00000009110" "ARSJ"              
[205] "CLEC3B"             "CHRND"              "ENSBTAG00000042654"
[208] "ENSBTAG00000018731" "ENSBTAG00000013871" "ENSBTAG00000008274"
[211] "bta-mir-877"        "MRPL40"             "ENSBTAG00000037966"
[214] "ENSBTAG00000054594" "DHX38"              "ENSBTAG00000045568"
[217] "ZNF23"              "ZNF22"              "CCDC8"             
[220] "RSPH3"              "ZNF500"             "CABCOCO1"          
[223] "ENSBTAG00000044536" "ENSBTAG00000020609" "ENSBTAG00000053217"
[226] "MPLKIP"             "ENSBTAG00000050414" "TGFB3"             
[229] "SYNGAP1"            "VAMP5"              "ENSBTAG00000053856"
[232] "NXF1"               "C7H19orf25"         "ENSBTAG00000055205"
[235] "BCDIN3D"            "ENSBTAG00000049623" "ELOF1"             
[238] "ANKRD49"            "LDAF1"              "ZAN"               
[241] "MCRIP1"             "ENSBTAG00000022278" "FUT2"              
[244] "UHRF1BP1"           "ENSBTAG00000012868" "AKT1S1"            
[247] "TP53INP2"           "CSPG4"              "LAMTOR4"           
[250] "ENSBTAG00000004472" "ENSBTAG00000054585" "RITA1"             
[253] "ENSBTAG00000054899" "WDR36"              "ZCCHC3"            
[256] "PURB"               "ENSBTAG00000052347" "ENSBTAG00000049928"
[259] "TMEM80"             "ENSBTAG00000000432" "ENSBTAG00000003560"
[262] "ENSBTAG00000002900" "KCNMB4"             "ENSBTAG00000032609"
[265] "ENSBTAG00000053403" "GASK1B"             "RASL11A"           
[268] "ENSBTAG00000043839" "ENSBTAG00000025445" "GNAI2"             
[271] "PFDN4"              "ENSBTAG00000055010" "ARL2"              
[274] "CNTNAP1"            "KCTD21"             "DAPK3"             
[277] "ZBTB1"              "PABPN1"             "ACTN3"             
[280] "CLP1"               "RAB4A"              "HDHD3"             
[283] "ENSBTAG00000054728" "ENSBTAG00000051560" "FKBPL"             
[286] "LAT"                "ENSBTAG00000037625" "TOPORS"            
[289] "UBALD1"             "PLXNC1"             "KRT10"             
[292] "EFCAB5"             "TTC39A"             "ABHD17C"           
[295] "TAF13"              "MTFR2"              "TMEM258"           
[298] "ZNF212"             "UBE2V2"             "RNF26"             
[301] "ZNF114"             "KRTCAP2"            "TMEM151A"          
[304] "ENSBTAG00000054774" "TMEM250"            "ZNF18"             
[307] "CYB561D1"           "ENSBTAG00000051719" "RPL35A"            
[310] "TUBA3E"             "ENSBTAG00000053608" "ENSBTAG00000031396"
[313] "PROSER3"            "ENSBTAG00000054322" "C17H12orf43"       
[316] "TEFM"               "CCNE2"              "GCC1"              
[319] "C3"                 "FIGN"               "ENSBTAG00000047000"
[322] "SNORA33"            "CYB5D1"             "CKS2"              
[325] "RNF39"              "bta-mir-1248-1"     "SERTAD3"           
[328] "MED18"              "bta-mir-2419"       "FGFRL1"            
[331] "TPBG"               "SLC30A4"            "ZNF382"            
[334] "ZNF354B"            "RGS17"              "CFAP73"            
[337] "CFAP70"             "SNRPD2"             "HECA"              
[340] "EPN3"               "ENSBTAG00000050015" "APOLD1"            
[343] "B3GNT3"             "ENSBTAG00000055116" "POLE4"             
[346] "STRC"               "ZNF584"             "ENSBTAG00000054605"
[349] "OLFM1"              "ENSBTAG00000052269" "WDCP"              
[352] "ENSBTAG00000048825" "SERPINI1"           "ENSBTAG00000008557"
[355] "ENSBTAG00000050853" "C19H17orf75"        "TSPAN4"            
[358] "ATP2B2"             "ENSBTAG00000053453" "TUBA1A"            
[361] "OTX1"               "ENSBTAG00000027525" "ENSBTAG00000032733"
[364] "ZNF283"             "SDK2"               "ETV2"              
[367] "ENSBTAG00000027787" "TAF9"               "ENSBTAG00000049275"
[370] "SMIM1"              "MRM2"               "ENSBTAG00000053040"
[373] "MGME1"              "ENSBTAG00000048648" "TCEANC"            
[376] "ENSBTAG00000043168" "ENSBTAG00000052707"

$`DEG H_M:AS H_S`
[1] "COL5A3"

$`DEG H_M:AS H_M:AS H_S`
 [1] "PYM1"        "CYB5A"       "NLGN1"       "GAS2"        "TTC14"      
 [6] "KLK10"       "ZNF177"      "ATF5"        "CDRT4"       "FBN1"       
[11] "ARSB"        "ASF1B"       "INTS6L"      "ESCO2"       "GPR107"     
[16] "C16H1orf174" "DUSP8"       "USPL1"       "KBTBD8"      "EIF5"       
[21] "TSN"         "ZGPAT"       "RPS27"       "HECW1"       "KLHL21"     
[26] "SLC4A4"      "PSMD6"       "MDC1"        "UHRF1BP1L"   "NGDN"       
[31] "PDE4B"      

$`DEG H_M:AS S_M`
[1] "TSNAXIP1" "NEB"      "FRS3"    

$`DEG H_M:AS S_M:AS H_S`
 [1] "SPX"                "H2AZ2"              "NTNG2"             
 [4] "HLCS"               "TRIM65"             "CFB"               
 [7] "COPS2"              "SET"                "BLM"               
[10] "GTF3C3"             "DNAJB11"            "CLNS1A"            
[13] "PGBD1"              "GCDH"               "ARAP3"             
[16] "CKS1B"              "HARS1"              "NR1H2"             
[19] "EXOSC7"             "PCDH18"             "DDX20"             
[22] "TPI1"               "FBLIM1"             "C24H18orf54"       
[25] "GPALPP1"            "MAK16"              "ENSBTAG00000046047"
[28] "HOXC10"             "SEC24A"             "ASB13"             
[31] "THUMPD1"            "PLK2"               "SERPINB1"          
[34] "KDELR2"             "PRDM4"              "SLC4A2"            
[37] "HAX1"               "SLU7"               "DNAJA1"            
[40] "GPR87"              "SNRPD3"             "CRTC2"             
[43] "BNIP3L"             "TCEA2"              "ACTL6A"            
[46] "TAF3"               "ENSBTAG00000048631" "ORC1"              

$`DEG H_M:AS S_M:AS H_M`
 [1] "COX4I2"             "CBX6"               "IGFBP3"            
 [4] "NAA50"              "NINJ1"              "ARHGAP30"          
 [7] "DYNLL1"             "PPDPF"              "RTKN"              
[10] "ADAMTS10"           "ADPRH"              "ENSBTAG00000053293"
[13] "RPL27"              "KANK2"              "SAP18"             
[16] "WDR53"              "RPL9"               "MRPL12"            
[19] "HDDC3"              "GPR137B"            "TSFM"              
[22] "MTMR9"              "FRK"                "MATN4"             
[25] "FBXO16"             "RPL36A"             "PDCL"              
[28] "LRRC8C"             "SGF29"              "C10H14orf93"       
[31] "YBX2"               "IQCD"               "ZNF174"            
[34] "MT1E"               "VAMP4"              "MED29"             
[37] "SLC44A3"            "GLRX2"              "YWHAE"             
[40] "MANEA"              "MPV17L2"            "LAMA1"             
[43] "COL11A1"            "NFE2L3"             "RAD23A"            
[46] "ZFP30"              "RORA"               "CCDC66"            
[49] "ZNF287"             "AP4M1"             

$`DEG H_M:AS S_M:AS H_M:AS H_S`
  [1] "UBE2Q1"             "NCBP3"              "ASS1"              
  [4] "ZNF879"             "PPP4C"              "ZC3H18"            
  [7] "C2CD5"              "XPA"                "TRIM41"            
 [10] "IP6K2"              "G2E3"               "FUS"               
 [13] "C19H17orf49"        "ATL2"               "UFSP2"             
 [16] "DGAT1"              "LSS"                "COL4A6"            
 [19] "RPS6KA2"            "RPS6KA3"            "IBTK"              
 [22] "ARFGEF1"            "PIK3CB"             "EIF4H"             
 [25] "METTL2A"            "VAPB"               "EXOSC10"           
 [28] "SLC36A4"            "NOL8"               "SH2B1"             
 [31] "SRPK1"              "RAB11FIP3"          "CXXC1"             
 [34] "ZNF3"               "AGGF1"              "IPO11"             
 [37] "HMGB1"              "PIN1"               "NFX1"              
 [40] "AASS"               "KIF4A"              "GGNBP2"            
 [43] "YLPM1"              "UXS1"               "CD47"              
 [46] "RSF1"               "RBM44"              "PRMT7"             
 [49] "WDR70"              "STK40"              "SPRED1"            
 [52] "CFAP43"             "ENSBTAG00000048800" "PES1"              
 [55] "PRPF6"              "FGGY"               "RGS7"              
 [58] "MRPL30"             "RPS6KB1"            "CHM"               
 [61] "RFX3"               "STXBP5"             "TMEM179B"          
 [64] "FANCD2"             "MPND"               "MED4"              
 [67] "CBY1"               "PLCH1"              "APIP"              
 [70] "CRYBG1"             "PPP6R1"             "TMC8"              
 [73] "PDPR"               "ECD"                "ALCAM"             
 [76] "TPM4"               "PRPF40B"            "ETF1"              
 [79] "FAM21A"             "CCDC57"             "TGFBR1"            
 [82] "TPMT"               "RPS4X"              "BUD13"             
 [85] "SECISBP2L"          "NFYB"               "NR1D2"             
 [88] "DCAF1"              "TIPIN"              "OGFR"              
 [91] "RAB1B"              "ZNF397"             "WBP2"              
 [94] "CYTH3"              "TRIM68"             "DPH5"              
 [97] "NSUN6"              "KMT5A"              "POLR3F"            
[100] "POLR3G"             "POLR3C"             "GSDMD"             
[103] "CACNA1F"            "MBNL2"              "CUL2"              
[106] "CUL3"               "SCNM1"              "CEBPZOS"           
[109] "SEC16B"             "NOB1"               "SRSF2"             
[112] "SRSF9"              "AATF"               "SIRT6"             
[115] "MRPL1"              "DNAAF10"            "ACAD8"             
[118] "STING1"             "EIF1AX"             "CTDP1"             
[121] "RPS2"               "SLC39A1"            "FSTL1"             
[124] "GART"               "CHMP5"              "PSMA2"             
[127] "AKAP8L"             "GLYR1"              "CC2D2A"            
[130] "SH3BP5L"            "CS"                 "SF3B2"             
[133] "NRBF2"              "EIF2AK3"            "ASAP1"             
[136] "PEX19"              "RPL23"              "UTP25"             
[139] "LPCAT2"             "EYA1"               "DKKL1"             
[142] "IL1RAP"             "SERPINB8"           "IGHMBP2"           
[145] "STEEP1"             "ZFAND1"             "PLIN3"             
[148] "ABHD1"              "MED15"              "MRPS9"             
[151] "RBFA"               "ATG2B"              "ABHD6"             
[154] "HSDL2"              "ARPC1B"             "TERF2"             
[157] "FAT2"               "TERF1"              "PACSIN3"           
[160] "VPS72"              "NCKAP1"             "ENSBTAG00000052391"
[163] "CHTF8"              "PSME4"              "TTC4"              
[166] "MRPL17"             "POLR2E"             "ANKRD26"           
[169] "DCUN1D4"            "ETHE1"              "IL1RN"             
[172] "MRAS"               "LRIG3"              "TLK2"              
[175] "RNF122"             "SCAPER"             "ANKRD55"           
[178] "NECTIN3"            "NEURL4"             "SRD5A1"            
[181] "NPM1"               "ZFP36L1"            "PHLPP1"            
[184] "ANKZF1"             "VIPAS39"            "MBD1"              
[187] "ZNF131"             "HACE1"              "HIVEP1"            
[190] "SPG7"               "ENSBTAG00000015818" "R3HDM4"            
[193] "PRPF18"             "VPS13C"             "UBAP2"             
[196] "NUP160"             "TMEM168"            "RPL18"             
[199] "FOXN3"              "DIS3"               "RPL26L1"           
[202] "RPL30"              "TARBP2"             "EMG1"              
[205] "DKC1"               "ATF2"               "ANKIB1"            
[208] "C18H19orf33"        "DNAJC2"             "SLC38A9"           
[211] "MACROD1"            "NOS1AP"             "UBE2Q2"            
[214] "ENSBTAG00000051082" "ANO9"               "ODF2"              
[217] "RRP1B"              "HSP90B1"            "CHIC2"             
[220] "BMS1"               "CETN2"              "AHSA2"             
[223] "SENP5"              "ZNF384"             "PPARA"             
[226] "DSE"                "DNAJC7"             "ERMP1"             
[229] "TTC37"              "LSR"                "SSB"               
[232] "SPOPL"              "CSGALNACT2"         "LRIF1"             
[235] "FAM91A1"            "TMEM19"             "NT5C3B"            
[238] "NXPE3"              "SETX"               "NSFL1C"            
[241] "CEP43"              "LDLR"               "LRIG2"             
[244] "TBCD"               "AK6"                "PALM"              
[247] "CDK5RAP2"           "CTTN"               "TTC7A"             
[250] "CCDC77"             "MLKL"               "MACC1"             
[253] "LPIN3"              "DDX10"              "CDK17"             
[256] "PSMC2"              "EFR3A"              "KIF18A"            
[259] "ASCC3"              "TRIP10"             "TNFSF13B"          
[262] "DPYD"               "PPP3CB"             "FRYL"              
[265] "AARSD1"             "RAD51B"             "LRRC40"            
[268] "IKBKG"              "GNL2"               "NOL10"             
[271] "JAKMIP3"            "FAM131C"            "GUK1"              
[274] "EDEM1"              "LAS1L"              "NFATC4"            
[277] "KATNA1"             "EXOSC9"             "C29H11orf24"       
[280] "DAGLB"              "EXOSC1"             "CNTROB"            
[283] "KPNA2"              "PATJ"               "RALY"              
[286] "TBC1D31"            "TBC1D32"            "GOLM1"             
[289] "ALKBH1"             "CELSR1"             "PICK1"             
[292] "FAM81A"             "DYNLRB2"            "FANCI"             
[295] "SUGP1"              "HNRNPA3"            "MRPS18C"           
[298] "TNIP1"              "ACOX1"              "TFIP11"            
[301] "CDK1"               "POLR3E"             "NENF"              
[304] "SPECC1"             "PARN"               "DNAJC11"           
[307] "PRKCH"              "COPE"               "PRKCE"             
[310] "SCML1"              "VTI1B"              "SCIN"              
[313] "CWC22"              "CCDC91"             "LARP7"             
[316] "SHC4"               "CYBC1"              "GPATCH8"           
[319] "GPATCH3"            "GPATCH1"            "NME1"              
[322] "RAI14"              "SIRT5"              "SRSF5"             
[325] "ENSBTAG00000054239" "HSPB11"             "PNPLA6"            
[328] "GABBR1"             "ENSBTAG00000051647" "PRKACB"            
[331] "SFPQ"               "SPICE1"             "PHKA2"             
[334] "UBE2K"              "MRTO4"              "UBE2M"             
[337] "PWWP3A"             "AGFG1"              "KRT5"              
[340] "UPF2"               "FRMD6"              "MASTL"             
[343] "RABEP2"             "MORF4L1"            "NDUFA5"            
[346] "THRAP3"             "VPS25"              "SLC43A3"           
[349] "SLC43A2"            "MAEA"               "RIPK1"             
[352] "RTF1"               "EFHD2"              "CENPO"             
[355] "RUNDC3A"            "PINX1"              "SPTBN4"            
[358] "ANKRD12"            "RCHY1"              "U2AF1L4"           
[361] "TMEM33"             "STRN"               "ENSBTAG00000052031"
[364] "ANXA5"              "MCM6"               "ZDHHC21"           
[367] "NOC3L"              "TSR1"               "SECISBP2"          
[370] "DPF2"               "DHX16"              "DSC1"              
[373] "SUSD6"              "ZNF787"             "ZNF789"            
[376] "KCNN4"              "HNRNPLL"            "SNRPA1"            
[379] "ADIRF"              "C2H2orf76"          "ZNF217"            
[382] "RHOT2"              "KATNBL1"            "RNH1"              
[385] "CLTC"               "CLTB"               "HAUS5"             
[388] "HAUS1"              "UBXN7"              "ADGRG1"            
[391] "ABRAXAS1"           "MIA3"               "SART3"             
[394] "SDC2"               "SDC4"               "ELOVL1"            
[397] "NRBP2"              "NRBP1"              "ENSBTAG00000003661"
[400] "ATP1B1"             "NAA20"              "KIN"               
[403] "WTAP"               "OTULIN"             "PAQR3"             
[406] "RDX"                "FERMT1"             "CRNKL1"            
[409] "WWTR1"              "BMT2"               "SEPTIN1"           
[412] "SEPTIN5"            "ZUP1"               "CSE1L"             
[415] "RPL35"              "KCTD5"              "NUMA1"             
[418] "ADAM10"             "PTPRG"              "CPNE2"             
[421] "VKORC1L1"           "RABGEF1"            "SNRPC"             
[424] "HSPA13"             "TXNDC17"            "ZBTB44"            
[427] "AHNAK2"             "VPS4A"              "SCFD2"             
[430] "TYK2"               "AKR1B1"             "PSME1"             
[433] "BOD1"               "MRPL55"             "ESPL1"             
[436] "PRIM2"              "YAF2"               "ZNF684"            
[439] "FXR1"               "NCAPG2"             "CNDP2"             
[442] "TNKS2"              "DDX42"              "DDX46"             
[445] "PTEN"               "KLC3"               "CTCF"              
[448] "LGR4"               "UBE2D1"             "MYO18A"            
[451] "IGSF3"              "TPK1"               "RNPS1"             
[454] "CHCHD3"             "DNAI2"              "RSBN1L"            
[457] "PUS7L"              "FOXJ3"              "NCAPD3"            
[460] "VEGFA"              "BNIP2"              "PREPL"             
[463] "EMC1"               "MYH10"              "SOAT1"             
[466] "AP3M1"              "SERHL2"             "PREB"              
[469] "GPRC5B"             "SMC3"               "UFM1"              
[472] "CDC34"              "GARNL3"             "LNPK"              
[475] "LONRF1"             "RIOK1"              "LTV1"              
[478] "NAA35"              "MORC2"              "WDR83"             
[481] "CCNA2"              "ESYT2"              "MDFIC"             
[484] "ENSBTAG00000045892" "MRS2"               "ACBD3"             
[487] "UVRAG"              "CCDC47"             "CENPM"             
[490] "PAFAH1B3"           "PLEKHA2"            "ACTB"              
[493] "ARFGAP1"            "PEX14"              "RUVBL2"            
[496] "CDC42BPA"           "UBE2E3"             "ENSBTAG00000053476"
[499] "SUPT6H"             "C16H1orf116"        "ARHGAP19"          
[502] "HSD17B10"           "IFI27L2"            "STK4"              
[505] "MYH9"               "USF2"               "TBX18"             
[508] "VGLL4"              "GNB1"               "ANXA2"             
[511] "CELF2"              "PABIR2"             "PHF10"             
[514] "YWHAZ"              "RB1"                "GNB4"              
[517] "CCT8"               "CARD14"             "ENSBTAG00000051348"
[520] "CCNB3"              "CCNB1"              "ABI2"              
[523] "ABI1"               "ROCK1"              "CXADR"             
[526] "NDUFB9"             "GNPTAB"             "DHDDS"             
[529] "CLINT1"             "ANKRD44"            "LRRC1"             
[532] "KIF22"              "GBF1"               "ZBTB24"            
[535] "ENSBTAG00000051904" "CC2D1A"             "PITPNA"            
[538] "FNBP1L"             "UBAP2L"             "RBM34"             
[541] "FAM98C"             "RIC8A"              "EHBP1"             
[544] "BCCIP"              "LAMC2"              "MELK"              
[547] "PHF8"               "YY1"                "MOB3B"             
[550] "DNAJB12"            "BMP2K"              "ATRN"              
[553] "UCHL3"              "CHAF1A"             "ATL3"              
[556] "RUSC1"              "PPIH"               "HIBCH"             
[559] "KIAA0408"           "MDH2"               "ECT2"              
[562] "SMARCA4"            "HNRNPA2B1"          "ZNHIT3"            
[565] "GTPBP4"             "GTPBP3"             "TP53BP2"           
[568] "EFCAB7"             "NOP58"              "NEMF"              
[571] "RRP15"              "HECTD2"             "HECTD3"            
[574] "LZTFL1"             "S100A13"            "SDCCAG8"           
[577] "ANAPC10"            "ENTPD4"             "DLEC1"             
[580] "FAM76B"             "NFXL1"              "DYRK2"             
[583] "ENSBTAG00000032603" "SPECC1L"            "FH"                
[586] "KLHDC4"             "PTGFRN"             "PPP1R8"            
[589] "PCTP"               "SIRT7"              "NCOA3"             
[592] "TMEM92"             "PAK1IP1"            "KIF3A"             
[595] "UTP11"              "CDCA2"              "MGAT5"             
[598] "APLP2"              "HNRNPH1"            "MRPS31"            
[601] "TBC1D5"             "DCUN1D5"            "KDM6A"             
[604] "PBX1"               "PSMG1"              "VAMP7"             
[607] "OSGIN1"             "PARVG"              "CSKMT"             
[610] "UBASH3A"            "TUBG1"              "TSR3"              
[613] "GLIPR2"             "PIM1"               "MAP7D1"            
[616] "MAN1C1"             "TMX3"               "NAGK"              
[619] "PTPRS"              "UBL3"               "SRSF11"            
[622] "FKBP3"              "GRAMD1A"            "GAPVD1"            
[625] "PLEKHM3"            "ANKRD22"            "OFD1"              
[628] "RNASEH1"            "COX6A1"             "L2HGDH"            
[631] "SNAP23"             "RBM4B"              "PRR14"             
[634] "CSRP2"              "TNKS"               "ATP6V1A"           
[637] "ENSBTAG00000030608" "ACVR1B"             "KMT5C"             
[640] "ZC3H4"              "RCAN3"              "GRTP1"             
[643] "POLH"               "TFPT"               "RBM10"             
[646] "CMSS1"              "TOM1"               "FLAD1"             
[649] "SPATS2L"            "UMAD1"              "ADGRL2"            
[652] "RNF25"              "UBE2V1"             "ANKRD28"           
[655] "TRIOBP"             "LSP1"               "CIZ1"              
[658] "SGMS1"              "MAD1L1"             "NKRF"              
[661] "PRMT3"              "RPGRIP1L"           "LTBP3"             
[664] "CFAP91"             "LCP1"               "PRMT5"             
[667] "NCK1"               "MBD4"               "RABGGTA"           
[670] "MBD2"               "TSPAN13"            "HPS1"              
[673] "REXO4"              "COIL"               "NUDT21"            
[676] "ZNF266"             "EXT2"               "EXT1"              
[679] "LY96"               "STK17A"             "SYNCRIP"           
[682] "GNG2"               "SNX1"               "CRELD2"            
[685] "SHPRH"              "XPO6"               "CCDC127"           
[688] "ITPKC"              "RAB11B"             "GCC2"              
[691] "TBC1D8B"            "CSK"                "RAB8A"             
[694] "TOP1"               "CLK2"               "CLYBL"             
[697] "TMEM161B"           "ATXN7L3"            "ENSBTAG00000016794"
[700] "CENPN"              "DDX19A"             "GMPPA"             
[703] "PEX11B"             "SND1"               "CMC1"              
[706] "GIGYF2"             "FBXW8"              "ERCC5"             
[709] "LOXL2"              "RALGAPB"            "MFSD9"             
[712] "INTS7"              "LSM5"               "PSME2"             
[715] "MEAF6"              "NOTCH1"             "USP45"             
[718] "TGS1"               "GOLGB1"             "CTTNBP2NL"         
[721] "ARHGEF40"           "PRPF4B"             "EPB41L4A"          
[724] "MYL6"               "SLC30A7"            "ZNF354A"           
[727] "MPP7"               "ZYG11B"             "DMTF1"             
[730] "FAM210A"            "SNRPD1"             "OSBPL1A"           
[733] "ZNF276"             "INO80E"             "MAP4K4"            
[736] "CRTC1"              "GOLT1B"             "CIAO3"             
[739] "NONO"               "ZFAND2B"            "PITPNM3"           
[742] "MAN2A1"             "ENSBTAG00000051542" "SH3BGRL3"          
[745] "RPAP2"              "FAM168A"            "MEIS2"             
[748] "ATP6AP1L"           "LCLAT1"             "SNX13"             
[751] "PAX8"               "RPL13A"             "DPM2"              
[754] "OCLN"               "ZCRB1"              "ZNRD2"             
[757] "SRP68"              "BMPR1A"             "BMPR1B"            
[760] "MICU1"              "PPL"                "KMT2E"             
[763] "DNAI4"              "RHOBTB3"            "RBM23"             
[766] "CCDC150"            "MAPT"               "IMPDH2"            
[769] "LRPPRC"             "YIF1A"              "PSME3IP1"          
[772] "CCDC158"            "IREB2"              "DFFB"              
[775] "TSPAN6"             "ATP2B4"             "ZNF444"            
[778] "PTMA"               "KCTD18"             "PPIP5K2"           
[781] "GLS"                "DLGAP4"             "GGTA1"             
[784] "SLC25A32"           "GOLPH3"             "PDHB"              
[787] "BET1L"              "TAF5"               "ARG2"              
[790] "NOM1"               "HNRNPU"             "SACM1L"            
[793] "RHBDD3"             "SPATS2"             "STAU1"             
[796] "DICER1"             "ANKRD33B"           "TIMM23"            
[799] "AZIN2"              "RPIA"               "LUZP2"             
[802] "PLEKHG5"            "FOCAD"              "TSGA10"            
[805] "ZFP57"              "LETMD1"            

$`DEG H_M:target lncRNA`
[1] "ENSBTAG00000039130" "C8H9orf152"         "FAM214B"           
[4] "FEM1B"              "FAM43A"            

$`DEG H_M:target lncRNA:AS H_M:AS H_S`
[1] "USP42"

$`DEG H_M:target lncRNA:AS S_M:AS H_M`
[1] "HES2"

$`DEG H_M:target lncRNA:AS S_M:AS H_M:AS H_S`
[1] "PRPF40A"            "RASSF5"             "JARID2"            
[4] "MRRF"               "HEATR5B"            "ACVR2A"            
[7] "ENSBTAG00000018774" "LIG4"              

$`DEG H_M:DEG H_S`
  [1] "HIF3A"              "L3MBTL1"            "SP6"               
  [4] "MGST1"              "PRRT2"              "BACH2"             
  [7] "AGPAT4"             "HRH2"               "ENSBTAG00000053363"
 [10] "PLEKHS1"            "ENSBTAG00000053707" "TMPRSS11D"         
 [13] "ENSBTAG00000032446" "ENSBTAG00000051149" "ATP1A4"            
 [16] "bta-mir-2382"       "SPNS3"              "ARL14"             
 [19] "ENSBTAG00000051035" "SLIT3"              "CD48"              
 [22] "ENSBTAG00000043574" "ENSBTAG00000048939" "ZNF48"             
 [25] "bta-mir-2285ah"     "ENSBTAG00000053991" "SYBU"              
 [28] "CYP4F2"             "PLEKHH1"            "EMP3"              
 [31] "GJA1"               "SAA3"               "TMEM229B"          
 [34] "IGFBP5"             "ENSBTAG00000050645" "ENSBTAG00000020928"
 [37] "CALML5"             "ENSBTAG00000048971" "DNAJB1"            
 [40] "ZNF197"             "ENSBTAG00000053353" "TRAPPC14"          
 [43] "SH3RF3"             "ENSBTAG00000053911" "ENSBTAG00000027075"
 [46] "ENSBTAG00000031913" "CCNI2"              "CCDC160"           
 [49] "PHLDA2"             "OSTN"               "ST3GAL6"           
 [52] "NIM1K"              "ENSBTAG00000053140" "PTCH2"             
 [55] "CALCB"              "CMKLR1"             "CCN5"              
 [58] "ENSBTAG00000043544" "ENSBTAG00000043545" "ENSBTAG00000023365"
 [61] "ANO2"               "LHFPL6"             "ENSBTAG00000003769"
 [64] "C18H19orf84"        "TMPRSS11BNL"        "ENSBTAG00000022199"
 [67] "TSHZ3"              "RPUSD2"             "SLC39A8"           
 [70] "NPTXR"              "bta-mir-2459"       "LY6G6C"            
 [73] "PCOLCE"             "ENSBTAG00000030274" "ENSBTAG00000050088"
 [76] "EXPH5"              "TCAP"               "ENSBTAG00000034145"
 [79] "TMSB4"              "LRRC25"             "PRICKLE2"          
 [82] "CATSPER4"           "SLC16A14"           "MID1IP1"           
 [85] "NFKBIA"             "KRT14"              "ENSBTAG00000033289"
 [88] "TAGLN"              "ANKLE1"             "ENSBTAG00000053162"
 [91] "ENSBTAG00000036111" "RDH12"              "CCN2"              
 [94] "CCN3"               "KLK11"              "ENSBTAG00000037799"
 [97] "NALCN"              "bta-mir-29b-2"      "ENSBTAG00000049538"
[100] "PCGF1"              "DDIT4"              "ENSBTAG00000043552"
[103] "ENSBTAG00000043554" "GPR3"               "CYTIP"             
[106] "IL20RA"             "IL20RB"             "TRIM35"            
[109] "RSAD2"              "PI15"               "ENSBTAG00000045914"
[112] "HINT2"              "BHLHA15"            "ENSBTAG00000019672"
[115] "ENSBTAG00000053833" "ENSBTAG00000045523" "BATF3"             
[118] "SERPINB4"           "ENSBTAG00000021433" "FZD1"              
[121] "BTG2"               "FZD9"               "ZNF623"            
[124] "TRPC4"              "S100A8"             "ENSBTAG00000024487"
[127] "ENSBTAG00000053114" "ENSBTAG00000054259" "TRIML2"            
[130] "M-SAA3.2"           "ENSBTAG00000051139" "ENSBTAG00000054926"
[133] "ENSBTAG00000046910" "PTGER4"             "RNF223"            
[136] "RNASE10"            "ENSBTAG00000054037" "ENSBTAG00000048547"
[139] "ENSBTAG00000052949" "ENSBTAG00000052566" "SSLP1"             
[142] "ZIC5"               "MN1"                "NR1H4"             
[145] "GLRX"               "DSB"                "TMEM196"           
[148] "DAG1"               "ZNF830"             "SNORA63"           
[151] "bta-mir-2477"       "ZNF629"             "PARM1"             
[154] "A2ML1"              "PIP5KL1"            "WC1"               
[157] "ENSBTAG00000015551" "ENSBTAG00000001350" "SLC1A2"            
[160] "LIF"                "SFTPC"              "CLSTN3"            
[163] "DHRS3"              "ENSBTAG00000055302" "SNAI1"             
[166] "SLC2A3"             "CCL2"               "KPNA7"             
[169] "NID1"               "PPP1R14C"           "ENSBTAG00000051094"
[172] "ENSBTAG00000043575" "PERM1"              "ENSBTAG00000048688"
[175] "SNRNP35"            "BTG1"               "KRT75"             
[178] "CYP1B1"             "ENSBTAG00000052579" "RASSF9"            
[181] "ROR1"               "SNORA53"            "ND4L"              
[184] "ENSBTAG00000038379" "GAL3ST4"            "ENSBTAG00000046486"
[187] "ENSBTAG00000050453" "GGN"                "MMP1"              
[190] "ENSBTAG00000006562" "ENSBTAG00000053131" "MUL1"              
[193] "ACHE"               "PPP1R3C"            "PLA2G3"            
[196] "FMOD"               "CCDC71"             "TMEM108"           
[199] "ENSBTAG00000053641" "FKBP1B"             "ENSBTAG00000045588"
[202] "PID1"               "RIOX1"              "MYADM"             
[205] "NT5E"               "ECH1"               "NPPB"              
[208] "HOMEZ"              "PHF23"              "ENSBTAG00000046079"
[211] "LIPT1"              "ENSBTAG00000052781" "ENSBTAG00000051337"
[214] "CPXM1"              "ENSBTAG00000048369" "COCH"              
[217] "ENSBTAG00000051167" "ENSBTAG00000016391" "ENSBTAG00000048396"
[220] "ENSBTAG00000043271" "ENSBTAG00000008257" "bta-mir-221"       
[223] "SIGLEC10"           "CTRC"               "ENSBTAG00000017029"
[226] "KRT3"               "CCDC89"             "FZD4"              
[229] "ROBO3"              "CCDC80"             "NFKBIZ"            
[232] "OAS1Z"              "C28H10orf99"        "ENSBTAG00000017629"
[235] "PGM5"               "ENSBTAG00000027715" "SDC3"              
[238] "TNF"                "BEST4"              "ENSBTAG00000048513"
[241] "CYRIA"              "ENSBTAG00000049855" "PXDC1"             
[244] "MIR22"              "PAMR1"              "GP1BA"             
[247] "ENSBTAG00000049579" "DUSP4"              "COA7"              
[250] "ZNF423"             "ENSBTAG00000049591" "bta-mir-6122"      
[253] "ENSBTAG00000049596" "GPR83"              "CCL17"             
[256] "ENSBTAG00000018275" "PPP1R15A"           "KLHDC8A"           
[259] "FAM83C"             "MEPE"               "ENSBTAG00000019018"
[262] "ENSBTAG00000034496" "PCSK6"              "ENSBTAG00000018312"
[265] "RPTN"               "IQCN"               "ANGPTL2"           
[268] "CDKN1B"             "CDKN1A"             "TADA2B"            
[271] "HCK"                "ENPEP"              "ENSBTAG00000050462"
[274] "SNORD59A"           "ENSBTAG00000053775" "EGR3"              
[277] "OTUD1"              "ENSBTAG00000050319" "CCDC181"           
[280] "ENSBTAG00000050647" "ENSBTAG00000051132" "SNORD38A"          
[283] "HSPB6"              "VCAM1"              "ITPKB"             
[286] "PLEKHO1"            "ZNF502"             "SPHKAP"            
[289] "ADAMTS4"            "ENSBTAG00000052295" "IFITM3"            
[292] "CENPA"              "CLCF1"              "SAMD15"            
[295] "ADGRG7"             "EID1"               "NMRK2"             
[298] "ZBTB7A"             "DDX51"              "bta-mir-1843"      
[301] "RPP21"              "MIR1306"            "ENSBTAG00000021649"
[304] "TGM5"               "SPRY2"              "MYH3"              
[307] "ENSBTAG00000053672" "ANO4"               "FBXO24"            
[310] "ENSBTAG00000046944" "BREH1"              "ENSBTAG00000052568"
[313] "PHF14"              "GOLGA7B"            "SLC5A1"            
[316] "PRSS2"              "TUBA4A"             "ENSBTAG00000049133"
[319] "TIGD5"              "ENSBTAG00000032114" "ENSBTAG00000036061"
[322] "MAPRE3"             "SLC30A8"            "ENSBTAG00000047136"
[325] "JUN"                "SLC9A9"             "PCDHGA3"           
[328] "FYN"                "bta-mir-2358"       "SLC23A3"           
[331] "MYOM3"              "SDR16C5"            "ENSBTAG00000053048"
[334] "ND1"                "ND3"                "ND5"               
[337] "ENSBTAG00000054384" "MPP4"               "CAPN12"            
[340] "CYFIP2"             "ODAD3"              "HSH2D"             
[343] "ENSBTAG00000046838" "ENSBTAG00000050531" "ENSBTAG00000054892"
[346] "UPP1"               "STX11"              "ITPRIPL1"          
[349] "S100A12"            "PHYHIP"             "CYBRD1"            
[352] "CAPN6"              "HTR7"               "PI3"               
[355] "ENSBTAG00000048386" "KCNMB1"             "SAXO2"             
[358] "KBTBD7"             "KBTBD6"             "ENSBTAG00000051316"
[361] "KBTBD4"             "ENSBTAG00000048672" "ENSBTAG00000048677"
[364] "NEUROG2"            "TRIM52"             "ENSBTAG00000042198"
[367] "DIPK2A"             "NELL2"              "ENSBTAG00000039728"
[370] "TRIM40"             "HOPX"               "ENSBTAG00000026637"
[373] "SPOCK1"             "ACE"                "EPHA7"             
[376] "ENSBTAG00000047213" "ENSBTAG00000032432" "bta-mir-12003"     
[379] "KRT23"              "SNORD94"            "SYNE1"             
[382] "DEGS2"              "ZNF524"             "SEMA6D"            
[385] "RNF144B"            "STEAP3"             "STEAP4"            
[388] "AMOT"               "SNORD50B"           "CRCT1"             
[391] "CRABP2"             "OAS1X"              "POU4F1"            
[394] "GGT6"               "ENSBTAG00000053232" "ABCA12"            
[397] "BMP2"               "ENSBTAG00000050989" "ENSBTAG00000030838"
[400] "ENSBTAG00000049736" "ENSBTAG00000054083" "TNFSF15"           
[403] "TNFSF18"            "MX2"                "IFIT1"             
[406] "ISG15"              "TMED7"              "ENSBTAG00000047029"
[409] "ENSBTAG00000052243" "SBSN"               "KRT12"             
[412] "KLHL24"             "ABHD17B"            "TRIM59"            
[415] "ENSBTAG00000002392" "ADGRG3"             "ENSBTAG00000043583"
[418] "ZNF646"             "APOL3"              "ENSBTAG00000017670"
[421] "ENSBTAG00000053081" "ENSBTAG00000053420" "ENSBTAG00000052099"
[424] "HPS6"               "ENSBTAG00000027213" "URGCP"             
[427] "ENSBTAG00000053952" "RBPJL"              "SCAND1"            
[430] "ENSBTAG00000004110" "TNFRSF25"           "VIM"               
[433] "ENSBTAG00000049986" "F2R"                "JAML"              
[436] "CLDN4"              "JAM3"               "IRF8"              
[439] "FABP4"              "CBX8"               "ZBTB10"            
[442] "ATP6V1F"            "ENSBTAG00000048613" "ENSBTAG00000038893"
[445] "DNAJC25"            "PNPLA1"             "AOAH"              
[448] "ZFP36"              "IER3"               "CYTB"              
[451] "SLC1A3"             "BGN"                "TGM3"              
[454] "SLC30A2"            "NCEH1"              "BHLHE40"           
[457] "GADD45G"            "bta-mir-763"        "FOXA3"             
[460] "EPHB2"              "ENSBTAG00000035777" "TSHZ1"             
[463] "GBP4"               "ENSBTAG00000055063" "SPACA6"            
[466] "VWA5A"              "SPACA9"             "ENSBTAG00000013507"
[469] "ENSBTAG00000049066" "ENSBTAG00000052866" "ICAM1"             
[472] "ZNF189"             "ENSBTAG00000048821" "PPP1R1B"           
[475] "COX2"               "COX3"               "ENSBTAG00000048850"
[478] "PCP4L1"             "ENSBTAG00000045689" "HSPB8"             
[481] "ENSBTAG00000026848" "ENSBTAG00000045581" "ZNF713"            
[484] "MTFP1"              "RPP38"              "MIRLET7I"          
[487] "SCO2"               "ENSBTAG00000047316" "IL36RN"            
[490] "RTL9"               "FAM117A"            "TSPAN2"            
[493] "ADAMTS20"           "CRYAB"              "ENSBTAG00000031464"
[496] "SLC14A1"            "ENSBTAG00000047865" "ENSBTAG00000019801"
[499] "IFI44"              "ENSBTAG00000046100" "CCNG2"             
[502] "ENSBTAG00000048473" "ENSBTAG00000051625" "ENSBTAG00000049478"
[505] "ENSBTAG00000049987" "PLEKHG1"            "KCNH7"             
[508] "RGS16"              "OTULINL"            "ND4"               
[511] "ENSBTAG00000050958" "ND6"                "ENSBTAG00000054700"
[514] "ANKRD9"             "RAB38"              "ENSBTAG00000048632"
[517] "ENSBTAG00000048835" "GAPDHS"             "DMKN"              
[520] "SNTN"               "ENSBTAG00000047051" "ENSBTAG00000047787"
[523] "SLC7A11"           

$`DEG H_M:DEG H_S:AS H_S`
[1] "ENSBTAG00000038233"

$`DEG H_M:DEG H_S:AS H_M`
[1] "IFFO1"              "TCAIM"              "ENDOU"             
[4] "ENSBTAG00000027629" "AMTN"               "ATP8B4"            

$`DEG H_M:DEG H_S:AS H_M:AS H_S`
 [1] "SPTLC3"             "SESN3"              "RFFL"              
 [4] "SMNDC1"             "SRPX2"              "TIPARP"            
 [7] "PTPN5"              "KANK1"              "FBP1"              
[10] "PLA2R1"             "SCD"                "ATP12A"            
[13] "DAPP1"              "OVOL2"              "SKINT1"            
[16] "SLC22A23"           "KRT79"              "PTK6"              
[19] "IGSF5"              "CTSC"               "ENSBTAG00000054234"
[22] "THSD7A"             "ADAM12"             "MMP12"             
[25] "HTRA1"              "EVA1B"              "FBLN2"             
[28] "SLC6A2"             "ADCY9"              "PARD3B"            
[31] "SMIM19"             "PPIF"               "ENSBTAG00000048312"
[34] "SERPINB13"          "ENSBTAG00000025219" "RGL1"              
[37] "ENSBTAG00000049392" "MOB1A"              "IRF5"              
[40] "TRIM66"             "USP2"               "SH3BGRL2"          
[43] "APH1B"              "BCHE"              

$`DEG H_M:DEG H_S:AS S_M`
[1] "C7H19orf44" "RGL3"       "CRYBA1"     "PODNL1"    

$`DEG H_M:DEG H_S:AS S_M:AS H_S`
 [1] "ENSBTAG00000053766" "ARL15"              "CLIP3"             
 [4] "MSLN"               "FBXO32"             "PTGS2"             
 [7] "RASSF8"             "HOXB3"              "KIAA1549"          
[10] "SGK1"               "IL1R2"              "BOC"               
[13] "CPED1"              "IQCA1"              "AMPD1"             
[16] "FHL3"               "TFAP4"              "PDRG1"             
[19] "CCND3"              "FDXACB1"            "ENSBTAG00000021359"
[22] "NQO1"               "SLC49A3"            "ENSBTAG00000047461"

$`DEG H_M:DEG H_S:AS S_M:AS H_M`
 [1] "PROCA1"             "ANGPT1"             "PRADC1"            
 [4] "TCF7"               "IGFBP7"             "PPAN"              
 [7] "AGR2"               "IFI27"              "MMACHC"            
[10] "ENSBTAG00000052397" "GABRP"              "MPI"               
[13] "GRWD1"              "HEATR4"             "ZNF200"            
[16] "FOS"                "NDUFA3"             "CENPV"             
[19] "ZNF286A"            "SEMA4G"             "EIF5A2"            
[22] "GZMK"               "MSRB2"              "ERAP2"             
[25] "PRR19"              "ZNF696"             "ENPP3"             
[28] "ENSBTAG00000054228" "ERG"                "IGF2BP3"           
[31] "ADSS1"              "ENSBTAG00000011549" "GPSM3"             
[34] "YJU2"               "CALR3"              "ENSBTAG00000001143"
[37] "MPHOSPH10"          "GDNF"               "BICD1"             
[40] "GSTK1"             

$`DEG H_M:DEG H_S:AS S_M:AS H_M:AS H_S`
  [1] "PAWR"               "DBR1"               "MUC4"              
  [4] "PPP1R14D"           "MFSD11"             "SQLE"              
  [7] "KCNH3"              "VAV3"               "SMAD7"             
 [10] "TFPI"               "CADPS2"             "SPP1"              
 [13] "CTHRC1"             "HMGB3"              "FRRS1"             
 [16] "BIN3"               "KLF7"               "CDH26"             
 [19] "ARRDC3"             "ZCCHC7"             "RHBDL2"            
 [22] "C4H7orf57"          "YTHDF2"             "STAC3"             
 [25] "CREM"               "RASGRP2"            "DAO"               
 [28] "SLC4A8"             "TGFBR3"             "CELSR2"            
 [31] "HNRNPAB"            "TJAP1"              "CD36"              
 [34] "DCN"                "CALM2"              "TRIM26"            
 [37] "HMGCR"              "TTC23L"             "MCUB"              
 [40] "EPGN"               "RETREG1"            "RPUSD1"            
 [43] "ZNF618"             "COL4A5"             "DSG3"              
 [46] "FAM53B"             "CREBRF"             "GALC"              
 [49] "EREG"               "ENTPD6"             "DNAJB4"            
 [52] "PDK3"               "PLIN2"              "RBPJ"              
 [55] "ARHGAP24"           "ACSL1"              "ADAM8"             
 [58] "ACSL5"              "NEBL"               "LRRK2"             
 [61] "COL27A1"            "PTS"                "ZNF827"            
 [64] "RBM4"               "RNF128"             "IL17RA"            
 [67] "CIAO2B"             "MAPK12"             "AKAP17A"           
 [70] "FOXN1"              "RPL34"              "TRMT44"            
 [73] "PPWD1"              "NPC1"               "METTL14"           
 [76] "SLC38A2"            "AKAP8"              "YBX1"              
 [79] "ADARB1"             "CERS3"              "TMPRSS13"          
 [82] "DNAJC1"             "SORT1"              "GOSR1"             
 [85] "CBARP"              "ACP3"               "RBM5"              
 [88] "ANKRD37"            "CEP44"              "CEP41"             
 [91] "SBSPON"             "BPIFC"              "ZNF205"            
 [94] "SULF1"              "LTO1"               "RND1"              
 [97] "C16H1orf159"        "RND3"               "SCN1A"             
[100] "TEX9"               "DAAM1"              "SYT7"              
[103] "CXCL8"              "NIBAN3"             "ALKBH6"            
[106] "ELOA"               "ENSBTAG00000032787" "OSTM1"             
[109] "MRPS18A"            "HNRNPH3"            "TAOK2"             
[112] "TAOK3"              "RBAK"               "RCSD1"             
[115] "MCL1"               "TLE2"               "PM20D2"            
[118] "PKD2L1"             "CWC25"              "ZNF202"            
[121] "CTSB"               "TLE6"               "SIDT2"             
[124] "INPP5J"             "POF1B"              "ENSBTAG00000049814"
[127] "CDHR5"              "SYT4"               "GNG12"             
[130] "BTBD11"             "CPXM2"              "ACSS2"             
[133] "GLCE"               "NAB2"               "CEP63"             
[136] "ZRANB2"             "DGCR8"              "DAPK2"             
[139] "HSD11B1"            "ENSBTAG00000025920" "VDR"               
[142] "ADGRG2"             "ABRAXAS2"           "NDFIP1"            
[145] "SGPP2"              "ELN"                "LRRC8B"            
[148] "GLB1"               "XYLB"               "CACTIN"            
[151] "ADGRF2"             "SSBP3"              "PPP3R1"            
[154] "SCG5"               "CYP1A1"             "PSPC1"             
[157] "COL15A1"            "EDIL3"              "CEP70"             
[160] "ZNF227"             "CCDC183"            "BIRC3"             
[163] "SCAF4"              "NTN4"               "RBM6"              
[166] "CCDC171"            "MAP9"               "CDC25B"            
[169] "NRP1"               "CA2"                "SH3D21"            
[172] "VTCN1"              "LIPG"               "PEX11A"            
[175] "RNF19B"             "CSF1"               "ADGRG6"            
[178] "PPA2"               "FBXW7"              "TRIB1"             
[181] "PLA2G12A"           "AS3MT"              "ZNF185"            
[184] "ZNF235"             "TCERG1"             "TNFSF10"           
[187] "GAS2L3"             "GPCPD1"             "ETS2"              
[190] "NOD1"               "SLC20A1"            "TGFBI"             
[193] "ABCC3"              "ENSBTAG00000048402" "TSEN54"            
[196] "AXL"                "USP36"              "DOCK8"             
[199] "SYT14"              "MIER2"              "MRPS25"            
[202] "SMIM14"             "ZNF34"              "TMEM38B"           
[205] "KRT15"              "NXN"                "RALGAPA2"          
[208] "ENTPD7"             "NOD2"               "SPAG1"             
[211] "KCTD17"             "DDX50"              "TXLNG"             
[214] "TRIM46"             "CASC3"              "NCOA5"             
[217] "FNBP4"              "ME3"                "CCDC60"            
[220] "MPZL3"              "SEMA3A"             "RIN1"              
[223] "TMEM59L"            "GRHL1"              "MVD"               
[226] "CPM"                "STK10"              "ENSBTAG00000051588"
[229] "IRAK2"              "WDR4"               "MAMSTR"            
[232] "FAM102B"            "HMGN5"              "CHL1"              
[235] "TRPV3"              "FAF2"               "ABCA1"             
[238] "ZC3H8"              "CLCA2"              "SAP30BP"           
[241] "MISP"               "GGH"                "ADGRB2"            
[244] "NREP"               "MITF"               "ZNF16"             
[247] "SLC25A3"            "BACE2"              "LPIN1"             
[250] "DKK1"               "MPC1"               "MAT1A"             
[253] "SLC25A12"           "ENSBTAG00000020419" "ZNF263"            
[256] "STK17B"             "RBM47"              "HSD17B7"           
[259] "IRF1"               "PANX1"              "ENSBTAG00000052901"
[262] "DNMBP"              "BCO2"               "NEU3"              
[265] "ARAP2"              "ARL6IP5"            "CTNNA2"            
[268] "DHCR24"             "LYST"               "AZIN1"             
[271] "NOTCH3"             "KAT6B"              "RGS11"             
[274] "EPHB3"              "ZFAND2A"            "EFS"               
[277] "DTNBP1"             "DNAAF4"             "DNAAF11"           
[280] "MARK1"              "CELA1"              "BOD1L1"            
[283] "ATG16L2"            "CREG1"              "ANTXR2"            
[286] "TIMM9"              "NET1"               "RAB32"             
[289] "ZNF79"              "PLA2G7"             "TSPAN7"            
[292] "SUMO2"              "NBEA"               "PIK3R3"            
[295] "GPC2"               "NCAM1"              "TMED3"             
[298] "FASN"               "HMGA2"              "HMGA1"             
[301] "SLC6A17"            "HMGCS1"             "COL8A1"            
[304] "ENSBTAG00000052709" "SEC22C"             "CYB561"            

$`DEG H_M:DEG H_S:target lncRNA`
 [1] "ELOB"               "TMCC2"              "NR3C1"             
 [4] "ENSBTAG00000053804" "METTL18"            "ENSBTAG00000053213"
 [7] "ZNF112"             "BDNF"               "EPHB1"             
[10] "HS3ST1"             "KCNC4"              "RTP3"              
[13] "ENSBTAG00000031711" "TMEM86A"           

$`DEG H_M:DEG H_S:target lncRNA:AS S_M:AS H_M:AS H_S`
[1] "NDUFAF2" "TMEM164" "IFRD1"   "WDR89"   "FIZ1"    "DSC3"    "GRIP1"  
[8] "LHFPL2"  "PUS10"  

$`DEG S_M`
  [1] "ENSBTAG00000042414" "SP1"                "ENG"               
  [4] "TMEM265"            "COL4A3"             "ENSBTAG00000027319"
  [7] "CABYR"              "PGLYRP2"            "ACRV1"             
 [10] "bta-mir-2450b"      "CAMK2N2"            "ENSBTAG00000043573"
 [13] "CA14"               "ENSBTAG00000032034" "MIR491"            
 [16] "SIX1"               "CDC42EP2"           "ARRDC2"            
 [19] "MSL2"               "ENSBTAG00000034182" "CAMTA1"            
 [22] "COL16A1"            "ENSBTAG00000053172" "TNFRSF6B"          
 [25] "FER1L4"             "MAD2L1"             "ENSBTAG00000040367"
 [28] "ENSBTAG00000054491" "bta-mir-664a"       "NSUN7"             
 [31] "TSSK1B"             "CKB"                "TXNDC9"            
 [34] "TTC30B"             "GSDME"              "ENSBTAG00000048924"
 [37] "GNAO1"              "EGR1"               "bta-mir-7864"      
 [40] "ENSBTAG00000007354" "HAPLN4"             "SNORD1A"           
 [43] "ATXN1L"             "SNORA65"            "DCDC2B"            
 [46] "ENSBTAG00000049339" "CP"                 "FSCN2"             
 [49] "SNORD18"            "ENSBTAG00000050127" "GCNT1"             
 [52] "PIGR"               "ENSBTAG00000051292" "OAZ3"              
 [55] "COL6A2"             "ENSBTAG00000049335" "ENSBTAG00000051506"
 [58] "TDRD9"              "bta-mir-2285n-3"    "ENSBTAG00000043557"
 [61] "MLYCD"              "SOCS1"              "ENSBTAG00000052953"
 [64] "UQCC3"              "TRIM32"             "SNORA78"           
 [67] "SNORA71"            "ENSBTAG00000049783" "KLHL42"            
 [70] "SHISAL1"            "KDM8"               "ENSBTAG00000015811"
 [73] "ENSBTAG00000053620" "RMI2"               "SNORD21"           
 [76] "SNORD29"            "ACOT13"             "ENSBTAG00000051521"
 [79] "ENSBTAG00000048788" "ENSBTAG00000048783" "COQ8B"             
 [82] "ADRA1D"             "ENSBTAG00000049011" "ENSBTAG00000051088"
 [85] "ENSBTAG00000053725" "C14H8orf89"         "ALPK3"             
 [88] "CXXC5"              "bta-mir-2294"       "C15H11orf71"       
 [91] "DNAJC4"             "SNORD43"            "SNORA64"           
 [94] "RGMB"               "bta-mir-6501"       "ENSBTAG00000054630"
 [97] "ENSBTAG00000050932" "KRBA2"              "CDK13"             
[100] "ENSBTAG00000043347" "SNORD36"            "SNORD34"           
[103] "FGFBP1"             "MXRA8"              "CXCR5"             
[106] "CCDC159"            "SLC2A6"             "SYT3"              
[109] "SLC46A2"            "DRC1"               "KIAA1958"          
[112] "SLC22A18"           "LPAR2"              "ELAC1"             
[115] "bta-mir-2462"       "PADI6"              "ENSBTAG00000051649"
[118] "SNORD42"            "CARD9"              "ENSBTAG00000051765"
[121] "ENSBTAG00000053791" "CTSS"               "ENSBTAG00000051645"
[124] "PTGS1"              "MSANTD1"            "ENSBTAG00000032979"
[127] "SNORD111"           "CARD6"              "SNORD11B"          
[130] "ENSBTAG00000048692" "ENSBTAG00000049584" "ENSBTAG00000051338"
[133] "ENSBTAG00000032790" "ENSBTAG00000048962" "ENSBTAG00000046623"
[136] "IL23A"              "DUSP14"             "MGARP"             
[139] "ENSBTAG00000022887" "REC8"               "SNORD38B"          
[142] "MS4A8"              "MROH6"              "SMIM20"            
[145] "ENSBTAG00000053277" "PGRMC1"             "AMER1"             
[148] "SNORA2C"            "UBXN8"              "DIPK1A"            
[151] "SLC26A1"            "ENSBTAG00000050876" "ENSBTAG00000050789"
[154] "OR7H3"              "ENSBTAG00000050227" "SHPK"              
[157] "DPM3"               "bta-mir-1282"       "PITPNM2"           
[160] "SNORA3B"            "ENSBTAG00000042837" "SYNPO"             
[163] "bta-mir-2484"       "ENSBTAG00000055244" "POP7"              
[166] "TST"                "TSTD3"              "CHCHD6"            
[169] "ENSBTAG00000053060" "ZNF513"             "GDF15"             
[172] "ENSBTAG00000048625" "TMEM125"            "VEGFB"             
[175] "ENSBTAG00000053662" "ENSBTAG00000048983" "SKIDA1"            
[178] "SPCS2"              "ENSBTAG00000045898" "bta-mir-1291"      
[181] "SNORA21"            "SNORA29"            "IZUMO2"            
[184] "ABHD8"              "COX7A2"             "SPRING1"           
[187] "BBS12"              "ENSBTAG00000014593" "ENSBTAG00000027426"
[190] "GAS2L2"             "ZNF345"             "PLPP3"             
[193] "SPTSSA"             "GNRHR2"             "ENSBTAG00000049914"
[196] "CYP2C18"            "ENSBTAG00000000425" "AQP5"              
[199] "ENSBTAG00000051908" "ZBTB25"             "ENSBTAG00000042280"
[202] "NXPH4"              "SMIM17"             "ZNF32"             
[205] "MPST"               "ENSBTAG00000038422" "HROB"              
[208] "GPR21"              "ANKRD53"            "ANG2"              
[211] "RNF227"             "ENSBTAG00000048870" "SIRT1"             
[214] "ENSBTAG00000046633" "ENSBTAG00000017330" "ENSBTAG00000017248"
[217] "HSPA12B"            "ARHGEF26"           "UBASH3B"           
[220] "NAGS"               "KCNJ14"             "ENSBTAG00000054442"
[223] "ENSBTAG00000048466" "ENSBTAG00000054534" "DYNLL2"            
[226] "RWDD2B"             "ZNRF3"              "KLHL22"            
[229] "TMEM81"             "NAPEPLD"            "CLCA4"             
[232] "ENSBTAG00000026861" "GPR158"             "ENSBTAG00000045517"
[235] "ENSBTAG00000039440" "ZNF391"             "ENSBTAG00000052648"
[238] "ENSBTAG00000053553" "ENSBTAG00000042986" "ENSBTAG00000054434"
[241] "IKZF4"              "ENSBTAG00000043589" "ENSBTAG00000053733"
[244] "PSEN2"              "CST7"               "KLHL11"            
[247] "ENSBTAG00000052053" "AMIGO1"             "KICS2"             
[250] "ENSBTAG00000006397" "bta-mir-2303"       "ABCB9"             
[253] "ENSBTAG00000054675" "LSM8"               "CIDEB"             
[256] "STXBP5L"            "HSF4"               "SPTB"              
[259] "ENSBTAG00000050160" "SLC25A29"           "ENSBTAG00000054516"
[262] "ZBED8"              "CD68"               "HTATSF1"           
[265] "EFCAB10"            "ENSBTAG00000052260" "STKLD1"            
[268] "FAM83A"             "B4GAT1"             "BRI3"              
[271] "XKR8"               "ENSBTAG00000034090" "ENSBTAG00000046316"
[274] "OCIAD2"             "ENSBTAG00000046220" "ENPP4"             
[277] "U8"                 "RIMKLB"             "ENSBTAG00000050715"
[280] "ENSBTAG00000054596" "ANKRD61"            "ENSBTAG00000037721"
[283] "ENSBTAG00000040304" "CD52"               "TTLL10"            
[286] "MCEE"              

$`DEG S_M:AS H_S`
[1] "MAP1A" "KCNN3"

$`DEG S_M:AS H_M`
[1] "CASP9"

$`DEG S_M:AS H_M:AS H_S`
[1] "METTL25"            "FXN"                "BAG4"              
[4] "RND2"               "ATG14"              "SLC35A4"           
[7] "SIMC1"              "ITGB3"              "ENSBTAG00000051176"

$`DEG S_M:AS S_M`
[1] "CACNA1H" "EGFL8"   "MTMR7"   "DNAH2"  

$`DEG S_M:AS S_M:AS H_S`
 [1] "SP4"        "PIGA"       "GCA"        "TMOD3"      "TMEM201"   
 [6] "PCYOX1"     "NHP2"       "TRAF1"      "C5H22orf23" "DNAJC18"   
[11] "COTL1"      "NLN"        "ZNF335"     "MYPN"       "ZNF148"    
[16] "FAH"        "STC2"       "WWOX"       "LBR"        "SSU72"     
[21] "TMEM106C"  

$`DEG S_M:AS S_M:AS H_M`
 [1] "RIBC1"    "ASGR1"    "ASGR2"    "ARSH"     "PALMD"    "RCOR2"   
 [7] "ZNF697"   "PPCDC"    "ACAD10"   "HEBP2"    "IL24"     "SLC25A43"
[13] "ALDH1L2" 

$`DEG S_M:AS S_M:AS H_M:AS H_S`
  [1] "HSPA9"              "SNAPC1"             "PRRG2"             
  [4] "ITGA1"              "IQSEC1"             "DNASE1L1"          
  [7] "ZNF292"             "LRPAP1"             "ATE1"              
 [10] "NADSYN1"            "PNP"                "ZNF330"            
 [13] "MCTP1"              "C17H5orf52"         "PRDX2"             
 [16] "RABL6"              "ST3GAL1"            "NEMP2"             
 [19] "VCL"                "ENSBTAG00000013917" "DEDD2"             
 [22] "WIPF2"              "ZFX"                "CLCN7"             
 [25] "RBM41"              "NDRG1"              "CISD1"             
 [28] "TMEM128"            "ZFAT"               "PTDSS2"            
 [31] "ASAP2"              "CEMIP"              "PIGG"              
 [34] "MINDY2"             "PIGX"               "FSD1L"             
 [37] "ARHGAP29"           "BLNK"               "SWT1"              
 [40] "TRIM36"             "CHD9"               "ENSBTAG00000048958"
 [43] "SMC2"               "MLXIP"              "PHLPP2"            
 [46] "LMBR1L"             "IDNK"               "MCU"               
 [49] "PCDH7"              "MOCS2"              "COMMD1"            
 [52] "NPR2"               "CELF1"              "CHKA"              
 [55] "ALPK1"              "SENP1"              "TLL2"              
 [58] "RIF1"               "GEMIN2"             "KLF6"              
 [61] "VWCE"               "HEATR3"             "STYK1"             
 [64] "LRRC42"             "TMEM175"            "TFRC"              
 [67] "EEF1E1"             "CRYBG3"             "C18H19orf12"       
 [70] "RLIM"               "ENSBTAG00000048707" "UBE2J1"            
 [73] "MAP3K9"             "FGFR2"              "TRMU"              
 [76] "DUOX2"              "PNPLA7"             "NAA16"             
 [79] "ABCA13"             "SIK1"               "RAI1"              
 [82] "MAST4"              "ERBIN"              "KLF12"             
 [85] "PUSL1"              "TTLL3"              "ARHGAP21"          
 [88] "RREB1"              "WWC3"               "WWC2"              
 [91] "INPP4B"             "DNAAF9"             "ROBO2"             
 [94] "RMND5A"             "FBXO28"             "USP6NL"            
 [97] "SBNO1"              "NEK8"               "ECE2"              
[100] "DUSP22"             "LEMD3"              "ARHGEF17"          
[103] "LMLN"               "FOXJ2"              "HIP1"              
[106] "BRWD1"              "STYX"               "ARID5A"            
[109] "SH3TC2"             "E2F3"               "HMBOX1"            
[112] "ACBD5"              "IZUMO1"             "TNRC6C"            
[115] "TNRC6B"             "PYCR3"              "PYCR1"             
[118] "URB1"               "DMAC1"              "SSH1"              
[121] "PEAK1"              "TXNRD3"             "NSD1"              
[124] "TMEM134"            "ZNF236"             "CCDC43"            
[127] "GMNN"               "ANO6"               "RANBP2"            
[130] "CNNM2"              "PITHD1"             "NOP53"             
[133] "ETS1"               "SLC6A9"             "PODXL"             
[136] "RBBP7"              "JKAMP"              "KANSL1"            
[139] "MEIS1"              "QSER1"              "FBXO5"             
[142] "BSPRY"              "CCDC32"             "RNASEL"            
[145] "HMGXB3"             "CFAP45"             "PIH1D2"            
[148] "NECAB3"             "ENTPD5"             "KLHDC3"            
[151] "CMAS"               "KIF3C"              "KIAA0232"          
[154] "MRTFA"              "HSPA12A"            "TRAK2"             
[157] "MTHFR"              "PHF21A"             "TMX1"              
[160] "TNC"                "PTCH1"              "MISP3"             
[163] "TM2D2"              "NOVA1"              "CCNT1"             
[166] "SFXN2"              "ENSBTAG00000052803" "SPG21"             
[169] "ENSBTAG00000054358" "PRDM2"              "TLE4"              
[172] "XIAP"               "KIAA2026"           "KDM7A"             
[175] "MORN4"              "CCDC126"            "YPEL3"             
[178] "MXD4"               "ZBTB11"             "MTOR"              
[181] "NELFCD"             "UVSSA"              "PRR5"              
[184] "TMEM242"            "EML6"               "MAN1A1"            
[187] "KIZ"                "FNDC3A"             "HERC4"             
[190] "PEX5L"              "STK38"              "NMI"               
[193] "EFNA1"              "LRP4"               "TEAD4"             
[196] "LRCH4"              "KMT2B"              "CRAMP1"            
[199] "BDP1"               "NTPCR"              "HK2"               
[202] "ZKSCAN8"            "DQX1"               "PSMD4"             
[205] "ZFC3H1"             "ELF4"               "LONP2"             
[208] "AP5Z1"              "RAB3D"              "SPATA5"            

$`DEG S_M:target lncRNA`
[1] "ENSBTAG00000038335" "RCE1"               "ENSBTAG00000009457"
[4] "ZNF281"            

$`DEG S_M:target lncRNA:AS S_M:AS H_S`
[1] "HS1BP3" "GLI3"  

$`DEG S_M:target lncRNA:AS S_M:AS H_M:AS H_S`
 [1] "ABCE1"   "CDC25A"  "SORBS3"  "ULBP21"  "SMURF2"  "SIPA1L3" "SERTAD2"
 [8] "MCC"     "RAPGEF2" "TGFA"   

$`DEG S_M:DEG H_S`
  [1] "RAB40B"             "ENSBTAG00000051531" "PRSS53"            
  [4] "ENSBTAG00000050145" "ENSBTAG00000053299" "ZNF296"            
  [7] "DNALI1"             "ENSBTAG00000049865" "ENSBTAG00000054668"
 [10] "ENSBTAG00000055000" "NDUFA4L2"           "ENSBTAG00000043579"
 [13] "MPIG6B"             "ENSBTAG00000033030" "ENSBTAG00000048808"
 [16] "KCNG2"              "ZNF599"             "MYCN"              
 [19] "bta-mir-2426"       "ANGPTL3"            "SHLD1"             
 [22] "H2AC5P"             "AREG"               "ENSBTAG00000053287"
 [25] "ENSBTAG00000050555" "ENSBTAG00000044406" "ENSBTAG00000050153"
 [28] "ENSBTAG00000054497" "GCGR"               "ENSBTAG00000043548"
 [31] "ENSBTAG00000043547" "DRD4"               "OR9Q6"             
 [34] "bta-mir-2285ci"     "NEU1"               "MOGAT2"            
 [37] "MYO1F"              "ADAMTS17"           "ENSBTAG00000051508"
 [40] "TMEM204"            "ECM2"               "TMEM158"           
 [43] "ENSBTAG00000054392" "ENSBTAG00000051615" "bta-mir-2285b-2"   
 [46] "ENSBTAG00000051277" "ENSBTAG00000048554" "ENSBTAG00000049154"
 [49] "UBD"                "MFSD3"              "ENSBTAG00000045316"
 [52] "TMEM236"            "CTU1"               "NACC2"             
 [55] "ENSBTAG00000053939" "KLHDC8B"            "ENSBTAG00000032259"
 [58] "ENSBTAG00000049835" "ENSBTAG00000048544" "ENSBTAG00000054749"
 [61] "ENSBTAG00000054449" "ENSBTAG00000037434" "NRN1"              
 [64] "LHFPL5"             "SNORA62"            "TMEM17"            
 [67] "ENSBTAG00000038495" "GJB3"               "SELENOP"           
 [70] "NCR3"               "ENSBTAG00000050713" "CDKN2B"            
 [73] "ENSBTAG00000043349" "ENSBTAG00000054118" "ENSBTAG00000049557"
 [76] "MIR29A"             "GPR34"              "ENSBTAG00000053391"
 [79] "ZFPM1"              "ENSBTAG00000048751" "HAS3"              
 [82] "ENSBTAG00000052359" "SNORA51"            "ZNF805"            
 [85] "SNORD110"           "FUT1"               "ENSBTAG00000045284"
 [88] "ENSBTAG00000053204" "SNORD99"            "SNORA49"           
 [91] "SH2D2A"             "ENSBTAG00000053260" "FIBIN"             
 [94] "ENSBTAG00000054341" "ENSBTAG00000050205" "ENSBTAG00000048086"
 [97] "KRT9"               "GPR84"              "WAS"               
[100] "DPPA4"              "ENSBTAG00000052696" "ENSBTAG00000047761"
[103] "ENSBTAG00000048984" "ENSBTAG00000042474" "CGREF1"            
[106] "KCNJ10"             "TEX49"              "SNORD101"          
[109] "ENSBTAG00000051404" "SLC25A41"           "ENSBTAG00000050093"
[112] "ENSBTAG00000046700" "GPR52"              "FAM222A"           
[115] "bta-mir-2486"       "C5H12orf56"         "ENSBTAG00000012401"
[118] "ENSBTAG00000024608" "RASGRP4"            "AGXT"              
[121] "CRACD"              "ENSBTAG00000053684" "ENSBTAG00000046952"
[124] "ENSBTAG00000050261" "ENSBTAG00000005559" "LTB"               
[127] "ENSBTAG00000049742" "ENSBTAG00000054549" "EMID1"             
[130] "ENSBTAG00000049905" "ENSBTAG00000047709" "E2F5"              
[133] "OGN"                "GSTA2"              "ENSBTAG00000006339"
[136] "WNT2B"              "ENSBTAG00000029822" "ENSBTAG00000055031"
[139] "TIFA"               "COX7A1"             "ZNF234"            
[142] "ENSBTAG00000049355" "ENSBTAG00000050252" "ENSBTAG00000050257"
[145] "STAB1"              "IL18BP"             "ALX3"              
[148] "ENSBTAG00000054552" "ENSBTAG00000054793" "SLC6A4"            
[151] "ENSBTAG00000052646" "ENSBTAG00000043394" "EXTL1"             
[154] "ENSBTAG00000048869" "TMEM150C"           "SCUBE3"            
[157] "OR52W1"             "ENSBTAG00000053442" "MFSD4A"            
[160] "SLC10A5"            "C18H16orf86"        "ENSBTAG00000050742"
[163] "PPIC"               "ENSBTAG00000053536" "ENSBTAG00000053222"
[166] "RNU6ATAC"           "ENSBTAG00000031354" "ENSBTAG00000048521"
[169] "SNORA50B"           "ENSBTAG00000050753" "ENSBTAG00000051117"
[172] "SPAG8"              "ENSBTAG00000049655" "STC1"              
[175] "ST3GAL2"            "ZBTB32"             "ZBTB34"            
[178] "ENSBTAG00000051800" "ENSBTAG00000046180" "LSMEM2"            
[181] "ENSBTAG00000008502" "COL9A2"             "OR11H7"            
[184] "SNORD92"            "bta-mir-107"        "ENSBTAG00000019994"
[187] "SLC9A3R2"           "ENSBTAG00000053522" "ENSBTAG00000053235"
[190] "NCR3LG1"            "OR7D2"              "ENSBTAG00000054536"
[193] "PRR12"              "ENSBTAG00000023274" "ENSBTAG00000050963"
[196] "MAP1LC3A"           "ENSBTAG00000042358" "UBALD2"            
[199] "ENSBTAG00000042607" "ENSBTAG00000048474" "ASPN"              
[202] "ENSBTAG00000052114" "GPR157"             "bta-mir-2375"      
[205] "MAB21L4"            "CSPG4B"             "NHS"               
[208] "bta-mir-1839"       "ATP4A"              "ENSBTAG00000000237"
[211] "ENSBTAG00000016116" "MIR3618"            "ARL4A"             
[214] "ENSBTAG00000054615" "GPLD1"              "ENSBTAG00000055274"
[217] "CD70"               "ENSBTAG00000052586" "ZFHX2"             
[220] "ENSBTAG00000052614" "PTGDR2"             "ENSBTAG00000048611"
[223] "TMEM190"            "CYB5D2"             "OMD"               
[226] "ALDH2"              "PIP4P1"             "ENSBTAG00000042166"
[229] "MAP6D1"             "ENSBTAG00000047132" "MYRF"              
[232] "ENSBTAG00000051437" "MYLK"               "CHAC1"             
[235] "SYNM"               "SNORA80B"           "ENSBTAG00000049245"
[238] "GNRH1"              "TUBB1"              "ENSBTAG00000050011"
[241] "ENSBTAG00000054424" "SYN1"               "OLFM2"             
[244] "FGG"                "ENSBTAG00000055245" "NNAT"              
[247] "FAM180B"            "ENSBTAG00000034949" "bta-mir-222"       
[250] "SCGB1C1"            "bta-mir-2353"       "ASB10"             
[253] "TMOD4"              "UTS2B"              "ENSBTAG00000006813"
[256] "RYR3"               "ENSBTAG00000053402" "C8H8orf58"         
[259] "ENSBTAG00000050179" "ENSBTAG00000039334" "LRRC15"            
[262] "ENSBTAG00000050000" "H2BC3"              "ID1"               
[265] "CHGA"               "TSSK5"              "ENSBTAG00000052934"
[268] "LDHD"              

$`DEG S_M:DEG H_S:AS H_M`
[1] "AFMID"

$`DEG S_M:DEG H_S:AS H_M:AS H_S`
[1] "ENSBTAG00000051896" "AEBP1"              "INSIG2"            

$`DEG S_M:DEG H_S:AS S_M`
[1] "CRB2"  "KLHL3"

$`DEG S_M:DEG H_S:AS S_M:AS H_S`
 [1] "PAK6"               "ADAMTS12"           "C18H19orf48"       
 [4] "ITGB7"              "GNAT1"              "SEMA7A"            
 [7] "C28H1orf198"        "ENSBTAG00000026836" "CDKL5"             
[10] "ZNF536"             "ENSBTAG00000017939" "ENKD1"             
[13] "MYOZ3"              "FER1L5"             "TCP11L2"           

$`DEG S_M:DEG H_S:AS S_M:AS H_M`
[1] "SLC3A2"             "CGNL1"              "PMEL"              
[4] "ENSBTAG00000015666" "NPL"                "MAT2A"             
[7] "HYAL1"              "KCTD15"            

$`DEG S_M:DEG H_S:AS S_M:AS H_M:AS H_S`
 [1] "PCSK5"              "CYP2U1"             "UNK"               
 [4] "CRISPLD2"           "ENSBTAG00000039132" "MDGA1"             
 [7] "DPYSL2"             "DPYSL3"             "BNIP3"             
[10] "ASAP3"              "MYSM1"              "ENDOV"             
[13] "RASSF4"             "LONRF3"             "BLOC1S2"           
[16] "SLC1A4"             "SLC1A1"             "JAKMIP1"           
[19] "CYP26B1"            "PSMB10"             "USH1C"             
[22] "AFF3"               "HIVEP3"             "C3H1orf226"        
[25] "SQSTM1"             "RABGAP1L"           "KCTD1"             
[28] "ARMH4"              "ANGPTL4"            "ALDH8A1"           
[31] "MYH14"              "ESYT3"              "CYP3A4"            
[34] "SLAMF7"             "CCDC39"             "RPS29"             
[37] "MEGF6"              "GTPBP2"             "SCEL"              
[40] "P2RX7"              "SYNE4"              "LMTK3"             
[43] "MX1"                "TNNT2"              "CRIP1"             
[46] "SGMS2"              "FAM228B"            "SLC29A2"           
[49] "YPEL2"              "SLC12A2"            "SNX24"             
[52] "ATXN7L2"            "RRAS2"              "EML5"              
[55] "PPRC1"              "PIK3IP1"            "MKNK2"             
[58] "ENSBTAG00000019432" "FMN1"               "ENPP5"             
[61] "SH2D4A"             "TCEAL1"             "COMMD8"            

$`DEG S_M:DEG H_S:target lncRNA`
[1] "TMC2"               "ENSBTAG00000035926" "LY6G6D"            
[4] "LY6G6F"             "ENSBTAG00000038903" "MEST"              
[7] "COA4"               "THY1"               "GPR18"             

$`DEG S_M:DEG H_S:target lncRNA:AS S_M:AS H_M`
[1] "WDR74"

$`DEG S_M:DEG H_S:target lncRNA:AS S_M:AS H_M:AS H_S`
 [1] "THAP2"    "PPARGC1B" "SCN3B"    "ADAMTS6"  "SKI"      "PTPRE"   
 [7] "LZTS1"    "ALK"      "NRG1"     "STAG3"   

$`DEG S_M:DEG H_M`
  [1] "NCBP2"              "ENSBTAG00000042142" "ENSBTAG00000053615"
  [4] "ENSBTAG00000038322" "ENSBTAG00000045039" "CSF1R"             
  [7] "ENSBTAG00000049552" "HAP1"               "COL7A1"            
 [10] "DRC3"               "TRAPPC4"            "H2AC20"            
 [13] "H2AC21"             "ENSBTAG00000053419" "BACH1"             
 [16] "TMEM262"            "KCNIP2"             "SNORD45A"          
 [19] "CIST1"              "TMEM199"            "ABHD14B"           
 [22] "ART1"               "RNase_MRP"          "FOXO3"             
 [25] "ENSBTAG00000003957" "ENSBTAG00000051148" "ADARB2"            
 [28] "ENSBTAG00000051637" "ENSBTAG00000051140" "ENSBTAG00000049462"
 [31] "ENSBTAG00000050580" "HMGB2"              "PYURF"             
 [34] "CFAP126"            "ENSBTAG00000049042" "ENSBTAG00000049513"
 [37] "RDH5"               "ENSBTAG00000043570" "ENSBTAG00000050122"
 [40] "RAB20"              "CD74"               "AMHR2"             
 [43] "ENSBTAG00000052718" "ENSBTAG00000052715" "ENSBTAG00000052625"
 [46] "C15H11orf42"        "NODAL"              "ENSBTAG00000051131"
 [49] "ENSBTAG00000051851" "ENSBTAG00000051850" "MRPL36"            
 [52] "MRPL34"             "ENSBTAG00000052157" "MRPL38"            
 [55] "SHOX2"              "bta-mir-2332"       "TBR1"              
 [58] "bta-mir-2424"       "ENSBTAG00000039555" "ARGLU1"            
 [61] "MAK"                "ZNF775"             "ENSBTAG00000044861"
 [64] "ENSBTAG00000054418" "PFN2"               "ANGPTL8"           
 [67] "ARPP21"             "ZNF331"             "ENSBTAG00000053356"
 [70] "ACTA1"              "ENSBTAG00000053351" "LRRN3"             
 [73] "FAM177B"            "ENSBTAG00000053284" "ENSBTAG00000053289"
 [76] "PABIR1"             "RPF1"               "TMEM140"           
 [79] "ZNF358"             "TRIR"               "ENSBTAG00000051730"
 [82] "F2RL2"              "ENSBTAG00000054388" "ENSBTAG00000054381"
 [85] "LETM2"              "ENSBTAG00000054470" "SDCBP2"            
 [88] "bta-mir-11974"      "ENSBTAG00000054476" "CSTB"              
 [91] "ENSBTAG00000049323" "C7H19orf53"         "ENSBTAG00000051199"
 [94] "ENSBTAG00000051464" "ENSBTAG00000054652" "ENSBTAG00000054655"
 [97] "SLC16A3"            "SLC16A4"            "BCL2"              
[100] "ZSCAN30"            "ENSBTAG00000054722" "CKM"               
[103] "ENSBTAG00000043093" "UQCRQ"              "TXNDC2"            
[106] "ENSBTAG00000054960" "TTC30A"             "SNORA55"           
[109] "SNORA54"            "H1-2"               "ENSBTAG00000046755"
[112] "CLCN2"              "HOXD3"              "VWA5B2"            
[115] "SLC15A3"            "ENSBTAG00000052090" "BRD3"              
[118] "C6H4orf54"          "RBM43"              "ORMDL2"            
[121] "ENSBTAG00000034973" "WDR5B"              "ENSBTAG00000052361"
[124] "CREBL2"             "DNAJC28"            "ENSBTAG00000052368"
[127] "CD200"              "ZSCAN2"             "EGR2"              
[130] "ENSBTAG00000008368" "TMEM79"             "PJA1"              
[133] "HOXA2"              "5_8S_rRNA"          "NUFIP2"            
[136] "HOXA10"             "DSG4"               "DDIT4L"            
[139] "CATIP"              "SNORD17"            "SNORD10"           
[142] "SFRP5"              "KCNJ9"              "SCARNA10"          
[145] "JAGN1"              "MYO16"              "CAMK1G"            
[148] "ATG101"             "ENSBTAG00000051258" "FOXO1"             
[151] "LRRC23"             "FOXO6"              "BBC3"              
[154] "NAP1L1"             "ENSBTAG00000024964" "Telomerase-vert"   
[157] "ENSBTAG00000051722" "ENSBTAG00000051720" "ENSBTAG00000046928"
[160] "ENSBTAG00000050058" "LOXL4"              "KIAA1143"          
[163] "ENSBTAG00000051299" "ENSBTAG00000054464" "H3C2"              
[166] "H3C3"               "H3C1"               "H3C6"              
[169] "COL6A1"             "ENSBTAG00000023367" "FXYD4"             
[172] "ENSBTAG00000051985" "ENSBTAG00000050906" "ENSBTAG00000048790"
[175] "ENSBTAG00000054645" "ENSBTAG00000054134" "ENSBTAG00000054137"
[178] "ENSBTAG00000044748" "MAFF"               "ENSBTAG00000055026"
[181] "ENSBTAG00000054730" "NKIRAS2"            "H4C8"              
[184] "ENSBTAG00000055281" "ENSBTAG00000053215" "ENSBTAG00000052951"
[187] "HOXC9"              "ENSBTAG00000011704" "ENSBTAG00000045912"
[190] "C8H9orf131"         "ENSBTAG00000050861" "FLYWCH1"           
[193] "ARPC5"              "SNORA75"            "SNORA74"           
[196] "SNORA73"            "POLR2H"             "SNORA70"           
[199] "TMEM60"             "ENSBTAG00000019276" "H2AC18"            
[202] "FZD8"               "AKAP17B"            "ENSBTAG00000055085"
[205] "ENSBTAG00000021501" "ENSBTAG00000053111" "ENSBTAG00000032764"
[208] "TMA7"               "C1H3orf70"          "bta-mir-1434"      
[211] "OVOL3"              "GNAT2"              "SWSAP1"            
[214] "SNORD25"            "RNaseP_nuc"         "SNORD26"           
[217] "ENSBTAG00000046008" "HIGD1A"             "bta-mir-4444"      
[220] "SNORD2"             "C25H7orf50"         "ENSBTAG00000054166"
[223] "ISYNA1"             "KLB"                "EVI2A"             
[226] "LRRC58"             "RPL37"              "TBC1D10C"          
[229] "SAMD14"             "SAMD11"             "NGRN"              
[232] "B3GALT2"            "MTUS1"              "MTUS2"             
[235] "ENSBTAG00000051406" "PCDHGC4"            "ENSBTAG00000051069"
[238] "ENSBTAG00000049787" "H2AW"               "ENSBTAG00000049543"
[241] "PTRHD1"             "ENSBTAG00000051310" "POLR1D"            
[244] "ENSBTAG00000055295" "TOMM6"              "HOXB6"             
[247] "HOXB7"              "THBD"               "ENSBTAG00000052071"
[250] "INA"                "IHO1"               "ENSBTAG00000052348"
[253] "PARD6A"             "ENSBTAG00000049934" "SNORA66"           
[256] "SNORA61"            "ENSBTAG00000042217" "SNORA14B"          
[259] "ENSBTAG00000042218" "NR2F1"              "REM2"              
[262] "POLR2K"             "ENSBTAG00000049994" "ELL3"              
[265] "HLF"                "RNF157"             "ENSBTAG00000038368"
[268] "SLC27A5"            "ENSBTAG00000049992" "PRAM1"             
[271] "APOBEC3H"           "AP1S1"              "BAD"               
[274] "DOCK2"              "TOB2"               "ENSBTAG00000053201"
[277] "SLC24A1"            "RGS20"              "SEC61B"            
[280] "LACTB2"             "SNORD37"            "SNORD33"           
[283] "SNORD30"            "TWIST2"             "ENSBTAG00000053922"
[286] "SNORD4A"            "ENSBTAG00000050108" "ENSBTAG00000048438"
[289] "CTSW"               "ENSBTAG00000042863" "ENSBTAG00000052846"
[292] "HRC"                "CSTF2T"             "SNORA17A"          
[295] "FAM217A"            "NOBOX"              "METRNL"            
[298] "ENSBTAG00000050446" "ENSBTAG00000054117" "GFER"              
[301] "ENSBTAG00000011995" "ENSBTAG00000032217" "ENSBTAG00000049003"
[304] "LRRTM2"             "ANGPT2"             "ENSBTAG00000010813"
[307] "MANSC4"             "ENSBTAG00000049178" "PCDH12"            
[310] "ENSBTAG00000048373" "ENSBTAG00000051890" "TIGD2"             
[313] "ENSBTAG00000052575" "S1PR2"              "ENSBTAG00000045937"
[316] "ENSBTAG00000048977" "ENSBTAG00000048992" "ENSBTAG00000047286"
[319] "SNORA57"            "ENSBTAG00000048483" "ENSBTAG00000052759"
[322] "ENSBTAG00000052818" "TAF9B"              "CA7"               
[325] "ALOX12"             "bta-mir-2466"       "NFKBIL1"           
[328] "FEM1C"              "FAR2"               "NRIP1"             
[331] "ENSBTAG00000042482" "TBX20"              "PRMT6"             
[334] "BRI3BP"             "CCDC96"             "ZNF576"            
[337] "TPGS1"              "TMEM107"            "ENSBTAG00000050449"
[340] "NME6"               "CXCL5"              "ENSBTAG00000053319"
[343] "ZAR1L"              "MSANTD4"            "C29H11orf98"       
[346] "ENSBTAG00000051248" "SNORD116"           "DAXX"              
[349] "ENSBTAG00000054231" "TEKT2"              "MAP10"             
[352] "ENSBTAG00000044157" "PDCL3"              "GFOD1"             
[355] "PDP2"               "ENSBTAG00000010711" "ENSBTAG00000054696"
[358] "ENSBTAG00000048699" "ENSBTAG00000049583" "ENSBTAG00000049109"
[361] "KRT85"              "ENSBTAG00000047341" "ENSBTAG00000054588"
[364] "NDUFA1"             "GPR65"              "ADAM20"            
[367] "C15H11orf96"        "ARL6"               "ENSBTAG00000052501"
[370] "ENSBTAG00000048740" "WNT4"               "STX19"             
[373] "SNORA44"            "ENSBTAG00000052329" "KLF10"             
[376] "KLF16"              "C7H5orf24"          "ENSBTAG00000049964"
[379] "MEA1"               "ENSBTAG00000052765" "DUSP18"            
[382] "NDUFS5"             "PRORSD1"            "MROH8"             
[385] "TMEM45B"            "NAPRT"              "RNASEK"            
[388] "ENSBTAG00000053123" "BRICD5"             "ENSBTAG00000039341"
[391] "DCP2"               "SNORD58"            "ZNF569"            
[394] "ZNF568"             "CCDC65"             "ENSBTAG00000054766"
[397] "FOXK1"              "HCFC1R1"            "SLC7A7"            
[400] "SVOPL"              "ENSBTAG00000035199" "IL1B"              
[403] "BEX2"               "MTRFR"              "FAM161B"           
[406] "PLAC9"              "SLC5A10"            "C29H11orf86"       
[409] "ENSBTAG00000054220" "IFNT2"              "IFNT3"             
[412] "BEST1"              "ENSBTAG00000048516" "GPANK1"            
[415] "ENSBTAG00000048511" "JAZF1"              "ENSBTAG00000054178"
[418] "ENSBTAG00000050189" "ENSBTAG00000049773" "GRP"               
[421] "ENSBTAG00000054576" "PHYHD1"             "ENSBTAG00000043555"
[424] "FADS2"              "ENSBTAG00000055312" "C29H11orf68"       
[427] "bta-mir-26a-2"      "ENSBTAG00000049111" "ENSBTAG00000048356"
[430] "ENSBTAG00000048734" "CPNE7"              "PYCARD"            
[433] "SNORA38"            "ENSBTAG00000052330" "ZBTB43"            
[436] "ZBTB46"             "MYPOP"              "OPN1SW"            
[439] "IQCC"               "GADD45GIP1"         "ZNF771"            
[442] "SERF1A"             "SNORD35A"           "PRG4"              
[445] "C7H5orf63"          "BNIPL"              "CHCHD1"            
[448] "FAM133A"            "BLOC1S3"            "SAMD10"            
[451] "EMC6"               "EMC4"               "MYH11"             
[454] "AP3M2"              "ENSBTAG00000050318" "HTRA2"             
[457] "HINT3"              "BPGM"               "DTX3"              
[460] "ENSBTAG00000050269" "ENSBTAG00000050794" "ENSBTAG00000050793"
[463] "S100A3"             "SYCP3"              "SPATA21"           
[466] "5S_rRNA"            "ENSBTAG00000051689" "ENSBTAG00000052473"
[469] "ENSBTAG00000052369" "ENSBTAG00000038640" "ENSBTAG00000054546"
[472] "ENSBTAG00000054540" "H2BU1"              "REC114"            
[475] "ENSBTAG00000051356" "SPTBN5"             "ENSBTAG00000049906"
[478] "ENSBTAG00000048460" "ENSBTAG00000049901" "ENSBTAG00000050886"
[481] "LRRIQ1"             "PRKRA"              "NDUFC1"            
[484] "COA5"               "COA6"               "EBAG9"             
[487] "E2F1"               "H4-16"              "SNORA24"           
[490] "SNORA28"            "ADAMTS5"            "ENSBTAG00000048650"
[493] "GNG11"              "DYNLT3"             "TSPEAR"            
[496] "URB2"               "CDH4"               "CENPB"             
[499] "ENSBTAG00000046565" "TMSB10"             "HGFAC"             
[502] "CCND2"              "ENSBTAG00000039524" "ENSBTAG00000039523"
[505] "DHX33"              "ZNF184"             "ALYREF"            
[508] "PMCH"               "SNORD71"            "HHATL"             
[511] "NYAP1"              "ENSBTAG00000053219" "STBD1"             
[514] "RNF113A"            "TTPAL"              "MXD3"              
[517] "ENSBTAG00000009823" "MESD"               "DLL4"              
[520] "TCIM"               "ENSBTAG00000046941" "TM6SF1"            
[523] "BASP1"              "SLAMF9"             "KCNRG"             
[526] "ENSBTAG00000027172" "ENSBTAG00000050744" "CRIPT"             
[529] "ENSBTAG00000055157" "ENSBTAG00000049289" "SLIRP"             
[532] "CASQ2"              "ENSBTAG00000049281" "ENSBTAG00000045881"
[535] "ENSBTAG00000046720" "CARD11"             "WFIKKN1"           
[538] "VAMP8"              "ENSBTAG00000049130" "TRAPPC2L"          
[541] "ENSBTAG00000055200" "NAIF1"              "YJU2B"             
[544] "ASB14"              "H4C13"              "ENSBTAG00000016347"
[547] "EPPK1"              "IL12RB2"            "ENSBTAG00000052827"
[550] "STAP1"              "C18H16orf46"        "ENSBTAG00000043243"
[553] "ENSBTAG00000042625" "SCARNA2"            "PLD4"              
[556] "ENSBTAG00000048887" "ENSBTAG00000052797" "ZBTB21"            
[559] "ZACN"               "MGC137036"          "ENSBTAG00000026249"
[562] "C5H12orf71"         "CCER2"              "H2AC8"             
[565] "H2AC4"              "PARP3"              "ENSBTAG00000045156"
[568] "TMEM150B"           "7SK"                "ENSBTAG00000052980"
[571] "MRPS21"             "ZNF750"             "LAMTOR5"           
[574] "ZFP1"               "ENSBTAG00000053198" "ENSBTAG00000046260"
[577] "DCDC2"              "ENSBTAG00000054948" "ENSBTAG00000050747"
[580] "KRT16"              "ENSBTAG00000031420" "ENSBTAG00000051111"
[583] "LZIC"               "BPNT2"              "FAM166A"           
[586] "EPM2AIP1"           "AVIL"               "ENSBTAG00000048414"
[589] "GLRX5"              "LRFN4"              "TLCD1"             
[592] "CHML"               "PKD1L2"             "ENSBTAG00000049389"
[595] "ANAPC13"            "CAPN3"              "U6"                
[598] "ENSBTAG00000052492" "ENSBTAG00000052494" "ENSBTAG00000043122"
[601] "HYAL2"              "CCDC38"             "MIR3074"           
[604] "EXD3"               "HIRIP3"             "ZFP14"             
[607] "ENSBTAG00000052673" "U3"                 "ENSBTAG00000051191"
[610] "FAM241B"            "LZTS2"              "OR10B1P"           
[613] "EFEMP2"             "NHSL2"              "TMEM95"            
[616] "ENSBTAG00000039890" "CARMIL2"            "bta-mir-11986c"    
[619] "ENSBTAG00000054433" "GPR146"             "bta-mir-2285l"     
[622] "RBM14"              "UNC13D"             "ZNF527"            
[625] "ENSBTAG00000046279" "ENSBTAG00000038411" "CCDC24"            
[628] "SRCIN1"             "ENSBTAG00000048538" "LSM10"             
[631] "TRMT10C"            "ENSBTAG00000050176" "SLC35E4"           
[634] "ZNF81"              "KCNJ13"             "FAM161A"           
[637] "TAPBPL"             "ENSBTAG00000040590" "SNORD70B"          
[640] "UBL5"               "ENSBTAG00000050981" "ENSBTAG00000035379"
[643] "ENSBTAG00000054317" "ENSBTAG00000051213" "ENSBTAG00000050348"
[646] "ENSBTAG00000032859" "Y_RNA"              "SMARCD3"           
[649] "ENSBTAG00000036258" "ENSBTAG00000051103" "GPR39"             
[652] "ENSBTAG00000049375" "RAB6B"              "AK5"               
[655] "IFIT2"              "SERPINE3"           "ENSBTAG00000051361"
[658] "SOX12"              "RAMAC"              "MRFAP1L1"          
[661] "ENSBTAG00000050294" "PTGES"              "C18H16orf87"       
[664] "ENSBTAG00000042605" "ENSBTAG00000052249" "GPX3"              
[667] "ENSBTAG00000048002" "PAG1"               "ENSBTAG00000052063"
[670] "DCTN6"              "HIC2"               "SERF2"             
[673] "ENSBTAG00000051814" "RBM15"              "TMEM256"           
[676] "ENSBTAG00000052118" "FAIM2"              "RELL2"             
[679] "ABCA7"              "ABCA2"              "bta-mir-12018"     
[682] "HARBI1"             "COX5B"              "KCNC3"             
[685] "ENSBTAG00000053689" "LRRC4"              "ENSBTAG00000046088"
[688] "DYNLRB1"            "LMNTD2"             "Metazoa_SRP"       
[691] "CYB561D2"           "ENSBTAG00000050423" "NDUFA13"           
[694] "SLC12A8"            "TMUB1"              "ENSBTAG00000043128"
[697] "TMEM223"            "ENSBTAG00000050772" "ENSBTAG00000050990"
[700] "ENSBTAG00000054984" "YIPF4"              "CYB5R2"            
[703] "VSIG8"              "ENSBTAG00000054052" "TOP1MT"            
[706] "ENSBTAG00000051000" "LRRC75A"            "ENSBTAG00000054185"
[709] "H2BC18"             "H2BC12"             "H2BC11"            
[712] "H2BC15"             "ENSBTAG00000003810" "ENSBTAG00000043109"
[715] "BFSP1"              "ZBTB20"             "SERPIND1"          
[718] "ENSBTAG00000054599" "ENSBTAG00000051392" "ENSBTAG00000050973"
[721] "ENSBTAG00000049674" "ENSBTAG00000049677" "ENSBTAG00000049678"
[724] "RUNDC1"             "ENSBTAG00000021821" "ENSBTAG00000042613"
[727] "MRPL20"             "ZBTB14"             "MTO1"              
[730] "LYSMD1"             "KLHL15"             "SPATA33"           
[733] "ENSBTAG00000052722" "REP15"              "ENSBTAG00000052059"
[736] "ENSBTAG00000022931" "ENSBTAG00000026650" "ENSBTAG00000051821"
[739] "AATK"               "ENSBTAG00000033531" "UQCR10"            
[742] "CD244"              "ENSBTAG00000039671" "CRACR2B"           
[745] "CRNN"               "ENSBTAG00000044837" "PRAG1"             
[748] "FHIP2A"             "bta-mir-2416"       "TGIF2"             
[751] "ENSBTAG00000045235" "HSF5"               "MLEC"              
[754] "SLC30A1"            "INHBB"              "FAM110B"           
[757] "INHBE"              "SPEF1"              "FOXA1"             
[760] "CHAC2"              "ID3"                "ENSBTAG00000050704"
[763] "TEDC1"              "SDHAF3"             "ENSBTAG00000055068"
[766] "ENSBTAG00000051015" "ENSBTAG00000053636" "ENSBTAG00000055119"
[769] "FAM174A"            "SVBP"               "SYN3"              
[772] "VMAC"               "CDSN"               "CCR7"              
[775] "KCNJ15"             "PABPC1L"            "PCDHGA5"           
[778] "BCL7A"              "CTDSPL"             "RABIF"             
[781] "ENSBTAG00000043207" "CDS2"               "PDE4D"             
[784] "CYCS"               "H3C13"              "ENSBTAG00000052735"
[787] "ENSBTAG00000052187" "MTPN"               "bta-mir-2352"      
[790] "ENSBTAG00000043974" "DNAH11"             "ANKRD40CL"         
[793] "ZNF70"              "C19H17orf97"        "ZFP3"              
[796] "EDN2"               "ZNF667"             "TSPAN1"            
[799] "CACNA2D2"           "TREH"               "ENSBTAG00000053153"
[802] "MEGF11"             "ENSBTAG00000053399" "ZKSCAN5"           
[805] "GFRA3"              "SYT1"               "U5"                
[808] "U4"                 "U2"                 "PSENEN"            
[811] "ENSBTAG00000053378" "CTNNBL1"            "ENSBTAG00000053971"
[814] "PLPPR3"             "HEXIM2"             "RFXAP"             
[817] "LRRC10"             "CAVIN2"             "ACYP1"             
[820] "TMEM86B"            "ENSBTAG00000051158" "TICAM2"            
[823] "ENSBTAG00000051154" "POLD4"              "PDCD7"             
[826] "TSKS"               "bta-mir-6535"       "bta-mir-6531"      
[829] "ENSBTAG00000051442" "H2BC4"              "H2BC5"             
[832] "H2BC7"              "H2BC8"              "ENSBTAG00000055071"
[835] "RGS10"              "GVQW3"              "ENSBTAG00000049059"
[838] "H1-12"              "C11H2orf50"         "ENSBTAG00000038680"
[841] "ENSBTAG00000043562" "bta-mir-12061"      "PLAC8L1"           
[844] "ITPRIPL2"           "XBP1"               "ZBTB41"            
[847] "AHDC1"              "DOK1"               "ENSBTAG00000052631"

$`DEG S_M:DEG H_M:AS H_S`
[1] "FSD1"

$`DEG S_M:DEG H_M:AS H_M`
[1] "TMEM144" "MED12L"  "CLDND2" 

$`DEG S_M:DEG H_M:AS H_M:AS H_S`
 [1] "AGL"      "POLR3GL"  "TGFBR2"   "MTMR11"   "SH3PXD2A" "ITGB1BP2"
 [7] "CLCN5"    "CIART"    "PSMC1"    "B3GNT5"   "NMT1"     "CHSY1"   
[13] "FAM199X"  "RIOK2"    "NRP2"     "SLC9A3"   "SNRNP48"  "KLHL28"  
[19] "ATP8B1"   "RBM20"    "LCOR"     "GRHL3"    "IFIT3"    "ATP6V1E1"

$`DEG S_M:DEG H_M:AS S_M`
[1] "TMEM102"  "CFAP251"  "TMEM106A"

$`DEG S_M:DEG H_M:AS S_M:AS H_S`
 [1] "PIK3CD"             "BRME1"              "GTF3C4"            
 [4] "FKTN"               "FRG1"               "PCDH17"            
 [7] "COX17"              "PRKAR2A"            "ZMAT3"             
[10] "TUT1"               "NF1"                "CDH23"             
[13] "PSMA4"              "GTF2F1"             "C11H2orf49"        
[16] "WDR83OS"            "SULF2"              "AAMP"              
[19] "ATP10A"             "FAM131A"            "SEMA3E"            
[22] "JADE1"              "ENSBTAG00000054238" "TIAM1"             
[25] "PNPLA8"             "COL12A1"            "PHAX"              
[28] "ISL1"               "ENSBTAG00000053271" "TNFAIP3"           
[31] "PDE2A"              "MMP16"              "IL6"               
[34] "NTN1"               "BANF1"              "EHF"               
[37] "SF3A2"              "AHRR"               "RRP8"              
[40] "CARD19"             "SYNE3"              "ENSBTAG00000014467"
[43] "OSCP1"              "GLCCI1"             "LMO2"              
[46] "TM4SF1"             "GTPBP10"            "ITGB8"             
[49] "ATP1B2"             "HDAC2"              "KIF14"             
[52] "GABARAPL1"          "TMEM245"            "TAMALIN"           
[55] "SCAI"               "XYLT1"              "TMED9"             

$`DEG S_M:DEG H_M:AS S_M:AS H_M`
 [1] "PMM1"     "MYLK3"    "RAB3IL1"  "CALR"     "ASB8"     "CBX3"    
 [7] "NUDT7"    "RSL24D1"  "UQCRB"    "CCDC59"   "FBXO47"   "RILPL1"  
[13] "DDIT3"    "RPL26"    "COMMD9"   "BLOC1S1"  "STARD5"   "ING4"    
[19] "POLR2I"   "HSPE1"    "SYT5"     "GPATCH11" "CDK5"     "PIERCE1" 
[25] "DDX23"    "CCDC92"   "AKIP1"    "NDUFA2"   "ROGDI"    "CCDC88B" 
[31] "ZNF786"   "PFAS"     "GET1"     "SSNA1"    "TMEM25"   "ARMCX3"  
[37] "RRAS"     "NUDT18"   "NDUFB6"   "BICDL2"   "ERN1"     "PIN4"    
[43] "CCDC28A"  "LYRM7"    "ZBTB37"   "FSD2"     "PAIP2"    "GLP2R"   
[49] "RPS17"    "UBE2G2"   "TRMT10B"  "HSD17B11" "RELL1"    "PLA2G4E" 
[55] "IRF9"     "CBX1"     "TMEM150A" "TDRKH"    "PPM1N"    "SMUG1"   
[61] "POLE3"    "DHRS7"    "DCK"     

$`DEG S_M:DEG H_M:AS S_M:AS H_M:AS H_S`
  [1] "RNF17"              "TYW3"               "PDCD10"            
  [4] "CFAP36"             "ZSWIM4"             "ZSWIM6"            
  [7] "CRBN"               "ZC3H15"             "DRAP1"             
 [10] "ZNF45"              "XPC"                "CEP89"             
 [13] "GOLIM4"             "TRAPPC3"            "NTHL1"             
 [16] "UGCG"               "RASGEF1B"           "DENND4A"           
 [19] "ZNF454"             "TTK"                "GAR1"              
 [22] "ZFYVE19"            "ANAPC1"             "ATAD5"             
 [25] "PPTC7"              "UTP20"              "SERBP1"            
 [28] "SESN2"              "SHROOM2"            "NPHP1"             
 [31] "MTIF2"              "MPHOSPH6"           "PELI1"             
 [34] "SPART"              "AP3D1"              "ERICH1"            
 [37] "PCNX2"              "CUTC"               "SH2B3"             
 [40] "NOL7"               "RAB11FIP1"          "LEO1"              
 [43] "RHEBL1"             "IFT81"              "OPHN1"             
 [46] "ETNK1"              "FIP1L1"             "FKBP15"            
 [49] "CA12"               "PIK3CA"             "SASH1"             
 [52] "NIPAL1"             "THAP3"              "ENSBTAG00000048488"
 [55] "IQCG"               "PPP2R3C"            "PPP2R3A"           
 [58] "CLOCK"              "ZFP69"              "HDGF"              
 [61] "DPY30"              "ZFHX3"              "APP"               
 [64] "RFX2"               "ENSBTAG00000037452" "TMEM40"            
 [67] "PAK2"               "ELOC"               "FOXP2"             
 [70] "COPS9"              "ENSBTAG00000012054" "SUB1"              
 [73] "CALCRL"             "TRAF3IP3"           "TCF4"              
 [76] "ARID2"              "NAXD"               "NUDT5"             
 [79] "ABTB1"              "ABTB2"              "TCHH"              
 [82] "GAS8"               "LCORL"              "TMC4"              
 [85] "TMC7"               "EIF2B4"             "B4GALT4"           
 [88] "MCTP2"              "HINFP"              "TPM3"              
 [91] "ENSBTAG00000018680" "TRIO"               "SH3RF2"            
 [94] "TET3"               "TET2"               "BABAM1"            
 [97] "ISY1"               "GKAP1"              "FAM32A"            
[100] "PCBD2"              "PRDX5"              "DENND4C"           
[103] "AP3S1"              "SATB2"              "CFDP1"             
[106] "RUFY1"              "LNPEP"              "DDRGK1"            
[109] "MYH7B"              "ARHGAP32"           "TIMM44"            
[112] "TUFM"               "POLR3D"             "CLU"               
[115] "GPAM"               "NDC1"               "SOBP"              
[118] "PRMT2"              "CREB5"              "TRIM21"            
[121] "BRD9"               "BRD7"               "LRRFIP2"           
[124] "DNAJA4"             "PTPN13"             "PRICKLE4"          
[127] "C15H11orf58"        "PQBP1"              "PTPN14"            
[130] "NKAP"               "UTRN"               "ZFAND3"            
[133] "SEH1L"              "HSPG2"              "DNAJC21"           
[136] "HABP4"              "ZFP91"              "RICTOR"            
[139] "PPM1G"              "SRSF4"              "USP48"             
[142] "ABCF1"              "GSAP"               "NAV3"              
[145] "SIKE1"              "CDK11B"             "GCFC2"             
[148] "PTPN6"              "PTPN4"              "MOK"               
[151] "EPG5"               "CHMP3"              "ADI1"              
[154] "DEF6"               "SF3B4"              "KIF16B"            
[157] "ZNF326"             "PTBP3"              "RAP1GAP2"          
[160] "AGPAT5"             "TRNT1"              "SARS1"             
[163] "CAMK1D"             "LRRC27"             "CNOT1"             
[166] "LPGAT1"             "MANBAL"             "RPL22"             
[169] "ATG3"               "ILKAP"              "EMC2"              
[172] "TAX1BP3"            "CCDC174"            "WBP4"              
[175] "FXYD5"              "ENSBTAG00000031834" "C28H1orf131"       
[178] "CCNQ"               "FAM107B"            "RSBN1"             
[181] "HSP90AB1"           "MED13"              "ARHGAP26"          
[184] "NUCB2"              "PLLP"               "EIF3CL"            
[187] "HHAT"               "MRPS5"              "UBR3"              
[190] "UBR2"               "NUCB1"              "PA2G4"             
[193] "FAT1"               "FAT4"               "TRIM33"            
[196] "ZCCHC9"             "GSK3B"              "RBMX2"             
[199] "PRELID3A"           "TTC5"               "PIKFYVE"           
[202] "CDC25C"             "SACS"               "ZNF821"            
[205] "FCHSD1"             "ITPR2"              "POLE"              
[208] "ARL5B"              "AGO2"               "FZD6"              
[211] "OGFOD2"             "RUFY4"              "RPL6"              
[214] "NFKB1"              "APAF1"              "ASH1L"             
[217] "FHDC1"              "RASGRF1"            "ENSBTAG00000053119"
[220] "HDHD5"              "LTN1"               "VPS13D"            
[223] "VPS13B"             "HOOK2"              "GTF2H2"            
[226] "JMY"                "FOXN2"              "RPL36"             
[229] "PMVK"               "ATF4"               "SMARCC2"           
[232] "IFFO2"              "ZCCHC17"            "ZCCHC14"           
[235] "SUMO3"              "TMCO6"              "SBF2"              
[238] "DBN1"               "COMMD5"             "FAM114A2"          
[241] "LMBRD2"             "SLC2A1"             "DEPDC1B"           
[244] "RAB11FIP4"          "ATXN1"              "SNRNP27"           
[247] "ZSCAN12"            "TUBE1"              "IL7R"              
[250] "ANO1"               "TANGO2"             "POLR1F"            
[253] "CWC27"              "TTC1"               "HIP1R"             
[256] "WDR45"              "CETN3"              "UACA"              
[259] "AHSA1"              "FUNDC1"             "DCDC1"             
[262] "DNAJC8"             "POLR2F"             "WDFY3"             
[265] "WDFY2"              "MYZAP"              "GFPT1"             
[268] "GREB1L"             "CEP85L"             "VSNL1"             
[271] "RALBP1"             "SNIP1"              "PARD6B"            
[274] "ACAT1"              "ELL2"               "LIMD1"             
[277] "RIMS2"              "MECP2"              "SUGCT"             
[280] "PEX2"               "MCAT"               "TBCK"              
[283] "AK1"                "ERO1A"              "UBFD1"             
[286] "PBRM1"              "CDK5RAP3"           "CHMP4A"            
[289] "ERC2"               "EIF2S2"             "SELENOK"           
[292] "SELENOI"            "KLF4"               "ENSBTAG00000024492"
[295] "RRP9"               "PSMC3"              "N4BP2"             
[298] "POSTN"              "ADNP2"              "AGO3"              
[301] "IPMK"               "LRRC45"             "DUSP16"            
[304] "UBLCP1"             "EIF3A"              "EIF3G"             
[307] "CACUL1"             "MKKS"               "NABP2"             
[310] "BARD1"              "TSC22D2"            "IL15RA"            
[313] "KITLG"              "SDE2"               "SMG1"              
[316] "CD2BP2"             "SYF2"               "CCAR1"             
[319] "HSBP1"              "ABLIM1"             "EXO1"              
[322] "INCENP"             "MBNL1"              "HDGFL2"            
[325] "SRRT"               "ALKBH2"             "CALCOCO1"          
[328] "SFXN5"              "ATM"                "ATR"               
[331] "STXBP4"             "ENSBTAG00000052570" "DNAJB6"            
[334] "AFG1L"              "FANCA"              "DMXL2"             
[337] "KIAA1671"           "IL6R"               "SNW1"              
[340] "FRS2"               "ZNF800"             "TAOK1"             
[343] "CNOT6L"             "CDK6"               "SGSH"              
[346] "MSH5"               "SORBS1"             "PRKX"              
[349] "ENSBTAG00000008248" "DNAJC17"            "DNAJC19"           
[352] "SNUPN"              "TANC1"              "TANC2"             
[355] "EBF1"               "MLX"                "DDX27"             
[358] "DDX24"              "PFKFB2"             "VPS37D"            
[361] "FAM3C"              "LTBR"               "TOMM7"             
[364] "MAP3K2"             "MAP3K1"             "MAP3K21"           
[367] "MAP3K20"            "PPP1R36"            "GPATCH4"           
[370] "FNDC3B"             "CTSV"               "AMMECR1"           
[373] "DUOX1"              "ENSBTAG00000050846" "AHNAK"             
[376] "VPS37B"             "UNC50"              "INO80B"            
[379] "IGSF9B"             "IQANK1"             "MED13L"            
[382] "STX1A"              "RPS15A"             "TBL1XR1"           
[385] "ENSBTAG00000048747" "DNAJC24"            "AFF4"              
[388] "STX18"              "RRM2"               "BIRC6"             
[391] "TTF1"               "KRCC1"              "ATP11B"            
[394] "GNE"                "TXNL4B"             "ANKRD11"           
[397] "RC3H1"              "GBE1"               "LIPH"              
[400] "SLC44A1"            "MSI2"               "ZDHHC23"           
[403] "DUSP11"             "ENGASE"             "RPAIN"             
[406] "LDB1"               "NDUFS4"             "NDUFS6"            
[409] "ISL2"               "MCF2L2"             "CCDC102A"          
[412] "MICAL2"             "PHC3"               "ZNF367"            
[415] "BRSK1"              "ROBO1"              "CTR9"              
[418] "BRMS1"              "STMN1"              "SLC7A6"            
[421] "SLC7A2"             "MACO1"              "UBE3D"             
[424] "HOOK3"              "UBXN4"              "ENSBTAG00000000269"
[427] "SART1"              "APLF"               "MRPL48"            
[430] "GLOD4"              "RBPMS"              "CDC20"             
[433] "NUP153"             "HTT"                "STON2"             
[436] "PNO1"               "CLUAP1"             "TMCC1"             
[439] "CARS1"              "GPKOW"              "CWF19L2"           
[442] "ARHGAP28"           "NAA25"              "ATP8A1"            
[445] "JPT1"               "SEPTIN4"            "PSD3"              
[448] "FAM83D"             "HCFC1"              "DGKH"              
[451] "DGKG"               "UFL1"               "NEPRO"             
[454] "USP13"              "AAK1"               "SSBP1"             
[457] "BLOC1S5"            "SHANK3"             "TXNDC16"           
[460] "UPF3B"              "RIC1"               "HIPK3"             
[463] "IFT27"              "ANP32B"             "ANP32A"            
[466] "SEMA4C"             "SUPT5H"             "SP110"             
[469] "ICA1L"              "ARHGEF12"           "LARP4"             
[472] "PIK3C2A"            "PIK3C2G"            "IQCE"              
[475] "TTI2"               "SYAP1"              "NDUFB8"            
[478] "KLC4"               "NAA60"              "SETBP1"            
[481] "CHCHD7"             "DNAI7"              "NF2"               
[484] "DYNC2LI1"           "CCDC51"             "TSPYL2"            
[487] "FAM133B"            "KIF7"               "DLG3"              
[490] "NCAPD2"             "SDF4"               "EIF4E2"            
[493] "RTTN"               "SLC39A7"            "SLC35B3"           
[496] "FLOT1"              "ATXN7"              "NAB1"              
[499] "OTUD4"              "SRGAP1"             "REL"               
[502] "RNF150"             "NEDD8"              "NEDD9"             
[505] "CCDC9"              "CDC37"              "BRWD3"             
[508] "SLCO4A1"            "CRPPA"              "GRIPAP1"           
[511] "FHAD1"              "WDR7"               "RIPOR3"            
[514] "ENSBTAG00000055095" "EGFR"               "FANCB"             
[517] "CTNNAL1"            "CAD"                "ATP13A3"           
[520] "VPS29"              "NUDC"               "UHMK1"             
[523] "PEA15"              "SKA2"               "COA8"              
[526] "TTBK2"              "DMXL1"              "EXOC7"             
[529] "ACBD6"              "CHRNE"              "MON2"              
[532] "TRIM6"              "PSMD7"              "USP24"             
[535] "VPS9D1"             "CCSER2"             "DMAC2"             
[538] "SEC24D"             "REV3L"              "SSH2"              
[541] "PDK1"               "PROM1"              "SLC2A13"           
[544] "DBNL"               "SLC41A2"            "PLEKHA6"           
[547] "SLC9B2"             "ATP5IF1"            "ZNF692"            
[550] "KMT2A"              "SEC62"              "SEC63"             
[553] "ATP7A"              "NEK3"               "DENR"              
[556] "DDX55"              "CDC42BPG"           "SF3A3"             
[559] "GPR161"             "PSMC3IP"            "EGLN3"             
[562] "NASP"               "DNAH5"              "IK"                
[565] "NUDCD3"             "SLX9"               "CDKL4"             
[568] "USF3"               "USF1"               "FBXO25"            
[571] "CCDC191"            "THYN1"              "AGAP1"             
[574] "RSRC1"              "RSRC2"              "SLC23A2"           
[577] "POLA1"              "MTERF1"             "CDADC1"            
[580] "PRSS8"              "UBN2"               "IQGAP3"            
[583] "ARHGAP45"           "SERPINE1"           "CEP250"            
[586] "HEG1"               "CFAP298"            "RP9"               
[589] "DYNC1H1"            "ENSBTAG00000054797" "FEZ2"              
[592] "CSTF2"              "POU2F1"             "SLC6A8"            
[595] "MAGOH"              "SERPINC1"           "TPD52"             
[598] "STX8"               "WNK1"               "USP31"             
[601] "USP34"              "USP37"              "MORN2"             
[604] "IFI6"               "FRA10AC1"           "RNF214"            
[607] "RNF217"             "STX3"               "DOCK9"             
[610] "DOCK3"              "DOCK4"              "STX4"              
[613] "TICRR"              "MEIS3"              "FAM98B"            
[616] "FAM98A"             "PARP2"              "GPHN"              
[619] "LRBA"               "RWDD1"              "ATP6V1G1"          
[622] "RPH3AL"             "PHF3"               "SMIM11"            
[625] "EARS2"              "TBX3"               "DYNC2I1"           
[628] "OPTN"               "DOCK5"              "GOLGA5"            
[631] "RPS24"              "ACACA"              "RPS21"             
[634] "CCDC34"             "APEH"               "PPP1R7"            
[637] "SLC35D1"            "FGF1"               "SNTB2"             
[640] "DIP2A"              "DIP2B"              "AIMP1"             
[643] "MYBL1"              "PRELID2"            "CHORDC1"           
[646] "ENSBTAG00000050242" "RENBP"              "GTPBP6"            
[649] "MIDN"               "ARHGAP42"           "DRD3"              
[652] "C11H9orf78"         "CFDP2"              "EFCAB2"            
[655] "HECTD4"             "TTYH2"              "RALGAPA1"          
[658] "CSNK1G1"            "NFAT5"              "PCGF3"             
[661] "SLC4A7"             "ATP8B3"             "ANKRD52"           
[664] "METAP2"             "DEK"                "ST13"              
[667] "ASXL2"              "DDX6"               "ZZEF1"             
[670] "CDC6"               "SRP14"              "SRP19"             
[673] "ZNF226"             "TRIM45"             "ASPM"              
[676] "RBM28"              "MRPS36"             "MRPS33"            
[679] "KNL1"               "PFDN1"              "PFDN2"             
[682] "PFDN6"              "PDSS1"              "HNRNPUL2"          
[685] "YTHDC1"             "SEMA3C"             "MET"               
[688] "STEAP1"             "RPS14"              "ARL3"              
[691] "RPS18"              "BCL11B"             "C17H4orf33"        
[694] "C3H1orf52"          "ARID4A"             "ZC3H12C"           
[697] "TSR2"               "PLCXD2"             "IGFLR1"            
[700] "DPY19L4"            "ULK4"               "FBF1"              
[703] "RASA2"              "RASA3"              "EZR"               
[706] "CREB3L2"            "ZNF316"             "KCNMB3"            
[709] "UBL7"               "CPD"                "FKBP7"             
[712] "MFAP1"              "DOC2G"              "DIAPH3"            
[715] "IWS1"               "PRPF31"             "PRR11"             
[718] "ENSBTAG00000051886" "DTL"                "RPS27A"            
[721] "PUM2"               "RC3H2"              "PANK3"             
[724] "GLG1"               "ARL13B"             "DPCD"              
[727] "HEATR5A"            "CBL"                "CROCC"             
[730] "PDE6A"              "FLNB"               "WDPCP"             
[733] "RADX"               "GIGYF1"             "POLQ"              
[736] "PRKCSH"             "CDC123"             "POLL"              
[739] "NDUFV3"             "BRIX1"              "KNTC1"             
[742] "TAF4B"              "PLEKHD1"            "TCEANC2"           
[745] "VANGL1"             "ENSBTAG00000039662" "SDF2"              
[748] "RNF20"              "YAP1"               "FOSL2"             
[751] "NBEAL1"             "PSMD9"              "HS2ST1"            
[754] "BRCA2"              "ZNF644"             "HSD17B4"           
[757] "PDZD2"              "ARIH1"              "PDZD8"             
[760] "CDK10"              "FAM126B"            "HUWE1"             
[763] "CFAP69"             "NFE2L1"             "LAD1"              
[766] "P3H2"               "DNAJA2"             "IFT57"             
[769] "PTAR1"              "CEP192"             "LPP"               
[772] "UTP14A"             "CEP350"             "GNG5"              
[775] "YEATS4"             "SNX2"               "SLC29A1"           
[778] "CCDC125"            "BMPR2"              "IKZF2"             
[781] "PDE5A"              "MMS22L"             "EIF4B"             
[784] "PCNX1"              "HSPBAP1"            "NEIL3"             
[787] "FNIP2"              "DIAPH2"             "KIF17"             
[790] "KIF11"              "OXSR1"              "CBX7"              
[793] "MRPL23"             "SPDYA"              "RAB13"             
[796] "PAF1"               "TRIM63"             "NAT10"             
[799] "ENSBTAG00000022489" "RAD50"              "ERCC8"             
[802] "SCN9A"              "MRPS11"             "RNF34"             
[805] "SOX6"               "RAD54L"             "MED10"             
[808] "TNNI3"              "NCL"                "XRCC6"             
[811] "INTS2"              "LSM4"               "LSM6"              
[814] "MTSS1"              "FAM102A"            "EAPP"              
[817] "DCBLD2"             "NOTCH2"             "FHIP2B"            
[820] "ZNF654"             "RAPGEF6"            "CERS6"             
[823] "SLC35G1"            "RAPH1"              "PRRC2B"            
[826] "NARS2"              "NARS1"              "RNF138"            
[829] "SLC25A25"           "MDM4"               "MAN1A2"            
[832] "SLTM"               "IFT46"              "RXYLT1"            
[835] "EIF5B"              "SDHAF2"             "THADA"             
[838] "SURF6"              "TRRAP"              "HERC1"             
[841] "HERC3"              "TMCC3"              "IMPG2"             
[844] "RPAP3"              "KNOP1"              "SOGA1"             
[847] "MKNK1"              "BCAS2"              "BCAS1"             
[850] "CEP164"             "SNX15"              "STAT4"             
[853] "CCDC15"             "SSRP1"              "STOX2"             
[856] "NDUFA10"            "BCL7C"              "NDUFA12"           
[859] "EFNA5"              "TPD52L1"            "EBNA1BP2"          
[862] "RWDD3"              "LRP6"               "PBDC1"             
[865] "TMTC1"              "MAP7"               "ENSBTAG00000052736"
[868] "CAMLG"              "ENSBTAG00000019309" "APEX1"             
[871] "KMT2C"              "ACIN1"              "MTR"               
[874] "TFCP2L1"            "RHOBTB1"            "INO80D"            
[877] "DOP1A"              "DNAH17"             "PBXIP1"            
[880] "DNASE1"             "GOLGA2"             "NAV2"              
[883] "MYCBP2"             "PTBP2"              "ATP5MF"            
[886] "EPSTI1"             "MOB3A"              "XRN1"              
[889] "MACF1"              "SLC25A36"           "DNM3"              
[892] "GPD2"               "FAM177A1"           "THBS1"             
[895] "SAMD8"              "OS9"                "ANLN"              
[898] "IFT74"              "DSTN"               "DENND5B"           
[901] "EVPL"               "BUD31"              "EHD4"              
[904] "WASHC3"             "ABL2"               "FNIP1"             
[907] "HNRNPR"             "SMIM8"              "TMED8"             
[910] "HNRNPM"             "C1H21orf91"         "DLC1"              
[913] "SREK1IP1"           "NUB1"               "ARL6IP4"           
[916] "SYDE2"              "INTS13"             "PSPH"              
[919] "HSP90AA1"           "UGGT1"              "SMARCE1"           
[922] "ACBD4"              "SCP2"               "CIT"               
[925] "CAND1"              "TATDN1"             "CLASP2"            
[928] "CLASP1"             "MTMR8"              "PLEKHG2"           
[931] "NFIA"               "NFIX"              

$`DEG S_M:DEG H_M:target lncRNA`
 [1] "ZSWIM9"             "H1-4"               "FLRT3"             
 [4] "FOXO4"              "ENSBTAG00000054466" "ENSBTAG00000054860"
 [7] "ENSBTAG00000054135" "H4C3"               "ENSBTAG00000025398"
[10] "ENSBTAG00000050644" "H2AC15"             "H2AC11"            
[13] "H2AC10"             "EVI2B"              "ENSBTAG00000051080"
[16] "ENSBTAG00000047365" "CD302"              "TMEM126B"          
[19] "ENSBTAG00000049115" "ANGPTL1"            "MRPL46"            
[22] "ENSBTAG00000038430" "GON7"               "SMIM26"            
[25] "NAT1"               "ATP6V1E2"           "SPON1"             
[28] "H2BC13"             "H2BC14"             "FILIP1L"           
[31] "H2BC6"             

$`DEG S_M:DEG H_M:target lncRNA:AS S_M:AS H_S`
[1] "NDUFA8" "BTBD7" 

$`DEG S_M:DEG H_M:target lncRNA:AS S_M:AS H_M`
[1] "CNPY4" "LGI4"  "NOSIP"

$`DEG S_M:DEG H_M:target lncRNA:AS S_M:AS H_M:AS H_S`
 [1] "IRX3"               "CBLB"               "SMAD3"             
 [4] "ELK4"               "TRAF3IP1"           "USP49"             
 [7] "ENSBTAG00000052086" "RNF125"             "HIVEP2"            
[10] "SAMD12"             "OSBPL3"             "CCDC9B"            
[13] "EPHA4"              "RRBP1"              "PALM2"             
[16] "AFF1"               "SAFB2"              "PHTF2"             
[19] "CRIM1"              "DENND2C"            "NR6A1"             
[22] "HIPK2"              "HIPK1"              "ARID5B"            
[25] "CENPF"              "NGF"                "SAMD4A"            
[28] "VGLL3"              "FAM50A"             "PDLIM5"            
[31] "RALGPS2"            "SERPINB5"           "ANKRD39"           
[34] "STAMBP"             "DTNA"               "PTPRJ"             
[37] "STK19"              "RNF24"              "FMNL2"             
[40] "GRAMD1B"            "TPRKB"              "RASAL2"            
[43] "KIRREL1"            "IRF3"               "MED21"             
[46] "RAPGEF5"            "MAML2"              "TEAD1"             
[49] "GAN"                "LRRCC1"             "NFIB"              

$`DEG S_M:DEG H_M:DEG H_S`
  [1] "HSPA6"              "INKA1"              "MAF"               
  [4] "ADRB2"              "FBXL16"             "DNASE1L3"          
  [7] "SNORD45C"           "MIOX"               "ENSBTAG00000050598"
 [10] "OLIG1"              "ENSBTAG00000043576" "SYTL3"             
 [13] "ENSBTAG00000052620" "ENSBTAG00000051859" "CNPY2"             
 [16] "PRDM8"              "YOD1"               "SNORD66"           
 [19] "MPPED2"             "SRRM5"              "ENSBTAG00000054479"
 [22] "ENSBTAG00000044275" "ENSBTAG00000043549" "CD34"              
 [25] "CCN1"               "GPS2"               "H1-6"              
 [28] "FLRT1"              "NPTX1"              "PPM1K"             
 [31] "MOG"                "SNORD14"            "SNORD15"           
 [34] "SCARNA13"           "SCARNA12"           "RGS2"              
 [37] "KLK14"              "SERPINB2"           "ENSBTAG00000051059"
 [40] "ENSBTAG00000048558" "ENSBTAG00000048065" "ENSBTAG00000043551"
 [43] "ENSBTAG00000042711" "bta-mir-12026-1"    "ENSBTAG00000034506"
 [46] "AMPH"               "INSYN2A"            "H2AC14"            
 [49] "H2AC13"             "FZD5"               "NSA2"              
 [52] "OVOL1"              "CD101"              "ERRFI1"            
 [55] "HTR2B"              "IFNT"               "AKAP6"             
 [58] "ENSBTAG00000054745" "TNFRSF9"            "CCL20"             
 [61] "ENSBTAG00000048764" "MAGOHB"             "POLR1G"            
 [64] "B3GNT9"             "CXCL3"              "ENSBTAG00000049121"
 [67] "ENSBTAG00000050671" "TAS1R1"             "TAS1R3"            
 [70] "CCL5"               "ENSBTAG00000055195" "ENSBTAG00000048571"
 [73] "ENSBTAG00000043572" "PALM3"              "ENSBTAG00000048375"
 [76] "KRT78"              "SMPD3"              "FLT1"              
 [79] "ENSBTAG00000017946" "ENSBTAG00000022204" "ND2"               
 [82] "GARIN4"             "ENSBTAG00000021454" "PET117"            
 [85] "EMILIN2"            "ENSBTAG00000054495" "MANEAL"            
 [88] "ENSBTAG00000050844" "LRATD1"             "ENSBTAG00000049582"
 [91] "KRT1"               "NMNAT2"             "GRO1"              
 [94] "EPB41L3"            "ENSBTAG00000054900" "TIMP3"             
 [97] "ENSBTAG00000050877" "BAIAP3"             "ZNF691"            
[100] "ENSBTAG00000023431" "ENSBTAG00000043468" "UPF3A"             
[103] "SCG2"               "ATP8"               "ATP6"              
[106] "ANGPTL7"            "RASGRP1"            "SLC39A5"           
[109] "ZNF26"              "FBXO33"             "IFI44L"            
[112] "S100A9"             "GPRIN3"             "ENSBTAG00000049747"
[115] "WDR87"              "COA1"               "ENSBTAG00000043580"
[118] "GSTA1"              "ENSBTAG00000052307" "USP26"             
[121] "ADAMTS1"            "IFITM5"             "LIPM"              
[124] "CSF2"               "SEMA4A"             "SYNPO2"            
[127] "ENSBTAG00000042723" "TRIB3"              "MGAM"              
[130] "CSRNP1"             "NUPR1"              "ENSBTAG00000052136"
[133] "SNORD70"            "MYH6"               "ENSBTAG00000053698"
[136] "ENSBTAG00000050527" "CADM1"              "SLC4A11"           
[139] "CHN1"               "H4C11"              "H4C14"             
[142] "SCARNA7"            "ATP6V1G2"           "FGF21"             
[145] "SMIM12"             "LAX1"               "NOCT"              
[148] "LLPH"               "ZNHIT1"             "ENSBTAG00000049725"
[151] "LYRM2"              "S100A16"            "ENSBTAG00000011370"
[154] "ENSBTAG00000055215" "DUOXA2"             "FAM241A"           
[157] "KLHL35"             "MTRES1"             "SLC16A2"           
[160] "TENT5B"             "USP27X"             "TENT5A"            
[163] "ENSBTAG00000054889" "ENSBTAG00000050579" "ENSBTAG00000055267"
[166] "NAALADL2"           "ENSBTAG00000052241" "IGSF6"             
[169] "CCDC103"            "ENSBTAG00000039914" "ENSBTAG00000050279"
[172] "LCP2"               "ENSBTAG00000011713" "ZNF469"            
[175] "LBH"                "ENSBTAG00000054436" "CCDC124"           
[178] "ENSBTAG00000039283" "ENSBTAG00000051252" "ENSBTAG00000043582"
[181] "NLRP5"              "RRS1"               "LENG1"             
[184] "CD247"              "SOX4"               "LSM7"              
[187] "ENSBTAG00000053727" "ADM2"               "KCNV2"             
[190] "ENSBTAG00000049243" "ENSBTAG00000037600" "ENSBTAG00000043566"
[193] "ENSBTAG00000043565" "CAND2"              "ENSBTAG00000006252"
[196] "ENSBTAG00000034366" "OR5AZ2"             "ENSBTAG00000053715"
[199] "U1"                 "ENSBTAG00000031468" "SLC10A1"           
[202] "ENSBTAG00000050395" "FOSB"               "ENSBTAG00000051023"
[205] "ENSBTAG00000054451" "ENSBTAG00000055106" "OR8I15P"           
[208] "UTP3"               "ENSBTAG00000043567" "ANKRD1"            
[211] "ENSBTAG00000052635"

$`DEG S_M:DEG H_M:DEG H_S:AS H_S`
[1] "MYLK2"    "ADAMTSL3"

$`DEG S_M:DEG H_M:DEG H_S:AS H_M`
[1] "SPINK5"             "ABHD12B"            "ENSBTAG00000001287"
[4] "SLC5A9"            

$`DEG S_M:DEG H_M:DEG H_S:AS H_M:AS H_S`
 [1] "CLDN1"              "SLIT2"              "PAPLN"             
 [4] "RGS3"               "OLR1"               "WEE1"              
 [7] "TIAM2"              "NKAPD1"             "ENSBTAG00000049569"
[10] "IL1A"               "ENSBTAG00000048353" "ADAMTS3"           
[13] "NR4A1"              "CAPN14"             "TCF19"             
[16] "CLCA3"              "GALNT8"             "EFNB2"             
[19] "BHLHE41"            "CD83"               "EDN1"              
[22] "DSG1"              

$`DEG S_M:DEG H_M:DEG H_S:AS S_M`
[1] "TRPM5"  "QRICH2"

$`DEG S_M:DEG H_M:DEG H_S:AS S_M:AS H_S`
 [1] "CHMP6"              "ENTPD1"             "PDAP1"             
 [4] "TSC22D3"            "ATP10B"             "MAP1B"             
 [7] "ENSBTAG00000050862" "PHEX"               "RSRP1"             
[10] "ZNF526"             "PRPF38B"            "CCDC12"            
[13] "TMTC2"              "ENSBTAG00000019437"

$`DEG S_M:DEG H_M:DEG H_S:AS S_M:AS H_M`
 [1] "NSRP1"       "ZC3H13"      "SEM1"        "C9H6orf163"  "RBM8A"      
 [6] "NDUFA6"      "ACOT11"      "BMF"         "TNNT1"       "HYPK"       
[11] "C15H11orf52" "RIDA"        "UBE2L3"      "PDCD5"      

$`DEG S_M:DEG H_M:DEG H_S:AS S_M:AS H_M:AS H_S`
  [1] "HMCN1"              "ITGAV"              "ARFGEF3"           
  [4] "CPEB2"              "MID1"               "CA13"              
  [7] "PNN"                "SLC7A6OS"           "SERINC5"           
 [10] "SPOUT1"             "PNISR"              "CEP131"            
 [13] "UQCRH"              "MBNL3"              "PER2"              
 [16] "LYAR"               "MIX23"              "GPNMB"             
 [19] "RILPL2"             "MYLIP"              "CFAP210"           
 [22] "SOCS2"              "NCKAP5"             "RCN3"              
 [25] "DDA1"               "GRPEL1"             "BCNT2"             
 [28] "JDP2"               "ATF3"               "SLC38A1"           
 [31] "TAF11"              "CETN4"              "C8H9orf85"         
 [34] "GADD45A"            "GLA"                "SREK1"             
 [37] "TBCA"               "BAX"                "CIR1"              
 [40] "PET100"             "FCF1"               "ENY2"              
 [43] "MGLL"               "KRI1"               "LUC7L3"            
 [46] "CCM2"               "MNS1"               "DUSP10"            
 [49] "PYGM"               "CCDC82"             "SLC19A2"           
 [52] "SLC7A1"             "UBXN1"              "SPA17"             
 [55] "ESF1"               "PGAP1"              "SYNPR"             
 [58] "ENC1"               "FKBP2"              "ZC2HC1B"           
 [61] "PSIP1"              "FBXO30"             "TCFL5"             
 [64] "E2F7"               "MPHOSPH8"           "ZNF165"            
 [67] "SEMA5A"             "USP38"              "MORN1"             
 [70] "AAMDC"              "TGFB2"              "ZNF35"             
 [73] "PPIG"               "ZNHIT6"             "ENSBTAG00000055140"
 [76] "ANAPC15"            "RCAN1"              "OTUD6B"            
 [79] "SPAG7"              "PCGF5"              "CCDC112"           
 [82] "RBM25"              "SYNE2"              "TRPS1"             
 [85] "RPS27L"             "AK7"                "INSIG1"            
 [88] "TAF15"              "CIITA"              "NR4A3"             
 [91] "LMCD1"              "ZC4H2"              "LTBP1"             
 [94] "HNRNPD"             "LSM3"               "C19H17orf67"       
 [97] "GADD45B"            "CCDC137"            "PSTPIP1"           
[100] "NOL12"              "MAP2"               "EHBP1L1"           
[103] "ISG20"              "ENSBTAG00000023026" "ENSBTAG00000051845"

$`DEG S_M:DEG H_M:DEG H_S:target lncRNA`
 [1] "ENSBTAG00000053413" "H3C7"               "CCN4"              
 [4] "H4C1"               "H4C4"               "H4C2"              
 [7] "H4C7"               "H2AC12"             "PLCD4"             
[10] "IFNE"               "ENSBTAG00000050080" "TBCC"              
[13] "FZD7"               "MAP3K8"             "ZNF784"            
[16] "ENSBTAG00000053272" "SLC26A2"            "PDK4"              
[19] "H2AC6"              "PRSS48"             "ENSBTAG00000045772"
[22] "TNFSF9"             "OMG"                "C22H3orf49"        
[25] "H2AC7"             

$`DEG S_M:DEG H_M:DEG H_S:target lncRNA:AS H_M:AS H_S`
[1] "PRRG4"

$`DEG S_M:DEG H_M:DEG H_S:target lncRNA:AS S_M:AS H_S`
[1] "NR4A2"

$`DEG S_M:DEG H_M:DEG H_S:target lncRNA:AS S_M:AS H_M:AS H_S`
[1] "TPM2"    "ARRB1"   "TCHP"    "BCL2L11" "LSMEM1"  "RUNX1"   "DNAH12" 
[8] "IDS"    
