# Supplementary material for: UID-Dual Transcriptome Sequencing Analysis of the Molecular Interactions between Streptococcus agalactiae ATCC 27956 and Mammary Epithelial Cells
Source: Animals (Basel). 2024 Sep 5;14(17):2587. doi: 10.3390/ani14172587 (PMC11393856; doi:10.3390/ani14172587)
Supplement: Supplementary file 1 [file animals-14-02587-s001.zip › Supplementary File S6.xls]

Geneid	H1	H2	H3	S1	S2	S3	S4	S5
NCTC8181_00045	128.426763161399	158.144346885197	411.201287553472	0	0	0	0	0
phoB	252.307446210891	233.017997844117	252.4521179117	0	0	0	0	0
hslR	626.609701578696	385.802692401249	1003.15039381177	0	0	0	0	0
5S_ribosomal_RNA	5680.71163668055	4355.50934316147	3732.11544539838	3922.16848851393	1945.85843490714	881.246717355978	5357.81258371582	2718.2924773974
tilS	469.588682241917	330.428658903658	349.0373281998	0	0	0	0	0
proV_3	1677.10243657828	1548.8843386109	2265.38650514293	0	0	0	0	0
copA	38.2694515729271	70.6873389433162	153.165580263206	0	0	0	0	0
NCTC8181_00606	105.205687903434	259.099963162463	84.2128098126113	0	0	0	0	0
polA	64.7235900609096	39.8502213490507	103.617123537878	0	0	0	0	0
NCTC8181_00286	0	202.93667634979	791.503056389052	0	0	0	0	0
pbpX	198.542767561495	293.381991714599	413.205750654359	0	0	0	0	0
NCTC8181_00462	189.440142337745	233.276046568197	75.8195065090288	0	0	0	0	0
ydaF	150.056533799109	0	420.399211090852	0	0	0	0	0
valS	64.5039398683952	198.574915206525	51.6327408579585	0	0	265.171523548292	0	0
ybhF_2	100.744669335091	124.056696143158	241.925845857431	0	0	0	0	0
alr	194.214859821735	286.986743938804	186.553172691153	0	0	0	0	0
NCTC8181_01646	972.588644994224	615.930614184451	222.433445021615	0	0	0	0	0
secY_1	655.41934303059	766.727419726161	970.576832173625	0	0	0	0	0
rplO	1745.55559725494	2268.88726245497	3648.36244416065	0	0	0	0	0
rpsM	1635.86221272799	3597.13575906903	3180.06897382541	0	0	0	0	0
rpmJ	2558.65628144634	7201.65025815666	5559.1250990402	0	0	0	0	0
infA	3124.46481335131	2885.59274042578	4689.38454641459	0	0	0	0	0
adk	602.339607503465	988.95901432433	482.147988575021	0	0	0	0	0
rpoA	2095.03850703548	2804.1569495618	3281.07097656484	0	0	0	0	0
rpsK	779.590585753182	822.84480488704	891.47154137569	0	0	0	0	0
cysE	1388.98483849944	900.206282269582	1345.89344503079	0	0	0	0	0
cysS	318.200239082932	391.830859470019	662.236002164798	0	0	0	0	0
mrnC	663.040498182109	408.233081494345	619.192636490402	0	0	0	0	0
NCTC8181_00863	282.844656962606	278.635277845347	45.2810941651144	0	0	0	0	0
NCTC8181_00862	576.806907378077	304.405014524685	659.58588032421	0	0	0	0	0
NCTC8181_00861	397.362249781612	305.819207391234	596.385142662483	0	0	0	0	0
pnp	180.701882251039	98.895901432433	225.002394668343	0	0	0	0	0
NCTC8181_00868	113.588611242353	559.490757107788	363.6919754457	0	0	0	0	0
gpmA_1	370.269369114684	455.948636474204	345.782900897237	0	0	0	0	0
rpsA	1208.68479843172	1663.47345426873	1195.14987691664	0	0	0	0	0
NCTC8181_02127	137.07087222034	168.788677925547	384.018510131067	0	0	0	0	0
parC	52.1537952838366	42.8146890347728	111.32522663033	0	0	0	0	0
tRNA-Tyr(gta)	703.968923995819	0	986.121606262492	0	0	0	0	0
artQ_2	133.227763653414	656.22514034605	319.929973727351	0	0	0	0	0
rdgB	219.313395552544	162.037130808525	105.330791350235	0	0	0	0	0
NCTC8181_01731	655.41934303059	1412.39261528503	459.05660981185	0	0	0	0	0
scpA_3	483.232905454757	520.670159024568	531.860987397022	0	0	0	0	0
scpB	877.253582210175	450.103141134791	1696.9960828649	0	0	0	0	0
rluB_2	118.301831625853	145.676535305036	378.782928783696	0	0	0	0	0
rpsP_1	626.609701578696	0	626.968996132354	0	0	0	0	0
frr	1149.62667023511	943.764650766497	490.788633531563	0	0	0	0	0
msrA	419.275609144569	206.517911814786	268.490252461384	0	0	0	0	0
sph	0	59.4044754797186	115.846048016333	0	0	0	0	0
NCTC8181_00409	1126.71314897269	844.523419448783	1176.37481748545	0	0	0	0	0
oppA_1	0	455.948636474204	118.554137450481	0	0	0	0	0
addA	94.3283421731371	145.194561656384	75.5059436202404	0	0	193.888855927783	0	0
rexB	158.686872477722	65.1355194963148	127.022290125516	0	0	0	0	0
pheT_1	142.198211580203	87.5512344351962	56.9118989007922	0	0	0	0	0
endA_1	249.219767673345	184.133103191505	79.7960540532086	0	0	0	0	0
NCTC8181_00079	445.480334716104	2468.53441466112	1426.3544662011	0	0	0	0	0
NCTC8181_00405	153.283556031348	440.423503691032	368.091475148672	0	0	0	0	0
glcR	113.137862785042	69.6588194613367	271.686564990687	0	0	0	0	0
NCTC8181_00404	99.687907069338	306.888505319176	239.388162159626	0	0	0	0	0
sorC	478.076456768502	802.77541940199	695.782666439563	0	789.021865373933	0	0	0
engD	421.529779086206	1604.39990630305	1104.27442544602	0	0	0	0	0
argR_1	541.343191553747	444.405633019161	216.661437903965	0	0	0	0	0
nrdF	592.211246150786	833.425400795578	948.08130691112	773.9590637572	0	0	0	0
kfoC	564.569137065954	347.604406024888	564.892857901428	0	0	0	0	0
nrdE	335.188522939918	315.632493160912	694.435369436776	0	0	0	0	0
nrdI_1	619.798726561536	763.218369750298	1571.05709320701	0	0	0	0	0
NCTC8181_00492	0	945.216596383061	526.653956751177	0	0	0	0	0
NCTC8181_00493	620.972587786085	814.533241201312	756.400095712707	0	0	0	0	0
codY	326.458871242336	134.00017178822	783.950546309004	0	0	0	0	0
NCTC8181_01654	352.855710666221	347.604406024888	56.4892857901428	0	0	0	0	0
NCTC8181_01652	371.072556466343	304.625119379728	346.532972265778	0	0	0	0	0
NCTC8181_00499	99.687907069338	122.75540212767	638.368432425669	0	0	0	0	0
phoR	51.649893880128	222.605357843837	41.343607715974	0	0	0	0	0
gpsB	1541.12115793679	1739.58781573717	2570.0080472092	0	0	0	0	0
NCTC8181_00250	513.707052645598	632.577387540787	548.268383404629	0	0	0	0	0
ccpA_1	255.320072434305	314.400403061317	340.621962077876	0	0	0	0	0
NCTC8181_01252	544.791237359822	223.618121073336	363.402411770982	0	0	0	0	0
fbp	88.5426752230766	109.031195678614	17.7186890211317	0	0	0	0	0
butA	447.227316420873	688.393039382622	536.980504922769	0	0	0	0	0
ftsE	308.55780759557	987.888712360775	493.975572710339	0	0	0	0	0
prfB	1265.26958972621	1298.37444558113	1147.83554676539	0	0	0	0	0
ftsX	367.880534475234	509.632911413909	220.854885089203	0	0	0	0	0
rpsQ	2949.38704363766	3430.09635140651	2885.49869024591	0	0	0	0	0
rplN	1622.56251994158	1427.15630115909	1577.10737726301	0	0	0	0	0
rplF	1990.973562977	1569.07463725201	1657.43982664709	0	0	0	0	0
rplR	9104.27036999635	7375.63970767095	7095.81381505087	0	0	0	0	0
rpsE	5010.97879535206	3617.19251602868	3665.29874951072	0	0	0	0	0
rpmD	1900.71609478871	1462.83520868807	2662.52833690873	0	0	0	0	0
rplX	4891.5487733533	3441.96519691311	3356.12815576731	0	0	0	0	0
rplE	630.071633631617	1357.76969646186	567.389621914252	0	0	0	0	0
rpsZ	2069.32800642319	4813.19971890914	3496.86901391239	0	0	0	0	0
rpsH	0	527.940526443815	600.57030155836	0	0	0	0	0
clcA_1	272.178915721534	251.370250657616	435.735970581722	0	0	0	0	0
tRNA-Met(cat)	1125.42400349332	277.168776383003	810.769907103786	0	0	0	0	0
metE	76.436304079975	94.1234450630394	0	0	0	0	0	0
tRNA-Phe(gaa)	585.83715250337	240.466061702149	1250.50254571056	0	0	0	0	0
tRNA-Val(tac)	0	865.677822127735	281.363072784875	0	0	0	0	0
NCTC8181_02131	0	156.383273980016	228.724992352961	0	0	0	0	0
ymgJ	4519.99559126584	3853.32201312955	4731.32213178903	0	0	0	0	0
pcrA	225.084800698663	277.168776383003	210.199605545426	0	0	0	0	0
NCTC8181_02139	3674.06461621529	4614.71725627371	4411.40556557043	0	0	0	0	0
NCTC8181_02138	1374.01163478702	1903.44822335315	1924.71927969306	0	0	0	0	0
rpsL	1032.99787760256	3434.48266387634	2149.86760123065	1890.03046729113	0	1698.63497693254	1147.48643097295	2095.84289561654
ybhL	185.939617968461	763.218369750298	496.123292591689	0	0	0	0	0
NCTC8181_01724	1866.7747359532	1567.32343788008	747.138053724388	0	0	0	0	0
NCTC8181_01723	114.962667023511	566.258790459898	736.182950297344	0	0	0	0	0
misCB	458.372048582487	677.325627173898	440.289481528315	0	0	0	0	0
gsiA_2	4262.86005181713	5531.49262192016	6274.12511177849	838.663036933043	0	0	509.174043325619	0
adcR	481.600361855248	118.608260163898	308.400965665104	0	0	0	0	0
ispE	501.949672919554	185.429815185812	80.3579980958369	0	0	0	0	0
yusV_1	300.746217529859	296.270422012774	674.057806812336	0	0	0	0	0
aroF	2333.4684199415	1306.10286490006	1765.96267243946	0	0	0	0	0
acpS	1900.71609478871	731.417604344035	1141.08357296088	0	0	0	0	0
gldA_2	630.071633631617	387.934198989102	63.0432913238057	0	0	0	0	0
yehU_1	181.431990866195	63.8328091063885	82.987896215337	0	0	0	0	0
NCTC8181_01398	331.520249091054	68.0388469157242	265.368272781601	0	0	0	0	0
pflB	73.9578246999499	273.214358042908	148.000463419051	0	0	0	0	0
era	0	278.635277845347	289.799002656732	0	0	0	0	0
spxA_3	103.299787760256	763.218369750298	413.43607715974	0	0	0	0	0
wecA	221.013499394036	0	235.882909139201	0	0	0	0	0
cycA	0	75.8273110335069	147.872601247631	0	0	0	0	0
NCTC8181_02273	289.449151490667	0	289.615120040833	0	0	0	0	0
yfiA	462.336347381038	0	1110.24347639437	0	0	0	0	0
yigZ	265.216199272843	326.586465195476	318.441927337921	0	0	0	0	0
nanA_3	95.24746577449	156.383273980016	101.655552156872	0	0	0	0	0
mnmE	62.1149050584546	152.976230973916	49.7204171224786	0	0	0	0	0
acoA	441.342746467967	652.161826783536	953.846949533866	0	0	0	0	0
bfmBAB	256.853526322799	790.721734425984	376.934513590682	0	0	0	0	0
pdhC	800.517577718788	872.014076885329	911.881041027056	0	0	0	0	0
NCTC8181_00063	486.531423580728	299.556698024861	253.141406970845	0	0	0	0	0
NCTC8181_01629	160.172704617026	345.163363847747	64.1058187056676	0	0	0	0	0
czcD	296.986889810736	0	158.483829577901	0	0	0	0	0
ssb_3	869.229921397277	1605.55083880398	834.939199727476	0	0	0	0	0
rpsR	534.576401659325	219.425281303211	713.177233100552	0	0	0	0	0
rpsF	742.46722452684	1645.68960977408	832.040105283978	0	0	0	0	0
corA	950.358047394356	390.089388983486	1050.52138463065	0	0	0	0	0
NCTC8181_01625	509.120382532691	235.098515682011	611.294771229045	0	0	0	0	0
yxeN	106.383363514294	196.500251913323	298.044216818141	0	0	0	0	0
cshB	0	313.464687576015	152.823692807261	0	0	0	0	0
NCTC8181_00710	0	216.271324487764	187.446993504868	0	0	0	0	0
NCTC8181_00719	523.132870125333	644.18431208282	2407.79102551379	0	0	0	0	0
mgtA	704.759900314916	828.392073234593	641.058187056676	0	0	0	0	0
NCTC8181_00940	0	166.784061798165	325.249474478162	0	0	0	0	0
femB_1	282.284568532977	782.109913555998	395.425000530999	0	0	0	0	0
xseB	1781.92133886442	975.223472458714	158.483829577901	0	0	0	0	0
mecA	113.137862785042	626.92937515203	316.967659155801	0	0	0	0	0
femX	140.101923448799	215.651382116177	196.255159968702	0	0	0	0	0
NCTC8181_00396	210.411375806868	388.649944743694	252.638429437834	0	0	0	0	0
tmk	941.392405437805	2484.05978833823	2529.76075137554	0	0	0	0	0
rsmI	98.9956299369121	365.708802172018	316.967659155801	0	0	0	0	0
NCTC8181_01757	336.211573370645	248.405978833823	645.89636205333	0	0	0	0	0
dnaX_2	742.46722452684	1219.02934057339	1347.11255141215	0	0	0	0	0
NCTC8181_01755	392.349652594	483.138234062115	418.746265306746	0	0	0	0	0
serC	117.489319046006	96.4506731003124	438.878297292648	0	0	0	0	0
NCTC8181_01759	701.083805454852	575.541721451044	935.314404066298	0	0	0	0	0
csd	0	341.6841363359	249.872315246909	0	0	0	0	0
oppA_2	161.077635151586	0	902.551978613128	0	0	0	0	0
NCTC8181_00937	361.658453553877	296.896786541342	241.24388434691	0	0	0	0	0
oppC	663.040498182109	1020.58270373586	696.591716051702	0	0	0	0	0
gsiA_3	1225.39003245691	2716.09517257842	1471.3111972275	0	0	0	0	0
xseA	255.129677152847	353.436694716581	102.110386842137	0	0	0	0	0
oppB	280.433522181941	230.216688580418	0	0	0	0	0	0
lytR_2	29.3320384998258	288.95510295073	46.9581717267853	0	0	0	0	0
cpsB	408.965553181997	647.484436632425	140.297160609945	0	0	0	0	0
deoD_2	120.298487011944	148.135211006387	433.322875807931	0	0	0	0	0
NCTC8181_02096	334.110251037078	137.140800814507	312.015039481492	0	0	0	0	0
rpiA	127.280095633173	313.464687576015	611.294771229045	0	0	0	0	0
deoB_2	282.284568532977	260.703304518666	451.914286321142	0	0	0	0	0
arsC	0	645.368474421208	671.225631153461	0	0	0	0	0
punA	263.988346498432	130.029796327829	295.836481878748	0	0	0	0	0
rnr	568.792846320811	284.541511914388	711.398736259903	0	0	0	0	0
secG	360.895461035831	666.608449528741	1155.52766882115	0	0	0	0	0
lolD_2	852.885427148781	150.034380378264	487.642552547386	0	0	0	0	0
NCTC8181_02271	32.5093972882904	160.127913379766	195.168227986468	0	0	0	0	0
NCTC8181_02272	291.918854148437	599.113396049722	739.951804991699	0	0	0	0	0
smpB	274.14174444068	225.051570567395	292.585531528432	0	0	0	0	0
NCTC8181_02274	201.726944022387	331.207971778431	26.9123484188888	0	0	0	0	0
NCTC8181_02275	494.97814968456	1097.12640651605	316.967659155801	0	0	0	0	0
rnhC	194.612569432291	239.645358419889	155.779327366674	0	0	0	0	0
hmpT	643.79093533166	453.007032367919	294.473180118938	0	0	0	0	0
recA	75.0282668995544	184.779184255335	240.228120623344	0	0	0	0	0
mutS2	255.865628144634	180.041256453916	117.034212611373	0	0	0	0	0
NCTC8181_01614	822.425233322039	337.577355851093	219.439148646324	0	0	0	0	0
NCTC8181_00217	593.973779621472	1706.64107680275	475.451488733702	0	0	0	0	0
pepF1_2	47.5179023697178	234.053633390091	76.0722381973922	0	0	0	0	0
NCTC8181_00627	491.564507272943	403.540747224295	393.477094124443	0	0	0	0	0
ftsW	269.605119828186	248.993227010735	431.615535871729	0	0	0	0	0
tpiA	112.690677556643	832.601857909416	902.042350166706	0	0	0	0	0
fabH	1055.95338599373	1517.01429049133	1514.40103818883	0	0	0	0	0
ohrR_2	589.877408727531	726.373345003732	236.086256474666	0	0	0	0	0
echA8	1187.94755924294	1329.85018971643	734.78866440663	0	0	0	0	0
udk	1221.88891807846	1337.44933365766	1086.74625996275	0	0	0	0	0
fabG	1629.18522410461	1003.08700024325	1024.64647367916	0	0	0	0	0
NCTC8181_00652	445.480334716104	329.137921954816	641.859509790497	0	0	0	0	0
acpP_1	2280.85931374645	4915.12630119192	2434.31162231655	0	0	0	0	0
penA	251.195959663706	309.321982453865	519.435987691445	0	0	0	0	0
thrA	63.2167215561656	155.689778308265	50.6023757410591	0	0	0	0	0
xynD	204.622546089694	251.971614893639	0	0	0	0	0	0
gapN	239.586062368325	221.269191230128	431.502191455796	0	0	0	0	0
dnaK	327.172442545598	345.325032870627	299.300609301215	0	0	0	259.595290941422	237.070753766462
NCTC8181_00015	0	0	0	849.590242625981	0	0	515.808232815204	0
bglF_3	178.192133886442	0	35.6588616550276	0	0	0	0	0
comEB	0	697.510827983716	302.273794161824	0	0	0	0	0
NCTC8181_01635	438.626791105087	1080.2475387235	614.429616209707	0	0	0	0	0
efp	381.159644676881	469.358890488151	122.041023846084	0	0	0	0	0
nusB	196.625802909177	484.248896669154	472.172512949331	0	0	0	0	0
mraW	270.671595776874	499.956337146556	469.433115458591	0	0	0	0	0
smc	326.182211181961	267.773224641206	193.403995417099	221.037461428963	0	0	134.197565656159	122.553525252154
ftsY	185.824199211187	359.579604370252	254.990742561091	0	0	0	0	0
yycG	538.536226856802	468.107266780183	557.86308011421	0	0	0	0	0
ecsA_3	232.740746300659	214.947214337839	186.299358850757	0	0	0	0	0
NCTC8181_00727	139.758536381523	1204.68781891959	335.61281557673	0	0	0	0	0
tkt_1	258.405511376109	265.166503085451	68.9476479130443	0	0	0	0	0
yycF	781.940165577635	814.743660535128	481.469862008812	0	0	0	0	0
NCTC8181_01295	241.616452727379	297.525805156896	193.403995417099	0	0	0	0	0
NCTC8181_01292	111.370083679026	205.71120122176	312.015039481492	0	0	0	0	0
NCTC8181_00348	0	344.196519691311	391.548284839519	0	0	0	0	0
gyrB	2014.58387926914	1914.49400584061	1717.76021736047	0	0	0	0	0
clpP	434.173727236	534.640279317468	231.692096032667	0	0	0	0	0
upp	543.061741368203	167.181166707208	380.361190986961	0	0	0	0	0
ackA	501.445200886469	441.055841815499	487.397506038568	0	0	0	0	0
NCTC8181_02089	601.492435059719	0	288.881917205287	0	0	0	0	0
xynZ	325.217582758525	266.981330863222	0	0	0	0	0	0
aldC	1128.5501812808	1023.98464608165	855.812679720663	0	0	0	0	0
budB	584.44478850455	469.358890488151	752.586313717517	0	0	0	0	0
NCTC8181_02080	209.125242702914	171.677481704223	334.792246345492	0	0	0	0	0
rnjB	411.707457354956	950.578835970588	659.109645031557	0	0	0	0	0
potA_1	0	414.661948919453	224.622750582851	0	0	0	0	0
tsf	1478.9433590575	1922.34252208	2236.12919196945	0	0	0	0	0
gpmA_2	617.11561519114	303.965757649469	296.385343626204	0	0	0	0	0
yclQ	332.486780429512	307.067449054056	465.748397126891	0	0	0	0	0
topA	201.631834666412	248.288861446349	193.677551280489	0	0	0	0	0
yqeH	305.7452163199	188.246890126079	305.920528943937	0	0	0	0	0
gatA	233.216698747081	215.386779193336	233.350423918381	0	0	0	0	0
uvrA	120.936336890056	55.845246567095	72.6034086719544	0	0	0	0	0
NCTC8181_01998	224.494026943549	829.323897838906	89.8491002331404	0	0	0	0	0
panE	462.836711393355	455.948636474204	222.289007719653	0	0	0	0	0
NCTC8181_01991	52.3132870125333	225.464509228987	209.373132653373	0	0	0	0	0
fruR	105.595338599373	0	422.623545541068	0	0	0	0	0
NCTC8181_00643	428.732953711739	263.970263221907	343.18302946192	0	0	0	0	0
nrdF2	1158.24887026187	438.850562606421	499.224063170387	0	0	0	0	0
serS	66.9266230559405	247.239753581082	53.5719987305579	0	0	0	0	0
fabZ	2628.64991832481	3610.40179165566	1780.41408547088	0	0	0	0	0
ptsI	2910.26599288583	4737.7638592804	4678.83748774618	0	0	0	0	0
accD	2148.06955917902	3186.17531755347	1758.51920490547	0	0	0	0	0
fabF	2081.07601619202	3117.86774406508	1749.10620672836	0	0	0	0	0
accB	1365.78402020746	1681.8225153779	1298.23879558424	0	0	0	0	0
NCTC8181_00139	872.77779862747	716.490714459463	815.05969497206	0	0	0	0	0
rplS	737.346760909414	302.655560418222	393.477094124443	0	0	0	0	0
NCTC8181_01350	69.369200539734	298.973619293912	27.7635905829899	0	0	0	0	0
azoR1	66.6138818267072	164.056285086513	319.929973727351	0	0	0	0	0
glyS	167.710243657827	180.703172837938	234.928970903711	0	0	0	0	0
dinB	385.280289484198	189.773216262236	61.6801931330207	0	0	0	0	0
NCTC8181_00221	2267.89988582744	2393.73034148957	2074.69740538342	0	0	0	0	0
yhgF	197.716653410754	292.161262206771	126.611214752941	0	0	0	0	0
luxA	286.745962575883	100.885186806074	0	0	0	0	0	0
cvfB	300.113067598218	246.37224567378	440.418221142797	0	0	0	0	0
ycfH	121.580986873478	74.857238824123	97.3205605936788	0	0	0	0	0
hslO	488.197627086142	360.699092553223	156.31281821382	0	0	0	0	0
NCTC8181_01513	313.304850789348	128.600897467083	83.5958661509805	0	0	0	0	0
gshAB	189.818518121376	140.245186452119	151.941887211835	0	0	0	0	0
NCTC8181_01516	668.873699045881	257.390359299954	936.960118560257	0	0	0	0	0
purA	198.450636346849	81.4571809942313	105.901027652982	0	0	0	0	0
NCTC8181_00355	523.132870125333	966.27646812423	628.119397960119	0	0	0	0	0
opuCC_1	276.803314775055	113.618268635967	73.8565419392158	0	0	0	0	0
rpsD	698.792681907615	2667.52302760766	1398.38673156971	1278.55002199106	0	0	0	0
NCTC8181_01776	118.794755924294	97.5223472458714	31.6967659155801	0	0	0	0	0
NCTC8181_01773	122.891126818236	453.983340627332	98.3692735311107	0	0	0	0	0
isaA	606.611519613419	149.395936206441	728.351216783543	0	0	0	0	0
ecfA2	304.385139734847	0	203.039781665638	0	0	0	0	0
dnaX_1	0	126.515477508157	493.441545064166	0	0	0	0	0
ecfA1	1120.06484157192	1253.85875030406	1304.0955119553	0	0	0	0	0
recF	0	142.329912196677	339.241062231614	0	0	0	0	0
tyrS	475.179023697178	334.362333414416	489.035816983236	0	0	0	0	0
ponA_1	186.101445312211	274.997741581047	387.312962101605	0	0	0	0	0
metK	71.4554922852899	175.980175481272	228.788686307947	0	0	0	0	0
rpoC	1030.79097991828	1327.00909645984	965.748627896229	0	0	0	0	0
hylB	79.7131633415583	65.4390400904263	42.5380642296695	0	0	0	0	0
rmlA	393.251605818354	121.062224167289	314.781675299554	0	0	0	0	0
NCTC8181_02070	216.811721839017	400.471996294833	303.710456681604	0	0	0	0	0
thiO	503.586465331248	429.310332984542	341.084763656786	0	0	0	0	0
NCTC8181_02078	92.567342278671	569.935795592755	148.192671813102	0	0	0	0	0
yhhT	323.169613093799	265.300088225544	172.455955611217	0	0	0	0	0
pgcA_2	199.027863328661	122.541169314184	199.141984809927	0	0	0	0	0
coaB	243.681550613937	300.068760756527	48.7642552547386	0	0	0	0	0
lipL	408.756149416927	314.588216922166	572.586739120157	0	0	0	0	0
yjbM	254.560191266345	313.464687576015	203.764923743015	0	0	0	0	0
iscS_2	229.925334047022	94.3764650766497	122.697158382891	0	0	0	0	0
pta	301.47309660546	477.299705553812	482.63353539131	0	0	0	0	0
ppnK1	306.567112062695	440.423503691032	81.7981055885938	0	0	0	0	0
rluD_2	96.6465810909514	416.536127219654	38.6807990834198	0	0	0	0	0
NCTC8181_02188	170.978959051458	78.9536244569274	273.723195912656	0	0	0	0	0
glmS	141.375577298334	232.119305841413	452.661252083656	0	0	0	0	0
fliY	217.639247494891	402.000515364661	0	0	0	0	0	0
rpsT	0	900.206282269582	1170.34212611373	0	0	0	0	0
yumC	172.270340917406	106.06660123418	413.685887478266	0	0	0	0	0
NCTC8181_01982	0	433.432654426095	845.247091082136	0	0	0	0	0
rimM	164.801973536593	405.87335269958	131.917176064842	0	0	0	0	0
pyrH	1231.94561699268	1228.0591875406	1314.82880834999	0	0	0	0	0
map	298.021687336209	611.638414782469	556.626133151651	0	0	0	0	0
murAB	543.061741368203	83.590583353604	217.349251992549	0	0	0	0	0
lepA	279.974547513886	172.379926392048	373.513444504381	0	0	0	0	0
ndk	410.226495278139	505.151726741204	246.277030135443	0	0	0	0	0
NCTC8181_00031	183.940267237617	566.258790459898	294.473180118938	0	0	0	0	0
yedJ	259.188558380279	239.373034148957	207.469740538342	0	0	0	0	0
spxA_1	2786.76419912631	1847.79184255335	2144.893934137	0	0	0	0	0
NCTC8181_01344	6727.2535939151	5917.08623738995	8590.17970655946	0	0	0	0	0
recD	70.6585908843387	87.0087856468741	42.4194636788433	0	0	0	0	0
NCTC8181_01610	3010.45095758461	3925.1230444301	2551.49121904297	0	0	0	0	0
lgt	276.266874242545	272.155387662897	221.140227318001	0	0	0	0	0
yrrK	5396.67605484652	6143.9078764899	5949.93577329604	0	0	0	0	0
NCTC8181_01342	672.423146741289	3974.49566134117	1076.49393675555	0	0	0	0	0
ruvA	217.086863618	356.426852878312	347.538144049	0	0	0	0	0
tag	542.323885741344	190.804592437574	496.123292591688	0	0	0	0	0
yhbU	299.063721208014	531.940075886571	132.993423422014	0	0	0	0	0
tmpC_1	2334.93140954648	1715.04817570326	2032.96498630962	0	0	0	0	0
gluP	318.200239082932	0	203.764923743015	0	0	0	0	0
misCA	1048.18902286142	1204.68781891959	447.483754102307	0	0	0	0	0
rnpA	777.565675140837	797.910113829857	207.469740538342	0	0	0	0	0
gpsA	252.307446210891	51.7817772986928	235.621976717587	0	0	0	0	0
NCTC8181_00583	52.0269004048005	512.52620450385	291.517701121394	0	0	0	0	0
proA_2	327.709671515295	100.885186806074	262.318062749628	0	0	0	0	0
proB	159.57504527144	262.000335884431	85.1554905194689	0	0	0	0	0
NCTC8181_00236	633.572031596237	1300.29796327828	1183.34592751499	0	0	0	0	0
NCTC8181_00725	106.582210922731	32.8112570173025	127.97198949094	0	0	0	0	0
rnc	124.501054243802	306.6204804237	99.6579539703828	0	0	0	0	0
NCTC8181_01509	133.227763653414	328.112570173025	106.643324575784	0	0	0	0	0
bar	260.768976419183	107.036722586932	417.469599863738	0	0	0	0	0
clpC_1	174.698170476904	301.171954729897	293.661213629639	0	0	0	0	0
ctsR	643.79093533166	113.25175809198	588.946360237875	0	0	0	0	0
rpsB	1331.2408445991	2458.92922238617	1776.00556102861	0	0	0	0	0
prdX	1143.47893403064	563.230668585781	1647.55382192213	0	0	0	0	0
ahpF	1534.33539941359	1511.50095927065	960.207311884892	0	0	0	0	0
whiA	562.712001746658	808.408931117092	975.926740032335	0	0	0	0	0
NCTC8181_00369	394.764111994579	108.02475387235	175.551318917059	0	0	0	0	0
mioC	577.920434226297	2134.94868295016	2313.00724248828	0	0	0	0	0
rpmE	1310.83868606118	2421.24448334577	2098.54450199703	0	0	0	0	0
adcA_1	0	138.49327419532	90.0263173933636	0	0	0	0	0
pepD	0	113.008728568177	195.894175615602	0	0	0	0	0
rny	1276.60036217152	982.501259566615	1490.22108409071	0	0	0	0	0
rpoZ	2308.01240081486	5015.43500121624	3694.93728387334	0	0	0	0	0
gmk	1764.95065944666	2842.07983402254	2988.55221489755	0	0	0	0	0
mnmA	457.391573612257	281.615334292891	549.184607307377	0	0	0	0	0
sdhB	1086.73229634781	314.870358820751	1483.92034151864	0	0	0	0	0
sdhA	1273.6757336213	1085.81582500558	1450.86227489872	0	0	0	0	0
rplI	566.438571294649	1278.76985130348	1133.52672810684	0	0	0	0	0
NCTC8181_01186	646.991106395552	637.362390472261	569.678637030396	0	0	0	0	0
mnmG	179.878494774957	110.750930626226	71.9926544454816	0	0	0	0	0
dnaC_1	126.153723105445	543.708661636274	530.14944761457	0	0	0	0	0
brnQ_2	191.776287590789	236.152769115563	51.1696669489185	0	0	0	0	0
metG	1155.84086845259	1159.72521049144	1147.93692775344	0	0	0	0	0
exoA	516.49893880128	1017.6244930004	496.123292591689	0	0	0	0	0
serA	434.173727236	668.300349146834	521.3072160735	0	0	0	0	0
NCTC8181_01168	295.959253513813	668.146185283133	355.354745904773	0	0	0	0	0
NCTC8181_01167	1612.59849670988	2700.61884680875	2839.80074718772	0	0	0	0	0
guaB	577.140514611957	1279.24050638309	623.669159310604	0	0	0	0	0
NCTC8181_01161	791.965039495296	365.708802172018	475.451488733702	0	0	0	0	0
argF_1	210.878264954369	311.609866939471	607.677642405204	0	0	0	0	0
arcA	277.476802158936	256.263102251925	444.217449327838	0	0	0	0	0
gltX	176.355101578334	289.550886668154	188.219970797672	0	0	0	0	0
recJ	116.687891221681	215.533700597969	186.807679065902	0	0	0	0	0
NCTC8181_02064	168.370520207661	414.661948919453	314.471850815992	0	0	0	0	0
apt	494.40592060978	0	263.834352129684	0	0	0	0	0
NCTC8181_02066	166.72948199901	82.1240818912601	53.3840268051875	0	0	0	0	0
hflX	172.583180519556	510.044237411821	221.033137619542	0	0	0	0	0
rnz	459.850668094043	679.510548551878	515.328065208141	0	0	0	0	0
trmK	312.617778748143	461.947960638338	100.095050259727	0	0	0	0	0
dnaD	439.592929411486	618.64396490773	301.607992853097	0	0	0	0	0
tdk	150.056533799109	184.779184255335	480.456241246688	0	0	0	0	0
prmC	205.853728677478	506.975379184313	576.720939402613	0	0	0	0	0
prfA_2	237.589511848589	195.044694491743	158.4838295779	0	0	0	0	0
glyA2	170.111822325959	83.7900835525387	272.334981613576	0	0	0	0	0
rimN	143.270057396134	352.844673452399	286.704415316805	0	0	0	0	0
NCTC8181_02206	349.825048120622	0	105.007690763272	0	0	0	0	0
msbA	49.6702812227015	122.327682956494	39.7590095108322	0	0	0	0	0
guaC	217.307480349319	107.036722586932	208.734799931869	0	0	0	0	0
xpt	661.331630918753	723.877216670386	647.006149616996	0	0	0	0	0
ygfU	201.252292389393	578.250153081402	214.792201969108	0	0	0	0	0
azr	207.602486081291	170.42740295395	221.569625817647	0	0	0	0	0
arnC	116.847300909142	71.9427151813805	374.125761626519	0	0	0	0	0
spsA	181.597079119941	167.713590805002	145.360964708393	0	0	0	0	0
NCTC8181_02338	279.517072763046	172.098259845655	559.354692627884	0	0	0	0	0
ecsA_4	489.454788357608	602.713219030278	440.761895135105	0	0	0	0	0
pyk	711.345843858051	981.063133970443	933.820888051821	0	0	0	0	0
pfkA	1337.74739809176	2265.03516183959	2810.88035568077	0	0	0	0	0
rluD_1	1247.94491071986	827.462340268	1152.60966965746	0	0	0	533.175513381372	0
oxyR	424.828928470987	465.007218655811	604.547588323647	0	0	0	0	0
macB_2	0	370.338027515967	288.881917205287	0	0	0	0	0
tRNA-Lys(ttt)	390.558101668913	961.864246808594	468.938454641459	0	0	0	0	0
malR	167.21842476147	308.868431159945	334.62861377152	0	0	0	0	0
malQ	0	492.497625369932	45.7348125435224	0	0	0	0	0
NCTC8181_01888	259.976365548608	213.422766009202	346.833912754068	0	0	0	0	0
pbp1A	209.918444203573	469.987215642754	122.20439871067	0	0	0	0	0
ulaA_2	59.3973779621472	146.283520868807	190.180595493481	0	0	0	0	0
rodA	141.844484685725	174.66689058962	113.540654025959	0	0	0	0	0
pepC	192.207245540432	236.683449495598	153.853964893602	0	0	0	0	0
yqaB	1295.94279190139	1689.69200575734	1525.51279807605	0	0	0	0	0
divIB	376.131153322304	92.6333641385586	210.754221918897	0	0	0	0	0
mta_1	119.291805112262	220.343378714521	381.952660405317	0	0	0	0	0
prmA	179.312839131011	276.006643148693	71.76626245037	0	0	0	0	0
ybaK	360.895461035831	444.405633019161	0	0	0	0	0	0
ribBA	1074.52543047101	2381.70154580369	1261.49942739394	0	0	0	0	0
tadA	337.40522392699	415.479822585961	337.598690225114	0	0	0	0	0
pgi	1742.32308688965	1560.35755593394	1977.8781931322	0	0	0	0	0
yqgN	161.992848987674	398.955056914928	389.005763509392	0	0	0	0	0
tgt	149.662684629032	184.294199519757	0	0	0	0	0	0
NCTC8181_00594	0	135.552297330169	352.458246474404	0	0	0	0	0
secA_1	1217.54055893939	1457.62938944007	1164.09474821632	0	306.997831367319	0	0	0
gcp	169.203213185939	104.178175099447	203.160280052383	0	0	0	0	0
ltaE	333.45896399802	102.655102364075	266.920134025938	0	0	0	0	0
glnA	444.488173614287	508.245640435054	355.794432549051	0	0	0	0	0
ssaA2	515.254363045133	634.482741117718	962.359639846528	0	0	0	0	0
ydiC	431.980930633798	227.974318237102	0	0	0	0	0	0
NCTC8181_01577	314.456706858427	387.221084652725	167.806407788365	0	0	0	0	0
rnjA	152.736114759807	376.157625091218	101.882461871507	0	0	0	0	0
dinG	51.1556365224235	83.9905382978797	54.5973001416691	0	0	0	0	0
NCTC8181_00376	823.802830027771	88.2111683630997	258.033973785124	0	0	0	0	0
asnC	444.488173614287	547.341458930058	559.105536862794	0	0	0	0	0
rsmB	129.300414611477	437.855436614116	362.248753320915	0	0	0	0	0
NCTC8181_00686	811.281259970792	1855.30319150682	1206.02328849524	0	0	0	0	0
prkC	677.786030733705	592.313642781673	1050.07690763272	0	0	0	0	0
vraS	461.203170059026	464.66530158327	604.103068038115	0	0	0	0	0
vraR	133.227763653414	492.168855259538	639.859947454701	0	0	0	0	0
NCTC8181_00681	488.406705299026	601.422612565545	610.85844376921	0	0	0	0	0
ezrA	892.510166248612	1037.97698286041	853.332063257704	0	0	0	0	0
priA	554.474895907623	704.803914850965	372.248091555621	0	0	0	0	0
fmt	822.425233322039	731.417604344035	658.317445938971	0	0	0	0	463.503717299813
ftsK	453.659288229864	386.747129836748	335.202028776759	0	0	0	0	0
znuC	1312.20985623488	1836.19482262101	2148.48371477991	0	0	0	0	0
mntB	307.669871458604	757.727590111807	533.600231960125	0	0	0	0	0
mtsA	4059.78195003414	4999.20381998253	4246.75116150491	0	0	0	0	0
NCTC8181_01790	633.572031596237	975.223472458714	633.935318311602	0	0	0	0	0
mtnN	61.9798726561536	457.931021850179	99.2246585183377	0	0	0	0	0
arcC1_1	268.126094876151	330.169702274424	107.311934761212	0	0	0	0	0
relA	115.740492916769	261.291268669588	138.968229453964	0	0	0	0	0
yheS_2	316.786015798119	455.1042871474	295.836481878748	0	0	0	293.246532359755	0
NCTC8181_00973	171.751454348378	0	549.919794198016	0	0	0	0	0
rpoE	1608.29823405199	1620.37130808525	2106.61582700471	1337.56002300603	0	0	0	741.6059476797
pyrG	266.455527306829	918.715196484471	767.831936945641	0	0	0	0	0
spsB_2	1072.98489221943	1887.52930153299	858.880108680235	0	0	0	0	0
dnaE	27.5466100694016	0	77.1747344031516	0	0	0	0	0
NCTC8181_01080	1704.09029187953	2017.70373612148	2413.32617729658	0	0	0	0	0
NCTC8181_01081	190.071609478871	234.053633390091	228.216714592177	0	0	0	0	0
recG_2	84.8533970887818	0	203.764923743015	0	0	0	0	0
purL	114.77754195584	70.668367569472	128.624557338586	210.00338525457	208.372924188929	0	0	0
purN	309.899363280768	381.609184875149	0	0	0	0	0	0
purM	166.72948199901	205.31020472815	33.3650167532422	0	0	0	0	0
NCTC8181_02053	141.844484685725	873.334452948102	567.703270129793	0	0	0	0	0
pepV	273.557220465326	224.571716472369	194.641121187358	0	0	0	0	308.343624301794
lspA	367.880534475234	1812.02812947167	2723.87691610017	0	0	0	0	0
NCTC8181_01948	162.918522410461	300.926100072975	978.071633966472	0	0	0	0	0
carB_2	80.6147259806711	66.1791611847572	129.057520033276	0	0	0	0	0
pyrC	198.450636346849	0	158.851541479473	0	0	0	0	0
carA_2	79.417107024598	97.7939972381997	190.710346455858	0	0	0	0	0
yheS_3	2440.60821509835	1912.50050630036	2064.60646469576	2537.20043274491	2014.00133729689	456.053748670603	1232.32005816551	2532.13703925656
NCTC8181_02231	554.953604317872	427.105170419875	721.853355157737	0	0	0	0	0
kefB	75.8264399516773	186.744920258052	60.6959347319619	0	0	0	0	0
NCTC8181_02302	1574.2127165428	861.547116773342	2660.19483266954	0	0	0	0	0
guaA	54.723112134032	134.771765867615	87.6071841044824	0	0	0	0	0
thiI	281.587569598328	173.373061770438	366.273739468926	0	0	0	0	0
iscS_1	373.177243741239	459.52938492819	268.841679493402	0	0	0	0	0
gor	316.786015798119	156.035755593394	152.144476394784	0	0	0	0	0
NCTC8181_01960	127.280095633173	156.732343788008	713.177233100552	0	0	0	0	0
NCTC8181_01969	2270.76701589802	4971.05062067451	6058.8508298808	0	0	0	0	0
rplU	271.530870684102	1337.44933365766	1412.77013795157	0	0	0	0	0
NCTC8181_00945	90.7985395599703	167.713590805002	0	0	0	0	0	0
dnaG_1	527.976692996864	1034.327925335	576.304834828729	0	0	0	0	0
NCTC8181_01897	2500.94222998515	1231.8612283689	3002.8515077918	0	0	0	0	0
dnaG_2	1271.42495529785	1375.85581790121	2066.28646995619	0	0	0	0	0
strL	100.037689199406	369.558368510671	560.532281454469	0	0	0	0	0
scpA_1	415.877913770626	455.209659753824	434.610437027241	0	0	0	0	0
ptsH	9881.56378824813	8777.01125212842	10762.4927904265	0	0	0	0	0
NCTC8181_00218	964.649145851414	131.985131610954	171.59151473096	0	0	0	0	0
NCTC8181_00166	247.20296030489	304.405014524685	362.772234178316	0	0	0	0	0
ubiE	234.656307998606	577.91020590146	93.9163434535707	0	0	0	0	0
sodA	351.117505194959	172.946034524698	393.477094124443	0	0	0	0	0
pgk	428.732953711739	615.930614184451	857.9575736548	0	0	0	0	0
NCTC8181_01561	301.87843858409	578.250153081402	53.6980504922769	0	0	0	0	0
purR	157.808531855151	0	252.638429437834	0	0	0	0	0
yhaM	272.395618679911	111.809060536668	290.721929416786	0	0	0	0	0
rpsG	1271.17955383958	2236.18121073336	1162.88771766714	1661.30066551705	0	0	0	0
argF_2	42.8089210537998	316.288693770394	205.600643776736	0	0	0	0	0
gapA	761.414459336724	1093.8708385442	846.501166884929	0	0	0	0	0
fusA	822.820820254853	1874.45550550506	1465.46086570734	0	0	0	0	0
arcC1_2	184.53554318337	852.13701476975	516.99579357451	0	0	0	0	0
rpmF	934.778407273137	1151.08344290209	2244.75456975912	0	0	0	0	0
hisS	200.309658701386	0	213.786149500868	0	0	0	0	0
glmU_1	208.869900526232	128.600897467083	292.585531528432	0	0	0	0	0
NCTC8181_01783	188.812857098216	697.510827983716	75.5684485404559	0	0	0	0	0
nudF	693.504521071557	664.206256917827	246.720772532083	0	0	0	0	0
glmU_2	757.531776908544	254.406123250099	716.62253374355	0	0	0	0	0
dnaA	363.966911768051	261.442888361272	388.453982284556	0	0	0	0	0
dnaN	225.678691993383	231.583410346396	301.077459884138	0	0	0	0	0
ytlR	287.987287089199	472.835623010285	76.8406446438305	0	0	0	0	0
artM_3	1269.70913214631	1279.24050638309	1432.12918063917	0	0	0	0	0
clpE	0	46.5623939104956	302.674687788033	0	0	0	0	0
pgcA_1	1160.6142525701	1242.76265516863	1009.8084716468	0	0	0	0	255.952495216888
htrA	903.999118253168	342.517512278182	667.951359781981	0	0	0	0	0
plsX	430.675852293515	318.199803702541	551.581183304355	0	0	0	0	0
recO	561.235067358871	276.441299279635	494.170051282272	0	0	0	0	0
patA	0	179.122678614866	116.437099281723	0	0	0	0	0
NCTC8181_01097	3675.71217882346	4368.82622863791	4758.77902624942	0	0	0	0	0
prs	308.939922527577	380.427732290396	565.242636760809	0	0	0	0	0
NCTC8181_00700	459.850668094043	813.997011286104	966.240122265264	0	0	0	0	0
norM_2	127.564838576424	78.5414877147957	153.165580263206	0	0	0	0	0
NCTC8181_02047	624.322804857606	256.263102251925	166.581543497939	0	0	0	0	0
rlmL	333.242432203216	820.707545653567	652.047755977648	0	0	0	0	0
rplL	934.778407273137	1151.08344290209	3928.32049707845	0	0	0	0	0
NCTC8181_00251	291.520873433851	0	46.6700847836762	0	0	0	0	0
nadE	624.322804857606	0	249.872315246909	0	0	0	0	0
asd	158.834214049196	391.175988952799	254.280461941144	0	0	0	0	0
lplJ_2	335.420487315655	103.258955907393	201.367689346038	0	0	0	0	0
NCTC8181_02222	0	119.822679209944	233.66899105001	0	0	0	0	0
NCTC8181_02227	838.551218289137	0	1098.36921461475	0	0	0	0	0
cls	106.982144171973	98.8031285417834	85.6347897156385	0	0	0	0	0
fhs1	102.372500616986	126.061202903101	368.752321603158	0	0	0	0	0
NCTC8181_00941	221.87347409985	409.821537064362	0	0	0	0	0	0
NCTC8181_02315	187.160228152061	76.8228555984983	349.566083620402	0	0	0	0	0
ldh	259.188558380279	212.776030354628	207.469740538343	0	0	0	0	0
gyrA	730.153133973712	727.849713591138	723.613973097146	0	0	0	0	176.357511948221
NCTC8181_02312	229.925334047022	424.694092844924	690.17151590376	0	0	0	0	0
NCTC8181_02311	413.199151041024	0	496.123292591689	0	0	0	0	0
tmpC_2	162.918522410461	200.61740004865	293.421490189941	0	0	0	0	0
xylG	501.165376555617	342.852002036267	289.728250947099	0	0	0	0	0
infC	2979.93625030434	3867.83546703964	4706.16388848274	0	0	0	0	0
ltaS1	119.625488483206	491.021608510681	287.265794591551	0	0	0	0	0
rlmI	147.724048817776	454.767422390074	236.494004758732	0	0	0	0	0
aroD	0	776.726659480392	555.39465940574	0	0	0	0	0
aroB	240.259056925539	295.854311869497	256.42327482267	0	0	0	0	0
aroC	769.570141206226	947.646459098699	674.676662676101	0	0	0	0	0
queG	152.057287583097	468.107266780183	121.715581115828	0	0	0	0	0
NCTC8181_00777	483.232905454757	446.288707735344	483.509988542747	0	0	0	0	0
nagA	3647.58832811933	1833.31827720698	4230.64927834061	0	0	0	0	0
NCTC8181_00779	312.617778748143	230.973980319169	300.28515077918	0	0	0	0	0
NCTC8181_00778	411.212616661019	1012.73206755328	329.158722969486	0	0	0	0	0
NCTC8181_00048	124.049636353143	267.320139658734	182.043789739952	0	0	0	0	0
NCTC8181_00571	320.345409234053	394.472415825997	256.42327482267	0	0	0	0	0
NCTC8181_00952	1746.60397899503	1897.73216262236	2446.64766094316	0	0	0	0	0
deoD_1	614.937560078701	481.875127567835	223.741877051154	0	0	0	0	0
mfd_2	268.969258696516	270.988340545989	117.435702191515	0	0	0	0	0
argH	123.156550418275	303.309244134028	197.163468330174	0	0	0	0	0
fba	387.901243834431	238.830238153154	155.249465708964	0	0	0	0	0
NCTC8181_00171	76.436304079975	0	91.776158683181	0	0	0	0	0
cshA_2	107.791082880267	66.3668147608955	258.846935265229	0	0	0	0	0
NCTC8181_01551	198.450636346849	366.557314474041	741.307193570876	0	0	0	0	0
rsgA	195.950112864816	0	313.699951329453	0	0	0	0	0
rpe	322.519699341976	317.719864330441	258.163704289793	0	0	0	0	0
NCTC8181_01318	260.610067841231	64.1828976389647	166.886080140531	0	0	0	0	0
deoB_1	141.142284266488	86.901101506222	338.935714740857	0	0	0	0	0
gspA_2	283.68896937145	87.3334452948102	113.540654025959	0	0	0	0	0
rssA	151.652879903355	497.986454021471	121.391869463924	0	0	0	0	0
gspA_1	250.094222998515	87.9900877406358	142.992928942467	0	0	0	0	0
ponA_2	74.0538738229368	182.379454589682	148.192671813102	0	0	0	0	0
degV	402.978677340363	868.396873002106	887.061434810581	0	0	0	0	0
ftsH	995.063812901526	1758.06598676927	1593.01500322308	0	0	0	0	0
hpt	472.553725223713	581.901298483652	819.562787209474	0	0	0	0	0
tlyA	258.24946940064	1335.63214706302	744.184938887533	0	0	0	0	0
NCTC8181_01135	265.834418851568	163.67386950356	212.789477475223	0	0	0	0	0
NCTC8181_00953	934.778407273137	1438.85430362761	1122.37728487956	0	0	0	0	0
qmcA	96.3200723710496	355.824780491693	462.601448497656	0	0	0	0	0
recN	386.673708252676	571.378671024635	268.247494547767	0	0	0	0	0
NCTC8181_00955	372.689430350728	573.660866152185	298.322502734872	0	0	0	0	0
rplJ	2902.29104294085	3153.41721633357	5192.95518233696	0	0	0	0	0
engB	931.255373074871	1058.5340203572	1204.15854433058	0	0	0	0	0
NCTC8181_02030	1000.37689199406	615.930614184451	1401.33070363617	0	0	0	0	0
clpX	662.229935225896	257.516222556335	585.88643110461	0	0	0	0	0
clpC_2	81.1116398914102	99.8806401380191	194.779557262171	0	0	0	0	0
rplC	1091.3202458117	839.905382978797	1091.94600283338	0	0	0	0	0
rpsJ	1107.21325910022	1022.5644177237	664.708877452942	0	0	0	0	0
rplW	2015.91100962439	1063.88015177314	2074.69740538343	0	0	0	0	0
rplD	479.748052771189	337.577355851093	438.878297292648	0	0	0	0	0
rpsS	7510.89424553604	10003.9052981249	12515.1101550549	0	0	0	0	0
rplB	1128.12286201488	1894.31897527952	1354.52366574493	0	0	0	569.6155664542	0
rpsC	2027.13987173567	2093.59901426917	1989.04476020704	0	0	0	0	0
rplV	1859.39617968461	4121.37919665161	4167.43565777018	0	0	0	0	0
rpmC	4751.79023697178	9413.02656025367	4961.23292591689	0	0	0	0	0
rplP	4751.79023697178	5724.13777312723	5209.29457221273	0	0	0	0	1047.92144780827
NCTC8181_02146	531.916817571468	0	1362.4878483115	0	0	0	0	0
NCTC8181_02147	1082.68638310749	444.405633019161	2022.17342043701	0	0	0	0	0
NCTC8181_02144	3463.92185498877	6234.13883328748	4479.01963218291	0	0	0	0	0
NCTC8181_02145	1229.8751201574	1032.58955907393	760.722381973922	0	0	0	0	0
NCTC8181_02142	5615.75209823938	2659.70037943286	5878.30931525304	0	0	0	0	0
NCTC8181_02143	4261.11624511056	4197.70103362664	4341.07881017727	0	0	0	0	0
NCTC8181_02140	657.940186657631	1350.30942340437	526.653956751177	0	0	0	0	0
NCTC8181_02141	1653.93803828299	1551.73679595641	1639.12557441895	0	0	0	0	0
aroA	199.841645480122	574.196997802794	373.251636015242	0	0	0	0	0
aroK	333.45896399802	0	333.650167532422	0	0	0	0	0
cmk	250.094222998515	615.930614184451	350.332675909043	0	0	0	0	0
murE	117.570067718889	72.3877216670385	141.164978098254	0	0	0	0	0
msrR	280.127372048555	153.31024021185	174.40141944817	0	0	0	0	0
lacC_4	187.570667248886	346.460970478754	75.071287694795	0	0	0	0	0
fruA_3	43.5278494989781	241.200309218796	104.526739507867	0	0	0	0	0
ribD	385.280289484198	996.30938537674	678.482124463228	0	0	0	0	0
yfnB	94.7200711688727	233.276046568197	303.278026036115	0	0	0	0	0
ribE	262.771810339453	485.364677537056	946.520936096586	0	0	0	0	0
ribH	0	447.236242146671	726.804823541964	0	0	0	0	0
lysS	114.731353810184	282.55971837838	413.269704492875	0	0	0	0	0
hup	0	381.609184875149	744.184938887533	0	0	0	0	0
infB	522.287288977502	548.563203258027	565.623322803886	0	0	0	0	0
cobC	399.683290960243	738.253282889307	533.216622878918	0	0	0	0	0
glgB	137.290889671737	56.3532022608567	36.6318964032386	0	0	0	0	0
ligA	219.651320661253	189.334603281661	210.986176818653	0	0	0	0	0
dagK_1	83.8551218289137	154.88843386109	134.245126230692	0	0	0	0	0
prsA	0	453.007032367919	147.236590059469	0	0	0	0	0
NCTC8181_00141	357.875415336787	367.238964524202	143.232247651994	0	0	0	0	0
alaS	310.254345369291	160.86160370453	300.629120024059	0	0	0	0	0
NCTC8181_00143	439.980577497387	325.074490819571	211.311772770534	0	0	0	0	0
arlR_1	887.000844234732	78.0178777966971	862.152032903779	0	0	0	0	0
dltA	723.905543913669	548.563203258027	846.897964306906	0	0	0	0	0
tcrY_1	647.971395950697	1152.53683108757	1181.42491139889	0	0	0	0	0
dltD	372.468118337455	625.440231743118	596.290703209963	0	0	0	0	0
dltC	712.768535545767	877.701125212842	855.812679720663	0	0	0	0	0
leuS	307.669871458604	210.479886142168	246.277030135443	0	0	0	0	0
scpA_2	27.2049059368613	67.0000858941101	29.035205418852	0	0	0	0	0
glcK	1409.87182855207	964.506731003123	501.575196905883	0	0	0	0	0
yqgQ	1629.18522410461	1003.08700024325	0	0	0	0	0	0
murG	198.542767561495	342.278990333699	95.355173227929	0	0	0	0	0
NCTC8181_00432	2781.53574847129	214.073445173864	834.939199727476	0	0	0	0	0
typA	394.692674406451	543.202650783192	241.597499161099	0	0	0	0	0
yibN	448.988053887097	414.661948919453	898.491002331404	0	0	0	0	0
dhfR	431.980930633798	744.7161062412	414.939481076685	0	0	0	0	0
thyA	152.736114759807	626.92937515203	326.023877988824	0	0	0	0	0
NCTC8181_02021	200.075378398812	0	400.380201038907	0	0	0	0	0
dagK_2	0	230.216688580418	224.475456975912	0	0	0	0	0
mvaA	0	369.126641444653	53.3216622878918	0	0	0	0	0
purB	329.223342053472	243.242806063605	474.353448344016	0	0	0	0	0
oatA	480.788219592423	236.816492468895	192.425560364399	0	0	0	0	0
ruvB	428.089210537998	210.859129180262	616.801931330207	0	0	0	0	0
thrC	172.097030715276	141.27985918919	229.59428027382	0	0	0	0	0
norM_1	200.309658701386	82.2202459215778	160.339612125651	0	0	0	0	0
adhE	97.0853850913644	99.6255533726268	194.282106633522	0	0	0	0	0
adhA	168.204964140594	155.345331896078	67.3205647764533	0	0	0	0	0
NCTC8181_01478	347.691968558911	171.258756139091	111.32522663033	0	0	0	0	0
gabD1	31.0574525292273	76.488115486958	223.741877051154	0	0	0	0	0
sak	700.040525982449	548.563203258027	687.706617632675	0	0	0	0	0
NCTC8181_02150	863.961861267596	265.970037943286	864.457252243094	0	0	0	0	0
hom	66.6138818267072	246.084427629769	133.304155719729	0	0	0	0	0
NCTC8181_01932	182.761162960453	168.788677925547	219.439148646324	0	0	0	0	0
NCTC8181_01931	199.841645480122	82.0281425432563	266.608311439459	0	0	0	0	0
ppaC	91.3805814802265	450.103141134791	475.451488733702	0	0	0	0	0
NCTC8181_01934	192.207245540432	433.919657408596	538.488877127608	0	0	0	0	0
pflA	325.217582758525	333.726663579028	130.161624292116	0	0	0	0	0
NCTC8181_01846	295.448097635551	363.813937912059	118.247002379366	0	0	0	0	0
yvgN_2	405.846852979796	312.349154880015	406.079563331275	0	0	0	0	0
fabD	369.07108636674	454.473074543867	369.282709696079	0	0	0	0	0
NCTC8181_01820	1116.38445326445	317.241370558859	756.139717022272	0	0	0	0	0
murAA	235.348101359451	496.811957667647	430.59757470222	0	0	0	0	0
atpD	1428.57659576337	748.57238824123	1386.81798845992	0	0	0	0	0
atpC	1032.99787760256	763.218369750298	1736.43152407091	0	0	0	0	0
atpA	0	139.872689276947	295.499730049631	0	0	0	0	0
atpG	872.77779862747	1194.15119076577	1164.37099281723	0	0	0	0	0
atpF	1116.38445326445	422.988494078478	1237.31953694554	0	0	0	0	0
atpH	238.91682755724	196.134329656501	573.729170762455	0	0	0	0	0
atpE	0	524.000671768861	1021.86588623363	0	0	0	0	0
pepT	560.407693795197	388.17248780912	504.656125633806	0	0	0	0	0
ytgP	51.2783119097674	378.863795055903	164.184686756962	0	0	0	0	0
mutL	168.453420513032	103.716528828696	134.84000862167	0	0	0	0	0
NCTC8181_01829	161.077635151586	0	85.9573312964884	0	0	0	0	0
eno	588.524478891	1771.50685822776	1413.26864541027	0	0	0	0	0
arcD	119.793031184163	221.269191230128	95.8893758790659	0	0	0	0	0
NCTC8181_01334	171.751454348378	1057.4712351962	756.139717022272	0	0	0	0	0
mviM	258.015759473581	556.009762578271	1084.28755801713	0	0	0	0	0
NCTC8181_01336	365.522325920906	1350.30942340437	1170.34212611373	0	0	0	0	0
NCTC8181_01337	1781.92133886442	1462.83520868807	1188.62872183425	0	0	0	0	0
yaaA	0	287.770860725522	374.125761626519	0	0	0	0	0
NCTC8181_01333	138.401657387528	511.28220886185	55.3924064544118	0	0	0	0	0
nrdD_1	311.167709924482	287.378267463959	217.942292243552	0	0	0	0	0
tRNA-Pro(tgg)	0	1039.38291143626	2252.13863084385	0	0	0	0	0
ftsZ	1368.78266779281	1479.9644265884	1496.50304650608	0	0	0	0	0
yggS	506.85762527699	858.196655763668	1420.01511301799	0	0	0	0	0
sepF	2258.27654826382	2780.83524819911	2316.06071739585	0	0	0	0	0
NCTC8181_00424	1173.97170560479	206.517911814786	402.735378692077	0	0	0	0	0
metQ_1	103.675423352112	255.331236425554	331.951584861348	0	0	0	0	0
dapE	124.229810116909	76.488115486958	298.322502734872	0	0	0	0	0
ileS	61.2475648159628	263.970263221907	122.565367664971	0	0	0	0	0
yeeN	119.291805112262	587.582343238723	0	0	0	0	0	0
nrdE2	435.580771722413	414.469975794953	316.967659155801	0	0	0	0	0
accA	1878.61474484931	3606.05888653338	2255.63031864361	0	0	0	0	0
NCTC8181_01155	391.900225729631	241.292405556795	156.849975664726	0	0	0	0	0
trpS2	166.72948199901	410.620409456301	467.110234545391	0	0	0	0	0
tcrA	740.538738229368	1519.82878824735	691.565801794475	0	0	0	0	0
galK	875.756562445311	599.113396049722	311.558654733347	0	1766.5472480727	0	0	0
NCTC8181_02017	90.5102902280339	501.543500121624	289.799002656732	0	0	0	0	0
ywaC	68.2075153632313	755.914844680917	272.986500708345	0	0	0	0	0
NCTC8181_02018	86.1351704587029	477.299705553812	586.055007260877	0	0	0	0	0
fni	429.378635870944	158.620685279429	103.109961412128	0	0	0	0	0
purD	135.442952122711	166.784061798165	54.2082457463603	0	0	0	0	0
NCTC8181_01592	282.985026519411	696.933895950644	254.832559718311	0	0	0	392.935800184287	0
appC	119.793031184163	221.269191230128	311.640471606964	0	0	0	0	0
cydD	497.569658321652	367.623507942552	318.627175695884	0	0	0	0	0
hepT	348.755246750222	214.728104027607	209.373132653373	0	0	0	0	0
fgs	135.442952122711	83.3920308990824	271.041228731801	0	0	0	0	0
folE	151.652879903355	186.744920258052	910.439020979429	0	0	0	0	0
folP	638.300181085761	917.001175595507	425.777452597345	0	0	0	0	0
folB	942.503848655559	2321.19305841413	1225.95755772657	0	0	0	0	0
folK	0	1076.93389596668	700.051271755143	0	0	0	0	0
murB	0	466.552093136395	379.097532545144	0	0	0	0	0
potA_2	296.215495291747	182.379454589682	118.554137450481	0	0	0	0	0
ydcV	330.240248129313	271.104594660337	308.400965665104	0	0	0	0	0
transfer-messenger_RNA_2C_SsrA	3943.84895748666	4552.91649966316	4538.02688958507	0	0	0	0	0
artM_4	346.284308767174	497.48241914898	877.756594585295	0	0	0	0	0
glnP	489.538829358356	265.239351025859	501.575196905883	0	0	0	0	0
obg	585.83715250337	160.310707801432	468.938454641459	0	0	0	0	0
NCTC8181_01859	171.751454348378	70.4980823464131	45.8266495165014	0	0	0	0	0
uvrB	42.9378635870944	158.620685279429	103.109961412128	0	0	0	0	0
argR_3	0	721.398185106446	312.625636427639	0	0	0	0	0
NCTC8181_01607	342.128897061968	280.86436006811	365.146743347483	0	0	0	0	0
mutS	66.3812373034474	245.224994238745	265.677199758064	0	0	0	0	0
aspS	195.279050834457	360.699092553223	254.008329597457	0	0	0	0	0
ddl	204.231672076151	100.596117502905	326.958043828333	0	0	0	0	0
manY	263.014219758586	0	210.532024531528	0	0	0	0	0
manZ_1	234.463334061108	115.486990159585	150.14257538959	0	0	0	0	0
manX_1	84.6016065929694	104.178175099447	338.600466753971	0	0	0	0	0
NCTC8181_00630	279.517072763046	344.196519691311	111.870938525577	0	0	0	0	0
prfC	442.885303640088	477.19672827106	332.354438726471	0	0	0	0	0
NCTC8181_00184	611.341433996369	752.804084003218	778.517057575652	0	0	0	0	0
NCTC8181_00185	265.216199272843	489.879697793214	424.589236450561	0	0	0	0	0
murF	656.497335371101	461.947960638338	200.190100519453	0	0	0	0	0
rpoB	239.184072330794	294.530578930484	335.049706825763	0	0	196.654049342861	0	121.319764930823
yurK	1274.87055138267	713.578150579547	927.710221919418	16964.1759015399	9468.2623844872	15246.2846710042	10943.1023051323	12932.8842095362
udp	219.313395552544	270.061884680875	43.8878297292648	0	0	0	0	0
nupX	213.297317370304	0	170.735696702377	0	0	0	0	0
deoC	572.760430349277	313.464687576015	458.471078421784	0	0	0	0	0
cmpC	212.766727028587	196.500251913323	340.621962077876	0	0	0	0	0
groEL	158.100229695919	324.473613757058	274.197531395406	0	0	0	0	0
NCTC8181_01328	190.707300480473	469.67284292326	228.979981196164	0	0	0	0	0
tRNA-Leu(taa)	503.130730973482	1548.8843386109	1610.94151476831	0	0	0	0	0
yutD	738.620244088878	545.720906868089	1005.09952022461	0	0	0	0	0
pdxK	845.180081674822	138.766976318236	270.612705050012	0	0	0	0	0
NCTC8181_00457	293.925169297223	542.907912502789	470.549926994179	0	0	0	0	0
dnaJ	229.925334047022	283.129395229949	245.394316765781	0	0	0	0	0
brnQ_1	188.812857098216	77.5012031093018	75.5684485404559	0	0	0	0	0
grpE	961.036227702157	788.944831651993	961.587280585014	0	0	0	0	0
ykoD_2	0	314.025447303343	204.129440601231	0	0	0	0	0
sstT	212.238769889558	522.700421962983	113.258915430361	0	0	0	0	0
opuCC_2	112.913827413191	208.562643614933	90.3828572642284	0	0	0	0	0
mprF	201.965110426191	331.599008344876	377.217710069714	0	0	0	0	0
cpo	114.962667023511	141.564697614975	368.091475148672	0	0	0	0	0
NCTC8181_01215	36.883235992019	45.4179107484006	118.094030836831	0	0	0	0	0
NCTC8181_02003	890.960669432209	2194.25281303211	1711.62535944133	0	0	0	0	0
NCTC8181_02002	1454.62966437912	0	931.496794253783	0	0	0	0	0
yjjK	480.518113851079	338.11921356514	476.214653242102	0	0	0	0	0
papS	1025.82072113287	827.60900144139	453.035661721443	0	0	0	0	0
gdhA	760.286437915485	1443.3307392389	1166.44098569335	0	0	0	0	0
yheH_2	96.6465810909514	238.020644125517	193.403995417099	0	0	0	0	0
NCTC8181_02004	49.1564507272943	60.5311120836443	157.390837649777	0	0	0	0	0
yhcR	82.5202356637646	254.03795230473	99.0810627751853	0	0	0	0	0
def2	832.430406476808	1281.31551125962	1249.36157623454	0	0	0	0	0
NCTC8181_01583	1752.05673541976	196.134329656501	1529.94445536655	0	0	0	0	0
NCTC8181_01582	72.9174972425337	269.371189323635	116.734892374515	0	0	0	0	0
rpsI	4679.24382114015	4154.00532543483	5487.65382416303	0	0	0	0	0
rplM	5357.72322020979	2709.68132616045	4748.13298815938	0	0	0	0	0
NCTC8181_02176	226.275725570085	0	181.124376660458	0	0	0	0	0
NCTC8181_02174	556.307149694257	513.776268417274	111.32522663033	0	0	0	0	0
clcA_2	55.7940145241305	137.409178115513	89.321610407897	0	0	0	0	0
potD	159.27788503816	294.201494484752	446.23379948191	0	0	0	0	0
hprK	1553.46988516385	1462.83520868807	1170.34212611373	0	0	0	0	0
yheI	97.9750564324078	211.130854862196	156.849975664726	0	0	0	0	0
pimB	223.321734374653	366.663655441396	446.899571655699	0	0	0	0	0
NCTC8181_01910	270.671595776874	222.20281650958	288.881917205287	0	0	0	0	0
rfbX	240.090454078574	147.823347404268	336.319368872681	0	0	0	0	0
NCTC8181_01913	251.861673337727	310.141740357895	443.53071740529	0	0	0	0	0
coaD	703.968923995819	1950.44694491743	1479.18240939374	0	0	0	0	0
tRNA-Arg(acg)	577.920434226297	2134.94868295016	3238.21013948359	0	0	0	0	0
tig	4329.90231873597	5331.82926531166	7038.45942200171	0	0	0	0	0
NCTC8181_01869	71.4554922852899	175.980175481272	114.394343153973	0	0	0	0	0
NCTC8181_00982	975.367469694207	1847.79184255335	1741.65387451924	0	0	0	0	0
truA	495.360372193969	813.313783981012	264.343684855803	0	0	0	0	0
ylbL	278.73629881678	490.335824141253	318.738428201364	0	0	0	0	0
rsmD	63.9254291969298	314.870358820751	204.678667795674	0	0	0	0	0
metN_2	0	196.683725537892	319.631252930219	0	0	0	0	0
regX3	130.783217531333	161.046078020705	523.432831633433	0	0	0	0	0
trxB	280.433522181941	0	149.650304650608	0	0	0	0	0
ppc	61.181848544701	113.008728568177	146.920631711702	0	0	0	0	0
brpA	425.045456976833	402.615195051763	418.746265306746	0	0	0	0	0
tuf	4251.60179097475	5147.4201328272	6520.47755977648	0	0	0	0	362.43899698632
NCTC8181_00620	533.909015390087	525.963221101329	341.897699763561	0	0	0	0	0
yicO	902.238652589578	851.777463286725	1059.23369641939	0	0	0	0	0
ydiB	385.280289484198	830.257821147283	693.902172746483	0	0	0	0	0
NCTC8181_00199	201.489338670181	248.113392286316	0	0	0	0	0	0
NCTC8181_00997	814.592612052305	752.315250182436	0	0	0	0	0	0
hrcA	1263.6339688346	1069.77422463615	1548.83919875577	0	0	0	0	0
NCTC8181_01666	971.957093926046	1196.86517074479	1685.69164187403	0	0	0	0	0
gatB	0	437.938191374391	237.23151205008	0	0	0	0	0
yheH_1	49.1564507272943	181.593336250933	118.043128237333	0	0	0	0	0
yhbY	134.484629348258	1159.22790122451	538.246968377775	0	0	0	0	0
nadD	67.5609986299305	499.166516708726	108.159580375439	0	0	0	0	0
accC	1341.31496842311	2112.6285289587	898.884215023891	570.731300845025	0	0	0	0
wcaJ	184.734825627413	75.8273110335069	147.872601247631	0	0	0	0	0
cap8A	185.134684557342	303.965757649469	49.3975572710339	0	0	0	0	0
cpsD	247.919490624615	534.252858825208	347.286304814182	0	0	0	0	0
yceG	521.82721404349	1109.90491707448	1082.22568483811	0	0	390.03598471995	526.965482443486	0
murC	256.853526322799	0	51.4001609441839	0	0	0	0	0
NCTC8181_01715	0	1044.88229192005	271.686564990687	0	0	0	0	0
NCTC8181_01713	830.409944325165	852.13701476975	664.708877452942	0	0	0	0	0
NCTC8181_01710	331.199319517878	169.932454058634	320.342919805088	0	0	0	0	0
NCTC8181_01904	581.851865751646	1253.85875030406	0	0	0	0	0	0
NCTC8181_01909	274.14174444068	281.314463209244	329.158722969486	0	0	0	0	0
rfbB	323.067891465503	99.4562181544297	355.578450497726	0	0	0	0	0
glgC_2	225.084800698663	92.3895921276676	360.342180935016	0	0	0	0	0
ffh	109.236557171765	437.16914282632	174.878708499752	0	0	0	0	0
arlS_3	195.279050834457	80.1553539007162	104.20854547588	0	0	0	0	0
pulA	74.3435239161165	228.866003966843	208.281225833799	0	0	0	0	0
dtpT	58.0666831401847	143.006293313701	46.4799826053313	0	0	0	0	0
tagE	56.6813944768005	209.391918539843	45.3711162211087	0	0	0	0	0
secA_2	143.270057396134	176.422336726199	258.033973785124	0	0	0	0	0
asp2	164.485046664408	270.061884680875	43.8878297292648	0	0	0	0	0
NCTC8181_00423	542.029304597541	1067.92532345289	867.74416194744	0	0	0	0	0
glmM	442.517050893159	194.612222885331	657.830884633769	0	0	0	0	0
NCTC8181_00058	95.4600717248795	117.549257841006	229.235539210892	0	0	0	0	0
cobQ	163.229435621168	670.000858941101	348.422465026224	995.512230863268	0	0	0	0
rbfA	487.363101227875	600.137521513055	975.285105094772	0	0	0	0	0
NCTC8181_00614	2963.98796959626	2259.42863916177	3050.42143266771	0	0	0	0	0
NCTC8181_00615	1439.93643544599	1773.13358628857	2074.69740538343	0	0	0	0	0
nusA	787.796802445321	923.895921276676	900.85545233754	0	681.0504522175	0	0	0
rimP	695.383937117821	999.009410811365	649.397155343592	0	0	0	0	0
trmB	268.969258696516	248.405978833823	269.123484188888	0	0	0	0	0
NCTC8181_01545	0	2997.0282324341	556.626133151651	0	0	0	0	0
pheT_2	272.830061452925	251.971614893639	327.583800850014	0	0	0	0	0
NCTC8181_01473	203.648153013076	83.590583353604	163.011938994412	0	0	0	0	0
cdsA	268.969258696516	132.483188711372	86.119514940444	0	0	0	0	0
uppS	567.943056211766	0	363.6919754457	0	0	0	0	0
polC_1	145.561988198591	382.388509282654	248.568239174597	0	0	0	0	0
proS	461.338857958425	852.13701476975	516.99579357451	0	0	0	0	0
NCTC8181_00476	0	716.490714459463	465.748397126891	0	0	0	0	0
mta_3	333.45896399802	205.31020472815	667.300335064844	0	0	0	0	0
drrA	326.458871242336	268.00034357644	696.844930052448	0	0	0	0	0
NCTC8181_01678	422.381354397491	0	507.148254649282	0	0	0	0	0
thrS	87.9961154994774	162.537245409786	105.655886385267	0	0	0	0	0
ftsA	560.254744097109	881.533881218139	548.118746837106	0	0	0	0	0
phoP	242.644607845367	597.583744825765	388.453982284556	0	0	0	0	0
mraY	253.804819778908	208.356350198894	67.7200933507943	0	0	0	0	0
NCTC8181_00244	754.252418566949	185.756851896898	241.49916888061	0	0	0	0	0
tcyN	459.850668094043	141.564697614975	276.068606361504	0	0	0	0	0
rpsO	950.358047394356	390.089388983485	253.574127324641	0	0	0	0	0
NCTC8181_02111	183.152514487135	75.1778265706931	48.8686755015368	0	0	0	0	0
spsE	291.776593498267	410.620409456301	200.190100519453	0	0	0	0	0
neuA	206.599575520512	0	275.624051439827	0	0	0	0	0
der	456.693798519027	80.3387757631892	365.56453138335	0	0	0	0	0
dnaI	1041.9207828576	991.423197914839	417.007285799658	0	0	0	0	0
arlS_2	1022.29750118118	1538.59958204642	1045.61442940639	0	0	0	0	0
arlR_2	1549.49681640384	2976.55164202616	2480.61646295844	0	0	0	0	0
NCTC8181_01707	509.120382532691	850.832723420613	174.655648922584	0	0	0	0	0
nrdR	445.480334716104	987.413765864448	427.906339860331	0	0	0	0	0
NCTC8181_01701	0	189.773216262236	555.121738197187	0	0	0	0	0
NCTC8181_01703	1121.20893231918	591.708623738995	1794.96292375869	0	0	0	0	0
htpX	95.9957623630662	354.626717257714	307.362578575322	0	0	0	0	0
nhaK	41.3199151041024	254.406123250099	148.836987777507	0	0	0	0	0
pepO	45.1119326294789	55.5507041273951	144.440958602644	0	0	0	0	0
proW_2	470.229242200332	731.417604344035	1069.76584965083	0	0	0	0	0
dltB	1013.41497944896	915.138613965997	432.638321501757	0	0	0	0	0
pepN	134.168194926262	413.035823629573	187.943176722969	0	0	0	0	0
rsmF	130.483942434008	321.355103052757	208.894017933343	0	0	0	0	0
pstB3_2	319.150090542881	196.500251913323	170.310981038938	0	0	0	0	0
pstB3_3	112.690677556643	138.766976318236	721.633880133365	0	0	0	0	0
gsiA_4	379.420513218279	734.198659873861	303.710456681604	0	0	0	0	0
ssuB	313.994949579633	541.313469294264	703.751983323893	0	0	0	0	0
rplK	803.119476671287	2101.5379054392	1285.72796953339	0	0	0	0	0
yxeP	211.190677198746	86.686530885219	56.3498060721424	0	0	0	0	0
nikB	362.041160912136	612.997611259763	434.698503985099	0	0	0	0	0
nikC	476.945488469286	456.796124646089	381.775173109589	0	0	0	0	0
rl1	867.718217186151	381.609184875149	297.673975555013	0	0	0	0	0
nikA	449.612805353545	586.219675466834	762.133740753095	0	0	0	0	0
NCTC8181_00392	286.700193068688	666.856720832104	331.487965329419	0	0	0	0	0
yvdD	0	0	0	1630.1512780386	1617.49482401656	0	989.707046714173	0
